# Supplementary material for: SimPLIT: Simplified Sample Preparation for Large-Scale Isobaric Tagging Proteomics
Source: J Proteome Res. 2022 Jul 18;21(8):1842–56. doi: 10.1021/acs.jproteome.2c00092 (PMC9361352; doi:10.1021/acs.jproteome.2c00092)
Supplement: Supplementary file 2 — pr2c00092_si_002.zip [file pr2c00092_si_002.zip]

Archive with 7 entries (7 files):
- Supplementary Tables/Table S1.xlsx
- Supplementary Tables/Table S2.xlsx
- Supplementary Tables/Table S3.xlsx
- Supplementary Tables/Table S4.xlsx
- Supplementary Tables/Table S5.xlsx
- Supplementary Tables/Table S6.xlsx
- Supplementary Tables/Table S7.xlsx
