# Supplementary material for: SimPLIT: Simplified Sample Preparation for Large-Scale Isobaric Tagging Proteomics
Source: J Proteome Res. 2022 Jul 18;21(8):1842–56. doi: 10.1021/acs.jproteome.2c00092 (PMC9361352; doi:10.1021/acs.jproteome.2c00092)
Supplement: Supplementary file 2 — pr2c00092_si_002.zip [file pr2c00092_si_002.zip › Supplementary Tables/Table S1.xlsx]

## Sheet: Legend
Table S1. Detailed flowcharts for the different methods and indicative timings.

## Sheet: Table S1
			ISD-UREA (e.g 16 samples)						AP-OPD (e.g. 16 samples)						S-TRAP (e.g 16 samples)						ISD-SDC (e.g. 16 samples)
	step 01		add lysis buffer	5	min		step 01		add lysis buffer	5	min		step 01		add lysis buffer	5	min		step 01		add lysis buffer	5	min
	step 02		probe sonication	15	min		step 02		probe sonication	15	min		step 02		probe sonication	15	min		step 02		probe sonication	15	min
	step 03		cooling	5	min		step 03		heating at 95C	5	min		step 03		heating at 95C	5	min		step 03		heating at 95C	5	min
	step 04		probe sonication	10	min		step 04		probe sonication	10	min		step 04		probe sonication	10	min		step 04		probe sonication	10	min
	step 05		pipette samples for assay	10	min		step 05		pipette samples for assay	10	min		step 05		pipette samples for assay	10	min		step 05		pipette samples for assay	10	min
	step 06		pipette rapid BCA reagent	5	min		step 06		pipette rapid BCA reagent	5	min		step 06		pipette rapid BCA reagent	5	min		step 06		pipette rapid BCA reagent	5	min
	step 07		incubation/measurement	2	min		step 07		incubation/measurement	2	min		step 07		incubation/measurement	2	min		step 07		incubation/measurement	2	min
	step 08		pipette samples/normalisation	15	min		step 08		pipette samples/normalisation	15	min		step 08		pipette samples/normalisation	15	min		step 08		pipette samples/normalisation	15	min
	step 09		pipette buffer/ normalisation	15	min		step 09		pipette buffer/ normalisation	15	min		step 09		pipette buffer/ normalisation	15	min		step 09		pipette buffer/ normalisation	15	min
	step 10		add TCEP	3	min		step 10		add TCEP	3	min		step 10		add TCEP	3	min		step 10		add TCEP	3	min
	step 11		incubation/reduction	60	min		step 11		incubation/reduction	60	min		step 11		equilibration/reduction	60	min		step 11		equilibration/reduction	60	min
	step 12		add IAA	3	min		step 12		add IAA	3	min		step 12		add IAA	3	min		step 12		add IAA	3	min
	step 13		incubation/alkylation	30	min		step 13		incubation/alkylation	30	min		step 13		incubation/alkylation	30	min		step 13		incubation/alkylation	30	min
	step 14		add TEAB to dilute urea concentration	5	min		step 14		add acetone	3	min		step 14		add 12% H3P04 to sample	3	min		step 14		add Trypsin	3	min
	step 15		add Trypsin	3	min		step 15		vortex/resuspend pellets	5	min		step 15		add binding buffer to sample	3	min		step 15		digestion/incubation	18	hr
	step 16		incubation/digestion	18	hr		step 16		incubation/protein precipitation	60	min		step 16		transfer samples to spin column	5	min		step 16		add TMT labels, vortex	10	min
	step 17		add TFA to acidify samples	3	min		step 17		transfer to centrifuge, spin	5	min		step 17		transfer to centrifuge, spin	5	min		step 17		incubation/labeling	60	min
	step 18		transfer to centrifuge, spin	5	min		step 18		decant/remove supernatant	5	min		step 18		wash with binding buffer	5	min		step 18		add hydroxylamine	3	min
	step 19		add 50% ACN to C18	3	min		step 19		dry pellet	3	min		step 19		transfer to centrifuge, spin	5	min		step 19		incubation/quenching	15	min
	step 20		transfer to centrifuge, spin	5	min		step 20		add TEAB	3	min		step 20		wash with binding buffer	5	min		step 20		pool TMT samples	5	min
	step 21		add 50% ACN to C18	3	min		step 21		resuspend pellets	5	min		step 21		transfer to centrifuge, spin	5	min		step 21		add 100% FA	1	min
	step 22		transfer to centrifuge, spin	5	min		step 22		add Trypsin	3	min		step 22		wash with binding buffer	5	min		step 22		centrifuge	5	min
	step 23		add 0.5% TFA/5% ACN to C18	3	min		step 23		incubation/digestion	18	hr		step 23		transfer to centrifuge, spin	5	min		step 23		dry	120	min
	step 24		transfer to centrifuge, spin	5	min		step 24		add TMT labels, vortex	10	min		step 24		add binding buffer	3	min		step 24		resuspend for fractionation	1	min
	step 25		add 0.5% TFA/5% ACN to C18	3	min		step 25		incubation/labeling	60	min		step 25		transfer to centrifuge, spin	5	min
	step 26		transfer to centrifuge, spin	5	min		step 26		add hydroxylamine	3	min		step 26		add Trypsin	3	min
	step 27		load samples to C18	3	min		step 27		incubation/quenching	15	min		step 27		cap/seal spin columns	2	min
	step 28		transfer to centrifuge, spin	5	min		step 28		pool TMT samples	5	min		step 28		digestion/incubation	18	hr
	step 29		add 0.5% TFA/5% ACN to C18	3	min		step 29		dry	120	min		step 29		add TEAB to elute peptides	3	min
	step 30		centrifuge	5	min		step 30		resuspend for fractionation	1	min		step 30		transfer to centrifuge, spin	5	min
	step 31		add elution buffer	3	min								step 31		add 40% ACN/0.2% FA to elute peptides	3	min
	step 32		centrifuge	5	min								step 32		transfer to centrifuge, spin	5	min
	step 33		dry	120	min								step 33		add 40% ACN/0.2% FA to elute peptides	3	min
	step 34		resuspend	5	min								step 34		transfer to centrifuge, spin	5	min
	step 35		add TMT labels, vortex	10	min								step 35		dry samples	60	min
	step 36		incubation/labeling	60	min								step 36		resuspend in TEAB	5	min
	step 37		add hydroxylamine	3	min								step 37		add TMT labels, vortex	10	min
	step 38		incubation/quenching	15	min								step 38		incubation/labeling	60	min
	step 39		pool TMT samples	5	min								step 39		add hydroxylamine	3	min
	step 40		dry	120	min								step 40		incubation/quenching	15	min
	step 41		resuspend for fractionation	1	min								step 41		pool TMT samples	5	min
													step 42		dry	120	min
													step 43		resuspend for fractionation	1	min
	# of steps			time			# of steps			time			# of steps			time			# of steps			time
	30		sample handling	177	min		20		sample handling	129	min		34		sample handling	188	min		15		sample handling	104	min
	8		waiting (excluding overnight digestion)	412	min		9		waiting (excluding overnight digestion)	355	min		8		waiting (excluding overnight digestion)	352	min		8		waiting (excluding overnight digestion)	297	min
