# Supplementary material for: SimPLIT: Simplified Sample Preparation for Large-Scale Isobaric Tagging Proteomics
Source: J Proteome Res. 2022 Jul 18;21(8):1842–56. doi: 10.1021/acs.jproteome.2c00092 (PMC9361352; doi:10.1021/acs.jproteome.2c00092)
Supplement: Supplementary file 2 — pr2c00092_si_002.zip [file pr2c00092_si_002.zip › Supplementary Tables/Table S2.xlsx]

## Sheet: Legend
Table S2. Protein abundance data from the method comparison experiment measured by TMTpro-SPS-MS3.

## Sheet: Table S2
								Abundance (scaled to mean x100)																Abundances (Normalized by sum)																Abundances
Accession	Description	# Unique Peptides	# Peptides	Coverage [%]	# PSMs	MW [kDa]	# AAs	ISD-UREA_1	ISD-UREA_2	ISD-UREA_3	ISD-UREA_4	AP-OPD_1	AP-OPD_2	AP-OPD_3	AP-OPD_4	S-TRAP_1	S-TRAP_2	S-TRAP_3	S-TRAP_4	ISD-SDC_1	ISD-SDC_2	ISD-SDC_3	ISD-SDC_4	ISD-UREA_1	ISD-UREA_2	ISD-UREA_3	ISD-UREA_4	AP-OPD_1	AP-OPD_2	AP-OPD_3	AP-OPD_4	S-TRAP_1	S-TRAP_2	S-TRAP_3	S-TRAP_4	ISD-SDC_1	ISD-SDC_2	ISD-SDC_3	ISD-SDC_4	ISD-UREA_1	ISD-UREA_2	ISD-UREA_3	ISD-UREA_4	AP-OPD_1	AP-OPD_2	AP-OPD_3	AP-OPD_4	S-TRAP_1	S-TRAP_2
Q15149	Plectin OS=Homo sapiens OX=9606 GN=PLEC PE=1 SV=3	310	319	64	990	531.5	4684	98.8	102.7	112.1	89.4	97.5	91.6	97.6	92.7	92.2	89.3	92.5	84.6	117.2	116.9	113.7	111.2	62055.7	64525.7	70431.3	56128.4	61237	57525.6	61269	58244.6	57881.2	56072.4	58107.9	53118.9	73635.7	73386.3	71413.7	69816.4	55794.9	52860.2	57751.1	44374.4	53179.3	52005.3	52894.6	49432.8	51561.2	50431
Q09666	Neuroblast differentiation-associated protein AHNAK OS=Homo sapiens OX=9606 GN=AHNAK PE=1 SV=2	259	260	73	607	628.7	5890	107.5	98.1	76.9	122.2	116.7	127.7	115.4	133.9	74.7	85.8	70.9	79	94.6	93.7	101.2	101.5	58780.7	53619.8	42065.3	66840.7	63829.3	69845.9	63118.8	73209.2	40865.5	46899.6	38740.3	43190.2	51745.4	51239.1	55335.7	55494.5	52850.3	43925.9	34492	52843.3	55430.4	63143.3	54491.6	62133.5	36403.4	42181.1
P46013	Proliferation marker protein Ki-67 OS=Homo sapiens OX=9606 GN=MKI67 PE=1 SV=2	211	211	68	566	358.5	3256	87.3	89.8	98.3	83.5	103.7	97.1	100.7	95.2	94.3	98.7	93.5	85.3	120.9	120.5	115.8	115.3	44828.6	46113.5	50512.4	42908.5	53288.8	49901.8	51736.5	48906.8	48421.1	50684.9	48033.5	43811.1	62097.9	61907.9	59500.2	59251.9	40305.8	37776.7	41418.4	33922.9	46276.9	45113.1	44665.1	41507.7	43133.9	45585.5
P78527	DNA-dependent protein kinase catalytic subunit OS=Homo sapiens OX=9606 GN=PRKDC PE=1 SV=3	200	200	45	566	468.8	4128	108.1	101.2	90.4	102.6	108.3	101.9	101.8	97.8	103.3	91.9	94.6	94.5	100.1	101	99.5	103.2	44244.5	41434.5	36995.3	41992.9	44324.2	41731.1	41694.5	40020.4	42297.8	37619	38726.9	38669.1	40980.5	41333	40724.3	42233.6	39780.7	33943.6	30334.8	33199	38491.9	37726.5	35995.7	33965.8	37679.3	33834.2
Q8WXH0	Nesprin-2 OS=Homo sapiens OX=9606 GN=SYNE2 PE=1 SV=3	195	196	31	279	795.9	6885	88.3	94	105.4	89.4	98.5	95.8	97.8	90.5	100.3	97.5	98.7	91.4	114.5	113.9	112.9	111	21268.9	22664.1	25407.5	21535.5	23747.2	23089.3	23559.7	21813.6	24168.1	23490.5	23791	22031.4	27599.3	27455.2	27197.1	26759.4	19123.1	18566.7	20833.3	17025.7	20622.5	20873.6	20339.5	18513.4	21529.2	21127.1
Q13813	Spectrin alpha chain, non-erythrocytic 1 OS=Homo sapiens OX=9606 GN=SPTAN1 PE=1 SV=3	163	163	63	433	284.4	2472	95.7	91.6	98.1	95.5	97.4	100.9	104.4	101.9	86.9	82.6	84.7	76.2	122.8	123.4	119.1	118.9	30971.5	29624.2	31731.9	30881.6	31514.6	32637.8	33773.3	32954.7	28128.6	26724.7	27413.2	24658.7	39711.8	39906.1	38537	38451.2	27846.8	24268.5	26019	24414.6	27367.8	29505.9	29157.1	27969	25057.2	24036
P15924	Desmoplakin OS=Homo sapiens OX=9606 GN=DSP PE=1 SV=3	161	161	52	335	331.6	2871	97.8	94.1	100.9	91.3	99.2	95	99.2	92.8	97.6	98.6	94	87	114.3	115.9	111.4	110.8	32423.7	31193.8	33445.9	30274.1	32882	31494.4	32903	30764.9	32350.9	32693.2	31174.4	28858.4	37905.2	38430.5	36951.6	36747.5	29152.5	25554.3	27424.5	23934.3	28555.3	28472.1	28405.8	26110.5	28818.5	29404
Q14204	Cytoplasmic dynein 1 heavy chain 1 OS=Homo sapiens OX=9606 GN=DYNC1H1 PE=1 SV=5	142	142	34	223	532.1	4646	116	104.5	82.4	131.4	106.7	115.1	106	119.6	90.6	87.6	82.8	96.7	87.5	85.5	91.4	96.3	19241.5	17333.6	13659.6	21795.4	17695.4	19085.7	17574.5	19845.1	15031.8	14523.7	13725.7	16034.3	14521	14173.5	15164.3	15973.5	17300.3	14199.9	11200.4	17231.2	15367	17254.2	15172.4	16842.8	13390.5	13062.5
Q14789	Golgin subfamily B member 1 OS=Homo sapiens OX=9606 GN=GOLGB1 PE=1 SV=2	129	129	45	196	375.8	3259	87.9	93	97.8	91.1	99	94.9	97.6	92.9	89.7	88.2	93.9	88	122.5	121.9	120.5	121	13026.8	13775.3	14487.6	13499.3	14660.3	14054.4	14452.2	13755.4	13292.9	13071.3	13915.9	13039.3	18149.1	18060.9	17852.9	17930	11712.5	11284.9	11879.3	10672.3	12731.2	12705.8	12476.9	11674.4	11841.4	11756.2
Q14980	Nuclear mitotic apparatus protein 1 OS=Homo sapiens OX=9606 GN=NUMA1 PE=1 SV=2	127	128	65	330	238.1	2115	93.5	101.2	111.8	90.5	95.2	89.6	93.1	89.3	92.2	92.3	89.7	84.5	121.4	122.8	116.1	116.7	24738.5	26759	29569.2	23943.3	25184.3	23696	24625.7	23608	24386	24408.9	23728.4	22347.4	32112.9	32483.7	30703.3	30859.3	22242.6	21921.3	24245.7	18929.3	21870.5	21422.1	21259.8	20036.4	21723.3	21953.2
P12270	Nucleoprotein TPR OS=Homo sapiens OX=9606 GN=TPR PE=1 SV=3	125	126	49	287	267.1	2363	98.9	102.1	102.3	96.2	99.1	96.2	96.6	93.1	93.1	92.8	91.1	84.9	114.8	114.9	111.6	112.4	23652.1	24421.6	24472.7	23004.3	23710.2	23006.6	23103.2	22260.4	22270.5	22192	21780.7	20317.4	27455.6	27493.4	26706.1	26898.2	21265.9	20006.5	20066.7	18186.9	20590.3	20798.9	19945.4	18892.7	19838.8	19959.3
Q01082	Spectrin beta chain, non-erythrocytic 1 OS=Homo sapiens OX=9606 GN=SPTBN1 PE=1 SV=2	125	138	60	430	274.4	2364	104.8	102.9	109.3	105.2	96	98	102.1	100.9	85.8	81.2	82.4	76	115.4	115.1	112.5	112.4	25838.5	25357.9	26955.7	25945.7	23677.3	24173.4	25170.4	24878.9	21149.2	20026.4	20319.6	18725.8	28440.1	28367.6	27738.8	27704	23231.7	20773.5	22102.7	20512.3	20561.7	21853.7	21730.1	21115	18839.9	18011.5
O75369	Filamin-B OS=Homo sapiens OX=9606 GN=FLNB PE=1 SV=2	118	134	63	326	278	2602	115.1	113	91.4	125.5	101.2	105.7	97.3	108.1	84.1	80.1	79.6	88.1	100.8	101.6	104.2	104.4	31694.2	31119.2	25175.9	34559.9	27863.8	29095.6	26799.6	29754	23162	22043.8	21910.5	24247.6	27759.2	27975.6	28690.4	28734.6	28496.6	25493.2	20643.4	27322.6	24197.4	26303.5	23136.6	25252.6	20632.9	19826
Q9NU22	Midasin OS=Homo sapiens OX=9606 GN=MDN1 PE=1 SV=2	117	117	25	186	632.4	5596	96.8	98.1	103.3	88.2	96.2	92.5	95.7	87.1	103.5	97.7	100.8	94.2	112.9	113.6	109.4	109.8	13314.3	13497.2	14205.6	12133.1	13230	12721.6	13164.9	11983.2	14240	13436.9	13868.1	12955.5	15524.1	15618.3	15048.2	15093	11971	11057.1	11648	9592.2	11489.2	11500.8	11365.5	10170.3	12685.1	12085
Q6P2Q9	Pre-mRNA-processing-splicing factor 8 OS=Homo sapiens OX=9606 GN=PRPF8 PE=1 SV=2	111	111	48	371	273.4	2335	106.6	111.6	117.3	96.9	101.2	95.8	100.2	94.1	99	90.6	93.6	87.5	102.9	103.4	100	99.4	24638.3	25791.9	27094.9	22383	23388.4	22125.2	23155.1	21740.2	22879.9	20928.8	21613.9	20205.2	23763.5	23880.7	23102.8	22957.6	22152.5	21129	22216.9	17695.7	20310.9	20002	19990.2	18451.2	20381.6	18823.2
P49454	Centromere protein F OS=Homo sapiens OX=9606 GN=CENPF PE=1 SV=3	110	110	37	160	357.3	3114	95.6	93.4	99.3	89.3	94.9	91.6	95.5	87.4	94.6	97.1	95.8	89.2	120.3	120.6	118.7	116.8	12292.9	12016.9	12768.5	11492.3	12203.1	11782.8	12281.3	11246	12166.7	12489.5	12328.5	11476.2	15473.1	15516.3	15276.1	15024.4	11052.7	9844.4	10469.7	9085.7	10597.3	10652.1	10602.7	9544.6	10838.2	11232.9
Q9NZM1	Myoferlin OS=Homo sapiens OX=9606 GN=MYOF PE=1 SV=1	109	113	58	324	234.6	2061	89.1	94.6	98.1	88.8	100	94.5	96.6	92	99.3	94.9	98.3	92.7	116.4	116.7	113.4	114.5	21465.1	22781.4	23614.3	21388.1	24076.3	22754.8	23275.2	22152.8	23919.3	22854.5	23685.4	22334.2	28039.5	28107.2	27310.7	27573	19299.5	18662.8	19362.9	16909.2	20908.2	20571.2	20093.9	18801.3	21307.6	20555.1
P21333	Filamin-A OS=Homo sapiens OX=9606 GN=FLNA PE=1 SV=4	108	124	59	293	280.6	2647	121.4	118.2	87.9	133.8	94.9	100.7	90.8	104.8	86.4	87.2	83.7	98.2	95.1	95.4	98.9	102.7	27978.9	27236	20254.1	30822.4	21863	23200.5	20910	24140.8	19900.2	20100.2	19278	22621.4	21907	21968.3	22789.3	23651	25156.2	22312	16607.6	24367.8	18986.2	20974.1	18052	20488.5	17727.3	18077.9
P31327	Carbamoyl-phosphate synthase [ammonia], mitochondrial OS=Homo sapiens OX=9606 GN=CPS1 PE=1 SV=2	105	109	72	1077	164.8	1500	102.4	109.3	118	101.7	115	108.5	114.6	110.5	85.8	76.8	82.6	77.8	100.7	101.1	98.2	97.2	57015.5	60827.1	65658.3	56604.2	63992.7	60418.4	63773.6	61514.8	47748.5	42730.2	45963.9	43285	56054.5	56287.7	54684.6	54096.5	51263.3	49830.2	53837.5	44750.5	55572.3	54620.5	55056.9	52208.3	42534.9	38431.1
Q86UP2	Kinectin OS=Homo sapiens OX=9606 GN=KTN1 PE=1 SV=1	101	102	67	316	156.2	1357	85	89.3	97.8	84.1	99.5	95.4	99.9	93.9	92.6	91.3	91.9	83.9	125.6	126.5	122.2	121.1	21326.9	22393.6	24527.8	21085.1	24960.6	23913.1	25048.3	23540.2	23221.3	22893	23045.2	21036.4	31483.3	31723.9	30640.2	30375.5	19175.3	18345.1	20111.9	16669.6	21676.2	21618.3	21624.7	19978.9	20685.7	20589.7
O75643	U5 small nuclear ribonucleoprotein 200 kDa helicase OS=Homo sapiens OX=9606 GN=SNRNP200 PE=1 SV=2	93	93	46	279	244.4	2136	96.8	94.1	95.9	91.4	106.4	101.6	102.8	96.2	99.6	94	102	95.3	106.1	107.5	104	106.3	21974.7	21355.5	21764.6	20731.3	24143.7	23053	23320.9	21835.2	22611.8	21326.5	23146.1	21615.7	24085.9	24396.3	23604	24126.2	19757.7	17494.7	17846.2	16389.9	20966.8	20840.8	20133.4	18531.7	20142.9	19180.8
P58107	Epiplakin OS=Homo sapiens OX=9606 GN=EPPK1 PE=1 SV=3	92	99	53	230	555.3	5088	96.6	98.3	106.5	84.9	102.8	97.1	103.1	95.9	94.2	90.7	88.6	82.9	116.7	118.2	112.3	111.2	12053	12262.5	13283	10591.6	12816.7	12114.1	12854.6	11954.5	11747.8	11308	11050.1	10343.8	14553.8	14745.6	14003.8	13865.1	10836.9	10045.6	10891.6	8373.6	11130.2	10951.6	11097.6	10145.9	10465	10170.3
P49792	E3 SUMO-protein ligase RanBP2 OS=Homo sapiens OX=9606 GN=RANBP2 PE=1 SV=2	90	128	47	256	358	3224	104.5	103.3	109.4	99.4	96.6	92.6	93.6	87.9	98	96.1	94.9	86.7	109.9	108.5	108.2	110.3	14095.1	13926.7	14754.2	13408.6	13026.1	12484.1	12617.3	11849.9	13215.1	12960.9	12793.4	11693.9	14821.6	14633	14592.7	14878.1	12673.1	11408.9	12097.9	10600.6	11312.1	11286.1	10892.8	10057.2	11772.1	11656.9
P42704	Leucine-rich PPR motif-containing protein, mitochondrial OS=Homo sapiens OX=9606 GN=LRPPRC PE=1 SV=3	89	89	64	316	157.8	1394	97	101.8	109	92.2	103.4	98.8	102	95.4	97.1	95.1	94.2	88.6	107.5	108.1	105.2	104.7	21997.9	23082.7	24725.9	20925.1	23461	22424.1	23128.5	21645.9	22038.8	21563.2	21363.4	20096.4	24385.5	24519.4	23868.1	23741.1	19778.6	18909.6	20274.3	16543.1	20373.9	20272.3	19967.2	18371.1	19632.4	19393.8
Q14573	Inositol 1,4,5-trisphosphate receptor type 3 OS=Homo sapiens OX=9606 GN=ITPR3 PE=1 SV=2	89	99	37	190	303.9	2671	87.8	95	105.8	85	98.8	93	96.6	88.7	98.8	93.1	96.4	91.1	119	120.4	115	115.4	11869.3	12838.7	14295.9	11488.4	13358.4	12568.4	13058.1	11985.8	13350.3	12575.3	13024.4	12314.6	16087.2	16275.1	15542	15588.9	10671.8	10517.6	11722.2	9082.6	11600.6	11362.3	11273.3	10172.5	11892.6	11310.1
Q14683	Structural maintenance of chromosomes protein 1A OS=Homo sapiens OX=9606 GN=SMC1A PE=1 SV=2	85	85	65	223	143.1	1233	97.6	96.2	106	90.4	102.3	98	99.9	96.2	100	98.5	95.4	89.8	109.1	109.1	107	104.4	21142.4	20827.9	22948.9	19574.6	22147.9	21225.5	21635.4	20837.1	21650.8	21323	20659.7	19453.9	23623.7	23626.3	23179.3	22607.3	19009.4	17062.5	18817.3	15475.4	19233.6	19188.6	18678.3	17684.7	19286.7	19177.7
Q9P2E9	Ribosome-binding protein 1 OS=Homo sapiens OX=9606 GN=RRBP1 PE=1 SV=5	84	85	70	208	152.4	1410	70.5	79.7	79.2	74.2	99.3	95.6	98.4	94.5	97.9	102.3	97.9	93.1	131.6	130.9	128.2	126.9	12734.9	14405.6	14309.2	13414.1	17944.6	17276.3	17774.6	17070.6	17686.6	18488	17686.8	16827.4	23779.6	23646.3	23161.7	22924.8	11450	11801.3	11733	10605	15583.4	15618.4	15345.1	14488	15755.4	16627.9
Q00610	Clathrin heavy chain 1 OS=Homo sapiens OX=9606 GN=CLTC PE=1 SV=5	82	82	53	323	191.5	1675	106.4	108.8	102.7	104.5	107.7	106.2	106.6	104.8	92.6	76.7	90.5	86.6	100.9	102.2	101.5	101.5	21102	21579.4	20369.4	20726.1	21350.4	21049.5	21130	20783.5	18367.6	15201.3	17937.6	17164.8	20002.7	20263.5	20128.9	20122.2	18973	17678.1	16702.2	16385.8	18541	19029.5	18241.9	17639.2	16362	13671.9
Q9UQE7	Structural maintenance of chromosomes protein 3 OS=Homo sapiens OX=9606 GN=SMC3 PE=1 SV=2	81	81	57	233	141.5	1217	101.3	99.4	106.9	95.8	101.1	96.6	99.3	95.5	91.9	93	90.2	85.9	112.5	112.5	111.1	107.1	18619.8	18263.8	19648.2	17599.4	18575.7	17762.4	18246.9	17557.9	16884.3	17101	16587.6	15784.9	20680.5	20673.9	20419.4	19681.7	16741.3	14961.9	16110.8	13913.8	16131.4	16057.9	15752.9	14901.6	15040.7	15380.5
P49327	Fatty acid synthase OS=Homo sapiens OX=9606 GN=FASN PE=1 SV=3	80	81	39	155	273.3	2511	122.8	109	82.5	140.6	107.5	118.5	107.7	126.2	88.4	84.8	82.1	100.9	79	77.3	83.9	88.8	13983	12410.1	9396.3	16015.3	12245.3	13488.8	12265.3	14369	10062.6	9660.3	9343.7	11490.1	9001.2	8804.2	9550	10111.2	12572.2	10166.5	7704.6	12661.5	10634.1	12194.4	10588.9	12195.1	8963.9	8688.4
O60437	Periplakin OS=Homo sapiens OX=9606 GN=PPL PE=1 SV=4	79	80	46	135	204.6	1756	97.3	99.2	96	92.9	93.9	93	93.9	91.5	89.2	88.8	90	84.4	124.3	121.3	123.4	120.8	8317.1	8486.3	8211.8	7946	8034.3	7949.2	8030.5	7827.4	7630.8	7594.9	7699.3	7216.1	10631.8	10373.7	10549.7	10332.8	7478	6952	6733.4	6282	6977.1	7186.4	6932.8	6643.2	6797.6	6830.8
A6NHR9	Structural maintenance of chromosomes flexible hinge domain-containing protein 1 OS=Homo sapiens OX=9606 GN=SMCHD1 PE=1 SV=2	78	78	41	136	226.2	2005	97.3	100.3	104.4	95.7	108.5	104.3	106.9	98.3	100.7	92.6	101.1	95.9	99	99.4	97.7	97.8	10190.5	10506	10938.8	10027.1	11362.1	10928.4	11200.3	10299.2	10544.6	9699	10589.1	10043.2	10367.7	10416.2	10237	10239.9	9162.4	8606.7	8969.5	7927.3	9867	9879.7	9669.4	8741.1	9393.2	8723.2
Q96T58	Msx2-interacting protein OS=Homo sapiens OX=9606 GN=SPEN PE=1 SV=1	78	78	27	104	402	3664	88.1	89.1	95.9	84.5	86.8	80.9	84.9	78.7	98.9	104.3	102.9	94.2	129.4	129.1	125	127.1	6161.2	6231.5	6702.6	5910.4	6066.3	5655.1	5938.5	5504.2	6917.3	7293.8	7196.5	6589.2	9044.5	9023.5	8742.6	8883.8	5539.6	5104.9	5495.9	4672.7	5268.1	5112.4	5126.8	4671.4	6162	6559.9
Q14690	Protein RRP5 homolog OS=Homo sapiens OX=9606 GN=PDCD11 PE=1 SV=3	74	74	40	150	208.6	1871	100.8	102.1	109.8	96.1	90.6	85	87	80.4	106.4	101.9	101.7	95	112	112.3	109.2	109.5	16462.6	16672.9	17930	15693	14787.9	13876.3	14206.9	13131.3	17362.5	16640.4	16602.3	15503.4	18283.1	18339.5	17826.6	17880.3	14801.7	13658.6	14702	12406.7	12842	12544.7	12265.1	11144.7	15466.7	14966.2
Q8WYP5	Protein ELYS OS=Homo sapiens OX=9606 GN=AHCTF1 PE=1 SV=3	74	74	39	128	252.3	2266	82.3	85.3	97.8	78.5	91.7	87.4	88.6	82.3	109.1	112.4	108.6	100.8	120.9	120	115.7	118.5	8580.4	8899.4	10198.8	8190.8	9560.2	9116.1	9240.8	8581.8	11382.2	11729.2	11330.4	10513.3	12612	12521	12069.5	12364.8	7714.7	7290.5	8362.7	6475.5	8302.2	8241.3	7977.8	7283.4	10139.4	10549.2
O75691	Small subunit processome component 20 homolog OS=Homo sapiens OX=9606 GN=UTP20 PE=1 SV=3	74	74	29	149	318.2	2785	93.6	89.4	95.4	86.8	98.4	92.6	97.3	87.6	112	105.1	104.9	97.5	110.3	111.5	108.4	109.2	12970.3	12386	13226	12025.4	13635.5	12837.5	13485.9	12143.6	15528	14572	14531.6	13510.3	15286.9	15450.1	15027.9	15127.4	11661.7	10146.8	10844.9	9507.2	11841.3	11605.6	11642.6	10306.4	13832.5	13105.9
Q6KC79	Nipped-B-like protein OS=Homo sapiens OX=9606 GN=NIPBL PE=1 SV=2	74	74	26	122	315.9	2804	92.3	93	98.1	88.1	88.4	85.4	88.6	82.6	109.1	110.2	106.3	98.7	116.3	115.2	113.2	114.7	9637	9709.9	10240.7	9195.6	9233.6	8914.2	9248	8626.3	11394.5	11505.3	11106.6	10312.8	12150.7	12026.6	11818.6	11975.3	8664.7	7954.4	8397	7269.9	8018.6	8058.8	7984	7321.3	10150.4	10347.8
Q5UIP0	Telomere-associated protein RIF1 OS=Homo sapiens OX=9606 GN=RIF1 PE=1 SV=2	73	73	32	121	274.3	2472	89.3	87.9	92.9	87.3	102.7	98.1	101.6	91.1	99.9	104	101.2	95.7	115.3	111.3	109.8	111.9	8503.1	8376.1	8852.8	8318.1	9784.2	9345	9675.9	8677.5	9519.8	9906.4	9640.3	9120.6	10980.5	10602.6	10464.6	10663.3	7645.2	6861.8	7259	6576.1	8496.8	8448.2	8353.4	7364.7	8480.3	8909.7
P11717	Cation-independent mannose-6-phosphate receptor OS=Homo sapiens OX=9606 GN=IGF2R PE=1 SV=3	73	73	35	122	274.2	2491	97.8	110.6	110.9	101.1	83.8	81.1	82.5	80.7	102.8	97.6	102.6	97.3	112.8	112.5	112.4	113.5	7908	8939.6	8968.6	8171.5	6771.9	6557	6673.1	6524.9	8315.4	7890.3	8295.7	7866.8	9116.5	9100	9091.2	9178	7110.2	7323.4	7353.9	6460.3	5880.8	5927.8	5761	5537.7	7407.4	7096.4
Q92616	eIF-2-alpha kinase activator GCN1 OS=Homo sapiens OX=9606 GN=GCN1 PE=1 SV=6	72	72	29	109	292.6	2671	115.9	96.2	81.3	126.4	104.8	114.6	105.2	118.9	92.5	99.6	83.3	102.9	86.5	86.4	90.3	95.4	11118.4	9230	7797.8	12128	10058.4	10992.6	10093.8	11406.5	8872.2	9556	7996.8	9871.9	8298.8	8287.1	8666.6	9155.5	9996.7	7561.3	6394	9588.2	8734.9	9937.7	8714.2	9680.9	7903.4	8594.6
Q9UIG0	Tyrosine-protein kinase BAZ1B OS=Homo sapiens OX=9606 GN=BAZ1B PE=1 SV=2	71	71	43	180	170.8	1483	86.6	91.4	106.6	82.9	97.1	92.9	98.3	91.1	97.6	93.6	97.8	91.1	120.5	119.7	117.5	115.3	11724	12377.2	14438.5	11224.8	13140.5	12573.7	13308.6	12333	13217.2	12668.8	13246.5	12329	16310.1	16212.2	15914	15611.5	10541.2	10139.6	11839	8874.2	11411.4	11367.1	11489.5	10467.2	11774	11394.2
O75533	Splicing factor 3B subunit 1 OS=Homo sapiens OX=9606 GN=SF3B1 PE=1 SV=3	70	70	56	200	145.7	1304	105	111.1	114.3	103.1	101.3	97.3	100.8	95.9	91	87.1	87.9	81.1	109.1	107.8	103.8	103.4	15733.3	16639.7	17119.9	15443.4	15174.1	14577	15101.4	14371.1	13628.9	13042.1	13161.5	12147.5	16335.6	16142.2	15547.2	15488.4	14146	13631.4	14037.7	12209.3	13177.4	13178.1	13037.3	12196.9	12140.8	11730
P11388	DNA topoisomerase 2-alpha OS=Homo sapiens OX=9606 GN=TOP2A PE=1 SV=3	70	88	51	335	174.3	1531	99.2	96.8	105.1	94.3	106	98.8	104.1	97.6	96.3	92.2	90.7	84.8	109.3	112.2	106.8	105.8	17876.8	17452.6	18948.7	16995.1	19095	17812.1	18753.1	17582	17350	16617.4	16348.6	15284.4	19692.4	20219.7	19248	19066.9	16073.3	14297.4	15537.3	13436.1	16582.4	16102.8	16189.9	14922.1	15455.5	14945.6
P24928	DNA-directed RNA polymerase II subunit RPB1 OS=Homo sapiens OX=9606 GN=POLR2A PE=1 SV=2	70	70	38	145	217	1970	100.2	105.4	109.5	96.3	90.3	86.1	88.5	82.8	102.8	100.7	101.8	95.7	111.6	112	108.3	108.1	11057.8	11637.5	12085.8	10630	9969.2	9498.7	9767.7	9139.4	11345.1	11114.8	11233.9	10566.9	12320.6	12358.8	11949.4	11936.5	9942.2	9533.6	9910	8404	8657.4	8587.2	8432.7	7756.7	10106.4	9996.6
Q14643	Inositol 1,4,5-trisphosphate receptor type 1 OS=Homo sapiens OX=9606 GN=ITPR1 PE=1 SV=3	70	88	31	147	313.7	2758	91.8	97.5	106	91.3	96.9	92	93.9	86.3	101.4	94.6	100.3	91.8	116.5	114	113.7	111.9	8410.7	8928	9706.6	8359.8	8877.3	8427.3	8603.7	7906.3	9290.3	8661.8	9185.2	8403.9	10673.8	10442.9	10410.3	10247.8	7562.1	7313.9	7959	6609.2	7709.2	7618.6	7427.7	6710.2	8275.9	7790.3
P35579	Myosin-9 OS=Homo sapiens OX=9606 GN=MYH9 PE=1 SV=4	69	84	42	159	226.4	1960	118.9	100.7	76.8	135.9	106.8	123.8	114.1	137.7	76.5	83.4	71.5	86	89	87.3	93.8	97.9	11511.7	9751.3	7440.7	13156.7	10339.8	11990.4	11053.5	13337.4	7404	8076.4	6920.8	8332.8	8614.8	8457	9081.7	9476.9	10350.3	7988.4	6101.1	10401.5	8979.3	10839.8	9542.7	11319.6	6595.6	7263.9
Q8WWI1	LIM domain only protein 7 OS=Homo sapiens OX=9606 GN=LMO7 PE=1 SV=3	67	67	42	137	192.6	1683	99.3	85.7	94.1	93.1	92.5	96.3	101.2	102	86.3	99.5	84.3	78.3	122	122.6	120.7	122	9203.5	7939.6	8717.3	8621.8	8573.1	8917.2	9374	9449.6	7997.3	9215.7	7807.6	7256.9	11306.7	11358.7	11186.3	11304	8275	6504.2	7147.9	6816.3	7445	8061.5	8092.7	8020	7124	8288.5
Q9H583	HEAT repeat-containing protein 1 OS=Homo sapiens OX=9606 GN=HEATR1 PE=1 SV=3	67	67	32	140	242.2	2144	91.6	91.6	98.4	85.9	90.2	86.9	90.2	80.8	113.8	109.2	111.3	106.1	111.5	111.9	110.2	110.3	13649.2	13653.3	14669.2	12803.6	13441.2	12954.9	13445.5	12047.8	16958.2	16270.8	16584.2	15820.1	16613	16683	16426.8	16444.2	12272.1	11184.9	12028.2	10122.4	11672.6	11711.7	11607.8	10225.1	15106.5	14633.8
Q08211	ATP-dependent RNA helicase A OS=Homo sapiens OX=9606 GN=DHX9 PE=1 SV=4	65	65	51	345	140.9	1270	103.9	105.8	107.7	94.9	102.6	98.2	102.1	96.2	100	90.4	95.2	87.6	105.4	105	103.6	101.5	15359.1	15632.9	15914.2	14019.3	15157	14504.6	15082.3	14217	14770.7	13356.3	14068.3	12947.6	15568	15515.9	15312.8	15000	13809.5	12806.6	13049.1	11083.5	13162.6	13112.7	13020.9	12066.1	13157.9	12012.6
Q14966	Zinc finger protein 638 OS=Homo sapiens OX=9606 GN=ZNF638 PE=1 SV=2	65	65	34	128	220.5	1978	101	103.4	115	97.1	92.3	89.2	93.7	88.9	96	97.7	95.4	88.4	111.6	112.1	108.8	109.4	10951.5	11209.8	12471	10527.3	10006.7	9665.9	10152	9635.3	10403.1	10593.3	10338.5	9577.5	12092.2	12151.2	11797	11861.9	9846.6	9183.2	10225.8	8322.8	8690	8738.3	8764.4	8177.6	9267.2	9527.6
Q92576	PHD finger protein 3 OS=Homo sapiens OX=9606 GN=PHF3 PE=1 SV=3	65	65	36	94	229.3	2039	108.4	109.9	121	106	104.6	98.4	102.2	99.3	87.2	83.7	86.1	78.4	103.9	106.6	101.3	103.2	6502.8	6594	7259.2	6358.1	6272.2	5900.3	6132	5957.5	5231.7	5020.8	5164.5	4703.4	6233.2	6393	6074.4	6188.5	5846.8	5401.8	5952.3	5026.6	5446.9	5334.1	5293.8	5056.2	4660.4	4515.7
Q7Z6Z7	E3 ubiquitin-protein ligase HUWE1 OS=Homo sapiens OX=9606 GN=HUWE1 PE=1 SV=3	65	65	18	92	481.6	4374	116.6	106.9	83.2	128.3	115.5	126.4	118.1	132.1	83.9	83.8	76.4	88.9	83.7	81.8	84.7	89.7	6885	6309.4	4909.3	7571.4	6816.8	7460.1	6972.2	7798	4953.8	4944	4508.1	5248.6	4943.2	4830.9	5000.7	5292.7	6190.3	5168.7	4025.5	5985.8	5919.8	6744.2	6019.3	6618.3	4412.9	4446.6
P02545	Prelamin-A/C OS=Homo sapiens OX=9606 GN=LMNA PE=1 SV=1	64	66	74	514	74.1	664	94.8	98.8	106.1	88.7	96	92.7	97.1	92.2	95	86.9	91.8	86.2	120.4	120.9	116.2	116.1	28717	29919.8	32148.4	26872.5	29098.6	28081.5	29415.2	27948.5	28795.5	26340.1	27820.7	26110.5	36465.6	36641.7	35195.6	35173.6	25819.7	24510.6	26360.5	21245.1	25269.7	25386.7	25394.7	23720.2	25651.3	23690
Q12888	TP53-binding protein 1 OS=Homo sapiens OX=9606 GN=TP53BP1 PE=1 SV=2	64	64	45	134	213.4	1972	101.9	101.3	103.5	95.5	96.9	91.1	93.2	88	91.2	92.8	88	82.4	119.2	120.2	115.8	119	11037.2	10970.7	11204.9	10347.2	10497.5	9870.6	10095.2	9528.7	9876	10049.6	9535.3	8923.2	12905.6	13023	12541.3	12888.4	9923.7	8987.3	9187.6	8180.3	9116.2	8923.4	8715.4	8087.1	8797.6	9038.5
P07814	Bifunctional glutamate/proline--tRNA ligase OS=Homo sapiens OX=9606 GN=EPRS1 PE=1 SV=5	63	65	48	149	170.5	1512	120.3	113.9	99.9	130.8	111.4	115.9	110.4	118.1	82.9	75.2	75.9	82.6	88.2	90.8	90.5	93.3	13054.4	12367.1	10843.2	14193.2	12093.4	12584	11978.6	12821.2	8996.7	8162.7	8235.8	8964.2	9568.4	9849.8	9820	10124.3	11737.4	10131.3	8891	11221	10502.1	11376.4	10341.3	10881.5	8014.3	7341.4
P09874	Poly [ADP-ribose] polymerase 1 OS=Homo sapiens OX=9606 GN=PARP1 PE=1 SV=4	62	62	54	160	113	1014	111.2	98.7	95.2	106	102.5	103	103.8	101.8	97.4	88	91	90.1	101.6	103	101.2	105.7	15380	13654.2	13175.2	14663.2	14187.6	14248.7	14356.7	14083.8	13480.1	12179.1	12585.4	12463.2	14052.6	14249.5	14007.2	14626	13828.3	11185.6	10803.2	11592.5	12320.8	12881.4	12394.4	11953.1	12008.2	10953.8
P46940	Ras GTPase-activating-like protein IQGAP1 OS=Homo sapiens OX=9606 GN=IQGAP1 PE=1 SV=1	62	67	44	159	189.1	1657	114.7	104.5	83.5	131.3	98.8	112.1	101.4	117.9	91.8	94	84.8	103.4	88.2	85.5	92.2	95.8	16369	14913.9	11909.6	18735.8	14100.6	15997.7	14457.9	16824.9	13099.6	13411	12092.7	14743.9	12582.3	12193.2	13147.1	13664.5	14717.5	12217.7	9765.5	14812.3	12245.2	14462.5	12481.8	14279.4	11669.3	12061.8
Q9BTC0	Death-inducer obliterator 1 OS=Homo sapiens OX=9606 GN=DIDO1 PE=1 SV=5	62	62	33	89	243.7	2240	90.3	90.8	95.4	87.5	99.8	96	98.6	94.4	100	104.9	100.7	91.8	112.5	113.2	111.4	112.6	5822.5	5857.7	6151.2	5645.9	6435.4	6191.3	6358.2	6086.2	6451.1	6765.3	6497	5921.8	7258.9	7302.9	7183.1	7265.3	5235	4798.7	5043.8	4463.6	5588.6	5597.2	5489.1	5165.4	5746.7	6084.6
P46100	Transcriptional regulator ATRX OS=Homo sapiens OX=9606 GN=ATRX PE=1 SV=5	61	61	25	102	282.4	2492	76.4	80.6	79.7	78.4	93.8	93.9	93	88	106.8	103.3	111.4	103.1	122.9	123.2	123.2	122.3	5676.3	5988.7	5924.5	5828.3	6975.2	6976.8	6912.9	6540.1	7936	7674.3	8278.8	7664.3	9134.7	9160.3	9159.7	9091.8	5103.6	4906	4857.9	4607.8	6057.4	6307.3	5968	5550.6	7069.5	6902.2
Q07954	Prolow-density lipoprotein receptor-related protein 1 OS=Homo sapiens OX=9606 GN=LRP1 PE=1 SV=2	61	62	16	80	504.3	4544	96	96.2	106.8	97.4	109.7	103.6	111.9	104.4	85.1	81.3	88.2	82.3	110.9	109.4	108.7	108.1	3708.7	3717.5	4126.1	3764.5	4236.7	4002.3	4322.6	4033.5	3289.8	3140.6	3408.6	3179	4285.5	4227.6	4201	4176.4	3334.5	3045.5	3383.2	2976.1	3679.2	3618.2	3731.8	3423.3	2930.6	2824.6
Q02880	DNA topoisomerase 2-beta OS=Homo sapiens OX=9606 GN=TOP2B PE=1 SV=3	60	78	44	202	183.2	1626	89.9	88.1	93.4	86.3	97.1	91.9	95.8	89.7	108.4	106.7	104.8	97.7	111.8	115.1	110.9	112.5	9296.6	9112.8	9658.9	8928.7	10048	9510.3	9909.8	9277.4	11219.7	11040.7	10838.3	10102.7	11567	11905.6	11472.3	11642.9	8358.6	7465.3	7920	7058.9	8725.8	8597.7	8555.3	7873.9	9994.7	9929.9
Q92878	DNA repair protein RAD50 OS=Homo sapiens OX=9606 GN=RAD50 PE=1 SV=1	59	59	42	93	153.8	1312	98.2	94.9	87.1	99	107.6	105.9	101.1	99.9	92.3	91.7	95.6	93	106.6	107.1	108.6	111.4	9088.5	8784.4	8064.5	9169	9961.3	9799.9	9362	9246.9	8544.2	8489.3	8845.2	8610.3	9869.3	9915.3	10050.1	10311.3	8171.5	7196.3	6612.6	7248.9	8650.6	8859.5	8082.4	7848	7611.3	7635.2
Q13428	Treacle protein OS=Homo sapiens OX=9606 GN=TCOF1 PE=1 SV=3	59	59	35	114	152	1488	91.2	99.3	87.2	89.9	90.7	92.4	89.1	88.4	101.7	107.8	98.2	96.3	116.1	113.9	116.9	120.9	10075.2	10967.7	9626.2	9929.9	10016.9	10204.8	9843.5	9758.1	11233.8	11901.2	10843.8	10633.1	12819.6	12574.1	12904.5	13347.7	9058.7	8984.9	7893.2	7850.5	8698.8	9225.5	8498.1	8281.8	10007.2	10703.8
Q92621	Nuclear pore complex protein Nup205 OS=Homo sapiens OX=9606 GN=NUP205 PE=1 SV=3	59	59	29	118	227.8	2012	93.1	91.5	96.6	86.9	101.3	96.7	100.1	92.1	107.5	100.9	107.6	100.4	107.3	107.1	105.1	105.7	10401.8	10221.5	10789.8	9708.2	11314.7	10804.5	11187	10294.8	12007.6	11272	12023	11221.8	11989.8	11965.9	11746.6	11804.6	9352.4	8373.6	8847.2	7675.2	9825.8	9767.7	9657.9	8737.3	10696.5	10137.9
Q9Y4A5	Transformation/transcription domain-associated protein OS=Homo sapiens OX=9606 GN=TRRAP PE=1 SV=3	59	59	18	90	437.3	3859	101.1	99.7	104.2	96.2	97.8	96.1	97.5	89.6	105.2	95.1	102.9	97.7	104.8	105.8	101.2	104.9	6795.6	6701.4	7004.9	6468.5	6570.3	6455.4	6555.4	6023.7	7072	6392.4	6914.7	6569.2	7045.3	7111.1	6798.3	7051	6109.9	5489.8	5743.8	5113.9	5705.8	5835.9	5659.4	5112.4	6299.8	5749.2
P38646	Stress-70 protein, mitochondrial OS=Homo sapiens OX=9606 GN=HSPA9 PE=1 SV=2	57	58	68	446	73.6	679	96	100	107.6	94.1	107.7	101.9	109.5	103.9	83.9	74.9	78.7	72.9	119.9	119.2	116.3	113.5	19424.5	20235.8	21760.8	19045.3	21796	20611.4	22159.8	21012.4	16967.5	15144.1	15923.7	14755.8	24258.5	24125.3	23521.7	22972.5	17464.8	16577.4	17843.1	15056.9	18928	18633.5	19131	17833.4	15114.8	13620.5
P55265	Double-stranded RNA-specific adenosine deaminase OS=Homo sapiens OX=9606 GN=ADAR PE=1 SV=4	57	57	46	200	136	1226	95.6	97	104.9	90.5	99	93.3	98.1	91.4	96.1	93.6	91.7	84.5	116.8	119.2	114.8	113.6	14281.4	14493.5	15671.7	13532.8	14791.1	13943.7	14653.9	13654.2	14358	13993.6	13710.1	12629.9	17448.7	17819.9	17160.6	16979.6	12840.6	11873.3	12850.2	10698.9	12844.9	12605.6	12651	11588.5	12790.3	12585.7
P10809	60 kDa heat shock protein, mitochondrial OS=Homo sapiens OX=9606 GN=HSPD1 PE=1 SV=2	56	56	85	687	61	573	98.8	102	107.1	91.3	106	100	107.7	103.4	77.1	65.4	76.4	71.2	124.8	125	123.1	120.8	24179.4	24973.9	26220.4	22337.7	25941.6	24470.7	26366.2	25300.7	18870	15997.6	18687.3	17419.1	30545.5	30603.4	30122.3	29564.4	21739.9	20458.9	21499.8	17659.9	22528.1	22122.4	22762.4	21472.9	16809.6	14388.1
P16615	Sarcoplasmic/endoplasmic reticulum calcium ATPase 2 OS=Homo sapiens OX=9606 GN=ATP2A2 PE=1 SV=1	56	56	52	223	114.7	1042	80.5	85.5	94	81.2	104.7	102.6	102.2	93.8	105.5	94.6	108.9	102.1	111.2	111.7	111.4	110.2	12403.5	13175.8	14495.3	12511	16143.3	15812.3	15756.9	14458.1	16254.4	14573.1	16781.8	15733.5	17145.2	17208.2	17164.4	16982.3	11152.1	10793.8	11885.6	9891	14019.1	14294.9	13603.2	12270.7	14479.5	13106.9
Q7Z6E9	E3 ubiquitin-protein ligase RBBP6 OS=Homo sapiens OX=9606 GN=RBBP6 PE=1 SV=1	56	56	28	81	201.4	1792	82.3	84.6	86.8	83.9	91.7	89.7	89.4	83.5	98.4	98.8	100.6	91.6	132.1	129.2	128.2	129	5909.8	6074.9	6233.9	6023.4	6586.6	6443.7	6421.9	5997.5	7065.4	7094.8	7219.3	6579.3	9485.8	9274.6	9204.1	9260.1	5313.6	4976.6	5111.6	4762	5719.9	5825.4	5544.2	5090.2	6293.9	6381
P49790	Nuclear pore complex protein Nup153 OS=Homo sapiens OX=9606 GN=NUP153 PE=1 SV=2	55	55	46	114	153.8	1475	102.5	104	112.5	95.8	89.3	82.6	88.7	84.8	92	91	91.3	85	123.3	121.3	118.8	117	9403.5	9541.6	10316.9	8783.7	8192.8	7574.8	8131.7	7777.7	8440.5	8347.3	8371.1	7791.9	11304.3	11122.3	10891.6	10733.5	8454.8	7816.6	8459.5	6944.3	7114.8	6847.9	7020.2	6601	7518.9	7507.5
Q8NI27	THO complex subunit 2 OS=Homo sapiens OX=9606 GN=THOC2 PE=1 SV=2	55	55	34	98	182.7	1593	93.5	94.6	96.9	87.7	95.8	92.3	95.6	91.6	104.6	103.7	106.2	98.8	110.8	110.1	106.6	111.3	8308	8408.7	8618.4	7793.7	8515.5	8208.6	8494.3	8141.3	9301.1	9216.3	9443.7	8781.3	9848.1	9790.8	9476.9	9890.2	7469.8	6888.5	7066.8	6161.6	7395	7420.9	7333.3	6909.6	8285.5	8289.1
Q8WWQ0	PH-interacting protein OS=Homo sapiens OX=9606 GN=PHIP PE=1 SV=2	55	58	38	115	206.6	1821	93.5	96.8	108.5	90	94.2	90	92	86.7	98.2	98.2	95.5	90.1	117.3	118.4	116	114.5	7812.2	8085.9	9068.1	7516.4	7872.7	7521.3	7689	7242.9	8201.9	8203.9	7978.1	7528	9802	9889	9695.4	9570	7024.1	6624.1	7435.5	5942.4	6836.8	6799.5	6638	6147.1	7306.3	7378.5
Q5JRA6	Transport and Golgi organization protein 1 homolog OS=Homo sapiens OX=9606 GN=MIA3 PE=1 SV=1	55	55	30	92	213.6	1907	83.3	92	97.6	84.8	88.3	82.7	84.9	79	99.2	97.2	100.3	90.4	132.1	130.8	129.7	127.6	6457.5	7125	7558.8	6572.4	6844.3	6406	6577.6	6119.5	7689	7533.8	7774.9	7007.8	10239.1	10134	10049.6	9884.6	5806	5836.9	6197.9	5196	5943.7	5791.2	5678.5	5193.7	6849.5	6775.8
P27708	CAD protein OS=Homo sapiens OX=9606 GN=CAD PE=1 SV=3	55	59	32	110	242.8	2225	113.1	103.1	82.9	125.7	109.1	113.4	110.3	120.8	89.5	84.9	84	95.9	89.5	89.6	92.3	96	7823.1	7129.2	5734.7	8694	7548	7843.3	7628.3	8353.6	6188.6	5872.2	5813.6	6633.5	6189.1	6200	6381.3	6637.4	7033.9	5840.3	4702.3	6873.3	6554.8	7090.6	6585.7	7089.8	5512.9	5281.4
Q8WXI7	Mucin-16 OS=Homo sapiens OX=9606 GN=MUC16 PE=1 SV=3	55	55	6	63	1518.2	14507	103.8	103.4	93.8	109.9	81	80.1	81.8	79.5	88	83.9	89.5	89.7	131.3	125	126.6	132.8	1868.5	1860.7	1687.5	1977.3	1458.1	1441.8	1472.2	1430.6	1584	1509.6	1610.8	1615	2363.5	2249.9	2278.6	2391.1	1680	1524.3	1383.7	1563.2	1266.3	1303.5	1271	1214.1	1411.1	1357.7
Q16891	MICOS complex subunit MIC60 OS=Homo sapiens OX=9606 GN=IMMT PE=1 SV=1	54	55	72	215	83.6	758	85.5	100.7	114	83.4	108	100.9	107.2	102.1	91.8	90.1	88.3	80.4	113.6	115.3	110.4	108.1	13405.2	15783.2	17864.8	13073.6	16919.9	15809.7	16799.6	16005.4	14386.7	14118.9	13832.1	12605.3	17805.5	18068.9	17292.4	16945.2	12052.7	12929.8	14648.5	10335.8	14693.5	14292.5	14503.4	13584	12815.8	12698.4
P53621	Coatomer subunit alpha OS=Homo sapiens OX=9606 GN=COPA PE=1 SV=2	54	54	46	98	138.3	1224	114.8	103.7	95.7	116.9	102.8	106.5	107.6	111.6	91.5	89.2	85.2	89.2	94.5	94.5	98.1	98.1	11688.6	10551.3	9742.3	11902.6	10461.3	10843.3	10949.9	11361.8	9315.5	9076	8670.6	9075.9	9622.7	9615.9	9984.8	9985.3	10509.3	8643.8	7988.3	9410	9084.8	9802.8	9453.2	9642.9	8298.4	8162.8
Q9UKV3	Apoptotic chromatin condensation inducer in the nucleus OS=Homo sapiens OX=9606 GN=ACIN1 PE=1 SV=2	54	54	37	121	151.8	1341	103.4	101.8	112.4	92.5	91.5	86.5	92.1	87.6	84	88	82.8	75	128.7	129.3	121.2	123.2	13551.7	13336.9	14727.3	12111.2	11990.8	11335	12060.6	11474.6	11005.6	11528.9	10841	9822.1	16856.2	16939.8	15879	16135.9	12184.5	10925.7	12075.9	9575	10413	10247.2	10412.1	9738.6	9803.9	10369
P11021	Endoplasmic reticulum chaperone BiP OS=Homo sapiens OX=9606 GN=HSPA5 PE=1 SV=2	53	56	69	513	72.3	654	94.2	97.2	104.3	90.6	106.1	100	106.8	102.2	82.2	80.1	80	72.9	123.8	123	119.2	117.3	26416.6	27257.7	29259.7	25425.3	29755.7	28063	29953.1	28678.3	23063.2	22477.1	22443.4	20462.8	34719.5	34497.7	33430.8	32909.5	23751.5	22329.8	23991.9	20100.9	25840.3	25370.1	25859.1	24339.6	20544.9	20215.7
Q7L014	Probable ATP-dependent RNA helicase DDX46 OS=Homo sapiens OX=9606 GN=DDX46 PE=1 SV=2	53	53	45	106	117.3	1031	105.8	100.1	90.7	115.6	103.7	112.8	104.7	113.9	89.3	91.7	88.3	94.7	95.6	94.7	98.1	100.2	8549.6	8086.8	7325.9	9339.9	8373.5	9110.4	8455.5	9196.8	7212.3	7407	7133.8	7651.4	7719.2	7653	7927.4	8091.5	7687	6624.8	6007	7384	7271.7	8236.1	7299.8	7805.4	6424.8	6661.8
P02786	Transferrin receptor protein 1 OS=Homo sapiens OX=9606 GN=TFRC PE=1 SV=2	52	52	63	290	84.8	760	103.7	110.7	116.1	100	117.8	113.4	114.8	110.9	95.1	89	94.3	89.3	87.6	87.2	85.5	84.7	21601.4	23074.4	24188.6	20829.8	24552.1	23627.8	23928.1	23100.2	19808.4	18547.9	19653.5	18606.3	18264	18161.4	17810.8	17648.3	19422.1	18902.8	19833.8	16467.8	21321.4	21360.5	20657.6	19605.4	17645.5	16681.8
Q00839	Heterogeneous nuclear ribonucleoprotein U OS=Homo sapiens OX=9606 GN=HNRNPU PE=1 SV=6	52	53	42	381	90.5	825	94.5	101.9	108.9	89.5	111.1	104.8	110.3	106.6	85.7	82.4	88.9	78.6	111.8	110.3	109.7	104.8	22213	23963	25611.3	21056.4	26139.4	24658.5	25947.5	25077.4	20163.9	19368.2	20911.4	18493.5	26293.5	25933.5	25803.9	24654	19971.9	19630.8	21000.3	16646.9	22699.9	22292.2	22400.9	21283.5	17962.2	17419.6
O95347	Structural maintenance of chromosomes protein 2 OS=Homo sapiens OX=9606 GN=SMC2 PE=1 SV=2	52	52	43	84	135.6	1197	103.3	96.8	84.1	114.3	103.5	111.6	102.1	112.5	90.5	94.1	87.3	99.4	97.5	97.1	102	104.1	6804.8	6378	5538.6	7532	6819	7354	6730.9	7412.6	5963.6	6198	5753.2	6551	6421.8	6395.7	6718.2	6861.2	6118.2	5224.9	4541.4	5954.7	5921.7	6648.3	5810.9	6291.2	5312.4	5574.5
P14625	Endoplasmin OS=Homo sapiens OX=9606 GN=HSP90B1 PE=1 SV=1	51	53	56	397	92.4	803	93.4	100.7	103.4	88.5	89.9	85.9	90	84.3	95.2	97.5	100.5	94.6	120.5	118.8	118.2	118.4	18937.6	20419.9	20974	17947.5	18230.4	17421.3	18261.8	17103.5	19300.6	19777.4	20388.6	19188.1	24444	24097.8	23980.8	24004.9	17027	16728.2	17197.9	14189.1	15831.6	15749.5	15765.8	14515.9	17193.1	17787.6
P78347	General transcription factor II-I OS=Homo sapiens OX=9606 GN=GTF2I PE=1 SV=2	51	51	50	89	112.3	998	111.7	97	91.8	114.7	108	114.3	107.4	115.5	93.8	97.9	88.9	101	87	86.7	91.6	92.7	9828	8536.6	8075	10097.7	9502	10056.9	9451.8	10160.6	8250.9	8614.5	7826.5	8886.6	7659.7	7633.1	8063.9	8159.7	8836.5	6993.3	6621.2	7983.1	8251.7	9091.8	8159.9	8623.4	7350	7747.8
Q9NYU2	UDP-glucose:glycoprotein glucosyltransferase 1 OS=Homo sapiens OX=9606 GN=UGGT1 PE=1 SV=3	51	53	40	114	177.1	1555	103.7	112	115.5	105.2	98	92.6	98.9	94	90.7	84.8	91.6	86.9	108.2	109.6	104.3	104	9145.2	9872.8	10179.7	9275.8	8638.1	8167	8719.5	8282.4	7998.7	7480.1	8071.3	7661.8	9536.1	9661.1	9197.1	9164.5	8222.5	8087.9	8347	7333.3	7501.5	7383.3	7527.7	7029.4	7125.3	6727.5
P52948	Nuclear pore complex protein Nup98-Nup96 OS=Homo sapiens OX=9606 GN=NUP98 PE=1 SV=4	51	51	32	106	197.5	1817	101.9	101.7	108.6	91.7	103.6	98.3	102.8	96.3	94.9	92.2	88	84.4	112	110.7	106.9	106.1	9739.8	9726.3	10381.9	8762.4	9901.2	9398.7	9829.3	9205	9072.7	8817	8409.1	8070.7	10706.7	10579.9	10220.9	10141.6	8757.2	7967.9	8512.8	6927.5	8598.4	8496.8	8485.8	7812.4	8082.1	7930
A3KMH1	von Willebrand factor A domain-containing protein 8 OS=Homo sapiens OX=9606 GN=VWA8 PE=1 SV=2	51	51	31	68	214.7	1905	98.2	96.8	111.3	96.1	89.9	84.9	87.9	80	101.7	96.9	105.1	97.4	114.9	114.5	113.2	111.2	4552.9	4487.3	5161.5	4455.5	4171.4	3938.8	4076.6	3711.8	4714.8	4494.9	4876.3	4515.4	5327.4	5309.6	5248.7	5157.3	4093.6	3676.1	4232.2	3522.4	3622.5	3560.9	3519.4	3150.3	4200	4042.7
O95425	Supervillin OS=Homo sapiens OX=9606 GN=SVIL PE=1 SV=2	51	51	29	73	247.6	2214	102	102.4	114.9	98.9	92.5	88	91.5	84.6	97.2	94.1	99.2	93.6	111	111.4	110.3	108.3	5196.1	5217.4	5852.6	5040.2	4710.5	4484.2	4659.8	4311.9	4948.9	4794.5	5053.3	4768	5654.6	5674.3	5619.4	5518.6	4671.9	4274.2	4798.9	3984.7	4090.6	4053.9	4022.9	3659.5	4408.5	4312.1
Q9UQ35	Serine/arginine repetitive matrix protein 2 OS=Homo sapiens OX=9606 GN=SRRM2 PE=1 SV=2	51	51	23	127	299.4	2752	90.7	100.3	103	90.4	99.1	97.8	100.6	96.2	82.5	87	82.8	78	124.5	123.3	122.3	121.4	5171.1	5714	5869.5	5152.8	5647.1	5575.3	5732	5482.9	4701.9	4955.2	4717.4	4444.9	7097.5	7026	6968.3	6920.8	4649.4	4680.9	4812.7	4073.8	4904	5040.3	4948.6	4653.4	4188.5	4456.6
Q12830	Nucleosome-remodeling factor subunit BPTF OS=Homo sapiens OX=9606 GN=BPTF PE=1 SV=3	51	52	18	70	338.1	3046	98.2	99.5	105.6	96.2	96.6	94	94.7	89	96.7	95.9	96.4	91.2	113.9	112.5	110.3	109.4	5058.5	5122.6	5436.7	4955	4973.6	4844.1	4877.3	4585	4978.5	4939.2	4967.7	4695.2	5865.3	5796.7	5679.2	5635.1	4548.2	4196.5	4457.9	3917.3	4319.1	4379.3	4210.7	3891.4	4434.9	4442.3
Q03164	Histone-lysine N-methyltransferase 2A OS=Homo sapiens OX=9606 GN=KMT2A PE=1 SV=5	51	55	18	65	431.5	3969	78	81.3	96.1	78	101.7	96.4	101.7	93.9	100.4	102.8	99.3	95.2	118.5	120.8	118.6	117.5	2573.2	2679.3	3167.3	2570.4	3352.5	3179.4	3351.9	3097	3310	3389	3274.4	3137.6	3907.5	3984.9	3909.2	3874.9	2313.6	2194.9	2597.1	2032.2	2911.4	2874.3	2893.8	2628.5	2948.6	3048
Q9H0A0	RNA cytidine acetyltransferase OS=Homo sapiens OX=9606 GN=NAT10 PE=1 SV=2	50	50	52	131	115.7	1025	94.2	93.1	97.7	88.7	94.3	89.9	92.4	86.7	110.5	107.8	107.2	101.1	110.3	110.8	108.4	106.8	8174.4	8083.7	8481.3	7702.5	8183.7	7807.6	8020.1	7526.6	9597.2	9361.4	9306.3	8774.6	9577.8	9622	9413.8	9275.8	7349.7	6622.3	6954.3	6089.5	7106.8	7058.4	6923.9	6387.9	8549.3	8419.5
Q7L2E3	ATP-dependent RNA helicase DHX30 OS=Homo sapiens OX=9606 GN=DHX30 PE=1 SV=1	50	50	48	89	133.9	1194	95.6	98.4	109.1	89.9	94.7	92.3	94.9	90.1	101.2	97.5	97.9	92.2	112.5	111.8	111.4	110.4	7136	7340.7	8137.6	6709.1	7069.2	6888	7079.2	6721.3	7553.2	7275.4	7305.1	6877	8396.9	8339.6	8310	8235.8	6416	6013.6	6672.6	5304.1	6139	6227	6111.6	5704.5	6728.5	6543.5
Q8TEM1	Nuclear pore membrane glycoprotein 210 OS=Homo sapiens OX=9606 GN=NUP210 PE=1 SV=3	50	50	30	124	205	1887	101.1	112.3	126.4	105.1	94	87.2	92.6	86.2	97.9	91	93.9	88.3	106.5	109.2	104.2	104.1	9725.9	10809.1	12160.7	10110.8	9048.7	8389.1	8913.8	8297.8	9423.8	8761	9033.8	8502.4	10251.1	10506.5	10025.6	10017.6	8744.6	8854.9	9971.4	7993.4	7858	7584	7695.5	7042.4	8394.8	7879.6
O15020	Spectrin beta chain, non-erythrocytic 2 OS=Homo sapiens OX=9606 GN=SPTBN2 PE=1 SV=3	50	63	30	98	271.2	2390	100.9	102.4	106.6	97.2	96.8	93.7	97.2	92.8	100.7	89.2	97.2	93	108.9	107.6	107.3	108.5	4448.3	4514	4698.1	4283.6	4267.1	4130.8	4284.9	4087.7	4435.8	3933	4282.1	4099.7	4798.1	4740.8	4726.9	4780.4	3999.5	3697.9	3852.3	3386.6	3705.6	3734.4	3699.2	3469.3	3951.5	3537.3
P18583	Protein SON OS=Homo sapiens OX=9606 GN=SON PE=1 SV=4	50	50	28	142	263.7	2426	93.4	92.9	102.3	89.5	91.1	84.6	87.3	83.2	93.7	96	91.1	83.1	129.7	130.9	126.2	124.9	9111	9061.9	9979.2	8733	8881.4	8252.8	8511.6	8119.3	9135.3	9359.8	8883	8109.2	12654.1	12770.1	12304.4	12182.3	8191.8	7423.6	8182.6	6904.2	7712.8	7460.8	7348.2	6890.9	8137.8	8418.1
Q9Y490	Talin-1 OS=Homo sapiens OX=9606 GN=TLN1 PE=1 SV=3	50	60	30	88	269.6	2541	118	104.2	78.1	136.9	105.1	119.7	104.3	123.1	85.7	94.5	77.3	99.7	84.4	82.3	91.4	95.3	5654.6	4989.6	3739.7	6558.3	5035	5732.1	4998.6	5898.9	4107.4	4525.9	3703.5	4778.3	4041.5	3942.3	4378.4	4565.3	5084.1	4087.5	3066.4	5184.9	4372.5	5182.1	4315.4	5006.5	3658.9	4070.6
Q9NR30	Nucleolar RNA helicase 2 OS=Homo sapiens OX=9606 GN=DDX21 PE=1 SV=5	49	52	60	179	87.3	783	109.6	112.2	124	104.6	93.8	89.9	93.1	89.6	94.6	84.2	92	86.6	107.6	108.2	105.3	104.7	18386.9	18819.5	20813	17551.8	15733.2	15083	15628.1	15029.2	15881.7	14126.6	15440.8	14535	18063.5	18157	17671.4	17564.2	16531.8	15417.1	17065.9	13876.2	13663	13635.6	13492	12755.5	14147.6	12705.3
P18206	Vinculin OS=Homo sapiens OX=9606 GN=VCL PE=1 SV=4	49	49	48	85	123.7	1134	121.2	109.4	72.3	146.6	111.4	132.2	115.6	139.3	74.3	83.6	70.4	94.9	77.6	75.7	85.7	89.7	8113.1	7326.8	4841.2	9817.7	7458.2	8851.4	7742	9330.6	4977.5	5597.5	4716.8	6358.1	5193.2	5070.6	5739.2	6009.6	7294.6	6002.2	3969.6	7761.8	6476.8	8002	6683.8	7919	4434	5034.3
P30876	DNA-directed RNA polymerase II subunit RPB2 OS=Homo sapiens OX=9606 GN=POLR2B PE=1 SV=1	49	49	47	85	133.8	1174	106.2	108	116.1	100.9	99.5	93.3	96	89	97.5	93.6	93	87.6	105.8	105.3	103.7	104.6	5479.5	5573.2	5989.9	5203.6	5131.5	4810.5	4952.6	4591	5030.5	4829.3	4795.1	4517.9	5455.9	5429.6	5349.2	5393.5	4926.6	4565.6	4911.5	4113.9	4456.3	4348.9	4275.7	3896.4	4481.2	4343.4
Q29RF7	Sister chromatid cohesion protein PDS5 homolog A OS=Homo sapiens OX=9606 GN=PDS5A PE=1 SV=1	49	54	40	89	150.7	1337	94.7	94.8	94.6	94.4	98	97.3	93.6	93	99.1	97.6	97.1	94.7	114	111.4	112.1	113.6	5374.4	5381.4	5371.2	5358.3	5564.6	5525.9	5311	5278.7	5626.1	5542.1	5511	5378.2	6469.8	6323	6366.2	6451.5	4832.2	4408.5	4404.2	4236.2	4832.4	4995.6	4585.1	4480.1	5011.8	4984.5
P01024	Complement C3 OS=Homo sapiens OX=9606 GN=C3 PE=1 SV=2	49	50	33	84	187	1663	98.2	97.5	108.7	93.1	89	91	89.4	81.8	107.7	99.6	105.5	97	111	110.8	109.2	110.2	5418.7	5379	5997.3	5138	4912.3	5022.1	4929.5	4512.6	5944.4	5495.9	5822.1	5353.4	6126.1	6112.1	6026.9	6081.2	4872	4406.5	4917.6	4062	4265.9	4540.2	4255.7	3829.9	5295.3	4942.9
P49750	YLP motif-containing protein 1 OS=Homo sapiens OX=9606 GN=YLPM1 PE=1 SV=4	49	50	28	74	241.5	2146	97.4	97.5	108.5	93.3	96.2	92.7	98.3	95.8	87.8	86.1	90.9	84	118.8	119	118.4	115.5	5152.5	5162	5740.5	4939.5	5090.3	4908.1	5204.1	5071.2	4645.6	4557.7	4809.4	4444.1	6286.3	6295.9	6264.8	6110.5	4632.7	4228.8	4707	3905.1	4420.5	4437.1	4492.8	4304	4138.3	4099.2
Q6UVK1	Chondroitin sulfate proteoglycan 4 OS=Homo sapiens OX=9606 GN=CSPG4 PE=1 SV=2	49	49	29	73	250.4	2322	91.9	112.8	97.7	105.7	99.4	96.9	97.3	96.1	86	79	92	89.8	112.3	113.9	114	115.2	2867.8	3522.4	3051	3301.1	3103.8	3025.5	3037.4	2999.5	2686.1	2465.5	2871.3	2803.5	3505.1	3556.2	3558.8	3596.4	2578.5	2885.6	2501.7	2609.8	2695.4	2735.1	2622.3	2545.7	2392.8	2217.4
P19338	Nucleolin OS=Homo sapiens OX=9606 GN=NCL PE=1 SV=3	48	48	45	190	76.6	710	87.3	88.3	73	93.2	104.9	109.8	101.5	108.8	97	95.4	87.2	90.9	114.3	113.9	117.9	116.5	15999	16193.3	13382	17091.1	19235.5	20122.3	18612.9	19946.2	17788.7	17487.9	15979.1	16665.9	20948	20885.8	21620.2	21348.8	14384.9	13265.7	10972.7	13512	16704.4	18191.3	16068.9	16928.6	15846.3	15728.5
O94906	Pre-mRNA-processing factor 6 OS=Homo sapiens OX=9606 GN=PRPF6 PE=1 SV=1	48	48	51	114	106.9	941	99.8	101.2	111.7	93.5	104.5	97.5	100.1	93.5	102.2	91	94.7	84.2	107.6	107.8	104.7	106	8717.3	8837.9	9751.8	8168.1	9130.4	8517.3	8738.8	8168.3	8922.3	7946.9	8268.9	7352.3	9398.1	9417.8	9143.1	9259.6	7837.8	7240.1	7996.1	6457.6	7929	7700	7544.4	6932.5	7948.1	7147.4
Q9Y5B9	FACT complex subunit SPT16 OS=Homo sapiens OX=9606 GN=SUPT16H PE=1 SV=1	48	48	44	187	119.8	1047	105.9	93.9	96.2	102.5	105.5	103.4	104.5	99.3	101.7	90.9	96.6	91.9	102.2	102.3	102.9	100.2	13323.1	11814.4	12108.3	12890.9	13275.4	13011.4	13151.3	12499.9	12794.6	11436.2	12158.9	11567.5	12859.2	12869.9	12950	12611.6	11978.9	9678.5	9928.3	10191.4	11528.5	11762.8	11353.8	10608.8	11397.5	10285.6
Q9BQG0	Myb-binding protein 1A OS=Homo sapiens OX=9606 GN=MYBBP1A PE=1 SV=2	48	48	37	137	148.8	1328	99.2	102.9	108.8	93.2	103.1	96	100.6	94.7	88	82.6	83.2	78.9	118.8	120.3	114.8	114.9	10644	11036.9	11671.7	9999.7	11063.9	10306.1	10796.8	10158.8	9443	8866.6	8930.8	8467.3	12746.1	12913	12318	12328.1	9570.1	9041.6	9570.4	7905.6	9608	9317.1	9321	8621.9	8411.9	7974.6
Q8NFC6	Biorientation of chromosomes in cell division protein 1-like 1 OS=Homo sapiens OX=9606 GN=BOD1L1 PE=1 SV=2	48	50	19	72	330.3	3051	89.6	93.2	86.6	91.9	93.6	94.1	90.1	88.8	90.5	99.1	95.5	88.5	126.2	123.8	121.7	126.9	4086.7	4248.1	3947.9	4189.3	4267.6	4289	4106.8	4050.4	4127.6	4516.9	4354.8	4035.4	5755.6	5642.9	5550.5	5787.6	3674.4	3480.1	3237.1	3312	3706	3877.5	3545.5	3437.6	3676.9	4062.4
P11387	DNA topoisomerase 1 OS=Homo sapiens OX=9606 GN=TOP1 PE=1 SV=2	47	47	49	181	90.7	765	93.8	92.4	99	86.4	112.7	110.1	111.8	108.2	91.7	89.3	87.6	83.3	109.1	111.8	106.7	106.3	12813.3	12611.5	13518.8	11792.3	15387.4	15033.2	15261.2	14769.9	12527.7	12192.5	11960.2	11375.4	14897.9	15264.2	14572	14510.4	11520.6	10331.5	11084.9	9322.8	13362.7	13590.6	13175.3	12535.4	11159.8	10965.8
Q9Y4W6	AFG3-like protein 2 OS=Homo sapiens OX=9606 GN=AFG3L2 PE=1 SV=2	47	47	56	106	88.5	797	87.3	95.3	106.3	89	99.3	94.1	99.6	91.5	102.7	100.7	101	93.2	111.9	112.9	107.5	107.6	9765.7	10656.5	11887.7	9946.9	11105	10516.5	11139	10233.7	11479.9	11261.7	11297.7	10415.7	12513.7	12626.8	12015.8	12028.2	8780.4	8729.9	9747.5	7863.9	9643.8	9507.3	9616.5	8685.5	10226.4	10128.7
Q9BXP5	Serrate RNA effector molecule homolog OS=Homo sapiens OX=9606 GN=SRRT PE=1 SV=1	47	47	47	111	100.6	876	92.3	97	110.9	91.9	98.2	98.4	98.3	97.1	91.7	91.7	92.4	90.1	113.7	114.6	110.4	111.2	7791.1	8188	9359.5	7751.9	8284.4	8302.7	8297.3	8190.6	7738	7736.7	7799.8	7601.2	9590	9669.2	9317.3	9383	7005.1	6707.7	7674.5	6128.5	7194.3	7506	7163.2	6951.4	6893.1	6958.3
Q01780	Exosome component 10 OS=Homo sapiens OX=9606 GN=EXOSC10 PE=1 SV=2	47	47	59	102	100.8	885	102.6	107.9	108.7	99	93.8	90.9	92.7	88.5	94	88	90.2	87	116.9	115.4	112	112.5	8973.9	9439.8	9516.3	8665	8207.5	7950.1	8111	7748.1	8222.8	7698.7	7890.8	7609.8	10229.9	10101.5	9800.5	9844.2	8068.5	7733.2	7803	6850.5	7127.5	7187.2	7002.4	6575.9	7325	6924.1
Q14697	Neutral alpha-glucosidase AB OS=Homo sapiens OX=9606 GN=GANAB PE=1 SV=3	47	47	51	197	106.8	944	95.9	102.6	106.3	95.9	92.3	87.2	90.5	87	107.5	95.4	100.4	92.9	113.7	112.9	110.5	109.1	10464.9	11198.3	11600.9	10473.3	10082.6	9523.1	9876.9	9494.4	11735.9	10416.1	10961.7	10140.2	12412.1	12329.8	12061.4	11916.2	9409.1	9173.8	9512.3	8280	8755.9	8609.2	8526.9	8058	10454.5	9368.2
Q9Y2W1	Thyroid hormone receptor-associated protein 3 OS=Homo sapiens OX=9606 GN=THRAP3 PE=1 SV=2	47	48	39	126	108.6	955	98.7	101.2	111.8	92.2	92.1	87.3	92.8	89	83.8	83.7	82.3	76.9	130.4	128.7	125.5	123.7	9196.4	9423.5	10416.7	8589.5	8576.1	8136.8	8649.6	8286.3	7805.6	7795.2	7667.8	7161.2	12144.1	11989.1	11691.6	11521	8268.6	7719.8	8541.3	6790.8	7447.6	7356	7467.3	7032.7	6953.3	7011
O60313	Dynamin-like 120 kDa protein, mitochondrial OS=Homo sapiens OX=9606 GN=OPA1 PE=1 SV=3	47	47	51	81	111.6	960	91.2	94.7	105.6	85.9	99.4	93	99.7	91.3	100.1	97.1	98.3	91.5	113.6	115.7	111.8	111.2	7533.5	7824.1	8726.2	7100.2	8210.3	7687.2	8238.9	7542	8268.6	8020.8	8124.7	7557.9	9384	9560.1	9241.7	9184.8	6773.5	6409.6	7155.2	5613.3	7129.9	6949.5	7112.8	6401	7365.8	7213.9
Q9Y4L1	Hypoxia up-regulated protein 1 OS=Homo sapiens OX=9606 GN=HYOU1 PE=1 SV=1	47	47	46	125	111.3	999	85.8	86.6	93.4	82.8	95	90.2	94.4	89.4	97.5	99.3	101.9	95.5	122.5	123.5	121.3	120.8	6647.3	6707.9	7233.7	6412.4	7354.8	6984.5	7306.2	6919	7552.2	7689.5	7890.8	7396.4	9481.3	9565.9	9392.3	9353.6	5976.6	5495.2	5931.4	5069.6	6387	6314.3	6307.5	5872.2	6727.6	6915.8
P11498	Pyruvate carboxylase, mitochondrial OS=Homo sapiens OX=9606 GN=PC PE=1 SV=2	47	47	48	112	129.6	1178	101.9	109.1	118.1	97.2	114.6	107.9	115.5	109	87.9	79.1	81.9	78.3	100.4	103.8	98.9	96.5	7000.5	7496.7	8114.9	6675.3	7870.6	7413.7	7933.5	7489.9	6037.1	5431.1	5628.8	5376.9	6897.6	7131.9	6793.2	6631.8	6294.2	6141.4	6653.9	5277.4	6835	6702.3	6849.1	6356.7	5377.9	4884.7
Q15393	Splicing factor 3B subunit 3 OS=Homo sapiens OX=9606 GN=SF3B3 PE=1 SV=4	47	47	44	153	135.5	1217	117.3	122.3	123.4	113.7	98	92.8	97.2	91.8	99.2	94.6	95.3	90.5	90.8	92	91	90.3	15001.4	15643.1	15782.6	14540.9	12533.1	11867.8	12434.6	11748	12695.7	12100.8	12192.3	11572.6	11611.8	11775.5	11642.5	11551.7	13487.9	12815	12941.2	11495.9	10884	10728.9	10735	9970.6	11309.5	10883.3
Q86U86	Protein polybromo-1 OS=Homo sapiens OX=9606 GN=PBRM1 PE=1 SV=1	47	47	29	75	192.8	1689	94.8	95	104.2	88.4	80.6	78.6	79.5	73.1	112.1	112	111.9	101.9	117.6	118.3	113.8	118.1	7235.4	7246.1	7948.9	6740.8	6147.9	5997.8	6066.5	5577.7	8550	8547	8534.2	7775.1	8972.3	9028.5	8683.7	9007.3	6505.4	5936.1	6517.8	5329.2	5338.9	5422.2	5237.3	4733.9	7616.4	7687.1
Q8N201	Integrator complex subunit 1 OS=Homo sapiens OX=9606 GN=INTS1 PE=1 SV=2	47	47	24	65	244.1	2190	101.9	106.1	108.4	98.3	96.8	93.3	97.9	90.7	100.7	93.1	101.1	92.9	106.1	106.2	102.7	103.7	4257	4432.7	4527.6	4104.7	4042.2	3898.2	4087.6	3789.4	4207.5	3890.2	4223.3	3881.1	4430.9	4433.9	4291.3	4330	3827.5	3631.3	3712.5	3245.1	3510.3	3524.1	3528.9	3216.1	3748.1	3498.8
O60287	Nucleolar pre-ribosomal-associated protein 1 OS=Homo sapiens OX=9606 GN=URB1 PE=1 SV=4	47	47	23	73	254.2	2271	94.2	94.5	97	87.3	94.2	86.8	90.6	83.1	108.8	105.5	106.8	102.1	114.6	113.7	112.4	108.4	5984.2	6007.2	6161.9	5546.8	5987.8	5519.2	5759.6	5281.4	6914.9	6708	6788.9	6487.2	7282.2	7224.3	7143.9	6887.3	5380.5	4921.2	5052.5	4385.2	5199.9	4989.5	4972.4	4482.4	6159.8	6033.1
P05787	Keratin, type II cytoskeletal 8 OS=Homo sapiens OX=9606 GN=KRT8 PE=1 SV=7	46	57	87	816	53.7	483	83.4	92.2	98.1	73.1	117.9	110.2	113.9	109	94.9	81.2	85.9	83.6	116.4	117.9	111.6	110.6	16906.4	18675	19879.9	14810	23879.3	22324.8	23082.3	22079.4	19224.4	16447.1	17405	16946.4	23582.8	23894.9	22619.6	22416.2	15200.7	15298.8	16300.8	11708.6	20737.2	20182.5	19927.4	18739	17125.3	14792.3
Q8N1F7	Nuclear pore complex protein Nup93 OS=Homo sapiens OX=9606 GN=NUP93 PE=1 SV=2	46	46	53	133	93.4	819	98.7	95.1	101.1	90.9	101.4	98.2	99.5	95.2	97.1	97.3	97.2	91.1	110.4	111	107.8	108	8471.1	8166	8675	7805.1	8704.3	8428.1	8544.7	8170.7	8332	8348.9	8341.6	7823	9473.6	9530.5	9256.8	9272	7616.4	6689.7	7113.2	6170.6	7558.9	7619.3	7376.8	6934.6	7422.2	7508.9
Q9UK61	Protein TASOR OS=Homo sapiens OX=9606 GN=TASOR PE=1 SV=3	46	46	28	62	188.9	1670	103.9	102.8	115.5	99.2	88.2	83.2	86.6	81.7	108.8	105.8	102.7	98.2	106.4	107.5	105.6	104	5627.6	5567.1	6254.2	5371.7	4777.4	4504.4	4691.7	4422.5	5891.5	5731.8	5562	5316.7	5763	5822.8	5720.1	5630.4	5059.8	4560.7	5128.2	4246.8	4148.8	4072.1	4050.5	3753.4	5248.2	5155.2
P31948	Stress-induced-phosphoprotein 1 OS=Homo sapiens OX=9606 GN=STIP1 PE=1 SV=1	45	45	60	103	62.6	543	112.4	102.1	64.2	132.3	109.5	125.3	106.2	130.3	83.1	82	76.4	96.5	89.5	89.5	97.1	103.4	9996.3	9076.7	5708.3	11762.5	9737.7	11135.2	9445.1	11587.2	7387	7291.9	6791	8574	7959.4	7953.5	8633.6	9194.4	8987.8	7435.7	4680.6	9299.3	8456.4	10066.6	8154.1	9834.2	6580.4	6558.3
P20700	Lamin-B1 OS=Homo sapiens OX=9606 GN=LMNB1 PE=1 SV=2	45	50	67	264	66.4	586	101.8	100.3	115.1	94.4	102.3	96.9	99.2	94.4	88.2	89.7	88.3	81.6	114.4	114.8	109.7	108.8	15232.4	15013.2	17222.3	14124.5	15309.1	14502	14848.2	14131.8	13196.9	13427.6	13211.6	12207.1	17111.6	17176.9	16417.9	16276.6	13695.6	12299	14121.7	11166.6	13294.7	13110.4	12818.7	11993.8	11755.9	12076.7
P40939	Trifunctional enzyme subunit alpha, mitochondrial OS=Homo sapiens OX=9606 GN=HADHA PE=1 SV=2	45	45	69	216	82.9	763	107.1	109.5	123.6	98.3	111.3	103.6	110.3	106.3	89.3	84	80.4	75.4	102.2	103.3	99	96.3	13001.7	13285.9	15000.7	11927	13507.8	12576.3	13387.1	12898.6	10837.2	10196.7	9755.6	9147	12403.8	12535.3	12014.7	11691.1	11689.9	10883.9	12300.1	9429.4	11730.4	11369.5	11557.3	10947.1	9653.9	9170.8
P43243	Matrin-3 OS=Homo sapiens OX=9606 GN=MATR3 PE=1 SV=2	45	45	48	228	94.6	847	97.6	109.7	122.7	98.7	83.9	78.1	84.2	79.6	93.7	92.4	92.5	88.1	122.9	122.9	117.8	115.3	11643.1	13079.7	14633.2	11768.5	10013.6	9315.8	10047.3	9498	11172.4	11021.5	11031.9	10506	14666	14657.9	14052.4	13748	10468.5	10715.1	11998.7	9304	8696	8421.8	8674.1	8061.1	9952.5	9912.6
P42285	Exosome RNA helicase MTR4 OS=Homo sapiens OX=9606 GN=MTREX PE=1 SV=3	45	45	44	137	117.7	1042	106.1	108.5	111.8	103.4	111.6	110.4	112.2	106.6	95.5	92	90.4	86.3	91.3	93.7	90.6	89.6	12047	12319.3	12691.3	11742.7	12670.1	12542.2	12746	12104	10848.1	10442.3	10269.6	9795.3	10367	10635.5	10293.3	10175.7	10831.6	10092.1	10406.4	9283.6	11002.9	11338.6	11003.9	10272.8	9663.6	9391.7
Q13423	NAD(P) transhydrogenase, mitochondrial OS=Homo sapiens OX=9606 GN=NNT PE=1 SV=3	45	45	44	179	113.8	1086	89.4	100.6	111.3	85.2	101.4	95.1	95.6	89.8	102.9	99.6	98.6	90.6	111.6	112.4	107.8	108	13017.3	14640.5	16198.3	12395.8	14758.3	13846.3	13917.2	13070.3	14970.2	14498.6	14342.6	13185.6	16244.7	16362.8	15687.7	15712.2	11704	11993.7	13282	9799.9	12816.4	12517.6	12015	11092.9	13335.6	13039.9
Q92896	Golgi apparatus protein 1 OS=Homo sapiens OX=9606 GN=GLG1 PE=1 SV=2	45	45	39	88	134.5	1179	90.4	97.3	109	88.2	106.6	100.3	106.4	97.9	97.7	91.1	94.9	85.5	109.2	108.6	108.5	108.6	5832.4	6274.6	7030.5	5686.1	6874.7	6466.8	6859.2	6311.7	6299.9	5874.6	6118.3	5517.6	7045.2	7001.3	6998.2	7003	5244	5140.3	5764.8	4495.4	5970.1	5846.2	5921.7	5356.8	5612	5283.6
Q14152	Eukaryotic translation initiation factor 3 subunit A OS=Homo sapiens OX=9606 GN=EIF3A PE=1 SV=1	45	45	28	67	166.5	1382	124.1	109.3	78.9	146.7	105.8	121.5	108.7	136	86	91.5	74	97.2	75.4	74.2	82.6	88.2	6852.7	6034.5	4357	8102.8	5840.6	6709.2	6004.3	7508.5	4749	5055.3	4086.2	5366.2	4165.6	4095.4	4561.1	4868.4	6161.4	4943.5	3572.6	6406	5072	6065.4	5183.6	6372.5	4230.4	4546.7
Q6PL18	ATPase family AAA domain-containing protein 2 OS=Homo sapiens OX=9606 GN=ATAD2 PE=1 SV=1	45	51	37	95	158.5	1390	92	92.5	103	85.1	95.6	88.6	92.7	86.9	107.1	106	102.7	96	114.1	115.3	111.7	110.7	6863.8	6902.8	7683.1	6349.4	7132.1	6615.4	6914.9	6482.8	7989.3	7911	7665.4	7167.3	8518.3	8606.7	8338.5	8260.1	6171.3	5654.9	6299.9	5019.8	6193.7	5980.6	5969.7	5502	7116.9	7115.1
Q14008	Cytoskeleton-associated protein 5 OS=Homo sapiens OX=9606 GN=CKAP5 PE=1 SV=3	45	45	23	61	225.4	2032	117.7	93.9	91.5	122.2	100.1	109.1	100.4	114.1	88.5	111.9	82.8	102.3	88.9	87.3	94.7	94.3	6678.2	5329.1	5190.4	6933	5680	6190.8	5697.7	6472.4	5023.3	6346.3	4697.6	5806.1	5044.4	4953.8	5373.1	5351.1	6004.4	4365.6	4255.9	5481.2	4932.6	5596.8	4918.9	5493.2	4474.8	5707.8
Q14571	Inositol 1,4,5-trisphosphate receptor type 2 OS=Homo sapiens OX=9606 GN=ITPR2 PE=1 SV=2	45	63	23	92	307.9	2701	83.7	93.4	98.3	87.6	97.5	95	98.4	90.9	103.1	99.1	102.8	94.6	114.9	113.9	113.2	113.6	3622.1	4042.1	4252.3	3789	4220.1	4112	4255.5	3931.6	4459.1	4287.5	4447.4	4093.8	4971.3	4927.7	4896.6	4913.9	3256.7	3311.3	3486.7	2995.5	3664.8	3717.4	3673.8	3336.8	3972.3	3856.1
Q9Y520	Protein PRRC2C OS=Homo sapiens OX=9606 GN=PRRC2C PE=1 SV=4	45	46	19	65	316.7	2896	104	99.2	89.8	110.8	93.8	100.8	95	103.4	82.4	94.2	84.9	93.1	111.8	107	112.6	117.2	4754.1	4534.5	4101.8	5065.9	4286.4	4608.5	4340.7	4727.1	3764.9	4306.3	3878.5	4254.8	5107.8	4889	5144	5357.9	4274.5	3714.7	3363.3	4005	3722.4	4166.3	3747.4	4012	3353.8	3873.1
P08670	Vimentin OS=Homo sapiens OX=9606 GN=VIM PE=1 SV=4	44	51	84	452	53.6	466	94.2	100.8	110	88.2	92.3	89.2	92	88	89.5	81.1	87.6	81.4	129.1	128.4	125.2	123.1	15939.8	17048.7	18609.7	14923	15602.6	15079.7	15560.6	14881	15135	13719.4	14809.3	13769.9	21832.5	21711.6	21171.3	20813.1	14331.6	13966.5	15259.3	11798	13549.6	13632.6	13433.8	12629.6	13482.4	12339.1
P25705	ATP synthase subunit alpha, mitochondrial OS=Homo sapiens OX=9606 GN=ATP5F1A PE=1 SV=1	44	44	67	331	59.7	553	102	108.9	120.2	96.3	113.4	104.4	111.4	107.4	79.4	72.6	79.7	69.1	111.5	111.6	107.2	104.9	17061.5	18205.1	20100.9	16106.9	18969.8	17455	18627.5	17959.5	13286	12150	13331	11558.1	18649.9	18662.4	17925.6	17541.3	15340.2	14913.8	16482.1	12733.9	16473.7	15780	16081.5	15242.4	11835.3	10927.6
O00571	ATP-dependent RNA helicase DDX3X OS=Homo sapiens OX=9606 GN=DDX3X PE=1 SV=3	44	45	61	167	73.2	662	110.3	101.7	121	105.9	91.8	94.1	103.5	102.9	92.3	87.7	85.9	81.9	105.8	106.3	105.2	103.6	11265.4	10387.9	12358.6	10820.8	9379.1	9610.9	10573	10512.1	9423.6	8955.5	8775.7	8367.5	10809.4	10854.5	10747.1	10585.3	10128.8	8509.8	10133.6	8554.7	8145	8688.6	9127.8	8921.7	8394.6	8054.5
P52272	Heterogeneous nuclear ribonucleoprotein M OS=Homo sapiens OX=9606 GN=HNRNPM PE=1 SV=3	44	44	62	186	77.5	730	112.2	102.6	107	103.2	108.8	107.9	104.9	109.7	85.2	85.1	82.8	83	101.2	102.7	103	100.9	11769.1	10770.6	11222.6	10825.2	11411.5	11323.9	11009.2	11506.1	8942.9	8927.5	8685.3	8706.4	10624.1	10771.4	10805.4	10591.6	10581.7	8823.4	9202.2	8558.3	9909.9	10237.2	9504.4	9765.3	7966.5	8029.3
Q16531	DNA damage-binding protein 1 OS=Homo sapiens OX=9606 GN=DDB1 PE=1 SV=1	44	44	40	94	126.9	1140	118.4	112.5	102.7	119.8	95	93.7	93	93.1	103.5	101.3	97.4	99.8	91.6	92.2	93.3	92.7	11305.7	10742.5	9807.5	11439.2	9070.9	8951.4	8882.9	8894	9887.4	9680.1	9306.8	9527.8	8751.7	8805.4	8916.3	8856.9	10165	8800.3	8041.8	9043.7	7877.3	8092.4	7668.8	7548.4	8807.8	8706.2
Q96ST3	Paired amphipathic helix protein Sin3a OS=Homo sapiens OX=9606 GN=SIN3A PE=1 SV=2	44	44	40	83	145.1	1273	93.3	98.4	104	89.2	93.2	90.6	93	85.8	95.6	88.5	95.1	93.7	119.6	123.9	117.9	118.2	5372.6	5666.7	5986.5	5137.4	5366	5213.8	5351.7	4937.1	5505.2	5094.4	5475.4	5395.2	6886.8	7134.5	6788.4	6803	4830.5	4642.2	4908.7	4061.6	4659.9	4713.4	4620.2	4190.2	4904.1	4581.8
Q9NTI5	Sister chromatid cohesion protein PDS5 homolog B OS=Homo sapiens OX=9606 GN=PDS5B PE=1 SV=1	44	49	33	92	164.6	1447	91.8	93.9	100.3	89.3	92.3	86.6	92.1	86.7	97.1	92.6	98.7	92.6	122.5	121.9	121.7	120	7808.5	7984.9	8533	7594.4	7851.4	7369	7834.7	7372.3	8256.3	7872.6	8393.8	7873.7	10418.3	10370.5	10349.5	10208.5	7020.7	6541.3	6996.7	6004.1	6818.3	6661.8	6763.9	6256.9	7354.8	7080.6
Q7KZ85	Transcription elongation factor SPT6 OS=Homo sapiens OX=9606 GN=SUPT6H PE=1 SV=2	44	44	30	81	198.9	1726	96.2	95.3	98.5	94.8	95.6	94.6	97.1	91.8	102.3	95.5	99.5	93.7	111.7	112	110.4	110.9	4881.8	4833.9	4999.2	4810.4	4848.4	4800.7	4928.3	4659	5189.7	4847.1	5051.2	4755.4	5669.7	5682.8	5599.8	5627.7	4389.3	3960	4099.1	3803	4210.4	4340	4254.7	3954.1	4623.1	4359.5
O15027	Protein transport protein Sec16A OS=Homo sapiens OX=9606 GN=SEC16A PE=1 SV=4	44	44	23	57	251.7	2357	108.7	106.5	108.9	109.6	93.6	89.8	91.8	91.2	92	89.2	85.3	84.3	111.8	110.1	113.7	113.3	4797.2	4700	4808	4836.6	4132.4	3965	4049.9	4026.8	4060.4	3937.5	3764.8	3719.3	4935.5	4859.1	5018.3	5001.5	4313.2	3850.3	3942.4	3823.8	3588.7	3584.5	3496.4	3417.5	3617	3541.4
Q5T4S7	E3 ubiquitin-protein ligase UBR4 OS=Homo sapiens OX=9606 GN=UBR4 PE=1 SV=1	44	44	9	53	573.5	5183	117.4	111.2	85.1	137.5	102.1	108.3	102.5	117.8	90	91.2	81.3	95.7	88.1	85.2	91.2	95.5	3088.6	2924.7	2240	3617.7	2686.5	2849.1	2696.3	3098.2	2367.3	2399.7	2138.1	2516.9	2318.9	2240.3	2399.8	2511.5	2777	2395.9	1836.7	2860.1	2333	2575.7	2327.8	2629.5	2108.8	2158.2
Q03252	Lamin-B2 OS=Homo sapiens OX=9606 GN=LMNB2 PE=1 SV=4	43	49	60	115	69.9	620	94.4	103.7	114.3	92.5	96.2	86.9	94.7	89.7	102.1	98.6	103.5	92.3	109	107.3	106.9	107.8	6733.9	7400.1	8151.5	6598.8	6863.8	6198	6758.6	6395.9	7285.2	7034.2	7385	6581.5	7778	7655	7624.7	7690.7	6054.5	6062.2	6683.9	5217	5960.7	5603.2	5834.8	5428.2	6489.8	6326.5
Q9ULW0	Targeting protein for Xklp2 OS=Homo sapiens OX=9606 GN=TPX2 PE=1 SV=2	43	43	52	67	85.6	747	97	90.2	95.5	92.7	95.7	93.3	95.9	93.5	94.9	105.3	94.4	95.5	113.1	114.3	113.3	115.3	6851.3	6375.7	6748.8	6552.6	6762.5	6588.6	6778.2	6607.2	6705.1	7442.2	6671.1	6744.4	7987.5	8078.5	8005.5	8147.6	6160.1	5223.1	5533.8	5180.4	5872.7	5956.3	5851.7	5607.6	5972.9	6693.5
Q9NW13	RNA-binding protein 28 OS=Homo sapiens OX=9606 GN=RBM28 PE=1 SV=3	43	43	47	83	85.7	759	88.2	89.2	102.4	82.2	109.8	105.2	110.9	107.5	96.7	98.9	96.7	92	106.8	106.8	105.6	101.1	7104.6	7187.1	8248.5	6625.2	8844.4	8479.2	8933.3	8665.2	7793.7	7969	7791.5	7414.7	8608.4	8601.4	8505.6	8145	6387.8	5887.8	6763.5	5237.8	7680.7	7665.6	7712.3	7354.2	6942.7	7167.2
Q13435	Splicing factor 3B subunit 2 OS=Homo sapiens OX=9606 GN=SF3B2 PE=1 SV=2	43	43	47	130	100.2	895	93.2	93	95.1	89.9	95.2	92.4	92.5	87.8	88.6	92.6	91.5	82.5	129.1	126.5	125.1	125.1	8929.8	8905.5	9107.9	8610.8	9119.3	8854.1	8858.5	8408.8	8485.8	8870.1	8765.6	7900.3	12365.4	12122	11985.6	11988.6	8028.9	7295.5	7468.1	6807.6	7919.3	8004.5	7647.7	7136.6	7559.2	7977.7
O43707	Alpha-actinin-4 OS=Homo sapiens OX=9606 GN=ACTN4 PE=1 SV=2	43	60	66	281	104.8	911	94.8	95	103.3	120.1	69.1	95.8	98.9	108.4	104.3	84.3	83.8	67.4	120.6	121.2	118.8	114.2	11629.3	11648.9	12672.4	14730.1	8477.6	11754.8	12134	13298.7	12795	10341.2	10278.9	8273	14794.5	14863.6	14569.3	14005.5	10456	9542.9	10390.9	11645.4	7362.1	10626.8	10475.5	11286.8	11397.9	9300.8
P11586	C-1-tetrahydrofolate synthase, cytoplasmic OS=Homo sapiens OX=9606 GN=MTHFD1 PE=1 SV=3	43	43	47	83	101.5	935	119.7	106.1	79.6	140.6	107.7	124	108	128.5	83.8	86.1	75.8	94.7	81.9	81.9	89.2	92.5	8062.2	7150.9	5363.1	9473.8	7253.6	8352.2	7275.9	8660.4	5647.5	5803	5107.5	6382	5518.6	5520.3	6008.8	6229.7	7248.8	5858.1	4397.5	7489.8	6299.2	7550.7	6281.4	7350.2	5030.8	5219.2
O00159	Unconventional myosin-Ic OS=Homo sapiens OX=9606 GN=MYO1C PE=1 SV=4	43	43	44	69	121.6	1063	101	108.6	107.6	105.6	111.2	104.9	106.3	105.5	90.2	83.9	86.5	83.7	101.9	103.7	99.3	100.2	5290.6	5690.1	5635.9	5529.6	5824.2	5494.9	5566.8	5525.5	4724.4	4392.4	4530.3	4382.6	5337.8	5432	5201.1	5248.1	4756.9	4661.4	4621.2	4371.6	5057.8	4967.6	4805.9	4689.6	4208.5	3950.4
Q8WUM0	Nuclear pore complex protein Nup133 OS=Homo sapiens OX=9606 GN=NUP133 PE=1 SV=2	43	43	38	92	128.9	1156	99.2	96.8	107.3	92.9	92.6	86.2	89.3	82.5	111.1	104.1	107.1	98.5	108.5	110.6	105.9	107.2	7718.9	7537.7	8355.6	7228.3	7211	6713.1	6954.6	6423.1	8648	8106.3	8335.5	7670.3	8447.5	8608.5	8246.9	8344.5	6940.1	6175	6851.3	5714.6	6262.2	6068.9	6004	5451.3	7703.8	7290.7
P41252	Isoleucine--tRNA ligase, cytoplasmic OS=Homo sapiens OX=9606 GN=IARS1 PE=1 SV=2	43	43	40	93	144.4	1262	109.6	102	89.5	115.6	111.9	116.4	109.4	115	94.3	92.7	92.7	102.1	85.3	85.3	88.1	90	7874.5	7325.2	6430.2	8300	8040	8359.8	7860.6	8260	6776.9	6659	6658.2	7332.5	6123.6	6129.1	6329.5	6467.2	7080.1	6000.9	5272.5	6561.9	6982	7557.5	6786.2	7010.3	6036.9	5989
Q5JTH9	RRP12-like protein OS=Homo sapiens OX=9606 GN=RRP12 PE=1 SV=2	43	44	36	89	143.6	1297	93.3	103.7	111.3	85.7	87.4	81.8	85.4	81.9	106	102.2	102.5	93	118.8	118.2	114.5	114.4	6030.1	6707.4	7197.8	5539.4	5651.2	5289.3	5524.2	5293.1	6857.1	6610.7	6625.4	6010.8	7680.2	7639.9	7402.2	7396.2	5421.7	5494.8	5901.9	4379.4	4907.6	4781.7	4769.1	4492.3	6108.3	5945.6
O60306	RNA helicase aquarius OS=Homo sapiens OX=9606 GN=AQR PE=1 SV=4	43	44	31	74	171.2	1485	96.3	93.3	98	93.8	100.2	95.7	99.1	92.9	100.3	94.8	99.6	93.7	111.1	111.6	108.5	111.2	5559.6	5388	5660.3	5413.2	5786.2	5525.2	5722.4	5363.1	5789.9	5471.7	5749.6	5410.8	6416.5	6442	6262.2	6418.7	4998.7	4413.9	4641.2	4279.6	5024.8	4995	4940.3	4551.7	5157.7	4921.2
P35658	Nuclear pore complex protein Nup214 OS=Homo sapiens OX=9606 GN=NUP214 PE=1 SV=2	43	43	27	87	213.5	2090	103.5	101.8	110.1	100.5	90.9	88.6	89.8	83.8	104.6	103.1	99	98.4	106.3	107.7	106	105.8	6902.8	6788.1	7341.5	6702.5	6061.8	5906.5	5987.5	5586.8	6973.8	6870.6	6599.4	6557.4	7086.3	7178.9	7064.1	7053.2	6206.4	5560.9	6019.8	5298.9	5264.2	5339.7	5169.1	4741.6	6212.4	6179.4
O95613	Pericentrin OS=Homo sapiens OX=9606 GN=PCNT PE=1 SV=4	43	43	15	56	377.8	3336	94.5	94.3	94.5	94.8	94.2	96	95.5	87.8	90	88.1	94.4	91.7	122.4	118.6	120.8	122.4	2402.3	2396.7	2401.1	2410.4	2393.8	2440.4	2427.1	2232.3	2286.5	2240	2399.5	2331.4	3111.9	3013.5	3069.8	3111.2	2159.9	1963.4	1968.8	1905.6	2078.8	2206.2	2095.4	1894.6	2036.8	2014.7
P51659	Peroxisomal multifunctional enzyme type 2 OS=Homo sapiens OX=9606 GN=HSD17B4 PE=1 SV=3	42	42	59	137	79.6	736	110	115.4	124.8	109.6	110.9	102.5	108.9	102.7	83.8	79.9	83.7	76.3	97.7	98.1	97.2	98.5	11401.8	11957	12933.6	11359.2	11489.2	10620.9	11287.8	10645.1	8688.6	8277.3	8679.3	7903.3	10125	10166	10077.3	10207.3	10251.4	9795.3	10605.1	8980.4	9977.4	9601.7	9745	9034.7	7739.9	7444.5
Q8TCS8	Polyribonucleotide nucleotidyltransferase 1, mitochondrial OS=Homo sapiens OX=9606 GN=PNPT1 PE=1 SV=2	42	42	49	97	85.9	783	107.1	106.2	119.8	102.4	106.1	100.2	104.7	99.4	94.6	88.5	89.4	84.6	100.4	100.6	99.3	96.8	9522.7	9444.6	10649.3	9106	9433.7	8913.7	9309.4	8835.7	8411.6	7869.6	7952.2	7521.2	8925.8	8949.4	8827.5	8612.7	8562	7737.1	8732.1	7199.1	8192.4	8058.3	8037	7498.9	7493.1	7077.9
P13639	Elongation factor 2 OS=Homo sapiens OX=9606 GN=EEF2 PE=1 SV=4	42	43	52	160	95.3	858	117.1	102.1	64.3	135.8	118.9	137.5	119.8	148.9	91	90.1	77.2	103.5	68.7	67.7	77.3	80.3	13974.9	12180.3	7671.4	16204.2	14189.4	16409.8	14297.1	17777.1	10859.7	10750.2	9211.8	12347.6	8200.4	8080.7	9230.1	9578.8	12565	9978.2	6290.3	12810.8	12322.3	14835.1	12343	15087.6	9674	9668.6
Q15029	116 kDa U5 small nuclear ribonucleoprotein component OS=Homo sapiens OX=9606 GN=EFTUD2 PE=1 SV=1	42	43	53	144	109.4	972	101.6	104.3	111.5	92.8	95.8	91.2	96	89.3	104.7	100.3	99.3	94.4	105.5	106.9	102.6	103.8	12144	12460.5	13322.7	11088.7	11449.6	10895.4	11471.2	10665.6	12503.8	11979	11868	11282.7	12602.4	12776.3	12253.5	12406.4	10918.8	10207.8	10924.1	8766.5	9943.1	9849.9	9903.3	9052	11138.5	10773.8
Q96KR1	Zinc finger RNA-binding protein OS=Homo sapiens OX=9606 GN=ZFR PE=1 SV=2	42	42	47	101	116.9	1074	90.5	89.7	95.6	85.3	101.3	95.4	99.7	91.5	98.5	94.8	97.3	88	120.9	120	116.7	114.8	7185.5	7121.5	7585.2	6771.1	8041.2	7576.2	7910.9	7264.9	7817.4	7523.4	7725.7	6982.6	9595.8	9523.3	9261.2	9115.9	6460.6	5834	6219.6	5353.1	6983.2	6849.2	6829.7	6165.8	6963.8	6766.4
P00533	Epidermal growth factor receptor OS=Homo sapiens OX=9606 GN=EGFR PE=1 SV=2	42	43	43	67	134.2	1210	92.5	101.9	100.7	96	105.2	99.5	101.1	96	102.8	95.5	96.8	92.5	103.6	106.4	105.8	103.7	4153.1	4574.7	4518.5	4310	4724.7	4464.7	4537.3	4309.9	4615.3	4284.9	4346	4153.9	4650.5	4776.6	4751.3	4653.9	3734.1	3747.6	3705	3407.4	4103	4036.2	3917.2	3657.8	4111.4	3853.8
Q92817	Envoplakin OS=Homo sapiens OX=9606 GN=EVPL PE=1 SV=3	42	42	24	53	231.5	2033	96.3	97.9	102.1	88	92.9	89	95.5	87.1	96.3	91.7	100.1	90.9	120.2	118.7	117.6	115.8	3054	3103.5	3236	2789	2944.2	2821.1	3028.9	2759.8	3051.3	2906	3172.9	2881	3809.4	3764.1	3728.9	3672.5	2745.9	2542.4	2653.4	2205	2556.8	2550.4	2614.9	2342.2	2718.2	2613.6
P51610	Host cell factor 1 OS=Homo sapiens OX=9606 GN=HCFC1 PE=1 SV=2	42	42	25	83	208.6	2035	100.7	103.7	109.7	97.5	97.7	95.6	95.4	93.1	103.3	97.4	99.6	96	103	103.2	101.4	102.7	8022.1	8254.3	8735.3	7761.7	7780.2	7612.3	7593.7	7411.2	8223.5	7758.8	7929.3	7648.6	8203.4	8217.7	8076.9	8181.9	7212.7	6762	7162.6	6136.3	6756.4	6881.8	6555.8	6290	7325.5	6978.2
Q96RL7	Vacuolar protein sorting-associated protein 13A OS=Homo sapiens OX=9606 GN=VPS13A PE=1 SV=2	42	42	16	60	360	3174	95.3	96.9	101.6	92.8	91.3	88.1	91	81.1	105.1	102.6	109.6	105.3	110.5	110.6	107.4	110.8	4266.1	4336.3	4545.3	4150.2	4085.3	3942.2	4071.1	3630.4	4702.3	4590.3	4902.9	4710.7	4942.4	4950.8	4806.4	4955.8	3835.7	3552.3	3726.9	3281.1	3547.7	3563.9	3514.6	3081.2	4188.9	4128.5
P30101	Protein disulfide-isomerase A3 OS=Homo sapiens OX=9606 GN=PDIA3 PE=1 SV=4	41	42	65	239	56.7	505	97.8	101.7	110.8	93.4	96.1	91.5	97	91.9	84.7	82.6	83.5	78.1	124.9	124.4	120.2	121.4	17199.2	17891.9	19484.8	16432.1	16895.8	16092.9	17055.2	16157.1	14887.8	14526.5	14677.6	13729.7	21973.1	21881.4	21142.1	21355.8	15464	14657.2	15976.8	12991	14672.6	14548.6	14724.1	13712.7	13262.2	13065
Q76FK4	Nucleolar protein 8 OS=Homo sapiens OX=9606 GN=NOL8 PE=1 SV=1	41	41	36	64	131.5	1167	82.6	83.5	87	79	99.5	93.5	95	88	95.6	97.2	96.8	90	129	130.2	126	127	5047.9	5102	5313.9	4825	6077	5709.3	5801.3	5376.2	5837.5	5938.3	5912.8	5495.4	7879.4	7952.6	7695.2	7759.6	4538.6	4179.6	4357.2	3814.6	5277.4	5161.4	5008.4	4562.8	5200.1	5340.8
Q9P2J5	Leucine--tRNA ligase, cytoplasmic OS=Homo sapiens OX=9606 GN=LARS1 PE=1 SV=2	41	41	35	74	134.4	1176	109.4	102.6	86.7	120.3	105.8	111.6	102.9	110.3	93.4	92.1	88.2	97.6	91.9	93	95.6	98.7	6321.3	5927.6	5012.3	6949.7	6110.9	6447.2	5945.3	6373.2	5396.7	5322.6	5098.1	5639.6	5307.6	5371.6	5526.2	5703.2	5683.5	4856	4109.9	5494.3	5306.8	5828.5	5132.7	5409	4807.4	4787.1
Q5SRE5	Nucleoporin NUP188 homolog OS=Homo sapiens OX=9606 GN=NUP188 PE=1 SV=1	41	41	26	73	195.9	1749	110.5	109.1	117.1	102	95.3	92.3	94.5	87.7	108.4	103.6	105.7	101.9	92.8	93.9	92	93.3	6415.8	6331.6	6796.8	5922.1	5533.4	5358.2	5483.5	5093	6289.9	6012.1	6134.2	5914.8	5387.2	5450.2	5340.1	5414.9	5768.5	5186.9	5573.1	4681.9	4805.3	4844	4734	4322.5	5603.1	5407.2
P16144	Integrin beta-4 OS=Homo sapiens OX=9606 GN=ITGB4 PE=1 SV=5	41	41	30	55	202	1822	84.2	93.7	99.7	92.9	97.8	91.7	97.1	93	93.1	87.7	95.3	86.8	123.2	122	122.1	119.6	2732.1	3040.8	3234.3	3011.8	3173.1	2974.1	3150.7	3016.2	3019.3	2845.4	3092.1	2815.1	3997.1	3957.4	3959.9	3879.4	2456.5	2491.1	2652	2381.1	2755.6	2688.7	2720.1	2559.9	2689.7	2559.2
Q14839	Chromodomain-helicase-DNA-binding protein 4 OS=Homo sapiens OX=9606 GN=CHD4 PE=1 SV=2	41	52	32	104	217.9	1912	94.2	93.9	96.6	93	92.9	90.8	85.1	85	113.1	106.7	107.7	104.1	107.6	111.3	108.7	109.4	3819.9	3805.9	3918.9	3772.7	3766.6	3680.6	3450.2	3445.9	4585.9	4327	4368.1	4222.1	4364.2	4512.9	4406.5	4434.4	3434.5	3117.8	3213.4	2982.6	3271	3327.4	2978.6	2924.6	4085.1	3891.7
O95071	E3 ubiquitin-protein ligase UBR5 OS=Homo sapiens OX=9606 GN=UBR5 PE=1 SV=2	41	41	19	55	309.2	2799	109.7	105.4	99	109.6	97.3	98.9	96.8	100.3	97.2	92.9	95.7	99.6	98	98	100.1	101.5	3311.8	3182.2	2990.8	3310.5	2938.4	2987.2	2923.5	3028.7	2934	2806.2	2890.5	3008.7	2958.6	2959.8	3021.9	3065.4	2977.7	2606.9	2452.3	2617.2	2551.8	2700.5	2523.9	2570.5	2613.6	2523.8
P05783	Keratin, type I cytoskeletal 18 OS=Homo sapiens OX=9606 GN=KRT18 PE=1 SV=2	40	42	82	403	48	430	98.9	94.6	112.4	80.7	116	109	109.2	107.9	69.8	67	76	76.4	121.9	122.4	119.6	118.2	11783.5	11279.4	13392.3	9619.6	13829.6	12987.7	13013.9	12863.3	8320.2	7981.2	9063.2	9104.8	14526.8	14582.4	14255.1	14085.9	10594.7	9240.2	10981.2	7605.1	12009.9	11741.4	11235.1	10917.2	7411.7	7178.2
O76021	Ribosomal L1 domain-containing protein 1 OS=Homo sapiens OX=9606 GN=RSL1D1 PE=1 SV=3	40	40	47	88	54.9	490	102.4	108.2	118.6	93.3	110.9	102.4	107.1	108	84.4	85.7	78.5	74.5	110	110.2	104.3	101.6	11620.2	12271.1	13455.7	10580	12575.3	11613.8	12152.3	12251.8	9569.6	9714.9	8903.7	8445.1	12474.5	12494.7	11825.1	11529.1	10447.8	10052.6	11033.2	8364.4	10920.6	10499.4	10491.3	10398.2	8524.7	8737.5
P13667	Protein disulfide-isomerase A4 OS=Homo sapiens OX=9606 GN=PDIA4 PE=1 SV=2	40	41	57	178	72.9	645	96.4	97.7	104.6	90.7	93.7	88.1	94.6	88.8	96.1	97.8	92.4	87.5	119.4	119.8	116.7	115.4	12552.3	12722.8	13621.1	11805	12202.5	11470.9	12315.8	11561.2	12511.9	12731.6	12030.4	11389.4	15545	15601.3	15196.3	15024.8	11285.9	10422.7	11168.8	9332.9	10596.9	10370.1	10632.4	9812.1	11145.7	11450.7
Q08J23	RNA cytosine C(5)-methyltransferase NSUN2 OS=Homo sapiens OX=9606 GN=NSUN2 PE=1 SV=2	40	40	58	72	86.4	767	111	101.3	83.7	123.8	92.4	101.8	94.3	106	101.5	100	89	102.9	94.7	94.9	100.5	102.2	5632.6	5138.7	4248.1	6280.9	4688.8	5166.7	4785.5	5380.4	5151.8	5075.6	4517.3	5219.3	4806.1	4814.9	5097.4	5187.6	5064.3	4209.7	3483.3	4965.6	4071.8	4670.9	4131.4	4566.4	4589.2	4564.9
Q96GQ7	Probable ATP-dependent RNA helicase DDX27 OS=Homo sapiens OX=9606 GN=DDX27 PE=1 SV=2	40	40	48	96	89.8	796	91.5	91.2	100	85.9	110.1	103.4	107.5	98.2	96.7	98.6	95.6	86.6	109.9	109.7	107.2	107.9	7446.2	7415.3	8136.5	6984.7	8956	8414.9	8744.2	7987.4	7867.1	8018.9	7778.7	7045.9	8944.1	8925.5	8719.7	8774.4	6694.9	6074.7	6671.7	5522	7777.5	7607.4	7549	6779	7008.1	7212.1
Q14566	DNA replication licensing factor MCM6 OS=Homo sapiens OX=9606 GN=MCM6 PE=1 SV=1	40	40	45	64	92.8	821	114.3	123.1	82.3	119.1	124.8	131.8	108	119.4	87.9	73.2	83.7	91	84.6	82.3	88.6	86.1	5693.3	6129.7	4096.8	5930.4	6214.9	6564.4	5380.5	5946.7	4376.5	3644.7	4166.9	4534.9	4211.7	4100.9	4413.4	4288	5118.9	5021.5	3359.2	4688.5	5397.1	5934.5	4645.1	5047	3898.7	3278
P34932	Heat shock 70 kDa protein 4 OS=Homo sapiens OX=9606 GN=HSPA4 PE=1 SV=4	40	44	55	72	94.3	840	129.3	115.9	73.5	156.5	113.7	132.4	114	141.6	71.5	68.5	66.6	85.5	78.7	76.3	85.5	90.6	8442.4	7567.6	4801.4	10221.1	7423.3	8649.5	7443.7	9244.6	4669.6	4475.1	4348.8	5580.7	5137.9	4985	5584.4	5917.3	7590.6	6199.5	3936.9	8080.7	6446.5	7819.5	6426.3	7846	4159.7	4024.8
Q7KZF4	Staphylococcal nuclease domain-containing protein 1 OS=Homo sapiens OX=9606 GN=SND1 PE=1 SV=1	40	40	46	95	101.9	910	108.4	106.3	104.4	112.9	93.8	103.3	104	106.6	103.5	91.6	90.1	83.8	98.3	97.2	99.1	96.8	7869	7712.3	7577.6	8192.7	6808.1	7497.7	7544.9	7732.7	7507.7	6646.8	6535.5	6082.1	7133.3	7056.3	7193.7	7022.8	7075.1	6318	6213.4	6477	5912.2	6778.2	6513.7	6562.8	6688	5978
Q9UNX4	WD repeat-containing protein 3 OS=Homo sapiens OX=9606 GN=WDR3 PE=1 SV=1	40	40	48	87	106	943	101.8	104.3	110.1	91.3	103.2	100.1	100.5	94.2	102.5	96.1	105.5	102.3	96.9	96.9	97.4	96.9	7221	7399.5	7806.3	6474.6	7317.7	7096	7124.8	6678	7270.3	6815.6	7478.4	7254.3	6871.6	6867.9	6910.3	6872.9	6492.4	6061.8	6400.9	5118.7	6354.8	6415.1	6150.9	5667.7	6476.5	6129.9
Q93009	Ubiquitin carboxyl-terminal hydrolase 7 OS=Homo sapiens OX=9606 GN=USP7 PE=1 SV=2	40	40	40	79	128.2	1102	100.4	93.2	89.4	105.6	103.2	108.7	99.3	102.5	105.8	97.5	100	103.4	96.3	97.4	98.5	98.7	5267	4889.7	4687.8	5535.7	5411.3	5699.4	5207.7	5375.1	5548.6	5112	5244	5421.9	5051.7	5106.2	5165.2	5177.7	4735.6	4005.7	3843.8	4376.5	4699.3	5152.5	4495.9	4561.9	4942.7	4597.7
O75694	Nuclear pore complex protein Nup155 OS=Homo sapiens OX=9606 GN=NUP155 PE=1 SV=1	40	40	34	107	155.1	1391	109.8	108.4	120	97.5	95.5	92.8	96.2	91	100.2	94.6	94.4	88.9	103.7	103.3	102.4	101.2	7951.7	7854	8689.5	7063.6	6920.5	6722.4	6966.8	6593.7	7259.7	6852.5	6838.3	6438.8	7511.3	7485.3	7417.6	7327.5	7149.4	6434.1	7125.1	5584.4	6009.9	6077.3	6014.6	5596.2	6467	6163.1
O15061	Synemin OS=Homo sapiens OX=9606 GN=SYNM PE=1 SV=2	40	40	26	50	172.7	1565	91.1	93.9	100.2	83.5	76.6	75.2	76.4	72.9	102	110.3	103.1	98.8	130.9	130.5	130.3	124.2	2828.9	2914.1	3110.2	2592.6	2378.7	2335.9	2371.9	2263.4	3165.7	3423.9	3201.2	3065.7	4064.7	4050.1	4045.5	3856.9	2543.5	2387.2	2550.3	2049.6	2065.7	2111.7	2047.7	1921	2820	3079.4
Q13439	Golgin subfamily A member 4 OS=Homo sapiens OX=9606 GN=GOLGA4 PE=1 SV=1	40	41	19	44	261	2230	91.8	96.7	82.8	95.6	108.1	108.9	104.2	102.9	89.6	86.2	95.8	88.3	112	111.5	113	112.6	2397	2524.5	2163.6	2497.8	2822.1	2843.3	2720.6	2686.8	2339.6	2251.3	2503	2307	2925.7	2911.7	2951	2939.8	2155.1	2068.1	1774	1974.7	2450.8	2570.4	2348.8	2280.3	2084.1	2024.8
O95714	E3 ubiquitin-protein ligase HERC2 OS=Homo sapiens OX=9606 GN=HERC2 PE=1 SV=2	40	40	10	45	526.9	4834	97.3	96	105	98	77.7	76.4	78.5	75.5	108.2	111.5	112.6	108.3	113.5	113.6	114.8	113.1	2481.9	2449.7	2679.9	2501.6	1982.7	1948.7	2003	1927.1	2759.6	2844.8	2874.2	2763.6	2896.5	2898	2929.2	2884.9	2231.5	2006.8	2197.4	1977.7	1721.8	1761.7	1729.2	1635.6	2458.3	2558.6
Q63HN8	E3 ubiquitin-protein ligase RNF213 OS=Homo sapiens OX=9606 GN=RNF213 PE=1 SV=3	40	40	8	46	591	5207	109.7	98.6	81.6	126.4	94.5	107.6	100.3	110.4	95.3	95.4	88.6	100.3	96.8	93.3	98.2	103.2	2756.8	2479	2050.1	3176.6	2375.1	2704	2520.9	2774.4	2394.9	2397.7	2228	2521.1	2434.5	2344.8	2468.9	2594.6	2478.6	2030.9	1681	2511.4	2062.6	2444.5	2176.3	2354.7	2133.4	2156.5
P07237	Protein disulfide-isomerase OS=Homo sapiens OX=9606 GN=P4HB PE=1 SV=3	39	39	60	225	57.1	508	91	92.6	97.6	87.1	97.2	91.7	94.3	88.8	95.9	94.8	90.5	84.3	125.1	125	121.9	122.2	19335.5	19688.7	20753.5	18515.9	20664.2	19483.7	20039.3	18868.5	20380.4	20150.3	19232.3	17920	26585.6	26578.5	25914.6	25965.6	17384.8	16129.2	17017.1	14638.5	17945.1	17614	17300.3	16013.9	18155.1	18123
P16435	NADPH--cytochrome P450 reductase OS=Homo sapiens OX=9606 GN=POR PE=1 SV=2	39	39	53	79	76.6	677	68.3	73.9	80.9	63.5	91.7	86.1	93.8	86.7	113.3	103.4	112.5	107	130	133.3	128.3	127.1	3428	3710.6	4061.8	3188.7	4600.9	4322.5	4708.8	4350.5	5686.6	5189.7	5646.5	5367.5	6525	6687.5	6436.1	6379	3082.2	3039.8	3330.6	2520.9	3995.5	3907.7	4065.2	3692.3	5065.7	4667.6
Q8WUM4	Programmed cell death 6-interacting protein OS=Homo sapiens OX=9606 GN=PDCD6IP PE=1 SV=1	39	39	46	77	96	868	116.7	105.8	99.8	120.7	95.2	101.9	96.1	107.3	87.4	97.7	83.5	91.8	98	97.2	99.7	101	8755	7940.8	7491.6	9056.5	7144.6	7642	7211.1	8051.7	6559	7331.4	6263	6889.2	7354.7	7293.4	7483.8	7578.4	7871.7	6505.2	6142.8	7159.9	6204.5	6908.7	6225.5	6833.6	5842.8	6593.8
Q12906	Interleukin enhancer-binding factor 3 OS=Homo sapiens OX=9606 GN=ILF3 PE=1 SV=3	39	44	60	238	95.3	894	92	89	92.5	83.8	107.2	101.7	103.8	98	93.8	91.3	88.6	83.2	120.8	121.3	117.3	115.8	9467.5	9154	9516.1	8619.2	11026.9	10461.6	10677.5	10079.3	9644.6	9389.2	9110.8	8557	12420.9	12478.4	12063.7	11912.8	8512.3	7499.1	7802.9	6814.2	9576	9457.7	9218.1	8554.4	8591.5	8444.5
O75400	Pre-mRNA-processing factor 40 homolog A OS=Homo sapiens OX=9606 GN=PRPF40A PE=1 SV=2	39	39	32	108	108.7	957	85.8	89.2	94	80.7	92.2	90.8	95.4	87.9	105.2	105.4	100.7	92.9	122.1	120	117.7	119.9	6694.7	6955.2	7328.9	6293.2	7187.5	7081.3	7442	6857.8	8203.2	8219.8	7855.4	7246.7	9526	9360.2	9181.1	9354.4	6019.3	5697.8	6009.4	4975.3	6241.8	6401.8	6424.8	5820.3	7307.5	7392.8
P27816	Microtubule-associated protein 4 OS=Homo sapiens OX=9606 GN=MAP4 PE=1 SV=3	39	39	37	60	120.9	1152	118.8	105.3	63.7	140	107.6	123.4	104.8	132.1	76.1	86	71.8	93.7	88.8	87	99	102	6516.6	5778.2	3497.5	7683.2	5905.2	6770.5	5752.2	7245.3	4174.6	4716.3	3937.8	5140.2	4870.8	4771.1	5429.6	5596.6	5859.2	4733.6	2867.9	6074.2	5128.2	6120.8	4966	6149.1	3718.8	4241.8
P48681	Nestin OS=Homo sapiens OX=9606 GN=NES PE=1 SV=2	39	39	27	62	177.3	1621	91.1	87.4	95.1	85.4	92.6	88	93.9	83.6	94	102.1	95.4	86.7	130.6	127.3	123.7	123.2	3499	3356.9	3653.4	3280.4	3557.8	3382.5	3607.7	3213.3	3611.4	3924.3	3663.6	3330.4	5016.4	4890.5	4750.9	4731.4	3146	2750	2995.7	2593.5	3089.6	3057.9	3114.6	2727.1	3217.1	3529.4
Q9ULH0	Kinase D-interacting substrate of 220 kDa OS=Homo sapiens OX=9606 GN=KIDINS220 PE=1 SV=3	39	39	26	50	196.4	1771	93.8	110.3	114.4	99.5	82.7	79.7	80.9	76.2	105.7	100.1	101.5	95.8	114.7	116.5	114.4	113.8	3280.6	3857.7	3999.7	3478.3	2890.9	2786.3	2828.6	2664.8	3695.4	3500.9	3550	3348.6	4011.8	4074.1	3999.4	3980.7	2949.7	3160.3	3279.6	2749.9	2510.5	2518.9	2441.9	2261.6	3291.9	3148.7
Q7Z5J4	Retinoic acid-induced protein 1 OS=Homo sapiens OX=9606 GN=RAI1 PE=1 SV=2	39	40	29	46	203.2	1906	81.5	88.4	95.9	83.8	96.4	95.2	97.5	88.4	98.2	99.9	96.9	92.1	124.7	122.3	120.3	118.6	1502.6	1628.8	1766.9	1544.7	1777.5	1754.9	1796.3	1628.9	1809.6	1841.1	1786.5	1697.4	2297.9	2254.3	2218.2	2185.9	1351	1334.4	1448.8	1221.2	1543.6	1586.5	1550.8	1382.4	1612	1655.9
P27824	Calnexin OS=Homo sapiens OX=9606 GN=CANX PE=1 SV=2	38	41	48	288	67.5	592	77.8	82.3	89	79.1	105.5	101.7	106.6	96.7	84.6	83.3	87.6	78.4	133.9	133.3	131.1	129	12155.7	12859.4	13902.8	12348.5	16472.1	15889.2	16652.5	15104.4	13205.9	13002	13676.9	12244.7	20915	20818.5	20473	20138.1	10929.3	10534.5	11399.8	9762.5	14304.7	14364.5	14376.4	12819.3	11763.9	11693.9
Q12931	Heat shock protein 75 kDa, mitochondrial OS=Homo sapiens OX=9606 GN=TRAP1 PE=1 SV=3	38	39	61	200	80.1	704	105.2	107.1	114.5	99.6	107	101.2	106.7	102.3	90.4	83.7	89.9	85.8	101.3	103.8	101.1	100.3	10036.7	10211.5	10923.3	9500.3	10203.1	9655.8	10178.1	9756.3	8626	7987.4	8575.2	8182.3	9659.2	9904.5	9640.4	9562	9024.1	8365.4	8956.7	7510.8	8860.5	8729.2	8786.9	8280.3	7684.1	7183.8
Q9UHB6	LIM domain and actin-binding protein 1 OS=Homo sapiens OX=9606 GN=LIMA1 PE=1 SV=1	38	38	50	65	85.2	759	86	87.4	90.2	85	101.5	97.4	102.4	95.6	84.4	91.4	88.7	79.5	127.9	130.2	126.4	126	3975.5	4041.3	4170.3	3930	4694.3	4500.7	4731.8	4421.6	3900.8	4226.1	4099.6	3675.6	5910.8	6017.2	5843.1	5825.9	3574.4	3310.7	3419.5	3107	4076.6	4068.8	4085	3752.7	3474.8	3800.9
P17480	Nucleolar transcription factor 1 OS=Homo sapiens OX=9606 GN=UBTF PE=1 SV=1	38	38	46	83	89.4	764	85.7	89.8	89.7	84.4	101	95.4	99.2	93.8	94.1	82.8	89.8	83.2	129.8	129.2	127.6	124.5	5800.4	6075.2	6068.8	5714.3	6835	6454.1	6714.5	6350	6364.5	5600.4	6073.5	5631.9	8781.5	8743	8634	8427.5	5215.2	4976.9	4976.2	4517.7	5935.6	5834.8	5796.7	5389.3	5669.6	5037
P55072	Transitional endoplasmic reticulum ATPase OS=Homo sapiens OX=9606 GN=VCP PE=1 SV=4	38	38	52	111	89.3	806	107.7	104.3	98.9	107.7	102.4	104.8	103.4	108.1	89.9	84.8	88.8	86.1	104	103.2	103.6	102.4	10069.9	9754.3	9249	10068.3	9571	9802.6	9665.3	10107.7	8407.4	7923.5	8300.4	8045.5	9721.2	9644.5	9686.8	9571	9053.9	7990.9	7583.8	7959.8	8311.6	8861.9	8344.3	8578.5	7489.4	7126.3
O75152	Zinc finger CCCH domain-containing protein 11A OS=Homo sapiens OX=9606 GN=ZC3H11A PE=1 SV=3	38	38	47	73	89.1	810	94.1	92.3	100.5	88.1	97.4	92.7	94.3	90.7	93.2	95.7	94.1	85.1	121.8	122.3	118.9	118.9	6960.3	6826.9	7431	6518.1	7206.7	6858.3	6971.8	6709.7	6891.4	7078.5	6959.4	6293	9006.9	9041.8	8791.8	8790.1	6258.1	5592.7	6093.2	5153.1	6258.4	6200.1	6018.9	5694.6	6138.9	6366.3
P36776	Lon protease homolog, mitochondrial OS=Homo sapiens OX=9606 GN=LONP1 PE=1 SV=2	38	38	40	108	106.4	959	106.6	116.3	127.4	107.2	102.2	97.4	103	98.2	101.7	99.9	92.5	86.8	90.8	91.4	90.2	88.3	7073.3	7711.5	8447.2	7111.4	6781.8	6463.5	6834.3	6513.2	6748.4	6624	6135.4	5758.8	6021.6	6059.1	5979.7	5859.7	6359.7	6317.3	6926.4	5622.2	5889.4	5843.3	5900.1	5527.9	6011.5	5957.6
O60264	SWI/SNF-related matrix-associated actin-dependent regulator of chromatin subfamily A member 5 OS=Homo sapiens OX=9606 GN=SMARCA5 PE=1 SV=1	38	58	45	139	121.8	1052	89.4	89.9	98.2	84.7	102.3	95	100	90.1	106.2	106.1	105.1	97.2	111.8	109.2	108.5	106.4	6321.7	6359.6	6942.2	5987.3	7234.9	6713.6	7069.4	6367.2	7505.8	7501.7	7433.3	6875.3	7905.5	7718.7	7668.6	7522.8	5683.9	5209.9	5692.3	4733.5	6282.9	6069.3	6103.2	5404	6686.2	6746.9
P52732	Kinesin-like protein KIF11 OS=Homo sapiens OX=9606 GN=KIF11 PE=1 SV=2	38	38	40	46	119.1	1056	124.7	107.3	92.8	134.7	104.6	111.7	107.1	121	84	89	76.5	91.5	84.2	85.7	91.7	93.5	4018.5	3458.6	2990.1	4340.3	3371.4	3599.2	3449.2	3897.2	2704.8	2868.6	2465.5	2948.6	2713.1	2760.8	2953.5	3011.1	3613.1	2833.3	2451.8	3431.4	2927.8	3253.8	2977.8	3307.6	2409.5	2580
P53396	ATP-citrate synthase OS=Homo sapiens OX=9606 GN=ACLY PE=1 SV=3	38	38	38	69	120.8	1101	132.4	118	78.9	164.5	101	115.4	101	122.9	85.8	84.9	75.3	96.5	76.6	76.4	83.6	86.9	7926.4	7064.2	4721.4	9844.8	6043.8	6908.3	6042.4	7356.1	5134.5	5080	4507.9	5775	4585.3	4574.9	5001.8	5200.9	7126.7	5787.1	3871.4	7783.2	5248.6	6245.3	5216.6	6243.2	4573.8	4568.9
Q9BSJ8	Extended synaptotagmin-1 OS=Homo sapiens OX=9606 GN=ESYT1 PE=1 SV=1	38	38	38	95	122.8	1104	93.9	99.9	109	91.1	108.4	95.5	101.2	93.9	86.9	83.1	88.9	82.9	120.1	118.2	115.2	111.9	6688.3	7119	7762	6489.6	7723.9	6800.3	7205.6	6690.8	6189.7	5917.6	6334.8	5905.8	8554.2	8419.7	8203.6	7971.1	6013.5	5831.9	6364.6	5130.6	6707.5	6147.7	6220.7	5678.5	5513.9	5322.3
Q9Y2K7	Lysine-specific demethylase 2A OS=Homo sapiens OX=9606 GN=KDM2A PE=1 SV=3	38	38	36	59	132.7	1162	87.9	93.5	98.9	83.8	101.2	98.5	100.6	95.7	98.6	103.5	98.3	91.6	113.7	113.6	110.3	110.1	3721.6	3960.3	4189.4	3548.9	4284.8	4171.4	4260.2	4050	4176.4	4383.2	4160.9	3879.5	4813.7	4809.9	4671.4	4662.4	3346.1	3244.3	3435.2	2805.7	3721	3771.1	3678	3437.3	3720.4	3942.2
P26640	Valine--tRNA ligase OS=Homo sapiens OX=9606 GN=VARS1 PE=1 SV=4	38	38	34	55	140.4	1264	121.2	111.8	82.1	136.5	109	117.9	105.1	120.9	82.4	77.5	76.5	96.3	87.7	87.5	92.4	95.2	5534.3	5102	3746.9	6232.2	4973.9	5383.5	4796.3	5519.6	3764	3538.6	3491.7	4396.1	4003.7	3996.7	4218.9	4345.8	4976	4179.6	3072.3	4927.1	4319.4	4866.8	4140.8	4684.5	3353	3182.6
Q96T23	Remodeling and spacing factor 1 OS=Homo sapiens OX=9606 GN=RSF1 PE=1 SV=2	38	38	27	62	163.7	1441	82.6	81.8	92	79.6	91.2	87.4	90.6	83.4	96.6	103.8	102.8	93.6	130.1	129	127.5	128.2	5469.3	5419.9	6092.9	5273.4	6037.8	5786.9	6001.4	5522.3	6394.7	6872.3	6806.5	6196	8616	8543.6	8441.7	8488	4917.5	4440.1	4995.9	4169.1	5243.3	5231.6	5181.2	4686.9	5696.5	6180.9
Q10570	Cleavage and polyadenylation specificity factor subunit 1 OS=Homo sapiens OX=9606 GN=CPSF1 PE=1 SV=2	38	38	31	65	160.8	1443	113.3	113.6	116.9	104.6	85.5	78.5	81.7	75.1	101.6	99.8	103.2	95.6	111.6	110	104.3	104.6	5146.5	5158.7	5309.4	4752	3880.9	3562.7	3708.6	3410.4	4615.8	4532.6	4686.6	4341.8	5069.4	4993.3	4738.2	4752.2	4627.3	4226	4353.5	3756.9	3370.2	3220.8	3201.7	2894.4	4111.8	4076.6
Q14160	Protein scribble homolog OS=Homo sapiens OX=9606 GN=SCRIB PE=1 SV=4	38	40	33	61	174.8	1630	79.7	87.1	81.5	85.2	102.1	105.4	99.4	98.5	91.5	92	97.2	93.7	122.2	119.4	121.8	123.3	3062.5	3347.7	3129.9	3272.4	3922.2	4048.2	3820.3	3783.2	3513.4	3532.6	3733.6	3600.3	4695.6	4588.6	4679.6	4738.7	2753.5	2742.5	2566.4	2587.1	3406.1	3659.7	3298.1	3210.8	3129.8	3177.2
O95602	DNA-directed RNA polymerase I subunit RPA1 OS=Homo sapiens OX=9606 GN=POLR1A PE=1 SV=2	38	38	28	63	194.7	1720	106.4	105.7	107.4	102.9	97.3	96.3	96	92.8	105.3	99.3	101	94.3	99.1	99.1	97.2	99.8	5837.6	5803.4	5895.9	5647.2	5340.6	5287	5267	5094.4	5778.5	5450.6	5545.4	5176.2	5436.7	5436.5	5333	5479.8	5248.7	4754.2	4834.4	4464.6	4637.9	4779.6	4547.1	4323.6	5147.6	4902.2
O15031	Plexin-B2 OS=Homo sapiens OX=9606 GN=PLXNB2 PE=1 SV=3	38	40	26	61	205	1838	93.2	101.9	103.4	98.4	97.3	95.3	96.1	94.2	96.9	90.5	97.9	92.2	111.4	110.8	109.9	110.6	4467.8	4881.7	4953.3	4715.7	4661.5	4566	4603.6	4515.3	4641.3	4337.3	4693.3	4420.3	5339.9	5312	5266.7	5300.4	4017	3999.2	4061.5	3728.2	4048.1	4127.8	3974.4	3832.2	4134.5	3900.9
Q12789	General transcription factor 3C polypeptide 1 OS=Homo sapiens OX=9606 GN=GTF3C1 PE=1 SV=4	38	38	20	49	238.7	2109	101.3	100.8	104.6	100.3	99.3	100	99.1	94.2	95.6	88.9	92.1	91.1	108.8	106.7	107.7	109.4	3223.3	3208	3328.8	3190.6	3158.7	3181.6	3154.4	2996.7	3041.8	2830.1	2931.1	2898.1	3461.6	3396.4	3427.1	3481.7	2898.1	2628	2729.5	2522.5	2743.1	2876.3	2723.3	2543.3	2709.7	2545.4
A5YKK6	CCR4-NOT transcription complex subunit 1 OS=Homo sapiens OX=9606 GN=CNOT1 PE=1 SV=2	38	38	18	53	266.8	2376	108.5	90.7	88.4	110.2	105.5	112.7	111.1	115.5	96.6	109.1	89.1	103.3	87.6	86.4	92.1	93.2	3544.2	2961.9	2888	3600.2	3444.1	3679.8	3629.2	3770.6	3153.4	3563.3	2910.6	3373.9	2862.2	2820.2	3006.3	3043.6	3186.6	2426.4	2368	2846.3	2990.9	3326.7	3133.2	3200.1	2809	3204.8
Q9UPN3	Microtubule-actin cross-linking factor 1, isoforms 1/2/3/5 OS=Homo sapiens OX=9606 GN=MACF1 PE=1 SV=4	38	40	6	42	837.8	7388	111.4	102.2	95.8	121.6	95.3	105.1	93.9	100.5	90	90	86.8	100.1	101.2	96.3	102.4	107.7	1264.8	1161.1	1087.5	1380.6	1082	1193.3	1066.1	1141.2	1021.9	1021.8	986.3	1136.8	1149.6	1093.4	1163.2	1223	1137.2	951.2	891.7	1091.5	939.6	1078.8	920.4	968.5	910.3	919
P54577	Tyrosine--tRNA ligase, cytoplasmic OS=Homo sapiens OX=9606 GN=YARS1 PE=1 SV=4	37	37	62	57	59.1	528	119	102.4	70.9	133.2	103.5	123.7	105.8	132.1	84.8	91.2	81	104.9	81.4	81.7	90.2	94.1	8546.2	7353	5096.6	9569.8	7436.3	8886.1	7601.5	9491.9	6091.7	6551.6	5820.4	7537	5844	5871.4	6481.4	6760.3	7684	6023.6	4179	7565.7	6457.8	8033.3	6562.5	8055.9	5426.5	5892.4
P14618	Pyruvate kinase PKM OS=Homo sapiens OX=9606 GN=PKM PE=1 SV=4	37	39	70	298	57.9	531	138.5	132.4	95.9	172.8	120.2	136.9	122.8	152.4	71.8	65.8	61.6	82	57.8	58.6	64.3	66.5	19063.1	18222.5	13210.1	23795.3	16543.7	18842.9	16906.1	20984.3	9884.9	9053.8	8476.1	11288.1	7957.9	8065.4	8846.3	9150.6	17139.8	14928.1	10831.8	18812.3	14366.8	17034.7	14595.3	17809.6	8805.6	8142.9
P12956	X-ray repair cross-complementing protein 6 OS=Homo sapiens OX=9606 GN=XRCC6 PE=1 SV=2	37	37	52	127	69.8	609	107.7	100.4	92.8	106	106.5	101.8	99.9	98.6	97.5	91	92	88.2	104.6	105	103.6	104.4	11411.9	10641.2	9829.7	11227.9	11278.2	10787.8	10586.8	10441.4	10328.7	9640.5	9751.3	9341.2	11083.2	11119.7	10979	11055.1	10260.6	8717.4	8060	8876.7	9794.2	9752.6	9139.8	8861.7	9200.9	8670.6
P43304	Glycerol-3-phosphate dehydrogenase, mitochondrial OS=Homo sapiens OX=9606 GN=GPD2 PE=1 SV=3	37	37	56	87	80.8	727	91.4	100.9	116.5	93.5	106.5	100.6	106.2	98.8	91.4	86.4	93.7	86.6	107.7	109	105.5	105.4	6083.2	6718.7	7755	6226.7	7087	6694.2	7069.9	6576.9	6085.2	5749	6238.9	5765	7168.3	7255.2	7024.4	7018.1	5469.4	5504.1	6358.8	4922.7	6154.5	6051.8	6103.6	5581.9	5420.7	5170.6
P13010	X-ray repair cross-complementing protein 5 OS=Homo sapiens OX=9606 GN=XRCC5 PE=1 SV=3	37	37	55	144	82.7	732	124.6	117.8	113.9	113.8	113.1	108.2	109.5	108.8	93.1	86.8	78.9	77.6	88.3	90.3	86.1	89.3	11298	10688	10333.2	10322.4	10255.9	9817.3	9931.8	9870.9	8440	7871.9	7152.5	7034.1	8006.1	8186.3	7805.4	8098.3	10158.1	8755.7	8472.8	8160.7	8906.4	8875.2	8574.3	8377.5	7518.4	7080
Q1KMD3	Heterogeneous nuclear ribonucleoprotein U-like protein 2 OS=Homo sapiens OX=9606 GN=HNRNPUL2 PE=1 SV=1	37	37	48	140	85.1	747	91.3	91	98.3	86.8	93	89.6	88.6	82.8	110.8	109.6	107	95.8	113.7	116.9	112.1	112.4	8864.2	8835.2	9535.8	8425.8	9025.9	8690.4	8599.3	8039.7	10754.1	10639.8	10379.1	9301.5	11035.5	11348.8	10883.3	10911.2	7969.9	7237.9	7819	6661.4	7838.2	7856.4	7424	6823.4	9579.8	9569.3
Q9BVJ6	U3 small nucleolar RNA-associated protein 14 homolog A OS=Homo sapiens OX=9606 GN=UTP14A PE=1 SV=1	37	37	51	87	87.9	771	83.2	83.6	92.4	78.3	96.6	90.8	93.9	89	96.8	107	99.6	91	125.8	124.8	122.9	124.3	6551.2	6584.8	7272.7	6166.9	7607.3	7150.8	7391.2	7011.6	7618.5	8428.2	7839.3	7164.3	9906.2	9829.9	9675.7	9787.8	5890.2	5394.3	5963.4	4875.5	6606.3	6464.6	6380.9	5950.8	6786.7	7580.2
Q12788	Transducin beta-like protein 3 OS=Homo sapiens OX=9606 GN=TBL3 PE=1 SV=2	37	37	59	75	89	808	97	98.9	101.3	93.8	90.9	86.2	87.6	79.7	108.9	103.1	114.1	106.4	108.2	107.9	107.8	108.3	5145.9	5243.9	5373	4973.7	4818.6	4570	4645.4	4226	5777.6	5469.2	6050.9	5643.5	5736.4	5721.8	5714.6	5741.5	4626.7	4295.9	4405.7	3932.2	4184.5	4131.4	4010.4	3586.7	5146.7	4919
Q9BUQ8	Probable ATP-dependent RNA helicase DDX23 OS=Homo sapiens OX=9606 GN=DDX23 PE=1 SV=3	37	37	45	98	95.5	820	100.6	102.7	108.1	95.7	105.7	99.9	103.9	99.4	96.3	94.6	93.1	87.2	103.6	105.6	100.4	103	7085.5	7233.5	7614.4	6741	7443.4	7036.6	7316.6	7000.1	6781.5	6660.3	6558.9	6140.4	7292.5	7435	7068.6	7252.1	6370.6	5925.8	6243.5	5329.4	6464	6361.3	6316.5	5941.1	6041	5990.2
O95782	AP-2 complex subunit alpha-1 OS=Homo sapiens OX=9606 GN=AP2A1 PE=1 SV=3	37	49	54	141	107.5	977	97.6	95.8	108.3	94.3	101.2	95.9	99.8	94.6	98.2	95.6	90.9	88.8	111.4	113.6	106.4	107.4	6980.9	6849	7746.3	6741.5	7236.7	6853.9	7136.7	6763.2	7022.9	6836.5	6498.6	6349.2	7965.3	8124.8	7604.2	7681.5	6276.6	5610.8	6351.7	5329.7	6284.4	6196.2	6161.3	5740	6256.1	6148.7
Q02218	2-oxoglutarate dehydrogenase, mitochondrial OS=Homo sapiens OX=9606 GN=OGDH PE=1 SV=3	37	45	49	109	115.9	1023	91.8	92.4	106.6	91.8	97.9	90.9	92.5	83.3	103.8	92.3	99.6	94.3	115	118.2	114.8	114.8	5998.3	6038.1	6961	5996.1	6395.3	5937.9	6043	5439.9	6779.9	6031.4	6508.6	6161.6	7509.5	7719.5	7496.3	7497.6	5393.1	4946.5	5707.8	4740.4	5553.8	5368.1	5217.1	4616.9	6039.6	5424.6
Q12965	Unconventional myosin-Ie OS=Homo sapiens OX=9606 GN=MYO1E PE=1 SV=2	37	43	42	116	127	1108	98.2	94.3	98.5	103.1	103.8	103.9	104	105.2	94.3	94.9	90.8	89.9	104.9	106.1	102.9	105.3	9159.9	8790	9184.5	9612.3	9674.7	9689.2	9697.7	9808	8793.8	8850.1	8464.8	8387.6	9781.9	9891.5	9592.3	9820.6	8235.7	7200.9	7531	7599.4	8401.7	8759.4	8372.2	8324.1	7833.6	7959.7
Q6P0N0	Mis18-binding protein 1 OS=Homo sapiens OX=9606 GN=MIS18BP1 PE=1 SV=1	37	37	33	51	129	1132	88.5	94	101.1	79.4	87.9	85.4	89.9	81.7	108.9	113.4	109	100.7	114.8	115.8	114.3	115.1	3079.6	3267.8	3517.2	2763.1	3058.7	2970.2	3126.6	2840.8	3787.1	3942.9	3791.9	3500.7	3994.2	4027.8	3976.3	4002	2768.9	2677	2884	2184.5	2656.2	2685.2	2699.3	2411	3373.6	3546.2
Q8IX12	Cell division cycle and apoptosis regulator protein 1 OS=Homo sapiens OX=9606 GN=CCAR1 PE=1 SV=2	37	37	28	87	132.7	1150	88.6	94.2	95.8	88.9	101	96.8	99.4	94	99	100	97.2	90.6	115.5	114.9	110.7	113.5	7147.8	7601.2	7732.8	7171.6	8146.7	7812.6	8017.7	7580.5	7986	8064.9	7844.7	7310.3	9317.3	9269.2	8927.3	9154.3	6426.6	6227	6340.6	5669.8	7074.7	7062.9	6921.8	6433.7	7114	7253.5
Q9NTJ3	Structural maintenance of chromosomes protein 4 OS=Homo sapiens OX=9606 GN=SMC4 PE=1 SV=2	37	37	32	53	147.1	1288	112.6	99	81.4	123.5	101	112.4	103.4	112.5	95.7	100.6	89.9	101.7	88.7	88	93	96.7	5825.8	5121.3	4214.6	6389.9	5224.8	5817.3	5351.9	5822.8	4952.2	5208.5	4654.5	5262.1	4588.8	4552.2	4812	5001.8	5238	4195.4	3455.9	5051.7	4537.3	5259	4620.4	4941.9	4411.5	4684.5
Q99590	Protein SCAF11 OS=Homo sapiens OX=9606 GN=SCAF11 PE=1 SV=2	37	37	28	62	164.6	1463	100	96.6	103.4	90.2	91.3	84.6	91.2	85.5	93.8	100.2	95.2	87.3	123.4	119.6	119.6	118.2	5053.3	4880	5224.9	4558.1	4611.1	4275.9	4608.4	4319.6	4739.4	5061.1	4809.4	4409.2	6235.5	6041.6	6043.4	5974.5	4543.4	3997.7	4284.2	3603.6	4004.3	3865.6	3978.5	3666.1	4221.9	4551.9
Q13085	Acetyl-CoA carboxylase 1 OS=Homo sapiens OX=9606 GN=ACACA PE=1 SV=2	37	37	18	51	265.4	2346	120	105.4	88.3	133.7	107.7	104	98.2	110.2	97.1	96.9	85.8	105.2	87.1	81.1	87.8	91.6	4265.6	3746.5	3137.2	4750.3	3825.4	3694	3490.3	3916.2	3451.1	3441.5	3047.3	3736.5	3094	2881.2	3118.5	3255.9	3835.2	3069.2	2572.4	3755.5	3322.1	3339.5	3013.2	3323.7	3074.3	3095.3
A2RRP1	Neuroblastoma-amplified sequence OS=Homo sapiens OX=9606 GN=NBAS PE=1 SV=2	37	37	18	44	268.4	2371	99.1	105.5	119.4	100.2	97.4	92.4	99.4	90.2	98.2	85.3	94.3	89.6	109	108.1	105.9	105.9	3369.6	3585	4059.4	3405.1	3310.3	3141.4	3379.2	3064.8	3339.2	2898.2	3205.4	3044.3	3706.3	3674.6	3599	3598.2	3029.7	2936.9	3328.6	2692	2874.8	2839.9	2917.3	2601.1	2974.6	2606.6
P50990	T-complex protein 1 subunit theta OS=Homo sapiens OX=9606 GN=CCT8 PE=1 SV=4	36	36	69	105	59.6	548	129.8	110.6	80.9	143	122.7	139	126.7	148.2	80.4	81.3	68.1	88	66.6	65.6	73.7	75.4	10492.3	8941.1	6538.7	11560.5	9914.7	11232.8	10244.7	11983.4	6495.9	6571.1	5506.3	7113.8	5385.7	5304.4	5953.8	6092.8	9433.7	7324.6	5361.5	9139.5	8610.1	10154.9	8844.4	10170.4	5786.6	5910
P26038	Moesin OS=Homo sapiens OX=9606 GN=MSN PE=1 SV=3	36	50	66	128	67.8	577	114	103.7	65.2	143.3	120	143	120.4	154.9	79.1	77.3	70.4	87.9	74.9	76	82.7	87.4	6854.3	6231.9	3919.2	8615.9	7212.2	8595.5	7237.3	9311.5	4756.9	4650.2	4233.2	5281.9	4503.9	4566.7	4971	5251.8	6162.8	5105.2	3213.6	6811.6	6263.2	7770.6	6248.1	7902.8	4237.5	4182.4
O00567	Nucleolar protein 56 OS=Homo sapiens OX=9606 GN=NOP56 PE=1 SV=4	36	36	56	97	66	594	109.5	115.8	131.1	99.1	107.9	100	105.7	101	87.9	80.9	79.6	76.4	101.1	105.6	99.4	99	8281.3	8753.4	9908.4	7490.9	8156.7	7556.3	7993.4	7633.2	6647.2	6119.6	6013.9	5772.2	7642.5	7985.1	7517.7	7485	7445.8	7170.9	8124.5	5922.2	7083.4	6831.2	6900.8	6478.4	5921.4	5503.9
Q07065	Cytoskeleton-associated protein 4 OS=Homo sapiens OX=9606 GN=CKAP4 PE=1 SV=2	36	37	65	79	66	602	88.3	98.4	107.7	88.1	93.7	87.5	95.5	89	90.8	90	90.8	83.1	128.2	125.1	122.5	121.3	7161	7983.5	8737	7150.5	7598.9	7101.2	7746.3	7221.3	7365.3	7302.1	7362.7	6742.6	10404.7	10147.9	9941.8	9840.6	6438.5	6540.2	7164.1	5653.1	6599	6419.7	6687.5	6128.8	6561.1	6567.5
P04843	Dolichyl-diphosphooligosaccharide--protein glycosyltransferase subunit 1 OS=Homo sapiens OX=9606 GN=RPN1 PE=1 SV=1	36	36	64	170	68.5	607	94.3	106.9	118.4	91.9	101.3	94.3	97.8	92.1	94.8	95.8	96.5	89.9	107.5	108	105.5	105.1	13340.2	15122	16748.9	12997.6	14330	13344.3	13829.9	13031.1	13418.9	13559.6	13654.9	12715.5	15216.1	15276.1	14921.4	14864.8	11994.3	12388.1	13733.5	10275.7	12444.4	12063.7	11939.6	11059.6	11953.7	12195.4
Q8IVT2	Mitotic interactor and substrate of PLK1 OS=Homo sapiens OX=9606 GN=MISP PE=1 SV=1	36	36	56	84	75.3	679	107.1	114.6	131.5	100.6	97.1	92.5	106.3	96.7	76	67.7	74.1	69.1	118.1	119	115.9	113.6	5538.8	5924.8	6803.6	5204.1	5020.8	4786.2	5495.9	5002.7	3929.8	3503.1	3834.6	3575.6	6109.8	6156.5	5995.2	5873.8	4980	4853.7	5578.7	4114.3	4360.1	4326.9	4744.8	4245.9	3500.7	3150.7
P46459	Vesicle-fusing ATPase OS=Homo sapiens OX=9606 GN=NSF PE=1 SV=3	36	37	46	81	82.5	744	102.4	108.6	101.8	98.8	106.3	102.6	102.6	97.8	100.4	94.7	96.4	91.9	99.9	98.6	97.7	99.6	6589.6	6990	6550.1	6360	6843.6	6607.3	6602.1	6295.6	6462.8	6092.6	6204	5914.5	6432.5	6344.5	6288.6	6410.2	5924.8	5726.3	5370.8	5028.2	5943.1	5973.2	5699.8	5343.2	5757.1	5479.6
O94874	E3 UFM1-protein ligase 1 OS=Homo sapiens OX=9606 GN=UFL1 PE=1 SV=2	36	36	48	79	89.5	794	97.9	100.2	110.5	91.9	87.7	83.6	85.6	77.2	111.2	109.2	113.1	106.1	107.3	107.3	106.2	105	7382.3	7561.2	8332.9	6934.4	6619.3	6307.7	6459.9	5822.2	8390.6	8240.1	8533.3	8000.6	8092.8	8093.5	8008	7923.7	6637.5	6194.2	6832.7	5482.2	5748.3	5702.4	5576.9	4941.4	7474.4	7411.1
O43143	Pre-mRNA-splicing factor ATP-dependent RNA helicase DHX15 OS=Homo sapiens OX=9606 GN=DHX15 PE=1 SV=2	36	36	44	98	90.9	795	105.5	101.4	104.7	104.1	108.5	109.8	111.2	109.7	86.3	82.4	85	84.4	101.9	101.9	100.5	102.8	7810.4	7501.9	7748.9	7702	8027.8	8128.1	8227.4	8117.3	6387.1	6096.1	6289.9	6247.5	7543.6	7543.7	7434.4	7606	7022.4	6145.6	6353.8	6089.1	6971.5	7348.1	7102.9	6889.3	5689.7	5482.8
P54886	Delta-1-pyrroline-5-carboxylate synthase OS=Homo sapiens OX=9606 GN=ALDH18A1 PE=1 SV=2	36	36	49	121	87.2	795	105.9	111.3	119.2	98.1	102.6	96	101.8	95.6	85.3	75.9	87.1	85	108.4	110.3	108.7	108.9	6024.2	6328.7	6780.2	5578.2	5833.7	5459.2	5792.9	5438.8	4853.7	4315.9	4956.3	4833.4	6168.3	6276.6	6181.4	6195.9	5416.4	5184.6	5559.5	4410	5066	4935.4	5001.2	4616	4323.7	3881.6
P25205	DNA replication licensing factor MCM3 OS=Homo sapiens OX=9606 GN=MCM3 PE=1 SV=3	36	36	47	76	90.9	808	96.8	97.6	69.7	98.2	115.6	120.9	100.1	109.4	98.3	83	98.2	104.1	98.7	98.7	104.6	106.1	5478.1	5521.6	3942	5558.9	6544.7	6842	5665.5	6191.6	5562	4697.9	5560.3	5891.3	5588.6	5585.8	5918.1	6001.8	4925.4	4523.4	3232.3	4394.8	5683.5	6185.5	4891.2	5254.9	4954.7	4225.2
P05023	Sodium/potassium-transporting ATPase subunit alpha-1 OS=Homo sapiens OX=9606 GN=ATP1A1 PE=1 SV=1	36	53	51	190	112.8	1023	90.4	104.2	108.4	96.9	103.2	97.7	101	97.8	88.9	78.6	87.9	79.9	116.4	116.9	117.7	114.2	9483.5	10938.7	11373.1	10168.3	10828.2	10252.7	10596.4	10258.1	9333	8252.5	9226.3	8382	12213	12264.8	12352.4	11982	8526.7	8961.1	9325.5	8038.9	9403.4	9268.9	9148	8706.1	8313.9	7422.2
Q5JRX3	Presequence protease, mitochondrial OS=Homo sapiens OX=9606 GN=PITRM1 PE=1 SV=3	36	36	41	68	117.3	1037	97.2	99.6	106	94	95.4	90.3	95.8	89.9	101	97.5	96.9	93	108.9	114.3	110.1	110	4182.1	4283.5	4560.1	4045.6	4102.8	3884.7	4122.5	3870.3	4346.5	4196.9	4169.7	4003.5	4686.8	4916.1	4739.4	4732.9	3760.2	3509.1	3739.1	3198.4	3562.9	3511.9	3559.1	3284.8	3871.9	3774.6
Q6PD62	RNA polymerase-associated protein CTR9 homolog OS=Homo sapiens OX=9606 GN=CTR9 PE=1 SV=1	36	36	30	71	133.4	1173	97.6	94.7	98.1	94.5	95.4	94.3	95	89.8	107.9	98.8	104.9	99.1	106.4	106.8	108.8	107.8	5068	4917.1	5094.5	4908.2	4953.5	4895.8	4932.1	4664	5602.4	5129.8	5446	5147.3	5522.8	5545.4	5647.2	5596	4556.7	4028.2	4177.3	3880.4	4301.7	4426	4258	3958.4	4990.7	4613.7
Q27J81	Inverted formin-2 OS=Homo sapiens OX=9606 GN=INF2 PE=1 SV=2	36	36	38	68	135.5	1249	94.6	97.7	101.4	90	113.1	107.7	110.3	103.7	86.4	81.1	92.6	86.3	111	111.5	105.5	107.1	4662.1	4814.2	4997.4	4432.8	5571.8	5307.8	5434.4	5111.1	4256.9	3996	4565.2	4252.4	5470.7	5493.4	5199.2	5280.1	4191.7	3943.9	4097.7	3504.5	4838.7	4798.4	4691.6	4337.9	3792.1	3593.9
Q7Z3K3	Pogo transposable element with ZNF domain OS=Homo sapiens OX=9606 GN=POGZ PE=1 SV=2	36	36	34	66	155.2	1410	94.8	97	101.2	90.5	101.2	96	98.7	91.3	98.7	93	95.9	88.3	116	115	112.2	110.3	4765.6	4875.3	5090.1	4549.7	5089.3	4828.8	4962.8	4592.4	4963	4674.1	4822.7	4442.6	5830.7	5781	5642.9	5545.5	4284.8	3993.9	4173.7	3597	4419.6	4365.4	4284.4	3897.6	4421.1	4203.9
P33527	Multidrug resistance-associated protein 1 OS=Homo sapiens OX=9606 GN=ABCC1 PE=1 SV=3	36	38	28	60	171.5	1531	78.5	85.3	90.9	85	89.2	86	88.5	81.2	108.9	107.5	117.7	113.9	116.4	117.1	116.7	117.2	3168.9	3443.3	3666.5	3429.6	3599.9	3470.6	3572.1	3276.9	4394.4	4337.4	4748.8	4595.2	4698	4724.8	4707	4728.2	2849.1	2820.8	3006.4	2711.4	3126.2	3137.6	3083.8	2781.1	3914.6	3901.1
Q14676	Mediator of DNA damage checkpoint protein 1 OS=Homo sapiens OX=9606 GN=MDC1 PE=1 SV=3	36	36	29	51	226.5	2089	90.2	88.2	90.3	85.6	110.7	104.4	107.4	100.3	90.7	96.7	91.5	85	118.5	113.7	111	115.7	2090.9	2044.4	2093.5	1984.8	2565.9	2419.3	2488.9	2324	2101.8	2241.9	2120.1	1970.3	2745.6	2635	2573.6	2681.4	1880	1674.8	1716.6	1569.2	2228.3	2187.1	2148.7	1972.4	1872.3	2016.3
Q14134	Tripartite motif-containing protein 29 OS=Homo sapiens OX=9606 GN=TRIM29 PE=1 SV=2	35	35	56	80	65.8	588	91.6	90.6	97	84.9	88.5	84.1	87.2	82.3	98.9	102.9	96.7	92.7	126	125.3	127	124.2	5432.7	5374.6	5754.2	5038.7	5249.9	4989.5	5172.4	4884.8	5864.5	6104.8	5738	5498.3	7473.6	7435.3	7536.4	7364.8	4884.6	4402.9	4718.2	3983.5	4559.1	4510.7	4465.4	4145.8	5224.2	5490.6
O94826	Mitochondrial import receptor subunit TOM70 OS=Homo sapiens OX=9606 GN=TOMM70 PE=1 SV=1	35	35	65	128	67.4	608	82.2	92	101.8	84.4	106	101	106	99.4	89.8	87.9	86.6	79.4	122.5	125.2	117.2	118.6	8256	9246.5	10230.6	8476.1	10645.6	10149.5	10649.3	9989.7	9026.1	8836.1	8700.4	7979.4	12304.6	12579.2	11776.7	11917.6	7423.1	7574.8	8388.7	6701.1	9244.8	9175.6	9193.7	8478.4	8040.6	7947.1
P04264	Keratin, type II cytoskeletal 1 OS=Homo sapiens OX=9606 GN=KRT1 PE=1 SV=6	35	43	54	131	66	644	145.9	64.6	97.8	97.1	219.1	109.5	266	113.2	68.4	132.3	70.5	97.7	23.4	53.1	22.5	18.8	13682.7	6059.7	9175.5	9107.4	20552	10267.6	24946.1	10614.5	6415.8	12407.2	6614.3	9165.7	2193.7	4984.8	2112	1764	12302.2	4964.1	7523.6	7200.2	17847.7	9282.3	21536.5	9008.7	5715.2	11158.9
P49748	Very long-chain specific acyl-CoA dehydrogenase, mitochondrial OS=Homo sapiens OX=9606 GN=ACADVL PE=1 SV=1	35	35	60	192	70.3	655	103.6	100.9	105	95	108.1	101.2	102.9	98.1	95.1	92.5	93	86.8	105.2	104.6	104.8	103.2	13848.8	13483.7	14032.4	12702.2	14444.9	13522.6	13751.1	13116.4	12717.5	12366	12429.7	11607.5	14067.6	13978.2	14006.7	13793.4	12451.6	11046	11506.1	10042.2	12544.2	12224.9	11871.6	11132	11328.9	11121.9
P23246	Splicing factor, proline- and glutamine-rich OS=Homo sapiens OX=9606 GN=SFPQ PE=1 SV=2	35	36	48	277	76.1	707	115.7	122.8	127.5	107.6	103.5	99.3	103.3	102.3	77	71.1	68.8	66.4	112	111.1	107.3	104.3	9424.5	10001.4	10389.3	8763.7	8428.6	8087.3	8418.3	8334.7	6275.5	5791.9	5605.2	5407.2	9120.6	9049	8739.3	8495.6	8473.6	8193.3	8518.9	6928.5	7319.5	7311.3	7267.7	7073.8	5590.3	5209.1
P26639	Threonine--tRNA ligase 1, cytoplasmic OS=Homo sapiens OX=9606 GN=TARS1 PE=1 SV=3	35	35	53	88	83.4	723	129.3	117.6	69	157.4	108.9	126.2	109.6	135.9	84.3	83.9	73.8	99.5	71.1	73.3	78.6	81.5	8239	7491.3	4393.1	10027.3	6938.4	8041.7	6981.4	8659.2	5369.5	5342.6	4699.6	6340.2	4526.9	4668.8	5009.2	5188.5	7407.8	6136.9	3602.2	7927.4	6025.5	7270	6027.2	7349.2	4783.2	4805.1
P28331	NADH-ubiquinone oxidoreductase 75 kDa subunit, mitochondrial OS=Homo sapiens OX=9606 GN=NDUFS1 PE=1 SV=3	35	35	58	136	79.4	727	104.3	106.6	115.7	99.4	112.8	105.9	112.1	104.5	85	80.6	80	74.4	104.8	107.7	104.3	102.1	7146.4	7304.4	7926.8	6807.9	7726.9	7251.7	7679.1	7156.7	5825.2	5518.8	5478.1	5095.6	7177.2	7376	7143.1	6991.4	6425.4	5983.8	6499.7	5382.2	6710.1	6555.8	6629.5	6074	5189.1	4963.6
Q15459	Splicing factor 3A subunit 1 OS=Homo sapiens OX=9606 GN=SF3A1 PE=1 SV=1	35	35	45	90	88.8	793	104.1	106.3	112.3	97.3	110.7	104.9	107.9	104.2	90.2	86.1	86.8	82	101.9	104.2	100.6	100.6	7969.5	8138	8600.6	7447.3	8475.8	8032.7	8259.5	7974.7	6902.9	6595.1	6647.2	6276.5	7800.9	7975.4	7703	7699	7165.5	6666.8	7052.2	5887.7	7360.5	7261.9	7130.6	6768.2	6149.2	5931.6
P46087	Probable 28S rRNA (cytosine(4447)-C(5))-methyltransferase OS=Homo sapiens OX=9606 GN=NOP2 PE=1 SV=2	35	35	42	103	89.2	812	94.9	96.8	114.4	89.3	100.3	95.3	100.8	98.4	93.4	96.4	89.8	85.1	113	113.4	110.4	108.3	8706.4	8882.4	10495	8187.2	9200.7	8744.9	9248.3	9028.7	8563.3	8837.7	8236.2	7802.9	10360.1	10403.4	10122.2	9936.7	7828	7276.5	8605.5	6472.7	7990	7905.7	7984.2	7662.8	7628.3	7948.5
Q14BN4	Sarcolemmal membrane-associated protein OS=Homo sapiens OX=9606 GN=SLMAP PE=1 SV=1	35	35	37	46	95.1	828	84.5	92	98.6	87.3	89	85.3	87.4	79.1	97.4	98.3	101.5	92.1	128.4	125.8	128.6	124.7	4022.1	4383	4694.4	4159.6	4239.3	4061.3	4164.5	3769.4	4639.6	4679.7	4835.6	4385.1	6113.7	5989.8	6125.7	5938.6	3616.3	3590.6	3849.3	3288.6	3681.5	3671.6	3595.3	3199.1	4133	4208.8
O15381	Nuclear valosin-containing protein-like OS=Homo sapiens OX=9606 GN=NVL PE=1 SV=1	35	35	48	71	95	856	107.3	104.1	116.3	99.9	105.1	99.4	101.9	98.6	87	81	86.4	79.3	108.8	110.1	107.5	107.3	5654.1	5489.2	6131.4	5263.9	5539.4	5237.9	5371.9	5196.6	4586.2	4269.1	4553	4182.2	5735.8	5800.8	5666.3	5656.3	5083.7	4496.8	5027.5	4161.5	4810.5	4735.3	4637.7	4410.4	4085.4	3839.6
P55060	Exportin-2 OS=Homo sapiens OX=9606 GN=CSE1L PE=1 SV=3	35	35	36	73	110.3	971	101.2	95.2	72.1	112.9	101.4	119.2	111.5	121.9	95.6	91.4	83.5	96.9	95.7	96	103.7	101.8	6606.3	6214.5	4706.5	7372.4	6617.4	7780.4	7280.4	7956.6	6240.9	5968.8	5452.1	6328.7	6246.7	6265.5	6771.9	6648.9	5939.8	5091	3859.1	5828.5	5746.6	7033.7	6285.3	6752.8	5559.5	5368.3
Q9NWH9	SAFB-like transcription modulator OS=Homo sapiens OX=9606 GN=SLTM PE=1 SV=2	35	35	28	76	117.1	1034	82.7	85.3	89.1	81.9	90	86.2	87.9	82.7	100.2	103.7	99	89.9	132.4	131.1	129.5	128.4	6277.6	6477.9	6764	6222	6834.3	6542.7	6675.2	6282.6	7609.2	7874.8	7516	6828.4	10052.7	9952.6	9831.5	9750.4	5644.2	5306.8	5546.2	4919.1	5935	5914.9	5762.8	5332.1	6778.3	7082.6
Q03701	CCAAT/enhancer-binding protein zeta OS=Homo sapiens OX=9606 GN=CEBPZ PE=1 SV=3	35	35	35	77	120.9	1054	88	85.4	90.9	81.6	107.4	99.6	104.5	95	100.9	95.4	101.3	92.1	116.5	114.9	113.4	113.1	5630.4	5461.3	5811.6	5222.8	6868.3	6373.5	6685.7	6075.6	6452.2	6104.2	6481.8	5890	7452.6	7349.6	7250.6	7235.7	5062.3	4473.9	4765.3	4129.1	5964.6	5761.8	5771.9	5156.4	5747.7	5490.1
Q9H2P0	Activity-dependent neuroprotector homeobox protein OS=Homo sapiens OX=9606 GN=ADNP PE=1 SV=1	35	35	33	59	123.5	1102	90.9	91.5	94.1	84.2	87.7	84.9	85.1	79.4	102.9	97.1	101	93.7	128	129.2	125	125.2	4729.3	4760.8	4893	4378.2	4561.2	4416.5	4426.8	4131.5	5353.5	5050.3	5251.6	4875.2	6655.2	6717	6500.4	6514.1	4252.2	3900.1	4012.1	3461.3	3961	3992.7	3821.7	3506.4	4768.9	4542.2
Q9NQW6	Anillin OS=Homo sapiens OX=9606 GN=ANLN PE=1 SV=2	35	35	32	49	124.1	1124	125.3	100.3	83.1	131.5	99.8	115.2	100.1	118.8	85.7	115.5	82	104.6	80.9	77.4	90.4	89.4	5904.7	4724.1	3917.1	6198.8	4702.3	5427.3	4715.8	5597.3	4039.6	5442.9	3864.4	4930.4	3814.4	3647.4	4258.6	4211.2	5308.9	3870.1	3211.9	4900.6	4083.5	4906.5	4071.2	4750.5	3598.5	4895.3
Q86VP6	Cullin-associated NEDD8-dissociated protein 1 OS=Homo sapiens OX=9606 GN=CAND1 PE=1 SV=2	35	35	31	56	136.3	1230	135.9	114.5	82.2	158.1	106	122.6	108.5	130.7	85.2	94.9	72.8	99.5	69.4	66.4	74.4	79	8038.1	6774.9	4865.6	9355	6272.1	7250.8	6420.3	7734.7	5041.6	5614.4	4305	5886	4105.2	3927	4399.9	4671	7227.2	5550.1	3989.6	7395.9	5446.8	6555	5542.8	6564.5	4491.1	5049.6
P28290	Protein ITPRID2 OS=Homo sapiens OX=9606 GN=ITPRID2 PE=1 SV=3	35	36	32	58	138.3	1259	93.6	94.2	102.9	83.6	81	82.7	84.4	76.6	104.3	111	110.7	97.4	122.4	121.4	116.8	117.1	2648.7	2665	2909.9	2364.9	2290.4	2339.3	2387.3	2166.8	2950.3	3139.5	3131.5	2755.6	3463.6	3432.8	3302.9	3313	2381.5	2183.2	2386	1869.7	1989	2114.8	2061	1839	2628.1	2823.6
Q14692	Ribosome biogenesis protein BMS1 homolog OS=Homo sapiens OX=9606 GN=BMS1 PE=1 SV=1	35	35	30	66	145.7	1282	88.6	87.5	96.1	82.4	99.4	94.2	97.5	87.1	116.1	116.2	116.9	108	104.1	101.8	102.8	101.4	4061.4	4010.9	4407	3779.1	4557.1	4317.3	4470.1	3992	5322.4	5327.7	5360.2	4951.8	4774.6	4665.9	4711.6	4648.8	3651.6	3285.8	3613.6	2987.7	3957.4	3903	3859.1	3388.1	4741.3	4791.7
Q12769	Nuclear pore complex protein Nup160 OS=Homo sapiens OX=9606 GN=NUP160 PE=1 SV=3	35	35	26	75	162	1436	100.8	97.6	100.5	95.2	97.6	96.1	95.8	90.1	106.9	99.4	104	101.6	103.6	104.4	102.1	104.3	4854.2	4697.9	4837.2	4583.5	4697.9	4626.9	4610	4339.7	5147.1	4787.5	5007.6	4889.8	4988.1	5026.5	4915.9	5021.9	4364.4	3848.6	3966.3	3623.6	4079.7	4182.9	3979.9	3683.1	4585.1	4305.9
O14646	Chromodomain-helicase-DNA-binding protein 1 OS=Homo sapiens OX=9606 GN=CHD1 PE=1 SV=2	35	44	28	65	196.6	1710	106.5	108.7	115.4	104.5	82.1	80	85.3	81.8	100.2	94.1	94	89.4	115	115.7	113.1	114.1	3558.7	3631.5	3855.2	3488.9	2743.4	2672.7	2847.4	2732.8	3346.8	3143.6	3139.2	2987.3	3839.7	3865	3776.4	3812	3199.7	2974.9	3161.1	2758.2	2382.4	2416.3	2458.3	2319.4	2981.4	2827.3
Q5VYK3	Proteasome adapter and scaffold protein ECM29 OS=Homo sapiens OX=9606 GN=ECPAS PE=1 SV=2	35	35	23	44	204.2	1845	119.4	108.6	79.8	135.4	111	122.4	114.3	131.4	85.7	90.4	78.1	100	78.1	77.1	82.5	86	4532.3	4122.9	3028	5139.3	4211.9	4646.8	4340.1	4986.8	3252.6	3430.6	2963.1	3795.4	2963.8	2927.3	3133.5	3264	4075.1	3377.5	2482.9	4063	3657.7	4200.9	3746.9	4232.4	2897.4	3085.4
Q9UGU0	Transcription factor 20 OS=Homo sapiens OX=9606 GN=TCF20 PE=1 SV=3	35	36	23	43	211.6	1960	84.3	88.6	93.9	86.5	96.6	94.5	100	96.4	82.4	88.2	80.7	79.7	134.9	133.7	128.9	130.9	1935	2035	2155.5	1985.7	2218.8	2168.8	2295.9	2212.7	1892	2025.9	1853.2	1828.9	3097	3069.5	2959.1	3004.9	1739.8	1667.1	1767.4	1569.9	1926.9	1960.7	1982.1	1878	1685.4	1822.1
O60293	Zinc finger C3H1 domain-containing protein OS=Homo sapiens OX=9606 GN=ZFC3H1 PE=1 SV=3	35	35	22	50	226.2	1989	97.5	98.1	104.6	91.4	101	98.1	99.2	90.2	105.3	102.7	103.7	97.1	102.2	104.8	101.2	103	3017.1	3036.5	3234.8	2826.9	3125.1	3035.1	3069	2790.7	3258.6	3176.7	3209.5	3003.3	3162.1	3241.4	3130.2	3187	2712.7	2487.5	2652.4	2234.9	2713.9	2743.9	2649.5	2368.5	2902.8	2857.1
Q8NG31	Kinetochore scaffold 1 OS=Homo sapiens OX=9606 GN=KNL1 PE=1 SV=3	35	35	17	40	265.2	2342	98.1	102.2	101.2	99.1	95.2	95.7	97	90.2	96.4	98.7	100.8	93.8	107.5	107	109.5	107.6	2866	2986.3	2956.1	2895	2782.3	2796	2832.4	2635.3	2815.7	2881.6	2943	2739.3	3139.5	3126.4	3198.2	3143.4	2576.9	2446.4	2423.9	2288.7	2416.2	2527.7	2445.3	2236.6	2508.2	2591.7
P49368	T-complex protein 1 subunit gamma OS=Homo sapiens OX=9606 GN=CCT3 PE=1 SV=4	34	34	59	92	60.5	545	126.1	108.1	82.3	141.6	113.5	128.1	114.9	139.4	82.6	85.3	75	95.3	73.2	71.5	80.9	82.3	8380.3	7180.2	5465.7	9407.4	7542	8510	7633.1	9258.3	5487.6	5664.5	4981.7	6331.2	4860.5	4751.2	5374.5	5465	7534.8	5882.1	4481.7	7437.4	6549.6	7693.4	6589.8	7857.6	4888.4	5094.6
P13645	Keratin, type I cytoskeletal 10 OS=Homo sapiens OX=9606 GN=KRT10 PE=1 SV=6	34	38	58	360	58.8	584	117.2	112.4	133.3	106.6	116.9	101	121.6	104.9	69.1	68.9	69.8	66.2	105.8	106.7	101.9	97.6	18615	17863.5	21187.8	16934.5	18579.4	16049.2	19320.4	16663.3	10986.7	10949.2	11092.6	10514.2	16815.4	16953.4	16192.6	15514.8	16736.9	14633.9	17373.2	13388.2	16134.7	14509.1	16679.6	14142.3	9787	9847.6
O15226	NF-kappa-B-repressing factor OS=Homo sapiens OX=9606 GN=NKRF PE=1 SV=2	34	34	44	49	77.6	690	103.7	102	109.4	96.7	78.6	79	78.1	73.3	98.5	99.8	97.1	92.1	123.3	121.9	121.3	125	4612	4535.7	4867.6	4302.9	3496.6	3515.3	3474.9	3262.3	4380	4440	4321.3	4097.6	5486.3	5423.9	5394.6	5559.9	4146.7	3715.7	3991.3	3401.9	3036.5	3177.9	2999.9	2768.7	3901.7	3993.3
Q02809	Procollagen-lysine,2-oxoglutarate 5-dioxygenase 1 OS=Homo sapiens OX=9606 GN=PLOD1 PE=1 SV=2	34	35	54	112	83.5	727	86	88.8	97.6	79.2	100.1	93	99.9	91.6	102.9	96.2	97.4	88.8	120.9	122.4	118.3	116.7	5706	5895.1	6476.6	5256.8	6641	6174	6629.9	6079.4	6825.5	6383.5	6461.9	5895.4	8019	8123.7	7850.3	7745.2	5130.4	4829.3	5310.6	4156	5767.2	5581.5	5723.7	5159.6	6080.3	5741.3
P33992	DNA replication licensing factor MCM5 OS=Homo sapiens OX=9606 GN=MCM5 PE=1 SV=5	34	34	49	65	82.2	734	101.7	106.2	78.1	104.3	121.5	129.4	108.6	115.2	90.5	68.1	81.9	83.9	99.8	98.6	105.1	106.8	3230.7	3371.8	2480.6	3312	3858.7	4110.6	3449.6	3659.4	2874.8	2163.7	2600.4	2663.6	3168.6	3132.1	3338.9	3392.1	2904.8	2762.2	2034	2618.4	3351	3716.1	2978.1	3105.7	2560.9	1946
P47897	Glutamine--tRNA ligase OS=Homo sapiens OX=9606 GN=QARS1 PE=1 SV=1	34	35	48	74	87.7	775	103.4	97.4	89.3	105.2	112.8	110.5	109.2	111.7	88.6	87.1	89.8	94.6	100.8	98.7	99.6	101.1	6062.8	5711.2	5239.5	6171.8	6615.9	6479.7	6405.4	6549.3	5196.7	5110.3	5264.6	5547.7	5912.9	5788.4	5837.8	5931.4	5451.1	4678.7	4296.2	4879.3	5745.3	5857.9	5529.9	5558.5	4629.2	4596.2
O43290	U4/U6.U5 tri-snRNP-associated protein 1 OS=Homo sapiens OX=9606 GN=SART1 PE=1 SV=1	34	34	47	84	90.2	800	90.1	90.1	96.5	87.9	99.8	94.9	102.6	94.9	97.5	95.5	94.2	86.9	118.7	117.4	115.2	117.7	3823.4	3822.9	4094.2	3731	4233.5	4026.1	4351.2	4027.3	4137.4	4051.4	3997.1	3687.1	5034.5	4980.7	4885.8	4995.5	3437.6	3131.8	3357.1	2949.6	3676.5	3639.8	3756.5	3418	3685.7	3643.8
Q99459	Cell division cycle 5-like protein OS=Homo sapiens OX=9606 GN=CDC5L PE=1 SV=2	34	34	51	95	92.2	802	105.6	105.7	115.7	102	88.9	83.8	87	81.4	96.4	97.1	95.3	86.1	114.6	116.4	111.5	112.4	5382.4	5391.7	5898.2	5202.8	4534.2	4271.3	4436.8	4148.4	4914.6	4952.6	4857.3	4392.3	5842.5	5935.9	5683.8	5732.6	4839.3	4417	4836.3	4113.2	3937.6	3861.4	3830.4	3520.8	4378	4454.3
P33991	DNA replication licensing factor MCM4 OS=Homo sapiens OX=9606 GN=MCM4 PE=1 SV=5	34	35	42	58	96.5	863	98.7	102.2	71.6	105.2	97.9	104.5	85.7	93	105.4	90.4	99.9	105.3	106.5	107.3	112.9	113.7	5300.7	5492.6	3846.3	5650.5	5259.7	5614.9	4606.2	4996.4	5662.5	4859.2	5365.9	5657.8	5721.4	5763.4	6065.9	6108.8	4765.9	4499.6	3153.8	4467.2	4567.6	5076.1	3976.6	4240.5	5044.2	4370.3
Q13206	Probable ATP-dependent RNA helicase DDX10 OS=Homo sapiens OX=9606 GN=DDX10 PE=1 SV=2	34	34	40	55	100.8	875	93.7	97.4	110.1	88.8	104	98.2	107.1	96.3	96.9	90.1	98	90.3	108.4	108.1	107.5	105.1	5537.8	5756.3	6504.4	5245.5	6142.2	5800.4	6324.5	5689	5723.9	5321.1	5789.9	5332.3	6403.2	6387.6	6352	6206.9	4979.1	4715.7	5333.4	4147.1	5334	5243.8	5460.1	4828.3	5098.9	4785.8
P49588	Alanine--tRNA ligase, cytoplasmic OS=Homo sapiens OX=9606 GN=AARS1 PE=1 SV=2	34	34	38	74	106.7	968	120.3	108.8	68.4	145.4	120	138.1	121.2	149.7	79.8	74.5	68.9	90.2	73.1	73.8	82.6	85.2	7070.7	6394.4	4020.4	8544.2	7051.9	8119.2	7126.4	8802.1	4693.3	4376.8	4047.9	5301.5	4296.7	4340.1	4856.9	5010.5	6357.3	5238.4	3296.6	6754.9	6124	7340.1	6152.3	7470.4	4180.8	3936.5
Q14527	Helicase-like transcription factor OS=Homo sapiens OX=9606 GN=HLTF PE=1 SV=2	34	34	38	48	113.9	1009	96.1	87.4	97.8	91.2	85.7	87	87.1	88.9	94.6	115.9	98.2	110.7	111.7	110.6	116.7	120.5	2905.7	2640.8	2957	2756.1	2590	2628.6	2631.4	2687.7	2860.2	3502	2969.3	3346	3375.1	3341.9	3527.8	3642.6	2612.6	2163.4	2424.6	2178.9	2249.2	2376.4	2271.7	2281.1	2547.9	3149.7
Q9NSE4	Isoleucine--tRNA ligase, mitochondrial OS=Homo sapiens OX=9606 GN=IARS2 PE=1 SV=2	34	34	39	87	113.7	1012	101.5	100.4	104.5	96.9	99.7	95.6	97.7	92	99.6	90.7	95	89.7	108.9	112.1	108.1	107.6	7019.7	6943.7	7227.5	6704.6	6900.1	6616.7	6755.3	6361.5	6891.3	6275.6	6569.1	6205.4	7536	7756.2	7478.3	7440.6	6311.5	5688.3	5926.3	5300.6	5992.2	5981.7	5832	5399.1	6138.9	5644.2
P22314	Ubiquitin-like modifier-activating enzyme 1 OS=Homo sapiens OX=9606 GN=UBA1 PE=1 SV=3	34	34	36	98	117.8	1058	120.2	106.9	67	144	107.3	126.2	110.2	132.9	89.2	89.4	80.6	109.4	73.2	72.3	83.4	87.8	9213	8191.4	5136.8	11035.5	8225.5	9670.2	8444.8	10180.7	6834.3	6848.8	6174.9	8383.4	5611	5543.2	6389.3	6728.3	8283.5	6710.5	4212	8724.5	7143.1	8742.2	7290.6	8640.5	6088.1	6159.8
Q15058	Kinesin-like protein KIF14 OS=Homo sapiens OX=9606 GN=KIF14 PE=1 SV=1	34	34	23	46	186.4	1648	98.3	100.9	104.9	100.3	99.1	101.1	97.8	95.9	97.5	91.1	98.8	96.3	104.8	102.9	104	106.5	3294.2	3384.1	3515.9	3363	3321.5	3388.7	3279.1	3215.4	3268.1	3052.7	3311.2	3228.1	3514.7	3451.6	3486.9	3569.2	2961.9	2772.3	2882.9	2658.7	2884.4	3063.5	2830.9	2728.9	2911.3	2745.6
Q96QE3	ATPase family AAA domain-containing protein 5 OS=Homo sapiens OX=9606 GN=ATAD5 PE=1 SV=4	34	34	18	41	207.4	1844	90.5	103.3	101.7	88.6	103.8	100.6	104	98.5	98.4	95.9	95.2	90.3	110.9	108.9	102.4	106.9	1615	1842.5	1815	1581.2	1851.2	1794.7	1855.5	1757.1	1755.9	1711	1697.9	1611.6	1979.3	1942.7	1826.5	1906.3	1452	1509.4	1488.3	1250	1607.6	1622.5	1601.9	1491.2	1564.2	1538.9
P10586	Receptor-type tyrosine-protein phosphatase F OS=Homo sapiens OX=9606 GN=PTPRF PE=1 SV=2	34	41	30	71	212.7	1907	91.2	96.8	88.3	100.2	87.7	87.9	83.9	84.1	96	89.8	99.5	101.7	120.2	122.8	124.6	125.6	2169.3	2302.9	2101.7	2384.8	2085.9	2091	1995.6	2000.4	2284.6	2136.4	2367.4	2419.4	2859.5	2922.6	2965.4	2989.2	1950.4	1886.5	1723.3	1885.4	1811.4	1890.4	1722.8	1697.7	2035.1	1921.5
O14578	Citron Rho-interacting kinase OS=Homo sapiens OX=9606 GN=CIT PE=1 SV=2	34	34	17	41	231.3	2027	90.7	100.3	90.2	98.2	100.6	105.8	98.6	97.1	96.5	93.3	100.3	99.6	107.6	104.3	105.3	111.6	2499.4	2763.5	2484.5	2706.8	2771.7	2914.8	2717.4	2676.9	2659.2	2570	2765.1	2743.3	2965.8	2874.1	2901.7	3076.3	2247.2	2263.9	2037.2	2140	2407	2635.1	2346	2271.9	2368.8	2311.4
Q93008	Probable ubiquitin carboxyl-terminal hydrolase FAF-X OS=Homo sapiens OX=9606 GN=USP9X PE=1 SV=3	34	34	15	40	292.1	2570	115.2	105.3	86.3	128.2	96.9	108	102.8	111.8	94.1	89.6	80.1	91.9	95.2	93.1	99	102.6	2709.2	2477.5	2029.1	3015	2280.1	2540	2419.4	2631.2	2212.7	2108.2	1883.5	2161	2239.1	2190.9	2328.5	2414.4	2435.8	2029.6	1663.8	2383.6	1980.1	2296.3	2088.7	2233.1	1971.1	1896.1
Q02388	Collagen alpha-1(VII) chain OS=Homo sapiens OX=9606 GN=COL7A1 PE=1 SV=2	34	34	16	44	295	2944	82	80.4	83.4	76.4	104.3	101.6	103.6	99.6	87.1	84.6	87.8	84.5	135	128.4	130.5	130.9	1226.9	1202.6	1248.4	1143.4	1560.4	1519.7	1549.3	1489.6	1303.2	1265.3	1314	1263.8	2019.4	1920.9	1952.3	1958.4	1103.1	985.2	1023.6	903.9	1355.1	1373.9	1337.6	1264.3	1160.9	1138
Q99715	Collagen alpha-1(XII) chain OS=Homo sapiens OX=9606 GN=COL12A1 PE=1 SV=2	34	34	15	39	332.9	3063	95	93.1	103.2	92	94.2	91.2	95.3	83.5	102.7	94	102.1	93.5	117.1	115.9	116.7	110.4	1833.4	1797	1993.5	1775.5	1818.4	1761.7	1839.4	1612.4	1983.8	1815	1971.9	1806.1	2261.6	2237.5	2253.9	2130.9	1648.4	1472.1	1634.6	1403.7	1579.1	1592.6	1588	1368.4	1767.1	1632.4
Q6ZRS2	Helicase SRCAP OS=Homo sapiens OX=9606 GN=SRCAP PE=1 SV=3	34	34	11	50	343.3	3230	94.9	96.8	102.9	92.6	93.7	93.2	92.2	85.6	103.9	107.1	102.9	96.7	110.5	110.6	108.2	108.4	3488.3	3556.1	3783.1	3401.7	3442.4	3423.7	3389.2	3145.4	3818.1	3937.9	3783.3	3553.8	4060	4063.3	3977.4	3984.2	3136.3	2913.2	3102	2689.4	2989.4	3095.2	2925.9	2669.5	3401.2	3541.7
P00558	Phosphoglycerate kinase 1 OS=Homo sapiens OX=9606 GN=PGK1 PE=1 SV=3	33	39	82	285	44.6	417	128.8	117	70.7	165.4	123.6	149.7	124.9	165.7	72.4	70.1	63.7	87.4	61.4	60	68.3	70.8	19987.2	18149.6	10973.5	25665.4	19176.2	23223.1	19385.1	25701.6	11226	10881.8	9888.2	13565.3	9520.9	9312.6	10599.4	10978.3	17970.7	14868.3	8997.9	20290.7	16652.9	20994.6	16735.6	21813.2	10000.2	9787
P50991	T-complex protein 1 subunit delta OS=Homo sapiens OX=9606 GN=CCT4 PE=1 SV=4	33	33	67	71	57.9	539	121.2	102.2	75.4	120.1	110.8	125.7	113	135.3	88.2	98.3	81.5	102.4	78.8	76.1	83.6	87.2	7650.4	6447.6	4761.1	7581.5	6994.1	7934.4	7132.9	8540.6	5565.5	6201.3	5146.2	6464.9	4974.3	4800.8	5276.2	5504.6	6878.6	5282	3904	5993.8	6073.8	7173	6157.9	7248.5	4957.8	5577.4
Q86UE4	Protein LYRIC OS=Homo sapiens OX=9606 GN=MTDH PE=1 SV=2	33	33	55	82	63.8	582	74.2	81.6	88.4	74.5	98.3	94.5	96.1	88.9	92.2	89.3	97.2	86.2	137.9	135.5	131.9	133.3	6957.1	7647.5	8287.9	6986.8	9215.2	8860	9007.1	8334.4	8645.4	8371.2	9108.2	8078.6	12923.9	12697.2	12362.9	12496.8	6255.2	6265	6795.8	5523.7	8002.7	8009.8	7776	7073.5	7701.4	7529
P11142	Heat shock cognate 71 kDa protein OS=Homo sapiens OX=9606 GN=HSPA8 PE=1 SV=1	33	51	75	426	70.9	646	108.7	105.3	94.8	117.7	131.2	137.3	129.1	134.8	61.4	54.3	56.2	59.2	101.2	101.9	103.5	103.3	14902.9	14431.6	12999	16130.8	17988.5	18822.5	17690	18477.4	8416.3	7442.8	7702	8118.7	13868.5	13965.7	14181.5	14152.1	13399.4	11822.5	10658.7	12752.8	15621.5	17016.2	15272.1	15682	7497.3	6694
P31040	Succinate dehydrogenase [ubiquinone] flavoprotein subunit, mitochondrial OS=Homo sapiens OX=9606 GN=SDHA PE=1 SV=2	33	33	62	151	72.6	664	115.8	120.7	127.1	113.1	96.4	89.8	94.6	91.1	82.1	68.7	77.3	73.1	114.6	115.2	110.6	109.7	11060	11536.9	12142.9	10802.6	9214.4	8581.6	9041.5	8708.2	7844.5	6560.4	7384.6	6988.7	10948	11006.4	10568.8	10481	9944.1	9451.2	9956.7	8540.4	8002	7758.1	7805.7	7390.8	6987.9	5900.4
O95202	Mitochondrial proton/calcium exchanger protein OS=Homo sapiens OX=9606 GN=LETM1 PE=1 SV=1	33	33	51	79	83.3	739	74.4	82.7	90.5	77.4	97.1	89.7	96.7	85.6	101.8	106.2	101.3	92.5	128.8	128.2	125.4	121.6	3989.9	4431.9	4852.4	4147.4	5208.6	4809.7	5186.4	4590.3	5460.8	5695.2	5432.9	4958.6	6903.5	6875.7	6722.2	6521.2	3587.3	3630.7	3978.8	3278.9	4523.2	4348.2	4477.5	3895.8	4864.5	5122.2
Q92499	ATP-dependent RNA helicase DDX1 OS=Homo sapiens OX=9606 GN=DDX1 PE=1 SV=2	33	33	45	67	82.4	740	101.4	89.7	80.4	109.9	103.2	118.1	108.2	119	96.1	93.5	86.8	93.2	98	95.9	102.5	104.1	5924.7	5241.5	4697.7	6425.5	6034.4	6903.7	6322	6957.1	5616.2	5463.2	5073.6	5446.9	5730.4	5606.6	5990.7	6084.6	5326.9	4293.9	3851.9	5079.9	5240.4	6241.2	5457.9	5904.6	5003	4913.6
Q99798	Aconitate hydratase, mitochondrial OS=Homo sapiens OX=9606 GN=ACO2 PE=1 SV=2	33	33	49	83	85.4	780	83.4	81.1	83.1	80	87.2	86.5	81.3	76.1	107.6	107	123.5	115	121.6	120.4	123.2	122.9	5853.5	5693.6	5835.5	5616.8	6122.7	6073.3	5709.2	5343.2	7550.9	7514.2	8671	8075.3	8534.7	8455.3	8651.1	8626.3	5262.9	4664.2	4784.9	4440.6	5317.1	5490.5	4928.9	4534.8	6726.4	6758.2
Q96JM3	Chromosome alignment-maintaining phosphoprotein 1 OS=Homo sapiens OX=9606 GN=CHAMP1 PE=1 SV=2	33	33	47	68	89	812	87.9	83.9	86.4	81.8	95.6	92.6	92.6	85.9	98.1	104.4	101.4	93.4	125.2	125	123.4	122.2	5635.8	5380.5	5541.9	5246.9	6131.4	5939.2	5935.1	5509	6288.2	6693.2	6498.4	5990.4	8024	8013.7	7909.5	7837.2	5067.2	4407.8	4544.1	4148.2	5324.6	5369.3	5123.9	4675.6	5601.6	6019.8
O60341	Lysine-specific histone demethylase 1A OS=Homo sapiens OX=9606 GN=KDM1A PE=1 SV=2	33	33	58	60	92.8	852	103.8	104.1	110	104.4	104.5	100.9	101.9	100.7	96	90.3	99.5	93.9	97.2	97.8	97.4	97.4	4134.4	4148.3	4383.4	4159.5	4163.3	4020.1	4057.9	4011	3825.4	3596	3963.1	3741.9	3870.8	3895	3881.6	3881.7	3717.3	3398.3	3594.2	3288.5	3615.4	3634.4	3503.3	3404.2	3407.7	3234.2
Q9NYF8	Bcl-2-associated transcription factor 1 OS=Homo sapiens OX=9606 GN=BCLAF1 PE=1 SV=2	33	34	33	79	106.1	920	111.9	112.3	125.4	102.1	93	82.9	88.8	84.3	84.8	84.9	83.3	75.5	119.2	120.9	116	114.6	6874.9	6898.9	7702.4	6273.3	5715.1	5092.8	5453.6	5174.9	5209.5	5212.9	5117.6	4634.7	7323.5	7427.1	7127.2	7038.1	6181.3	5651.7	6315.7	4959.6	4963.1	4604.1	4708.2	4392	4640.7	4688.5
P22102	Trifunctional purine biosynthetic protein adenosine-3 OS=Homo sapiens OX=9606 GN=GART PE=1 SV=1	33	33	39	68	107.7	1010	124.8	112	84.5	141.5	110.6	126.5	113.8	132	84	80	77.9	96.6	74.5	75.3	81.7	84.5	6484.3	5819.7	4390.4	7355.2	5746.8	6572	5912	6861.5	4365	4159.8	4049.4	5019.3	3873.5	3911	4243.9	4390.6	5830.1	4767.5	3600	5814.9	4990.7	5941.4	5103.9	5823.4	3888.4	3741.3
Q9P275	Ubiquitin carboxyl-terminal hydrolase 36 OS=Homo sapiens OX=9606 GN=USP36 PE=1 SV=4	33	33	30	52	122.8	1123	91.2	96.2	102	80.9	94.5	93.8	95.3	88.2	101.5	106.1	100.9	94.5	114.6	115	113.2	112.3	4763.5	5022.7	5328.7	4224.2	4934.3	4898.2	4976.2	4604.6	5301.2	5543.6	5272.3	4935.4	5985.2	6009.2	5910.6	5866.5	4282.9	4114.6	4369.3	3339.6	4285	4428.1	4296	3908	4722.3	4985.8
Q92900	Regulator of nonsense transcripts 1 OS=Homo sapiens OX=9606 GN=UPF1 PE=1 SV=2	33	33	37	51	124.3	1129	115.7	108.1	95.8	125.9	91.3	95.8	91.2	100.4	91.6	95	88.2	103.2	97	97.5	101.5	101.8	4087.1	3819	3382	4446.6	3225.9	3382.7	3220.1	3547.2	3236.2	3357.1	3114.2	3643.7	3425.4	3444.5	3586.7	3594.7	3674.7	3128.5	2773.1	3515.4	2801.5	3058.1	2779.9	3010.5	2882.8	3019.3
Q5VT52	Regulation of nuclear pre-mRNA domain-containing protein 2 OS=Homo sapiens OX=9606 GN=RPRD2 PE=1 SV=1	33	33	30	50	155.9	1461	102.5	99.8	104.3	94	100.7	98.7	99.9	94.8	92.3	94.8	87.9	84	111.5	112.1	110.9	111.8	3448.7	3357.3	3509.7	3165.1	3389.1	3321.3	3363	3191.7	3107.4	3189.3	2957.7	2826.8	3752.6	3774.3	3730.9	3762.3	3100.7	2750.3	2877.8	2502.3	2943.1	3002.6	2903.4	2708.8	2768.1	2868.4
Q14146	Unhealthy ribosome biogenesis protein 2 homolog OS=Homo sapiens OX=9606 GN=URB2 PE=1 SV=2	33	33	22	48	170.4	1524	99	94.8	95.3	89.3	90.6	87.3	90.5	82.9	108.4	105.6	107.5	103	112.6	112	110.6	110.5	3876.8	3713.3	3734.6	3496	3549.5	3421.2	3545.8	3247.3	4246.6	4137.8	4210	4033.8	4410.4	4386.5	4333.6	4328.2	3485.6	3041.9	3062.2	2763.9	3082.4	3092.9	3061.1	2756	3782.9	3721.5
Q15811	Intersectin-1 OS=Homo sapiens OX=9606 GN=ITSN1 PE=1 SV=3	33	33	20	42	195.3	1721	96.8	90.2	90.4	111.2	86.2	102	103.2	108.7	98.2	104	93.9	94.2	103.1	104	105.8	107.9	2872.1	2675.3	2679.9	3299.2	2558.1	3025.1	3062	3224.4	2913	3084.9	2786.2	2794	3058.7	3085.3	3137.9	3199.8	2582.3	2191.6	2197.4	2608.3	2221.5	2734.8	2643.5	2736.6	2594.9	2774.5
O14647	Chromodomain-helicase-DNA-binding protein 2 OS=Homo sapiens OX=9606 GN=CHD2 PE=1 SV=2	33	42	23	72	211.2	1828	89.3	91.8	100.1	83.2	94.4	91.6	93.3	87.6	106.2	105.7	112	101.9	110.8	111.1	110.7	110.2	4897.6	5036	5492.3	4565.1	5179.1	5023.7	5116.1	4806.9	5824.1	5800.1	6144.6	5591.5	6078.9	6092.3	6073.2	6043.1	4403.5	4125.6	4503.5	3609.1	4497.6	4541.6	4416.9	4079.7	5188.2	5216.6
Q68CP9	AT-rich interactive domain-containing protein 2 OS=Homo sapiens OX=9606 GN=ARID2 PE=1 SV=2	33	33	22	49	197.3	1835	96.4	97.9	104.3	90.3	92.7	89.7	90.9	86.1	105.3	102.3	98	90.9	114.6	115.6	110.5	114.6	4225.5	4293.9	4574.2	3958.2	4063.1	3931.4	3986.1	3776.4	4616.7	4485	4298.2	3986.2	5023.2	5070	4843.5	5023.5	3799.2	3517.6	3750.7	3129.3	3528.5	3554.1	3441.3	3205.1	4112.6	4033.7
Q92614	Unconventional myosin-XVIIIa OS=Homo sapiens OX=9606 GN=MYO18A PE=1 SV=3	33	33	17	39	233	2054	99.8	90	96.5	115.7	83.1	98.6	97.2	110.6	95.5	97.3	83.7	82.1	113.2	111.6	114.2	110.8	1833	1653.5	1772.7	2125.2	1525.6	1811.2	1785.5	2032.5	1753.9	1786.7	1537.8	1508.3	2080	2050.6	2097.7	2036.1	1648.1	1354.6	1453.6	1680.1	1324.9	1637.4	1541.5	1725	1562.4	1607
Q9BYW2	Histone-lysine N-methyltransferase SETD2 OS=Homo sapiens OX=9606 GN=SETD2 PE=1 SV=3	33	33	14	43	287.4	2564	93.7	91.4	99.5	89.5	99	95.6	97.3	91.1	92.9	96.6	94.7	88.3	121.2	118.3	114.8	116.1	3674.4	3585.1	3899.6	3509	3883.1	3747.1	3814.8	3570.2	3643.9	3787.3	3714.4	3463.6	4751.5	4638.1	4500.9	4553.5	3303.7	2937	3197.5	2774.2	3372.2	3387.6	3293.4	3030.1	3246	3406.3
P07355	Annexin A2 OS=Homo sapiens OX=9606 GN=ANXA2 PE=1 SV=2	32	32	68	200	38.6	339	113.2	109.5	104.3	121	110.8	120.2	116.8	131.8	86.6	81.1	79.2	81.4	85.7	86.2	86.7	85.4	12889.1	12468.8	11876.8	13776.2	12619	13682.8	13294.2	15003	9864.5	9228.7	9018.7	9267.8	9759.5	9816.8	9874.2	9722.7	11588.7	10214.6	9738.5	10891.3	10958.6	12369.7	11477.1	12733.2	8787.4	8300.2
P08729	Keratin, type II cytoskeletal 7 OS=Homo sapiens OX=9606 GN=KRT7 PE=1 SV=5	32	41	69	374	51.4	469	104.2	103.6	116.9	87.5	109.4	99.6	102.8	99.3	83.3	82.4	82.6	80.3	114	114	110.3	109.7	17892.4	17775.7	20062.9	15027.6	18786.1	17103.3	17652.1	17038.5	14297.3	14153.3	14184.4	13778.7	19574.2	19568.1	18930.3	18830.3	16087.2	14562	16450.8	11880.7	16314.2	15462.1	15239.4	14460.8	12736.2	12729.4
P13674	Prolyl 4-hydroxylase subunit alpha-1 OS=Homo sapiens OX=9606 GN=P4HA1 PE=1 SV=2	32	32	59	72	61	534	87.8	92.3	107	83.4	98.8	93.2	95.9	92	89.3	88	92.4	84.1	126.8	126.1	121.9	121.1	6252.9	6576.1	7626.8	5941.2	7039.7	6643	6831	6552.9	6364.1	6267.5	6582	5993.6	9030.7	8983.8	8683.4	8627.3	5622	5387.2	6253.7	4697	6113.4	6005.5	5897.3	5561.5	5669.2	5637
O14975	Very long-chain acyl-CoA synthetase OS=Homo sapiens OX=9606 GN=SLC27A2 PE=1 SV=2	32	32	44	103	70.3	620	98.5	106.5	120.9	95.3	104.5	98.1	106.4	100.1	94.4	84.8	93.4	85.2	104.7	105.6	101.9	99.8	6975.3	7545.9	8566.2	6754.8	7400.3	6952	7534.9	7093.5	6686	6009.5	6614	6036.1	7415.9	7478.4	7220.8	7066.8	6271.5	6181.7	7024	5340.3	6426.6	6284.9	6505	6020.4	5956	5404.9
Q8NBJ5	Procollagen galactosyltransferase 1 OS=Homo sapiens OX=9606 GN=COLGALT1 PE=1 SV=1	32	32	44	89	71.6	622	89.8	88.7	95	80.2	101.8	97.2	99.3	92.6	105.2	103.7	104.8	95.4	112.7	112.9	110.7	110	7427.6	7335.8	7860.8	6634	8418.5	8038.2	8214.1	7662.1	8705.9	8581.8	8673.8	7891.9	9320.6	9341.3	9157.6	9102	6678.3	6009.5	6445.6	5244.7	7310.7	7266.8	7091.4	6502.9	7755.3	7718.4
O95453	Poly(A)-specific ribonuclease PARN OS=Homo sapiens OX=9606 GN=PARN PE=1 SV=1	32	32	44	72	73.4	639	87.5	83.2	86.3	80.8	97.4	94.1	94.3	84.8	108.9	108.9	108.6	100.9	116.6	117.5	114.5	115.7	6183.2	5882.1	6100.5	5713.9	6882.9	6650.9	6664.2	5997.1	7699.2	7693.9	7674.7	7130.8	8240.1	8305.3	8093.5	8176.5	5559.4	4818.6	5002.2	4517.3	5977.3	6012.6	5753.3	5089.8	6858.5	6919.8
Q9NVP1	ATP-dependent RNA helicase DDX18 OS=Homo sapiens OX=9606 GN=DDX18 PE=1 SV=2	32	32	55	113	75.4	670	88.2	90.7	96.4	80.1	95.6	90.7	94.4	86	111.3	109	110.3	101.5	114.6	111.9	110.1	109.3	6362.9	6549.3	6959.7	5779.4	6899.9	6544.8	6812.1	6208.5	8034.7	7866.7	7959.2	7326	8270.1	8074.7	7948.6	7886	5720.9	5365.3	5706.7	4569.1	5992	5916.7	5881	5269.2	7157.4	7075.3
Q96SI9	Spermatid perinuclear RNA-binding protein OS=Homo sapiens OX=9606 GN=STRBP PE=1 SV=1	32	37	54	85	73.6	672	89	88.7	94	78.8	89.7	88.2	88.3	79.7	107.4	107.7	107.5	100.9	120.6	120.6	120.8	118.1	5792.1	5772.9	6123.2	5131	5841.2	5741.5	5747	5188.5	6993	7008.9	7000.4	6570.1	7851.4	7854.9	7864.4	7688.9	5207.7	4729.2	5020.8	4056.5	5072.6	5190.5	4961.5	4403.6	6229.4	6303.7
Q14978	Nucleolar and coiled-body phosphoprotein 1 OS=Homo sapiens OX=9606 GN=NOLC1 PE=1 SV=2	32	32	37	113	73.6	699	86.2	89.7	96.8	84.7	99.7	95.2	98.5	94.9	95.8	100.6	87.9	84.5	123.1	123.2	120.3	118.8	14481.8	15071.7	16268.3	14235.8	16751.2	15996.4	16544.3	15951.5	16093.3	16904	14762.5	14203.8	20675	20700	20207.2	19952.9	13020.7	12346.9	13339.5	11254.6	14547	14461.3	14283	13538.2	14336.1	15203.3
Q13823	Nucleolar GTP-binding protein 2 OS=Homo sapiens OX=9606 GN=GNL2 PE=1 SV=1	32	32	44	53	83.6	731	97.7	101.2	117.5	95.3	96.1	88.8	91.3	87.9	98.6	94	94.6	89.2	112.7	114.1	111.2	109.9	4167.2	4319.8	5014.3	4066.9	4099.5	3787	3893.9	3749.9	4206.2	4008.9	4036.7	3807.8	4808.5	4867.1	4744.9	4687.7	3746.7	3538.8	4111.6	3215.2	3560.1	3423.6	3361.7	3182.5	3746.9	3605.5
Q12797	Aspartyl/asparaginyl beta-hydroxylase OS=Homo sapiens OX=9606 GN=ASPH PE=1 SV=3	32	32	37	101	85.8	758	84.1	92.2	99.5	81.4	106.6	97.4	103	97.7	100.8	99.8	95.6	88.2	116	115.6	111.1	111	8057.8	8836.6	9527.7	7796.9	10215.2	9332.9	9866.3	9357.2	9658.6	9557.2	9155	8451.1	11109.1	11073	10647.3	10628.8	7244.9	7239	7812.3	6164.1	8871.1	8437.3	8517.8	7941.6	8603.9	8595.6
Q13263	Transcription intermediary factor 1-beta OS=Homo sapiens OX=9606 GN=TRIM28 PE=1 SV=5	32	32	57	110	88.5	835	101	101.2	88.9	102.9	103.4	108.2	100.2	102.9	94.9	91.9	92.1	96.6	102.2	102.6	106.2	104.8	7052.8	7068.3	6204.2	7185.5	7216	7551.8	6998.3	7184.6	6626.8	6416.5	6428.8	6741	7133.3	7162	7411.5	7319.3	6341.3	5790.4	5087.2	5680.7	6266.5	6827.1	6041.8	6097.7	5903.2	5770.9
Q92667	A-kinase anchor protein 1, mitochondrial OS=Homo sapiens OX=9606 GN=AKAP1 PE=1 SV=1	32	32	40	54	97.3	903	84.3	90.1	102.6	89.5	98.8	96.4	98.9	92.8	94.8	98.9	97.8	89	118.1	117.3	114.9	116.1	3395.2	3630.6	4135.4	3604.2	3980	3883.2	3983.1	3737.9	3819.2	3983.3	3938.3	3583.7	4758.1	4723.9	4627.7	4677.7	3052.7	2974.2	3390.9	2849.4	3456.3	3510.6	3438.7	3172.4	3402.2	3582.5
P35606	Coatomer subunit beta' OS=Homo sapiens OX=9606 GN=COPB2 PE=1 SV=2	32	32	43	56	102.4	906	118.1	108.7	101.6	125.9	95.3	98.8	95.9	101.6	99.7	96.8	93.2	95.4	91.9	91.2	91.1	94.7	5613.4	5167.7	4827.1	5982.5	4529.3	4696	4559.4	4827.6	4739.8	4598.6	4430.4	4536.1	4367.4	4334.4	4331.2	4502.6	5047	4233.4	3958	4729.7	3933.3	4245.3	3936.2	4097.2	4222.2	4136
Q9Y2U8	Inner nuclear membrane protein Man1 OS=Homo sapiens OX=9606 GN=LEMD3 PE=1 SV=2	32	32	46	49	99.9	911	83.9	102.6	108.9	88.7	83.1	74.9	79.6	73.5	100.1	95.8	100.4	101.7	128.1	129.4	125.1	124.1	3660.6	4477.7	4748.8	3871.4	3627.2	3267.3	3471	3208.6	4365.6	4181	4380.5	4438.7	5587.2	5643.1	5455.9	5415.1	3291.3	3668.2	3893.8	3060.7	3149.9	2953.8	2996.5	2723.1	3888.9	3760.4
Q86XL3	Ankyrin repeat and LEM domain-containing protein 2 OS=Homo sapiens OX=9606 GN=ANKLE2 PE=1 SV=4	32	32	40	38	104.1	938	85.4	90.5	98.5	84.5	92.9	90.9	90.5	87.3	102.4	100.6	106.2	100	115.9	119.1	119.3	116	2120.3	2247.2	2444.6	2098.1	2305.9	2255.2	2246.4	2166.1	2540.7	2496.2	2635.2	2481.2	2877.5	2956.9	2960.2	2879.4	1906.4	1840.9	2004.5	1658.7	2002.5	2038.8	1939.3	1838.4	2263.3	2245
O15042	U2 snRNP-associated SURP motif-containing protein OS=Homo sapiens OX=9606 GN=U2SURP PE=1 SV=2	32	32	31	78	118.2	1029	95.2	95.9	105.4	83.5	90.1	86.7	88	83.2	93.3	94.2	99.6	91.1	124.3	124.9	122.1	122.5	5510	5550.1	6101.5	4834.7	5216	5018.5	5093	4815.7	5402.7	5450.7	5765.1	5275.2	7193.8	7231.9	7066	7088.8	4954.1	4546.7	5003	3822.2	4529.6	4536.9	4396.9	4087.2	4812.7	4902.4
O14980	Exportin-1 OS=Homo sapiens OX=9606 GN=XPO1 PE=1 SV=1	32	32	32	82	123.3	1071	101	87	79.2	110.6	99.2	114.3	109.2	114.4	110.6	99.4	97.7	101.1	90.4	92.7	97.2	96	6140.3	5290.9	4815.5	6724.6	6031.5	6953.3	6641.3	6955.3	6727.5	6045.3	5941.1	6150.5	5494.7	5638.1	5909	5837.5	5520.8	4334.4	3948.5	5316.4	5237.8	6286.1	5733.5	5903	5992.9	5437.1
Q92797	Symplekin OS=Homo sapiens OX=9606 GN=SYMPK PE=1 SV=2	32	32	30	75	141.1	1274	94.4	87.5	90.8	83.5	100.3	98.6	97.7	93	95.1	96.9	96.2	93.7	117.3	120.3	117	117.8	3558.2	3297.9	3422.1	3147.3	3780.2	3718.5	3684.7	3508.2	3587.1	3655.1	3628.3	3532.8	4421.3	4535.3	4411.5	4440.7	3199.3	2701.7	2806	2488.2	3282.8	3361.7	3181.1	2977.4	3195.4	3287.4
O60885	Bromodomain-containing protein 4 OS=Homo sapiens OX=9606 GN=BRD4 PE=1 SV=2	32	40	27	73	152.1	1362	98.6	104.3	106.5	98.7	90.6	89.5	90.2	85.2	91.4	90.5	92.5	89.2	117	116.9	117.9	121.1	4978.1	5265.1	5378.1	4981.9	4572.9	4517.2	4555.8	4299.6	4615.7	4568	4671.3	4501.9	5907.6	5900.5	5953.7	6112.7	4475.9	4313.2	4409.8	3938.6	3971.1	4083.7	3933.1	3649.1	4111.7	4108.4
Q15075	Early endosome antigen 1 OS=Homo sapiens OX=9606 GN=EEA1 PE=1 SV=2	32	33	27	43	162.4	1411	105.9	97.3	75.2	119.2	108.7	121.8	114.8	127.4	85.9	87.9	82.7	93.1	92.3	90.8	98	98.9	2876.9	2643.5	2044.4	3238.1	2954.1	3310.7	3119.7	3462.2	2335.5	2388	2247.2	2531.2	2507	2467.6	2664	2687.6	2586.7	2165.6	1676.3	2560	2565.4	2993	2693.3	2938.4	2080.5	2147.7
Q6YHK3	CD109 antigen OS=Homo sapiens OX=9606 GN=CD109 PE=1 SV=2	32	32	24	51	161.6	1445	95.8	106	102.9	103.8	100.3	96.6	99.4	98.8	103.2	96.3	110.2	107.4	93.9	94	96	95.4	4578.1	5067.3	4917.8	4960.4	4794.8	4614.5	4751.1	4721.6	4929.6	4601.4	5267.1	5131.3	4486.8	4490.2	4589.5	4558.6	4116.2	4151.2	4032.4	3921.6	4163.9	4171.7	4101.7	4007.3	4391.3	4138.5
P26358	DNA (cytosine-5)-methyltransferase 1 OS=Homo sapiens OX=9606 GN=DNMT1 PE=1 SV=2	32	32	21	49	183.1	1616	121	110.7	92.7	133.1	99.8	108.1	98.9	110.6	95.6	94.6	85.6	100	85.3	83.8	89.2	90.9	3775.1	3454.5	2893.3	4151.7	3113.2	3373.8	3085.9	3450.8	2983.9	2952.1	2670.5	3118.9	2660.1	2614	2783.5	2836.7	3394.3	2829.9	2372.4	3282.3	2703.6	3050	2664.1	2928.8	2658.1	2655.1
Q5T200	Zinc finger CCCH domain-containing protein 13 OS=Homo sapiens OX=9606 GN=ZC3H13 PE=1 SV=1	32	32	18	45	196.5	1668	101.5	102.3	112.1	99	87.8	83.3	84.8	80.6	92.2	96.4	100.7	94.3	120	117.5	114.3	113.3	3258.3	3283	3598.2	3177.1	2818.3	2675	2723.8	2586.9	2960.4	3096.2	3231.9	3028.3	3851.1	3772.5	3669	3637.9	2929.6	2689.4	2950.4	2511.8	2447.5	2418.3	2351.5	2195.5	2637.1	2784.7
O75376	Nuclear receptor corepressor 1 OS=Homo sapiens OX=9606 GN=NCOR1 PE=1 SV=2	32	34	17	49	270	2440	103.8	102.3	101	103.1	89.2	90.8	89.9	87.8	92.4	98.7	91.9	90.9	115	114.4	114.6	114	3668	3616.5	3571.5	3644.3	3153.3	3208.3	3178.7	3105.3	3267.2	3489.8	3248.1	3214.3	4066.6	4043.5	4051.4	4030.1	3297.9	2962.7	2928.5	2881.2	2738.4	2900.4	2744.2	2635.5	2910.4	3138.7
P02751	Fibronectin OS=Homo sapiens OX=9606 GN=FN1 PE=1 SV=5	32	32	15	54	272.2	2477	75.5	79.7	92.6	59.9	63.5	94	70.3	67.6	115.9	99.7	105.1	95.1	140.8	149.1	141.7	149.5	2871	3030.3	3521.2	2279.8	2416.7	3574.3	2672.1	2571.6	4409.3	3790.6	3997.2	3618.1	5355.1	5670.9	5388	5685.9	2581.4	2482.5	2887.3	1802.4	2098.7	3231.3	2306.9	2182.6	3927.8	3409.2
P42345	Serine/threonine-protein kinase mTOR OS=Homo sapiens OX=9606 GN=MTOR PE=1 SV=1	32	32	14	41	288.7	2549	95.2	92.3	86.8	100.2	97.8	102.5	98.4	104.6	86.5	92.2	93.2	99.5	113.6	109.8	114	113.3	2001.4	1939.5	1825.2	2105.9	2056.7	2155.4	2068.9	2199.1	1819.2	1938.1	1958.4	2091	2388.9	2308.1	2397	2381	1799.5	1588.9	1496.6	1664.9	1786.1	1948.6	1786.1	1866.4	1620.6	1743.1
Q96L91	E1A-binding protein p400 OS=Homo sapiens OX=9606 GN=EP400 PE=1 SV=4	32	32	14	34	343.3	3159	100.4	102.4	108	98.2	95.5	90	100.1	91.4	97.2	94.6	96.1	87.5	114.7	109.4	105.5	109	1938	1975.5	2083.6	1894.5	1842.6	1736.7	1930.6	1763.3	1875.3	1825.6	1854.7	1687.9	2213.7	2110.2	2035.6	2103.2	1742.5	1618.4	1708.5	1497.8	1600.2	1570.1	1666.7	1496.5	1670.5	1641.9
P48643	T-complex protein 1 subunit epsilon OS=Homo sapiens OX=9606 GN=CCT5 PE=1 SV=1	31	31	52	78	59.6	541	119.3	101.1	70.8	136.4	119.9	139.6	117.9	145.7	84	85.5	76	93.4	72.2	72.4	81	84.8	8345.4	7073.4	4949.4	9541.3	8388.6	9762.7	8247.5	10191.8	5873.2	5980	5316.5	6533.9	5051.9	5065.1	5665	5935	7503.4	5794.6	4058.3	7543.3	7284.8	8825.9	7120.2	8649.9	5231.9	5378.4
Q96I24	Far upstream element-binding protein 3 OS=Homo sapiens OX=9606 GN=FUBP3 PE=1 SV=2	31	36	72	112	61.6	572	105.4	106.5	113.7	100.4	98.4	93.4	97.4	95.2	90.5	87.2	88.5	83.2	111.6	112.5	107.2	108.8	5325.3	5381	5742.8	5071.3	4972.7	4719.9	4921	4811	4574	4404.2	4472.3	4202.3	5639.7	5683.4	5413.1	5495.8	4788	4408.2	4708.9	4009.3	4318.4	4267	4248.4	4083.1	4074.6	3961.1
O76031	ATP-dependent Clp protease ATP-binding subunit clpX-like, mitochondrial OS=Homo sapiens OX=9606 GN=CLPX PE=1 SV=2	31	31	46	60	69.2	633	90.6	87.7	94.2	84.5	90.4	88.4	88.8	83.8	102.4	100.8	100	93.4	125.1	124.4	122.1	123.2	5754.7	5570	5979.7	5361.7	5741.2	5613.1	5639.6	5322.8	6503.5	6399.5	6349.4	5927.1	7939	7899	7749.1	7823.5	5174.1	4563	4903.2	4238.9	4985.7	5074.4	4868.8	4517.5	5793.4	5755.6
P23786	Carnitine O-palmitoyltransferase 2, mitochondrial OS=Homo sapiens OX=9606 GN=CPT2 PE=1 SV=2	31	31	54	71	73.7	658	98.4	99.8	106.5	85.6	92.2	83	84.6	78.4	102	104.8	103.3	98	116.2	118.2	114.9	114.2	6986.9	7086.5	7559.5	6081.3	6543.9	5890.4	6008.2	5568.6	7241.8	7438.3	7337.1	6957.7	8249.8	8389.8	8158.1	8109.2	6282	5805.3	6198.5	4807.8	5682.8	5325.2	5187	4726.1	6451.1	6689.9
P49915	GMP synthase [glutamine-hydrolyzing] OS=Homo sapiens OX=9606 GN=GMPS PE=1 SV=1	31	31	52	54	76.7	693	128	105.4	75.3	146.6	115.1	131.5	115.9	144	75.7	80	69.6	91	78.1	76.3	83.1	84.6	6656.4	5480.4	3917.5	7624.9	5984.4	6840	6028.5	7490.4	3935.1	4158.5	3617.4	4731.3	4059.1	3966.1	4320.3	4398.6	5984.8	4489.6	3212.2	6028.1	5197	6183.6	5204.6	6357.2	3505.4	3740.1
Q8WTT2	Nucleolar complex protein 3 homolog OS=Homo sapiens OX=9606 GN=NOC3L PE=1 SV=1	31	31	35	59	92.5	800	78.6	78.6	85	74.8	101.6	95.1	98.4	93	107.1	107.5	108.4	101.9	118.6	119.6	115.9	115.7	5525.4	5524.9	5973.8	5256.3	7135.9	6683.5	6914.7	6533.2	7527.4	7555.5	7616.5	7157.3	8335.6	8401.9	8144.1	8127.1	4968	4526.1	4898.3	4155.5	6196.9	6042.1	5969.6	5544.8	6705.5	6795.4
Q8IY81	pre-rRNA 2'-O-ribose RNA methyltransferase FTSJ3 OS=Homo sapiens OX=9606 GN=FTSJ3 PE=1 SV=2	31	31	37	67	96.5	847	95	100.2	111.3	87.1	102.4	94.1	95	94.2	98.9	96.4	94.7	86.4	112.6	114	109	108.7	6110.1	6441.7	7158.6	5604.3	6586.9	6054.8	6112.4	6055.1	6361.5	6197.3	6089.3	5555.7	7242.4	7331.1	7007.6	6992.3	5493.6	5277.1	5869.8	4430.7	5720.1	5473.8	5276.9	5139.1	5666.9	5573.8
Q8TDD1	ATP-dependent RNA helicase DDX54 OS=Homo sapiens OX=9606 GN=DDX54 PE=1 SV=2	31	31	37	65	98.5	881	97.6	98.6	107.1	85	99.9	94.1	95.3	87.1	99.5	101.1	98.6	90.9	113.9	112.1	110.7	108.5	3850.3	3886.3	4222.8	3352.7	3939.4	3711.8	3757.5	3433.6	3923.5	3985.7	3886.7	3585.9	4491.5	4419.6	4367	4278.8	3461.8	3183.7	3462.6	2650.6	3421.1	3355.6	3243.9	2914.1	3495.1	3584.7
P56192	Methionine--tRNA ligase, cytoplasmic OS=Homo sapiens OX=9606 GN=MARS1 PE=1 SV=2	31	31	41	72	101.1	900	109.9	102.6	86.7	120	102.4	102.9	100.3	110.3	92	88.5	84	90.8	100.8	102	101.3	105.7	4878.5	4552.2	3846.9	5327.7	4542.6	4568.3	4449.6	4894.8	4083.3	3927.1	3726.6	4030.6	4472.8	4527.4	4494.3	4689.5	4386.3	3729.2	3154.3	4212	3944.8	4129.9	3841.4	4154.2	3637.4	3532
P49736	DNA replication licensing factor MCM2 OS=Homo sapiens OX=9606 GN=MCM2 PE=1 SV=4	31	31	37	66	101.8	904	100.1	105.5	69.7	103.1	121.4	127.7	104.3	115.5	101.1	84.4	99	106.5	88	85	95.9	92.6	4247	4475.2	2956.5	4375.7	5150.5	5419.4	4424.3	4902.1	4291	3582.5	4202.2	4518.6	3732.1	3607.5	4070.7	3927.7	3818.6	3666.1	2424.2	3459.4	4472.8	4899.4	3819.5	4160.4	3822.5	3222
P55786	Puromycin-sensitive aminopeptidase OS=Homo sapiens OX=9606 GN=NPEPPS PE=1 SV=2	31	31	40	53	103.2	919	120.8	119.1	79.3	150.2	103.4	118.4	102.7	117.9	91.5	85.6	86.2	103.1	76.7	76.5	83.7	84.8	6040.5	5957.5	3965.4	7512	5168.2	5920.9	5135.9	5894.2	4574	4280.1	4310.3	5153.8	3834.1	3827	4185.6	4242.4	5431.1	4880.5	3251.5	5938.9	4488.2	5352.7	4433.9	5002.5	4074.6	3849.5
Q8N163	Cell cycle and apoptosis regulator protein 2 OS=Homo sapiens OX=9606 GN=CCAR2 PE=1 SV=2	31	31	41	59	102.8	923	107.1	102.6	95.8	107.9	101	102.1	97.6	100.9	101.3	103.4	94.7	98.7	96.4	96.2	96	98.2	6771	6486	6056.8	6816.3	6381.6	6450.3	6169.3	6374.6	6403.7	6536.6	5985.9	6236.2	6090	6081.8	6065.4	6203.3	6087.9	5313.4	4966.3	5388.9	5541.9	5831.3	5326.1	5410.2	5704.5	5879
Q02241	Kinesin-like protein KIF23 OS=Homo sapiens OX=9606 GN=KIF23 PE=1 SV=3	31	31	37	56	110	960	97.7	110.5	101	106.8	85.3	85.3	81.6	82.2	89.1	81.9	95	98.1	117.6	119.1	123.8	125.1	3111.3	3519.2	3218.1	3402.8	2716.4	2716.7	2600.7	2617.5	2839.6	2610.8	3027.1	3125.8	3747	3795.5	3943.7	3985.5	2797.4	2883	2638.8	2690.2	2359	2456	2245.2	2221.5	2529.5	2348.2
Q96T37	RNA-binding protein 15 OS=Homo sapiens OX=9606 GN=RBM15 PE=1 SV=2	31	33	40	71	107.1	977	95.2	97.6	104.9	89.2	81.8	77.5	81.6	76.3	105.3	107.3	106.6	98	122.5	123.8	117.2	115.2	5096.6	5221.6	5615.4	4774.9	4376.3	4147.9	4366.6	4080.9	5633.7	5743.3	5701.9	5243.3	6552.3	6623.1	6272.1	6164.7	4582.4	4277.6	4604.4	3775	3800.5	3749.9	3769.8	3463.5	5018.6	5165.5
Q8TEQ6	Gem-associated protein 5 OS=Homo sapiens OX=9606 GN=GEMIN5 PE=1 SV=3	31	31	23	45	168.5	1508	119.5	108.6	92.9	131.1	98.1	103.7	98.3	104.1	98.1	98.8	93.9	108.7	83.8	82.1	87.7	90.5	4616.5	4193	3587.2	5064.3	3790.1	4003.3	3796.9	4020.3	3786.8	3816.8	3626.3	4199.3	3236.7	3171.8	3385.8	3496.4	4150.8	3434.9	2941.4	4003.7	3291.4	3619.1	3277.9	3412.1	3373.3	3432.8
Q9NRL2	Bromodomain adjacent to zinc finger domain protein 1A OS=Homo sapiens OX=9606 GN=BAZ1A PE=1 SV=2	31	31	20	44	178.6	1556	87.1	86.3	94.1	81	91.9	91.2	92.8	88.4	106.9	106	104.5	97.9	118.5	118	116.4	118.9	2746	2720.9	2965.1	2552.5	2896.4	2873.3	2924.5	2787	3368.5	3341	3295.3	3086.3	3736	3718.3	3669.8	3749.1	2468.9	2229	2431.3	2018	2515.3	2597.6	2524.8	2365.4	3000.7	3004.9
Q15154	Pericentriolar material 1 protein OS=Homo sapiens OX=9606 GN=PCM1 PE=1 SV=5	31	32	20	44	228.4	2024	91.2	89.8	94.9	85.8	88.1	86.5	88.5	81.6	95.6	93.2	98.8	94.1	127.8	130.2	127.7	126.3	2245.8	2212.6	2336.1	2112.3	2169.5	2131.6	2180.1	2008.6	2353.8	2295.4	2433.8	2316.5	3147.4	3206	3144.5	3111.5	2019.2	1812.6	1915.5	1669.9	1884	1927	1882.1	1704.7	2096.8	2064.4
Q5VWN6	Protein TASOR 2 OS=Homo sapiens OX=9606 GN=TASOR2 PE=1 SV=1	31	31	15	38	268.7	2430	88.2	90.6	102.9	87.6	94.5	92.4	95.1	89.1	93.7	91.6	94.7	87.3	124.1	125.1	121.4	121.7	1847.2	1898.3	2156	1834.6	1980.3	1937	1993.3	1866.4	1964	1920.1	1983.8	1829.3	2601.3	2621.8	2543.8	2549.8	1660.9	1555.1	1767.9	1450.4	1719.8	1751.1	1720.9	1584	1749.6	1726.9
P06733	Alpha-enolase OS=Homo sapiens OX=9606 GN=ENO1 PE=1 SV=2	30	34	76	280	47.1	434	136	127.7	77.1	164.2	117	138.9	116.9	154.1	66.1	59.9	60.2	80.4	71.1	70.7	78.1	81.6	19773.4	18557.6	11207.7	23866.7	17009.9	20192.7	16986.7	22396.5	9614.9	8710.9	8749.7	11693.8	10336.8	10273.1	11349.4	11864.7	17778.5	15202.6	9189.9	18868.7	14771.7	18255	14664.9	19008.2	8565.1	7834.5
Q10471	Polypeptide N-acetylgalactosaminyltransferase 2 OS=Homo sapiens OX=9606 GN=GALNT2 PE=1 SV=1	30	30	52	86	64.7	571	82.3	91.9	107.1	80.9	93.2	88.6	88.9	83.8	113	107.9	109.9	105.4	111.8	113.8	110.3	111.1	5810	6485.5	7562	5708	6581.5	6253.5	6273.7	5917.5	7973.3	7616.8	7759.1	7443.2	7893.5	8036.3	7786.9	7841.2	5223.8	5313	6200.6	4512.7	5715.5	5653.4	5416.2	5022.2	7102.7	6850.5
P17844	Probable ATP-dependent RNA helicase DDX5 OS=Homo sapiens OX=9606 GN=DDX5 PE=1 SV=1	30	39	62	194	69.1	614	110.9	113.4	126.3	103.7	96.1	93.5	92.1	92.2	96.7	94.3	94.8	91.5	100	97.9	98.3	98.2	11471.3	11727.4	13066	10722.6	9940.5	9674.6	9522.5	9540.1	10005.1	9748.3	9803.6	9463.6	10340.7	10126.9	10166.6	10153.8	10313.9	9607.2	10713.7	8477.2	8632.5	8746.2	8221	8096.8	8912.6	8767.5
P08240	Signal recognition particle receptor subunit alpha OS=Homo sapiens OX=9606 GN=SRPRA PE=1 SV=2	30	30	50	91	69.8	638	90.7	94.5	105.2	87.3	105.3	100.1	104.4	98.8	100.6	94.6	94.2	89.6	109.5	111.8	108.5	104.7	7084	7376.7	8218.4	6817.7	8221.3	7814.3	8156.2	7717.3	7858.7	7388.8	7359.2	6995	8552.7	8732.9	8470	8179.2	6369.3	6043.1	6738.8	5390	7139.5	7064.4	7041.4	6549.8	7000.6	6645.4
P35908	Keratin, type II cytoskeletal 2 epidermal OS=Homo sapiens OX=9606 GN=KRT2 PE=1 SV=2	30	41	60	77	65.4	639	131.7	53.1	238.4	93.3	126.3	83.6	206.6	105	89.3	160.3	65.6	83	37.9	59.9	36.9	29.1	5739.3	2313.3	10390.8	4065.4	5503.1	3643.1	9002.3	4577.7	3892.2	6988	2857.9	3615.9	1652.8	2610.7	1608.8	1268	5160.3	1895.1	8520.1	3214	4779	3293.5	7771.8	3885.1	3467.2	6285
P54136	Arginine--tRNA ligase, cytoplasmic OS=Homo sapiens OX=9606 GN=RARS1 PE=1 SV=2	30	30	49	58	75.3	660	109.9	103.3	88.5	117.6	104.5	107.7	99.9	106	97.7	95.3	94.6	101.8	91.2	91.4	94.4	96.2	6188.6	5814	4981.8	6618.3	5879.9	6063.6	5625.3	5968.1	5496.7	5362.7	5322.5	5730.2	5132.4	5143.8	5315.2	5416.7	5564.3	4762.9	4084.9	5232.4	5106.2	5481.8	4856.4	5065.2	4896.5	4823.1
Q96PK6	RNA-binding protein 14 OS=Homo sapiens OX=9606 GN=RBM14 PE=1 SV=2	30	30	48	113	69.4	669	103.5	99.3	114.4	91.4	101.9	97.1	100.2	95.8	107.6	107.5	101.3	93.3	97.9	97.1	95.6	96	8714.6	8358.9	9629.5	7697.5	8576.9	8178.3	8432.7	8068.8	9061.7	9050.3	8527.8	7852.7	8245.2	8177.5	8052.9	8086.2	7835.4	6847.7	7895.8	6085.5	7448.3	7393.5	7280.1	6848.1	8072.3	8139.8
Q9H307	Pinin OS=Homo sapiens OX=9606 GN=PNN PE=1 SV=5	30	30	37	76	81.6	717	84.6	87.1	100.2	78.8	92.9	85	90.7	84.6	98.8	105.7	99.2	86.8	131.6	128.6	122.4	123	4021.9	4141.2	4766	3746.5	4416.8	4040.9	4314.2	4021.7	4697	5026.4	4716.3	4128	6260.2	6115.7	5822.2	5851.3	3616.1	3392.5	3908	2961.9	3835.6	3653.2	3724.5	3413.3	4184.1	4520.7
P08238	Heat shock protein HSP 90-beta OS=Homo sapiens OX=9606 GN=HSP90AB1 PE=1 SV=4	30	51	61	265	83.2	724	123.5	114.9	81.6	145	104.8	118.7	107.6	127.6	95	95.3	83.8	100.6	71.8	71.9	77.7	80	7559.6	7030.4	4994.2	8869.8	6414.2	7264.1	6583.2	7805.5	5813.7	5831.8	5129.5	6155.9	4394.6	4402.5	4755.8	4897.9	6796.9	5759.4	4095	7012.3	5570.2	6567.1	5683.4	6624.6	5178.9	5245
Q14684	Ribosomal RNA processing protein 1 homolog B OS=Homo sapiens OX=9606 GN=RRP1B PE=1 SV=3	30	30	49	59	84.4	758	94.3	97.6	115.5	90.5	90.5	84.6	92.1	84.3	110.5	111.8	107.8	100.5	105.7	107.8	103.6	102.8	4211.2	4359.7	5160.1	4044.9	4045.7	3781.6	4113	3766.3	4935.6	4996.7	4816.6	4492	4724.5	4818.3	4629.2	4594.6	3786.4	3571.5	4231.1	3197.8	3513.4	3418.7	3550.9	3196.5	4396.7	4494
P50416	Carnitine O-palmitoyltransferase 1, liver isoform OS=Homo sapiens OX=9606 GN=CPT1A PE=1 SV=2	30	30	41	112	88.3	773	102.7	110.8	115.2	106.7	87.6	79.8	83.7	79.1	112.7	104.8	106.9	99.7	102.5	106.4	100.3	101.1	4771	5146.5	5350.6	4955.6	4070.3	3706.6	3887.6	3672	5233.3	4869.7	4964	4630.2	4760.8	4943.3	4659.8	4695.8	4289.6	4216	4387.3	3917.8	3534.8	3350.9	3356.2	3116.4	4661.9	4379.7
Q92598	Heat shock protein 105 kDa OS=Homo sapiens OX=9606 GN=HSPH1 PE=1 SV=1	30	34	42	56	96.8	858	123.3	113.9	82.1	141.1	96.6	108.8	100.6	117.6	93.8	91.9	85.4	102.7	82.2	81.9	88	90.2	4368.7	4035.6	2908.7	5000.5	3424.3	3857.6	3565.6	4167	3324.1	3255.3	3026.3	3640.1	2914.3	2903.7	3117.6	3197.3	3928	3306	2385.1	3953.3	2973.7	3487.4	3078.3	3536.6	2961.2	2927.8
Q7Z2W4	Zinc finger CCCH-type antiviral protein 1 OS=Homo sapiens OX=9606 GN=ZC3HAV1 PE=1 SV=3	30	30	41	49	101.4	902	108.4	117.7	109	104.9	88.8	86	81.4	79.9	92	86.6	89.6	86.1	115.4	115.4	118.9	119.9	2903	3150.9	2920	2808.6	2377.2	2303.4	2180.6	2139.5	2462.7	2319.7	2398.8	2305.6	3089	3091.4	3184.8	3210.2	2610.1	2581.3	2394.3	2220.4	2064.4	2082.4	1882.5	1815.8	2193.8	2086.4
Q15020	Squamous cell carcinoma antigen recognized by T-cells 3 OS=Homo sapiens OX=9606 GN=SART3 PE=1 SV=1	30	30	36	39	109.9	963	108.3	104.2	93.3	119.1	96.8	99.6	94.7	94.5	91.3	76.4	85.6	92.2	107.2	108	113.3	115.4	1762.2	1695.5	1517.6	1937.5	1575.3	1619.4	1539.7	1536.9	1485.5	1243.1	1392.2	1500	1743.2	1756.3	1843.1	1877.2	1584.4	1389	1244.4	1531.7	1368	1464	1329.2	1304.4	1323.3	1118.1
B0I1T2	Unconventional myosin-Ig OS=Homo sapiens OX=9606 GN=MYO1G PE=1 SV=2	30	30	40	53	116.4	1018	98.9	103.7	107.5	100.6	93.4	91.9	91.6	90.3	94.3	84.3	89.9	87.4	117.2	119.6	116.5	112.9	3243.6	3401.9	3525.3	3298.5	3061.6	3014.6	3004.5	2962.6	3092.1	2764	2948.9	2866.6	3843.9	3921.2	3821.4	3703.5	2916.3	2786.9	2890.6	2607.8	2658.7	2725.3	2593.9	2514.4	2754.5	2485.9
P06756	Integrin alpha-V OS=Homo sapiens OX=9606 GN=ITGAV PE=1 SV=2	30	30	31	52	116	1048	88.8	95.2	102.1	84.8	101.4	96	99.6	94.3	96.8	93.6	93.5	88	116.7	117.6	115.2	116.3	3088.9	3312.4	3553.9	2951.7	3527.8	3339.8	3466	3282.5	3369.2	3258.5	3254.5	3062.1	4061.2	4092.9	4009.3	4045.5	2777.3	2713.6	2914.1	2333.5	3063.6	3019.3	2992.3	2785.9	3001.3	2930.6
Q14126	Desmoglein-2 OS=Homo sapiens OX=9606 GN=DSG2 PE=1 SV=2	30	30	38	80	122.2	1118	95.1	99.9	105.6	94.5	92.5	87.1	89.9	85.1	99.4	100.5	100.9	93.5	115.7	114	114.5	111.7	4587.8	4819	5090.9	4559.5	4461.1	4202.2	4335.8	4104.5	4792.9	4845.7	4865.9	4509.5	5580.5	5497.4	5523.9	5389	4124.9	3947.7	4174.3	3604.7	3874.1	3799	3743.2	3483.6	4269.5	4358.2
P78332	RNA-binding protein 6 OS=Homo sapiens OX=9606 GN=RBM6 PE=1 SV=5	30	33	29	55	128.6	1123	91.6	89	97.5	88.3	91.8	88.5	91.1	83.4	93.8	102.2	99.2	87	123.1	126.9	124.6	121.7	2514.5	2443.9	2676.9	2423.8	2520.6	2429.5	2500	2290.1	2574.4	2805.9	2723.7	2388.8	3378.2	3484.1	3418.7	3339.2	2260.8	2002.1	2194.9	1916.2	2189	2196.4	2158.3	1943.6	2293.3	2523.6
O43795	Unconventional myosin-Ib OS=Homo sapiens OX=9606 GN=MYO1B PE=1 SV=3	30	30	29	47	131.9	1136	90.3	93.2	95.9	92.8	101.1	97.8	97.7	93.2	107.8	103.3	110.7	108.7	101.5	98.9	102	105.2	3739.2	3861.2	3971.7	3841.8	4186.2	4048.9	4047	3862.3	4463.2	4278.7	4583.4	4504.4	4205.1	4095.3	4226.4	4356.6	3362	3163.1	3256.6	3037.3	3635.4	3660.4	3493.8	3278	3975.9	3848.2
Q8TAQ2	SWI/SNF complex subunit SMARCC2 OS=Homo sapiens OX=9606 GN=SMARCC2 PE=1 SV=1	30	40	32	78	132.8	1214	93.4	98.2	94.3	96.4	96.8	96	92	93.1	91.7	94.3	93.2	88.4	119.8	118	118.8	115.6	4373.5	4597.8	4414.6	4512.1	4530.8	4495.4	4306.8	4357.3	4291.8	4414.2	4360.4	4136.8	5610	5521.8	5560.8	5412.1	3932.2	3766.6	3619.8	3567.2	3934.6	4064	3718.1	3698.1	3823.2	3970.1
O60841	Eukaryotic translation initiation factor 5B OS=Homo sapiens OX=9606 GN=EIF5B PE=1 SV=4	30	30	26	43	138.7	1220	110	93.2	65.6	131.8	105.8	123.7	106	130.5	83.5	89.2	84.1	110.8	85.9	84.4	94.8	100.7	4674.3	3958.8	2785.9	5599.6	4497.7	5255	4505	5547.4	3546.5	3791.2	3574.5	4707.7	3650.8	3585.6	4030.4	4277.7	4202.7	3243.1	2284.4	4427	3905.9	4750.7	3889.2	4708.1	3159.3	3409.8
Q8N3U4	Cohesin subunit SA-2 OS=Homo sapiens OX=9606 GN=STAG2 PE=1 SV=3	30	38	32	89	141.2	1231	101.3	102	108.9	91.1	99.5	91.2	96.3	92	108.4	100.5	102.5	97	103.5	103.8	101.7	100.2	5620.6	5655	6037.6	5054.8	5520.4	5060.3	5339.6	5099.7	6010	5575.3	5686.1	5378	5738.4	5759.1	5640.4	5559.1	5053.5	4632.6	4950.6	3996.3	4794	4574.7	4609.8	4328.2	5353.8	5014.3
Q00341	Vigilin OS=Homo sapiens OX=9606 GN=HDLBP PE=1 SV=2	30	30	25	43	141.4	1268	126.3	108.2	86.7	145.3	95.8	115	100.9	111.6	91.3	95.2	85.5	101.6	78.6	80.1	87.8	90.2	4101.6	3514.1	2815.7	4717.6	3111.7	3733.2	3275.1	3624.4	2965.3	3089.8	2776.3	3298.7	2552.5	2600	2851.1	2929	3687.8	2878.8	2308.8	3729.7	2702.2	3375	2827.4	3076.1	2641.5	2778.9
P52701	DNA mismatch repair protein Msh6 OS=Homo sapiens OX=9606 GN=MSH6 PE=1 SV=2	30	30	26	42	152.7	1360	128.4	111.2	87.5	142.6	103	116.1	106.2	124.7	90.5	88.9	80.9	103.3	76.1	74.2	82.1	84.4	4910.4	4251.8	3347.1	5453.1	3938.5	4441.9	4062.8	4768.4	3461.1	3400.3	3093.2	3949.5	2910.8	2839.9	3139.4	3229.4	4415	3483.2	2744.5	4311.1	3420.2	4015.6	3507.5	4047	3083.2	3058.2
Q5VZL5	Zinc finger MYM-type protein 4 OS=Homo sapiens OX=9606 GN=ZMYM4 PE=1 SV=1	30	32	23	44	172.7	1548	99.8	100	112.1	95.9	91.9	86	92.6	86.9	99.6	101.5	106.4	102.2	106.2	108.8	104.4	105.8	3246.2	3254.2	3647.3	3121.7	2989.9	2798.2	3011.9	2828.4	3240.3	3303	3461.4	3326.3	3456.2	3539.1	3398.5	3441.2	2918.7	2665.9	2990.6	2468	2596.5	2529.7	2600.2	2400.5	2886.5	2970.7
O00443	Phosphatidylinositol 4-phosphate 3-kinase C2 domain-containing subunit alpha OS=Homo sapiens OX=9606 GN=PIK3C2A PE=1 SV=2	30	30	20	36	190.6	1686	102.3	96.5	97.7	101.6	91.7	88.2	89.6	86.3	100.1	101.8	99.9	100.5	113.3	111	110.5	108.9	2769.1	2611.7	2643.8	2749.6	2480.4	2388	2425	2335	2709.5	2756	2703.1	2720.5	3065.2	3003.8	2991.2	2945.8	2489.7	2139.6	2167.8	2173.8	2154	2158.8	2093.6	1981.7	2413.6	2478.7
O15230	Laminin subunit alpha-5 OS=Homo sapiens OX=9606 GN=LAMA5 PE=1 SV=8	30	30	11	35	399.5	3695	86.8	95.4	100.5	85.4	82.5	76.7	84.6	73.3	90.1	86.1	89.4	81.9	146.9	139.7	139.6	141	1403.4	1541.7	1624.8	1379.7	1332.9	1239.5	1367.7	1185.4	1457	1392.2	1444.8	1324.6	2375.3	2258.3	2256.8	2278.7	1261.8	1263	1332.3	1090.7	1157.5	1120.6	1180.8	1006	1297.9	1252.1
P06748	Nucleophosmin OS=Homo sapiens OX=9606 GN=NPM1 PE=1 SV=2	29	29	63	324	32.6	294	96.9	106.3	110.5	95.3	112.4	109.3	122.2	124.7	79.9	69.7	66.1	72.1	109.2	111.9	107.3	106	13560.3	14864.9	15459.8	13336.8	15719.2	15293.9	17095.8	17435.9	11180	9752.9	9243.9	10091.4	15278.4	15647.9	15011.8	14829.5	12192.2	12177.5	12676.5	10543.9	13650.8	13826.3	14759.1	14798	9959.3	8771.7
P00505	Aspartate aminotransferase, mitochondrial OS=Homo sapiens OX=9606 GN=GOT2 PE=1 SV=3	29	29	58	119	47.5	430	71.5	61.2	79.1	65.8	115.3	109.6	117.2	108.1	117.1	106.9	112.2	106.4	107.6	106.7	107.8	107.5	5738.1	4908.8	6345.5	5277.9	9250.3	8794.4	9401.2	8674.4	9390.7	8572.3	9004.3	8532.3	8635.3	8562.9	8651.1	8624.2	5159.2	4021.3	5203.1	4172.7	8033.2	7950.4	8116.3	7362	8365.3	7709.9
P49411	Elongation factor Tu, mitochondrial OS=Homo sapiens OX=9606 GN=TUFM PE=1 SV=2	29	29	68	208	49.5	452	92.4	92.7	105.6	87.3	109.2	100.6	112.8	106.1	89.5	76.6	82.7	78	117.8	119.6	115	114.2	9507	9545.4	10865.1	8989.9	11236.5	10351.7	11613.7	10917.7	9210.5	7887.3	8517.3	8029.8	12124.9	12307.8	11833.6	11758.3	8547.8	7819.7	8909	7107.3	9758	9358.3	10026.4	9266	8204.8	7093.8
Q15233	Non-POU domain-containing octamer-binding protein OS=Homo sapiens OX=9606 GN=NONO PE=1 SV=4	29	31	62	327	54.2	471	112.8	116.1	131	108.2	108	101.7	105.4	103	80.9	74	72.4	68.7	106.1	108.2	103.6	99.9	8425.1	8677.1	9785.2	8082.5	8069.4	7599.5	7871.9	7694.4	6047.8	5528.2	5410.3	5135.6	7928.3	8084.1	7739.6	7466.9	7575.1	7108.4	8023.5	6389.9	7007.6	6870.2	6796	6530.4	5387.4	4972
O60832	H/ACA ribonucleoprotein complex subunit DKC1 OS=Homo sapiens OX=9606 GN=DKC1 PE=1 SV=3	29	29	46	66	57.6	514	110.3	113	121.7	99.4	94.6	88	97.5	93.6	92.8	90.9	90	85.5	107.4	109.4	104.2	101.6	6700.3	6864.6	7397.2	6037.8	5746.6	5350.1	5927.1	5691.3	5641.1	5521.4	5472.4	5198.1	6528.8	6650.6	6334.2	6176.1	6024.3	5623.6	6065.4	4773.4	4990.4	4836.7	5117	4830.2	5025.1	4965.9
P04040	Catalase OS=Homo sapiens OX=9606 GN=CAT PE=1 SV=3	29	29	63	101	59.7	527	91.9	92.4	102.6	87.7	96.7	91.8	95.8	89.1	100.5	99.5	102.9	98.2	114.1	114.3	111.1	111.6	8244.8	8291.6	9206.6	7866.3	8674.6	8238.4	8599.1	7990.8	9019.9	8925.5	9232.4	8813.6	10237.2	10254.5	9966.7	10012.3	7412.9	6792.5	7549.1	6219	7533.2	7447.8	7423.7	6781.9	8035	8027.5
P06576	ATP synthase subunit beta, mitochondrial OS=Homo sapiens OX=9606 GN=ATP5F1B PE=1 SV=3	29	29	81	327	56.5	529	120.8	147.8	167.3	128.3	92.6	85.1	95.6	89.7	82.3	74.5	74.7	71.5	93.2	96.7	90.2	89.8	10691.7	13073.7	14801.1	11356.6	8197.6	7529	8454.8	7934.9	7285	6591.4	6605.8	6327.8	8243.4	8554.5	7979.2	7944.7	9613	10710.1	12136.4	8978.4	7119	6806.5	7299.2	6734.5	6489.6	5928.2
P78371	T-complex protein 1 subunit beta OS=Homo sapiens OX=9606 GN=CCT2 PE=1 SV=4	29	29	61	73	57.5	535	130.3	104.1	83.4	143.8	116.4	132.8	116.7	134.2	80.8	87	70.4	90.3	72.7	71.4	82.3	83.5	5086.1	4062.6	3255.5	5613.3	4544.8	5182.6	4555.4	5239.8	3152.7	3395.4	2748.2	3524.4	2838	2786.5	3214.1	3260.3	4572.9	3328.2	2669.4	4437.8	3946.8	4685.3	3932.8	4447	2808.4	3053.8
P22307	Non-specific lipid-transfer protein OS=Homo sapiens OX=9606 GN=SCP2 PE=1 SV=2	29	29	51	72	59	547	85.7	86.9	95.7	80.4	113.5	105.4	114.5	110.7	88.1	87.7	85.2	80.1	118.5	120.8	113.8	113	6788.5	6876.8	7574	6363.9	8984	8343	9062.1	8766.5	6976.9	6947.8	6748.1	6344.6	9384.2	9565.6	9008.9	8951	6103.6	5633.6	6210.4	5031.2	7801.8	7542.4	7823.5	7440.3	6215.1	6248.8
Q15046	Lysine--tRNA ligase OS=Homo sapiens OX=9606 GN=KARS1 PE=1 SV=3	29	29	39	101	68	597	115.1	107.9	97.7	122.2	102.2	100.8	99.4	106.3	101.7	96.6	91.4	97.6	90.7	89.3	90.5	90.7	9691.5	9084.9	8228.3	10294.6	8608.6	8487.2	8369.1	8953.1	8563	8137.9	7700	8217.4	7636.8	7521.4	7620.3	7637.5	8713.7	7442.5	6746.9	8138.8	7475.9	7672.7	7225.2	7598.6	7628	7319.2
Q9BZE4	Nucleolar GTP-binding protein 1 OS=Homo sapiens OX=9606 GN=GTPBP4 PE=1 SV=3	29	29	46	83	73.9	634	91.3	87.8	103.1	85.5	97.6	94.2	95.6	90.7	106.8	103.8	102.9	95.7	112.7	113.8	109.6	108.9	6752.3	6493.2	7626.9	6323.6	7218.8	6971.4	7075.8	6710.6	7902	7675.8	7613.1	7081.8	8338.7	8417.8	8111.1	8054.8	6071.1	5319.3	6253.8	4999.3	6268.9	6302.4	6108.7	5695.3	7039.2	6903.6
O00116	Alkyldihydroxyacetonephosphate synthase, peroxisomal OS=Homo sapiens OX=9606 GN=AGPS PE=1 SV=1	29	29	50	98	72.9	658	99.3	104.5	115.6	90.7	98.4	92.3	100.2	92.1	107.3	100.5	98.1	95.7	102.4	103.8	100.2	98.9	5817.7	6122.4	6776.8	5313.6	5764.7	5407.8	5871.5	5396.2	6290.8	5887	5750.9	5610.1	6002.4	6085.3	5874.1	5796.8	5230.8	5015.5	5556.7	4200.9	5006.2	4888.9	5069	4579.8	5603.9	5294.7
Q9BSC4	Nucleolar protein 10 OS=Homo sapiens OX=9606 GN=NOL10 PE=1 SV=1	29	29	45	57	80.3	688	107.2	105.4	126.5	100.1	84.5	81.5	88.1	81.8	103.6	101.8	108.6	101.3	102.8	104.6	101.2	100.9	3690.9	3631.3	4357.6	3447.3	2909.8	2805.1	3035.6	2818.2	3568.3	3505.8	3739.1	3488.2	3538.6	3603.3	3484.6	3474.8	3318.6	2974.8	3573.1	2725.4	2527	2535.9	2620.7	2391.8	3178.7	3153.1
P07900	Heat shock protein HSP 90-alpha OS=Homo sapiens OX=9606 GN=HSP90AA1 PE=1 SV=5	29	48	56	239	84.6	732	127.7	115.6	80.4	151.8	126.7	128.8	116.1	140.9	70.3	65.1	65.1	82.5	79.6	77.7	84	87.7	10645.4	9633.6	6700.4	12648.4	10553.9	10734	9676.9	11737.7	5855.8	5428	5424.9	6874.6	6630	6477.2	7002.8	7304.8	9571.4	7891.9	5494.1	9999.6	9165.2	9703.9	8354.2	9961.9	5216.4	4881.9
Q96RP9	Elongation factor G, mitochondrial OS=Homo sapiens OX=9606 GN=GFM1 PE=1 SV=2	29	29	38	62	83.4	751	95	94.7	99.9	87	96.3	91.2	92.8	86.8	103.2	106	103	97.3	112.4	112.9	109.5	112	6746.8	6728.5	7096.6	6176.4	6839.6	6475.7	6591	6163.4	7332.9	7529.4	7314.1	6909.6	7982	8015.8	7780.1	7955.4	6066.1	5512	5818.9	4883	5939.7	5854.3	5690.1	5230.9	6532.2	6771.9
Q9HCS7	Pre-mRNA-splicing factor SYF1 OS=Homo sapiens OX=9606 GN=XAB2 PE=1 SV=2	29	29	36	54	99.9	855	93.5	102.5	103.8	92.6	93.2	89.9	91.7	85.3	103.1	105.4	102.7	101.5	107.1	112.1	107.3	108.3	3887.5	4262.9	4313.6	3851.7	3876.8	3739.3	3812.4	3547.1	4285.6	4380.5	4270.2	4217.9	4452	4659.3	4459.3	4503.7	3495.3	3492.2	3537	3045.1	3366.7	3380.5	3291.3	3010.5	3817.6	3939.8
A0FGR8	Extended synaptotagmin-2 OS=Homo sapiens OX=9606 GN=ESYT2 PE=1 SV=1	29	29	38	82	102.3	921	93.9	102.5	109.7	91.9	100	92.5	95.2	91.3	99.3	94.2	96.3	90	111.7	112.4	109.7	109.5	4940.6	5390	5767.6	4835.9	5259.1	4862.8	5007.4	4803.4	5220.6	4955.6	5062.8	4731.4	5874.7	5910.6	5771.4	5761.5	4442.2	4415.6	4729.3	3823.2	4567.1	4396.2	4323	4076.7	4650.6	4457
Q86XP3	ATP-dependent RNA helicase DDX42 OS=Homo sapiens OX=9606 GN=DDX42 PE=1 SV=1	29	29	38	45	102.9	938	102.1	92.3	100.7	90.1	91.1	96	101.5	100.8	113.2	120.6	102.1	97	98.9	98.3	98.6	96.7	3737.1	3380.1	3684.3	3296.9	3332.8	3514.6	3713.8	3687.9	4141.9	4414.6	3737.4	3551.6	3621.2	3596.5	3610.4	3540.8	3360.1	2769	3021	2606.5	2894.3	3177.3	3206.2	3130	3689.6	3970.4
Q8NI36	WD repeat-containing protein 36 OS=Homo sapiens OX=9606 GN=WDR36 PE=1 SV=1	29	29	37	85	105.3	951	101.9	105.7	108	93.1	108.1	79.1	84.3	76.2	109.5	105	104.7	116.4	106.6	103.8	95.8	101.7	7561.1	7837.8	8012.9	6909.6	8018.7	5869.5	6250.8	5654.2	8122.3	7791.9	7763.1	8634.1	7908.3	7696.3	7109.6	7546.7	6798.2	6420.8	6570.3	5462.6	6963.6	5306.3	5396.5	4798.8	7235.5	7008
Q99460	26S proteasome non-ATPase regulatory subunit 1 OS=Homo sapiens OX=9606 GN=PSMD1 PE=1 SV=2	29	29	34	46	105.8	953	119.7	113.4	87.3	136.3	107.7	113.3	108.7	121.4	78.4	66.1	72	80.7	95.5	95.4	99.9	104.4	5395.8	5108.9	3933	6140.6	4851.8	5103.4	4899	5468.5	3531.9	2979.7	3243.6	3637.4	4303.6	4298.1	4499.9	4702.2	4851.5	4185.3	3224.9	4854.7	4213.4	4613.6	4229.4	4641.2	3146.2	2679.9
Q6UB35	Monofunctional C1-tetrahydrofolate synthase, mitochondrial OS=Homo sapiens OX=9606 GN=MTHFD1L PE=1 SV=1	29	29	32	57	105.7	978	97.2	97.2	99.5	93	98.3	93.1	95.8	89.1	104.9	103.3	100.8	92.9	110.7	109	107.6	107.7	5131.1	5127.3	5251.1	4907	5188.9	4912.9	5055.9	4701	5535.1	5452.9	5318.7	4900.1	5844.3	5752.4	5678.8	5681.9	4613.4	4200.3	4305.7	3879.4	4506.1	4441.4	4364.8	3989.8	4930.8	4904.2
P49916	DNA ligase 3 OS=Homo sapiens OX=9606 GN=LIG3 PE=1 SV=2	29	29	30	50	112.8	1009	104.6	99.2	100.7	98.7	101	94.8	97.8	93	97.9	92.6	97.3	92.4	107.4	107.1	105.3	110.4	4391.6	4164.4	4226.2	4142.9	4240.3	3979.5	4105.5	3902.6	4108.3	3887.8	4085.7	3879.3	4509.4	4495.2	4420.6	4635.5	3948.5	3411.5	3465.4	3275.3	3682.4	3597.6	3544.4	3312.1	3659.7	3496.7
Q6WCQ1	Myosin phosphatase Rho-interacting protein OS=Homo sapiens OX=9606 GN=MPRIP PE=1 SV=3	29	29	32	40	116.5	1025	92.7	86.4	99.4	92.3	101.3	97.8	104.8	94.4	91.8	94.1	99.1	91.6	114.4	113.9	111.1	114.9	1725.9	1609.4	1850.2	1718.8	1886.3	1820.8	1950.6	1756.9	1708.8	1752.1	1845.5	1704.5	2130.1	2120.9	2067.8	2138.3	1551.8	1318.4	1517.1	1358.8	1638.1	1646.1	1684	1491.1	1522.2	1575.8
O14974	Protein phosphatase 1 regulatory subunit 12A OS=Homo sapiens OX=9606 GN=PPP1R12A PE=1 SV=1	29	30	30	40	115.2	1030	109.9	108.5	104.5	125.6	81.6	87.7	83.8	88	94.4	94.7	88.4	85.1	110.5	110.5	111.7	115.2	3320.6	3280.2	3158.6	3795.5	2466.6	2649.6	2534.2	2661.1	2852.5	2861.9	2673	2571.7	3339.6	3338.5	3375.5	3482.3	2985.6	2687.2	2589.9	3000.7	2142.1	2395.4	2187.8	2258.5	2541	2573.9
Q5M775	Cytospin-B OS=Homo sapiens OX=9606 GN=SPECC1 PE=1 SV=1	29	30	30	38	118.5	1068	85.4	95.6	93.8	84.9	99.1	97.8	97.9	95.2	85.1	83.7	86.2	78.5	135.9	128.7	127.9	124.2	2154.8	2411.9	2366.6	2143.1	2500.5	2467.6	2471	2400.8	2146	2112.8	2174.5	1980.3	3429.4	3248.1	3226.5	3134.3	1937.4	1975.8	1940.5	1694.3	2171.4	2230.8	2133.3	2037.6	1911.7	1900.2
O00267	Transcription elongation factor SPT5 OS=Homo sapiens OX=9606 GN=SUPT5H PE=1 SV=1	29	29	31	59	120.9	1087	121	113.8	111.1	120.3	113	113.8	111.2	108.8	96.8	88.5	94.3	96.9	74.4	74.8	80.1	81.2	4434.2	4169.3	4072.7	4409.2	4141.6	4168.7	4074	3985.8	3547.2	3244.7	3457.3	3550.3	2728.2	2742.7	2933.6	2974.8	3986.8	3415.6	3339.5	3485.8	3596.7	3768.6	3517.1	3382.8	3159.9	2918.3
Q6PKG0	La-related protein 1 OS=Homo sapiens OX=9606 GN=LARP1 PE=1 SV=2	29	29	32	49	123.4	1096	107.5	96.9	90.6	113.6	91.5	99	95.9	101.7	94.6	104.5	88.5	94.9	104	103.1	106.1	107.5	4774.1	4304.5	4025.4	5046.3	4063.8	4397.9	4262.6	4518.6	4203.4	4644.4	3932.9	4215	4620.3	4581.1	4711.8	4777.6	4292.5	3526.3	3300.7	3989.5	3529	3975.9	3679.9	3835	3744.4	4177.1
P17301	Integrin alpha-2 OS=Homo sapiens OX=9606 GN=ITGA2 PE=1 SV=1	29	29	30	48	129.2	1181	101.6	110.1	109.6	102.5	90.1	84.6	86.2	81.3	115.9	110.8	114.9	109.5	96.4	96.2	94.7	95.6	4379	4745.3	4722.2	4416.6	3880.1	3643	3711.8	3504.5	4991.8	4773.3	4950.4	4715.6	4154	4146.4	4079.4	4120.8	3937.2	3887.4	3872	3491.7	3369.6	3293.4	3204.5	2974.3	4446.7	4293.1
Q9Y2H6	Fibronectin type-III domain-containing protein 3A OS=Homo sapiens OX=9606 GN=FNDC3A PE=1 SV=4	29	29	36	72	131.8	1198	96	101.9	118.1	97.8	98.9	93.4	100.2	91.7	102.1	99.1	101.3	93.2	102	103	99.8	101.4	5005.4	5311.7	6157.1	5099.1	5155.7	4868.3	5224	4778.5	5324.6	5164.6	5282.9	4858.6	5314.8	5370.5	5202.5	5288.3	4500.4	4351.4	5048.6	4031.3	4477.3	4401.1	4510	4055.6	4743.2	4645
Q96KQ7	Histone-lysine N-methyltransferase EHMT2 OS=Homo sapiens OX=9606 GN=EHMT2 PE=1 SV=3	29	30	32	41	132.3	1210	106.1	101.9	112.7	95.3	104.8	103.3	101.2	95.4	95.2	91.1	94.5	85	105.1	105.1	102.9	100.4	2416.9	2321.9	2567.7	2172.5	2388.7	2354.2	2305.6	2174.3	2170.6	2075.6	2153.1	1936	2395.7	2396.1	2344.2	2288.8	2173	1902.1	2105.4	1717.5	2074.4	2128.3	1990.4	1845.3	1933.6	1866.8
O95239	Chromosome-associated kinesin KIF4A OS=Homo sapiens OX=9606 GN=KIF4A PE=1 SV=3	29	29	24	38	139.8	1232	98.6	89.3	79.8	109.3	97.2	108.9	100	109.9	93.9	98.5	96.8	102.8	100.4	99.4	106.3	108.8	2930.2	2654.2	2371.8	3245.9	2887.5	3233.7	2971.9	3264.3	2790.4	2927.4	2876.6	3054.9	2982.2	2952.2	3157.3	3231.2	2634.6	2174.4	1944.8	2566.2	2507.5	2923.4	2565.7	2770.5	2485.7	2632.9
P32004	Neural cell adhesion molecule L1 OS=Homo sapiens OX=9606 GN=L1CAM PE=1 SV=2	29	29	27	62	139.9	1257	83.2	92.4	85.2	91.4	95.1	96.9	94.2	92.7	92.8	91.3	96.6	91.4	124.4	124.6	123.5	124.3	3443.9	3824.3	3524.8	3781.7	3934	4008.3	3897.7	3833.7	3837.5	3778.4	3995.1	3780	5148.4	5155.2	5109.9	5141.9	3096.5	3132.9	2890.2	2989.7	3416.4	3623.7	3365	3253.7	3418.5	3398.2
O60610	Protein diaphanous homolog 1 OS=Homo sapiens OX=9606 GN=DIAPH1 PE=1 SV=2	29	29	25	48	141.3	1272	111.8	97.5	85.3	117	98.8	105.2	96.3	107.4	83	94.9	84.9	96.9	101.6	101.3	106.9	111.1	3597.1	3137.8	2745.8	3764	3180.6	3387.2	3099.8	3458	2670.3	3054.2	2732.7	3117.8	3270.8	3260.9	3440.7	3576	3234.2	2570.5	2251.4	2975.8	2762.1	3062.2	2676.1	2934.9	2378.8	2746.9
Q15021	Condensin complex subunit 1 OS=Homo sapiens OX=9606 GN=NCAPD2 PE=1 SV=3	29	29	25	40	157.1	1401	100.5	87.4	73.5	108.3	105.3	108.8	103.8	111.4	96.3	98.4	90.5	100.7	102.6	97.7	105.6	109.2	2542.7	2212.6	1860	2739.1	2664.1	2752.6	2627.6	2819.9	2436.6	2489	2290.1	2548.3	2595.8	2470.9	2671.3	2764.1	2286.1	1812.6	1525.1	2165.5	2313.6	2488.5	2268.5	2393.3	2170.5	2238.6
Q04656	Copper-transporting ATPase 1 OS=Homo sapiens OX=9606 GN=ATP7A PE=1 SV=4	29	30	24	41	163.3	1500	85.5	88.7	91.8	89.1	101.1	98.1	96.9	92.7	107.5	105.3	113.8	107.8	103.9	104.4	106.5	107	3355.6	3481.8	3603.8	3496.5	3968	3849.6	3803.1	3640.9	4218.8	4133.7	4468.4	4230.6	4080.1	4098.4	4180.9	4198.7	3017.1	2852.3	2955	2764.3	3445.8	3480.2	3283.3	3090.1	3758.1	3717.8
P22626	Heterogeneous nuclear ribonucleoproteins A2/B1 OS=Homo sapiens OX=9606 GN=HNRNPA2B1 PE=1 SV=2	28	32	76	467	37.4	353	106	119.8	141.7	102.6	117.2	104.5	116.5	112.9	75.2	60.7	76.7	69.4	100.9	100.7	97.9	97.2	17073.5	19291.7	22806.5	16520.2	18871.9	16828.1	18751.7	18183.7	12102.8	9778.9	12348.5	11171.1	16248.8	16204.6	15757.4	15655.2	15351	15803.9	18700.5	13060.6	16388.7	15213.3	16188.7	15432.7	10781.3	8795.1
P18031	Tyrosine-protein phosphatase non-receptor type 1 OS=Homo sapiens OX=9606 GN=PTPN1 PE=1 SV=1	28	28	57	65	49.9	435	90.5	98.6	108.9	92.4	101.9	97.6	100.1	93.3	92.6	90.4	93.3	88	113.8	113.8	113.3	111.7	5751.8	6264.4	6919.7	5869.2	6476.6	6199.2	6362.2	5925.4	5880.6	5744.2	5926.6	5589.5	7227.5	7229.3	7197.9	7096.2	5171.5	5131.9	5673.9	4640.1	5624.4	5604.3	5492.6	5029	5238.5	5166.2
P55084	Trifunctional enzyme subunit beta, mitochondrial OS=Homo sapiens OX=9606 GN=HADHB PE=1 SV=3	28	29	63	146	51.3	474	100.9	97	120	91.5	88	84.6	87.8	81.6	102.9	99.5	90.2	83.2	119.7	122.9	115.5	114.5	8509.2	8184.9	10125.1	7719.6	7418	7137.8	7407.9	6881.6	8681.1	8387.9	7608.3	7019.5	10099.2	10367	9742	9658.3	7650.7	6705.1	8302.2	6103	6441.9	6452.9	6395.4	5840.5	7733.2	7544
O75475	PC4 and SFRS1-interacting protein OS=Homo sapiens OX=9606 GN=PSIP1 PE=1 SV=1	28	29	54	61	60.1	530	85	83.1	84.1	81.8	97.7	90.6	93.2	90.3	100.7	101.8	100.1	92.8	126	127.5	122.5	122.7	3290.4	3213.9	3255.3	3164.6	3780	3505.7	3604.4	3493.7	3896.4	3937.4	3871.7	3590.2	4876.1	4934.2	4738.7	4748.5	2958.5	2632.9	2669.2	2501.9	3282.6	3169.3	3111.7	2965.1	3470.9	3541.3
Q13123	Protein Red OS=Homo sapiens OX=9606 GN=IK PE=1 SV=3	28	28	45	59	65.6	557	104.6	101.4	119.7	99.5	106.8	100.8	110.4	105.2	84	79.1	78.1	73.8	110.2	112.4	108.3	105.5	3763.4	3647.2	4306.7	3580.5	3842.1	3627.6	3972.4	3784	3022.2	2844.8	2810.7	2653.6	3965.5	4043.1	3895.1	3796.1	3383.7	2987.8	3531.3	2830.7	3336.6	3279.5	3429.5	3211.5	2692.2	2558.6
P27694	Replication protein A 70 kDa DNA-binding subunit OS=Homo sapiens OX=9606 GN=RPA1 PE=1 SV=2	28	28	50	65	68.1	616	126.4	113.3	111.3	125.8	110	110.4	113.1	116.2	90	83.6	86.3	91.5	79.6	80	81.5	80.9	6627.8	5940.2	5836.4	6595.8	5767.5	5787.9	5926.7	6091.8	4716.6	4380.3	4525.7	4794.8	4170.4	4190.9	4270	4242.3	5959.2	4866.3	4785.6	5214.6	5008.6	5232.4	5116.6	5170.2	4201.6	3939.6
Q9H845	Complex I assembly factor ACAD9, mitochondrial OS=Homo sapiens OX=9606 GN=ACAD9 PE=1 SV=1	28	28	43	59	68.7	621	109	113.4	116.8	95.3	112.9	104.8	111.6	100.6	101.2	91.3	91.8	84.6	91.9	93.9	91.1	89.7	5471.2	5694.6	5867.4	4786.9	5671.5	5263.7	5606.2	5049.4	5082.1	4583.2	4608.7	4247.5	4615.5	4715.2	4576.5	4506.9	4919.2	4665.1	4811	3784.4	4925.2	4758.6	4839.9	4285.5	4527.2	4122.1
P08195	4F2 cell-surface antigen heavy chain OS=Homo sapiens OX=9606 GN=SLC3A2 PE=1 SV=3	28	28	44	93	68	630	84.5	96.4	99.8	91.3	97.6	91.5	96.5	93.2	99.4	92.5	103.6	96.4	115.6	114.9	113.6	113.2	6260.8	7141.5	7394.8	6764.7	7233.4	6782.5	7151.5	6909.9	7370.4	6856.1	7675.3	7145.3	8570.2	8517.9	8419.4	8391.7	5629.2	5850.4	6063.5	5348.1	6281.6	6131.7	6174	5864.5	6565.6	6166.4
Q92841	Probable ATP-dependent RNA helicase DDX17 OS=Homo sapiens OX=9606 GN=DDX17 PE=1 SV=2	28	37	51	180	80.2	729	104.9	102.1	105.2	103.6	97.3	99.2	100.1	101.1	90.6	88.5	84.5	81.3	111.8	113.7	108.9	107.2	5895.8	5737.7	5909.5	5822.7	5467.1	5572.9	5623.6	5681.8	5088.8	4972.3	4748.6	4565.8	6279.4	6390.7	6121.5	6023.8	5300.9	4700.4	4845.6	4603.4	4747.7	5038.1	4854.9	4822.2	4533.2	4472.1
P41250	Glycine--tRNA ligase OS=Homo sapiens OX=9606 GN=GARS1 PE=1 SV=3	28	28	41	55	83.1	739	111	103.9	82.4	121	111.8	119.9	113.8	127.2	86.9	88	80.1	93	89.9	88.2	91.7	91.2	5317.3	4977.3	3947.6	5792.1	5354.2	5741	5447.1	6091.6	4159.3	4211.4	3837.3	4452.6	4306.2	4222.2	4388.8	4368.1	4780.8	4077.5	3236.9	4579.1	4649.7	5190.1	4702.6	5170	3705.2	3787.7
Q13619	Cullin-4A OS=Homo sapiens OX=9606 GN=CUL4A PE=1 SV=3	28	40	48	81	87.6	759	100.8	96.9	98.3	104.3	100.9	104.7	103.9	102	97.9	87.3	98.9	100.3	101.4	100.4	102.1	100.1	3561.8	3424.5	3474.5	3683.4	3563.2	3698.3	3669.2	3602	3460.3	3083	3492.9	3543.1	3580.7	3547	3607.6	3536.3	3202.4	2805.4	2848.9	2912.1	3094.3	3343.4	3167.7	3057.1	3082.4	2772.8
P49756	RNA-binding protein 25 OS=Homo sapiens OX=9606 GN=RBM25 PE=1 SV=3	28	28	30	67	100.1	843	88.4	89.8	92.5	84.7	100.7	96.7	95.7	92.6	108.4	108.4	109.1	99.2	108.7	107.2	109.2	108.6	5602.1	5692.3	5865.9	5366.5	6385.6	6130.8	6067.3	5872.8	6870.3	6875	6913.2	6289.7	6893.2	6798.7	6920.4	6886.3	5036.9	4663.2	4809.9	4242.6	5545.4	5542.5	5238.1	4984.3	6120.2	6183.3
P78316	Nucleolar protein 14 OS=Homo sapiens OX=9606 GN=NOP14 PE=1 SV=3	28	28	32	56	97.6	857	89.2	91.7	97.6	85.8	93.5	86.6	90.6	82.2	100.1	100.6	107.2	109.1	120.9	117.2	115.1	112.7	3057	3140.8	3344.8	2939.9	3202.6	2968.9	3102.8	2817.6	3430.2	3446.5	3673.5	3738	4141.3	4014.8	3944.8	3861.6	2748.6	2572.9	2742.6	2324.3	2781.2	2684	2678.7	2391.3	3055.6	3099.7
Q14974	Importin subunit beta-1 OS=Homo sapiens OX=9606 GN=KPNB1 PE=1 SV=2	28	28	36	112	97.1	876	107.1	103.3	101.8	104	108	112.3	112.8	113.9	84.6	84.2	81.1	81.9	99.6	100.6	102.1	102.8	7454.1	7191.6	7082.9	7236.4	7514.6	7818.4	7850.8	7925.7	5888	5864.1	5642.1	5700.1	6935.9	7000.1	7108.9	7155.4	6702	5891.4	5807.8	5721	6525.8	7068.1	6777.7	6726.7	5245	5274.1
O95235	Kinesin-like protein KIF20A OS=Homo sapiens OX=9606 GN=KIF20A PE=1 SV=1	28	28	39	41	100.2	890	106.2	102.7	112.5	98.5	95.5	93.2	92.2	89.2	105.4	102.3	99.2	95.5	102.5	102.4	102.3	100.4	3272.2	3164.5	3465.6	3033.7	2941.6	2870.9	2838.9	2746.3	3247.7	3151.8	3056.3	2941	3157.7	3153.4	3152.5	3093	2942	2592.4	2841.7	2398.4	2554.5	2595.4	2450.9	2330.8	2893.1	2834.7
Q8IWX8	Calcium homeostasis endoplasmic reticulum protein OS=Homo sapiens OX=9606 GN=CHERP PE=1 SV=3	28	28	34	66	103.6	916	113.3	112.5	127.2	107.9	89.6	85.4	90.3	86.5	89.6	79.1	82.3	73.5	116.5	118.6	115.1	112.7	5330.5	5293.2	5986.6	5075.1	4215.6	4016.6	4248.5	4069.7	4216.3	3721.3	3870.7	3460.4	5480.4	5582.3	5417.7	5301.4	4792.7	4336.2	4908.8	4012.3	3660.9	3631.2	3667.8	3454	3755.9	3346.9
P52789	Hexokinase-2 OS=Homo sapiens OX=9606 GN=HK2 PE=1 SV=2	28	30	36	53	102.3	917	117.7	106.8	77.6	127	105.7	114.3	102.1	116.1	91.8	90.2	87.3	103	88.6	84.7	92.2	94.7	4094	3714.8	2696.9	4415.9	3675.7	3974.2	3550.2	4037.5	3192.8	3137.5	3035.9	3582.6	3079.4	2946.3	3205.8	3291.4	3680.9	3043.2	2211.4	3491.2	3192	3592.8	3064.9	3426.6	2844.2	2821.8
Q9NXF1	Testis-expressed protein 10 OS=Homo sapiens OX=9606 GN=TEX10 PE=1 SV=2	28	28	31	47	105.6	929	95	98.6	108.4	87.3	99	89.5	96.3	86.6	108.5	101.6	108.6	102.5	103.8	104.8	103.8	105.9	3254.2	3378.8	3712.2	2989.4	3389.5	3064.8	3297.9	2965	3714.9	3478.7	3718.1	3510.8	3556.3	3588.9	3555.7	3625.6	2925.9	2767.9	3043.9	2363.4	2943.5	2770.7	2847.1	2516.5	3309.3	3128.7
Q8IXT5	RNA-binding protein 12B OS=Homo sapiens OX=9606 GN=RBM12B PE=1 SV=2	28	28	29	48	118	1001	99.1	98.3	104.4	91.8	95	92.7	96.7	87.7	99.9	93.9	100.3	92.3	112.7	110.4	113.7	110.9	3594.9	3564.8	3786.1	3326.8	3446	3360	3504.9	3181.2	3623.4	3405.9	3635.4	3346.9	4086.9	4002.5	4123.6	4022.7	3232.2	2920.3	3104.5	2630.1	2992.5	3037.5	3025.9	2699.9	3227.7	3063.3
Q69YH5	Cell division cycle-associated protein 2 OS=Homo sapiens OX=9606 GN=CDCA2 PE=1 SV=2	28	28	38	39	112.6	1023	89.5	89.8	96.9	92.1	87.9	86.9	87.8	78.9	94.4	99	98.2	86.7	130.8	128.1	126.4	126.7	2098.6	2107.2	2273.6	2160.4	2062.4	2037.2	2059.4	1850.4	2214.3	2322.3	2302.5	2032.6	3067.6	3004.4	2964.4	2971.7	1886.9	1726.2	1864.3	1707.9	1791	1841.7	1777.9	1570.4	1972.5	2088.7
O00410	Importin-5 OS=Homo sapiens OX=9606 GN=IPO5 PE=1 SV=4	28	29	31	54	123.6	1097	110.3	104.9	89.5	127.3	118.8	124.1	120.6	134.1	77.3	72.8	71.9	79.5	90.3	91.3	92.9	94.4	3738.1	3552.9	3031.2	4313	4027.1	4205	4086.4	4544.7	2619.2	2466.8	2437.1	2692.8	3061.1	3094.2	3146.5	3199.5	3360.9	2910.6	2485.5	3409.8	3497.2	3801.4	3527.9	3857.1	2333.2	2218.6
Q8IY18	Structural maintenance of chromosomes protein 5 OS=Homo sapiens OX=9606 GN=SMC5 PE=1 SV=2	28	28	26	37	128.7	1101	89.6	87.1	89.5	85.6	97.7	94.2	91.3	86.5	99.5	98.2	105	104.4	118.1	118.7	118.3	116.3	2126.8	2068.2	2126.4	2031.7	2319.9	2235.7	2167.7	2054.9	2363.3	2330.9	2494.1	2480	2804.4	2818.8	2809.8	2761.4	1912.2	1694.3	1743.5	1606.3	2014.6	2021.2	1871.4	1744	2105.2	2096.4
P56199	Integrin alpha-1 OS=Homo sapiens OX=9606 GN=ITGA1 PE=1 SV=2	28	28	25	47	130.8	1179	94.8	108.3	106	106.4	110.4	108.3	108.3	104.8	105.2	98.8	104.7	100	85.4	84.7	87	86.9	3769.5	4305.2	4212.9	4228.8	4391.6	4306.5	4306.3	4168.1	4182.5	3929.9	4162.8	3977.8	3397.6	3366.6	3460.1	3453.5	3389.2	3526.9	3454.4	3343.2	3813.7	3893.2	3717.7	3537.5	3725.9	3534.5
O75153	Clustered mitochondria protein homolog OS=Homo sapiens OX=9606 GN=CLUH PE=1 SV=2	28	28	26	38	146.6	1309	121.2	112.1	75	149.1	103.4	115.6	101.1	119.3	90.6	90.6	87.2	109.3	77.7	75.9	84.2	87.6	2604.9	2408.8	1610.8	3204.9	2222.6	2484.3	2171.8	2563.9	1946.3	1946	1874.7	2349	1669.5	1631.6	1808.6	1883.3	2342.1	1973.4	1320.8	2533.8	1930.2	2245.9	1874.9	2176	1733.8	1750.2
O15067	Phosphoribosylformylglycinamidine synthase OS=Homo sapiens OX=9606 GN=PFAS PE=1 SV=4	28	28	28	35	144.6	1338	116.8	124.2	70.9	113	95.9	108	99	122.8	91.1	92.7	79.1	110.7	88	89.5	99.4	99	1866.6	1984.8	1132.2	1804.9	1532.3	1725.8	1582.4	1962.1	1455.4	1481.9	1263.4	1768.6	1406.7	1430.1	1588.5	1581.3	1678.3	1626	928.3	1427	1330.6	1560.2	1366.1	1665.3	1296.5	1332.8
O75976	Carboxypeptidase D OS=Homo sapiens OX=9606 GN=CPD PE=1 SV=2	28	28	25	50	152.8	1380	89.3	95.9	98.7	89.5	98.5	99.2	100.1	93	101.5	99.8	101.8	96.3	110.3	109.1	110.1	106.7	4090	4389.5	4520.4	4096.5	4509.1	4543.3	4584.1	4258.6	4649.2	4571.2	4658.9	4409.4	5049.9	4997	5042.8	4884	3677.3	3595.9	3706.6	3238.6	3915.8	4107.3	3957.6	3614.3	4141.6	4111.3
Q92887	Canalicular multispecific organic anion transporter 1 OS=Homo sapiens OX=9606 GN=ABCC2 PE=1 SV=3	28	29	19	40	174.1	1545	98.9	116.8	116.8	100.6	97.3	93.1	96.9	96.7	104.3	100.8	100.8	98.7	95.1	95.1	91.9	96	2175.4	2569.9	2569.5	2213.4	2139.5	2048.3	2131.9	2127.2	2295.2	2216.3	2217.5	2171.7	2092.7	2092.6	2021.2	2112.3	1956	2105.3	2106.9	1749.9	1858	1851.7	1840.5	1805.4	2044.6	1993.3
Q92766	Ras-responsive element-binding protein 1 OS=Homo sapiens OX=9606 GN=RREB1 PE=1 SV=3	28	28	24	40	181.3	1687	107.3	102.9	121.3	95.9	87	85.2	89.4	89	87.6	91.7	87.8	84.5	120.6	118.1	115.6	115.9	3106.7	2977.4	3510.8	2777.2	2519	2466.5	2588.3	2577	2537	2653.5	2540.8	2445.7	3491.9	3418.5	3347.3	3356.3	2793.2	2439.1	2878.7	2195.6	2187.5	2229.8	2234.5	2187.1	2260	2386.5
P80723	Brain acid soluble protein 1 OS=Homo sapiens OX=9606 GN=BASP1 PE=1 SV=2	27	27	95	120	22.7	227	84.9	88	91.7	87.2	103.4	100.8	98.8	96.2	70	70.3	72	72.5	142.6	141.9	139.1	140.6	11704.3	12137.6	12640.5	12021.9	14267.4	13901.1	13624	13265.7	9656.3	9696.1	9929.7	9995.3	19673.5	19569.1	19187.3	19396.5	10523.4	9943.3	10364.8	9504.4	12390.1	12567.1	11761.9	11258.8	8601.9	8720.6
P04406	Glyceraldehyde-3-phosphate dehydrogenase OS=Homo sapiens OX=9606 GN=GAPDH PE=1 SV=3	27	27	69	343	36	335	136.2	136.7	111.1	157.9	114	126.8	117.5	142.9	72.1	71.9	64.1	75.2	67.5	66.2	69.8	70.1	26778.3	26875.4	21830.2	31027.7	22403.5	24930	23094	28081.9	14175.3	14140.4	12599.1	14772.3	13265.7	13016.3	13724.1	13784.2	24076.7	22016.6	17900	24530.1	19455.6	22537.6	19937.5	23833.4	12627.5	12717.7
P36578	60S ribosomal protein L4 OS=Homo sapiens OX=9606 GN=RPL4 PE=1 SV=5	27	27	53	100	47.7	427	106.4	103.7	93.4	103.4	106.5	108.8	100.1	112.1	90.1	90.1	79.1	87.5	105.7	104.8	104.4	104	9308.6	9075.4	8173.7	9047.7	9321	9518.2	8764.1	9810.8	7882.4	7887.5	6919.2	7662.2	9253.9	9172.7	9134.8	9105.7	8369.4	7434.6	6702.1	7153	8094.6	8604.8	7566.2	8326.5	7021.7	7093.9
Q14254	Flotillin-2 OS=Homo sapiens OX=9606 GN=FLOT2 PE=1 SV=2	27	27	58	48	47	428	94.8	107.3	108.3	102.9	102.2	95.6	95.9	94.3	97.8	91.4	98.2	88.4	105.7	107.3	104.3	105.6	4710.6	5336.4	5385.3	5115.2	5079.7	4752.5	4767.3	4687	4863.4	4542.4	4880.5	4392.8	5257	5335.4	5187.2	5248.6	4235.4	4371.6	4415.7	4044	4411.3	4296.5	4115.7	3977.9	4332.4	4085.4
Q02790	Peptidyl-prolyl cis-trans isomerase FKBP4 OS=Homo sapiens OX=9606 GN=FKBP4 PE=1 SV=3	27	27	63	60	51.8	459	138.6	124.2	79.5	155.6	117.1	135.5	115.9	143.6	89.8	84.1	83.7	106.3	52.4	51.4	60.5	61.8	6843.3	6132.5	3927.6	7684.8	5781.5	6691.8	5724.2	7093.9	4435.5	4153.5	4131	5247.3	2589.1	2539.4	2987.8	3050.9	6152.9	5023.8	3220.5	6075.5	5020.7	6049.7	4941.8	6020.7	3951.2	3735.6
Q9Y230	RuvB-like 2 OS=Homo sapiens OX=9606 GN=RUVBL2 PE=1 SV=3	27	27	54	96	51.1	463	106.8	100.8	101.8	105.5	105.8	106.2	105.2	106.7	95.6	94.5	96.5	96.1	93.8	93.6	94	97.3	6295.4	5942.6	6000.6	6218.2	6238.6	6261.8	6200.6	6291	5637.9	5571	5687.4	5664.5	5530.2	5521.2	5541	5734.5	5660.3	4868.3	4920.3	4916	5417.7	5660.9	5353.1	5339.3	5022.3	5010.5
P34897	Serine hydroxymethyltransferase, mitochondrial OS=Homo sapiens OX=9606 GN=SHMT2 PE=1 SV=3	27	28	61	122	56	504	103.3	104.9	119.9	97.8	104.2	98.9	100	97.1	78.6	73.3	78.6	72	119.2	120	116.8	115.6	6274.9	6369.9	7284.3	5941.4	6327.1	6006.6	6071.9	5895.8	4773.4	4452.5	4774.2	4372.8	7241.2	7292.6	7093.1	7024.8	5641.8	5218.3	5972.9	4697.2	5494.5	5430.2	5242	5003.8	4252.2	4004.5
P49257	Protein ERGIC-53 OS=Homo sapiens OX=9606 GN=LMAN1 PE=1 SV=2	27	27	50	90	57.5	510	89.4	98.9	111.6	91.4	93.8	90	91.2	89.3	92	79.5	95.4	90	122	124.1	121.2	120.3	4415.2	4884.9	5512.1	4517.6	4634.8	4445.4	4507.5	4413.9	4546.9	3926.4	4714.5	4446.5	6030.6	6132.9	5988.9	5942.9	3969.7	4001.8	4519.7	3571.5	4025	4018.8	3891.4	3746.1	4050.5	3531.4
P11413	Glucose-6-phosphate 1-dehydrogenase OS=Homo sapiens OX=9606 GN=G6PD PE=1 SV=4	27	27	57	77	59.2	515	122.7	114.2	82.5	142.7	97.7	110.2	100.2	120.5	96.1	87.9	84.4	103.5	81.3	79.2	88.1	88.7	7818.1	7279.9	5258.3	9095.9	6225.9	7023.5	6388.4	7678	6127.7	5604.3	5380	6594.5	5183.7	5046.4	5612.5	5655.7	7029.3	5963.8	4311.6	7191.1	5406.7	6349.5	5515.2	6516.4	5458.6	5040.5
Q99832	T-complex protein 1 subunit eta OS=Homo sapiens OX=9606 GN=CCT7 PE=1 SV=2	27	27	54	59	59.3	543	127.2	109	82.1	138.6	108.7	122.3	109.9	132.7	88.9	96	81.5	103.2	70.5	70	77.7	81.8	8738.9	7489.1	5640.7	9524	7469.9	8408.8	7555.1	9118.7	6108.4	6595.6	5601.9	7095.7	4847.2	4811.3	5340.4	5619.9	7857.2	6135.2	4625.1	7529.6	6487	7601.9	6522.5	7739.2	5441.4	5932
Q9BVP2	Guanine nucleotide-binding protein-like 3 OS=Homo sapiens OX=9606 GN=GNL3 PE=1 SV=2	27	27	50	75	62	549	96.2	92.5	100	89.2	98.6	92.9	92.8	87.1	103.3	105.5	100	94.3	113.1	111.2	112.1	111	6112.1	5879.4	6354.2	5664.7	6264.8	5905.5	5895.9	5536.6	6565.6	6704.8	6356.7	5989.4	7185.9	7068	7123.8	7055	5495.4	4816.5	5210.2	4478.4	5440.5	5338.8	5090	4699	5848.7	6030.2
P00367	Glutamate dehydrogenase 1, mitochondrial OS=Homo sapiens OX=9606 GN=GLUD1 PE=1 SV=2	27	27	50	122	61.4	558	95.1	97.2	120.8	86.3	109.8	104.4	111.3	106.1	97.9	91.4	93.8	88.4	100	99.9	98.1	99.5	8380.4	8569.7	10649.1	7604.8	9676.9	9198	9811.8	9351.1	8633	8054.6	8271.4	7788.2	8811.7	8805.8	8646.7	8771.6	7534.9	7020.4	8731.9	6012.3	8403.6	8315.3	8470.7	7936.4	7690.4	7244.3
O00425	Insulin-like growth factor 2 mRNA-binding protein 3 OS=Homo sapiens OX=9606 GN=IGF2BP3 PE=1 SV=2	27	30	52	78	63.7	579	108.2	108.3	104.8	107	94.4	96.7	95.5	97.9	99.2	104.2	92.5	91.8	98.4	99.6	100.7	100.7	6876.2	6882.1	6661	6800.3	5998.9	6147.1	6073.4	6226.1	6308.8	6624.7	5882.2	5837.9	6255.9	6331	6403.3	6403.4	6182.5	5637.9	5461.8	5376.2	5209.5	5557.2	5243.3	5284.2	5619.9	5958.2
Q5JTV8	Torsin-1A-interacting protein 1 OS=Homo sapiens OX=9606 GN=TOR1AIP1 PE=1 SV=2	27	28	48	82	66.2	583	68.8	74.7	79.4	68.1	100.2	91	97.8	90.6	96.2	98.7	99.9	91.6	138.1	136.6	135.1	133.3	4232.7	4599	4884.5	4192.2	6165.6	5602	6020.6	5574.6	5923.1	6075.9	6145.8	5636	8498.7	8408.5	8316.6	8202.7	3805.7	3767.5	4005.1	3314.3	5354.3	5064.4	5197.7	4731.2	5276.4	5464.6
P46060	Ran GTPase-activating protein 1 OS=Homo sapiens OX=9606 GN=RANGAP1 PE=1 SV=1	27	27	45	73	63.5	587	97.7	96.3	95.3	93.2	115.6	115.8	113.7	109.6	90.2	88.9	90.3	85.3	100.4	102.3	100.3	105.2	5082.8	5006.1	4954.2	4844	6012.2	6019.8	5912.4	5698	4688.7	4620.2	4693.6	4436.3	5223.1	5317.9	5217.7	5471.4	4570	4101.1	4062.3	3829.6	5221.1	5442.1	5104.3	4835.9	4176.7	4155.4
O95831	Apoptosis-inducing factor 1, mitochondrial OS=Homo sapiens OX=9606 GN=AIFM1 PE=1 SV=1	27	27	45	98	66.9	613	93	101.5	118.4	92.7	106.6	97.7	105.4	100.7	96.1	90.8	89.5	81.7	107.6	109.6	105.3	103.3	7615.9	8307.4	9688.8	7591	8729.3	7994	8625.5	8239.8	7863.6	7435.9	7325.1	6691	8806.8	8973.6	8621.5	8456.1	6847.5	6805.5	7944.5	6001.4	7580.6	7226.9	7446.5	6993.2	7005	6687.8
P29401	Transketolase OS=Homo sapiens OX=9606 GN=TKT PE=1 SV=3	27	27	49	103	67.8	623	129	115.6	64.7	161.6	111	138	110.8	151.9	79.8	78.1	72.1	103.4	65.5	63.7	76.2	78.6	12115.4	10857.8	6072.5	15173.5	10424.4	12958	10404.9	14260.7	7497.5	7337	6771.1	9714.7	6153.9	5984.1	7155.4	7379.3	10893.1	8894.9	4979.2	11995.9	9052.8	11714.5	8982.8	12103.2	6678.8	6598.9
O43390	Heterogeneous nuclear ribonucleoprotein R OS=Homo sapiens OX=9606 GN=HNRNPR PE=1 SV=1	27	38	51	245	70.9	633	104.5	107.5	118.8	102.4	100.7	95.6	101.8	95.5	91.1	79	91.2	86	107	108.3	105.6	104.9	13260.1	13637	15072.7	12988.1	12767.7	12125.9	12913.4	12117.1	11553.2	10016.9	11562	10908.9	13569.3	13731.6	13396.9	13308	11922.3	11171.5	12359	10268.2	11087.7	10962.2	11148.4	10283.9	10291.7	9009.1
O76094	Signal recognition particle subunit SRP72 OS=Homo sapiens OX=9606 GN=SRP72 PE=1 SV=3	27	27	44	54	74.6	671	105.4	103.6	108.2	104.6	102.7	101.6	102.6	102.6	105.7	108.4	103.3	104.9	86.5	84	87.6	88.5	6349.1	6240.6	6520.2	6299.1	6188.8	6120.2	6179.1	6184.2	6367.2	6529.3	6223	6317.9	5211	5059	5279.5	5329.4	5708.6	5112.3	5346.4	4980	5374.5	5532.9	5334.5	5248.6	5672	5872.4
O43395	U4/U6 small nuclear ribonucleoprotein Prp3 OS=Homo sapiens OX=9606 GN=PRPF3 PE=1 SV=2	27	27	43	58	77.5	683	90.4	91	96.1	89	103.4	99.7	100.9	97.7	101.1	97.4	103.7	92.3	108.8	109.4	109.8	109.1	3949.8	3975.7	4201.4	3890.4	4521.3	4359.1	4411.7	4269.9	4420.9	4258	4531.4	4035.9	4755.6	4783.6	4800.1	4766.8	3551.3	3256.9	3445	3075.7	3926.3	3940.8	3808.7	3623.9	3938.2	3829.6
P33993	DNA replication licensing factor MCM7 OS=Homo sapiens OX=9606 GN=MCM7 PE=1 SV=4	27	27	43	54	81.3	719	113.6	121.6	89.6	117.9	126.1	128.5	113.7	120.9	83.9	60.5	78.1	81.7	88.6	87.4	93.4	94.6	3724.3	3986.4	2939.7	3867.1	4135.6	4212.8	3728.5	3965.4	2751	1983.7	2560.6	2678.7	2906.7	2864.9	3063.5	3101.2	3348.6	3265.7	2410.4	3057.3	3591.4	3808.5	3218.9	3365.5	2450.6	1784.1
O14672	Disintegrin and metalloproteinase domain-containing protein 10 OS=Homo sapiens OX=9606 GN=ADAM10 PE=1 SV=1	27	27	43	52	84.1	748	94.6	102.8	113.4	100	101.9	96.5	98.6	93	94.6	91.6	102.4	95.9	103.6	103	105.2	102.7	3174.8	3450.5	3805.8	3355.8	3419.1	3237.6	3309.4	3121.8	3175.4	3074.7	3435.7	3216.4	3475	3455.2	3529.2	3444.5	2854.5	2826.7	3120.6	2653.1	2969.2	2926.9	2857	2649.5	2828.7	2765.4
O43719	HIV Tat-specific factor 1 OS=Homo sapiens OX=9606 GN=HTATSF1 PE=1 SV=1	27	27	35	38	85.8	755	86.5	85.4	71.4	90.7	98.6	104.6	95.9	95.7	112.3	113.6	110.8	106.8	103.5	103.4	108.4	112.5	3413.9	3373.9	2820.6	3582.7	3891.8	4129.5	3784.6	3777.8	4434.1	4483.8	4375.7	4215.6	4086.3	4083.5	4278.9	4441.8	3069.5	2763.9	2312.8	2832.4	3379.7	3733.2	3267.3	3206.2	3949.9	4032.7
Q5QJE6	Deoxynucleotidyltransferase terminal-interacting protein 2 OS=Homo sapiens OX=9606 GN=DNTTIP2 PE=1 SV=2	27	27	44	66	84.4	756	85.1	89.5	93.9	82.6	95.7	93.8	95.3	90.4	94.8	100.2	94.6	88.4	124.6	126.6	123.2	121.4	4865.9	5120.1	5372.9	4723.3	5472.7	5363.3	5452.7	5171.9	5421.8	5732.5	5411.5	5056.6	7128.9	7243.1	7046.3	6946.6	4374.9	4194.4	4405.6	3734.2	4752.6	4848.6	4707.4	4389.5	4829.8	5155.8
Q01813	ATP-dependent 6-phosphofructokinase, platelet type OS=Homo sapiens OX=9606 GN=PFKP PE=1 SV=2	27	30	46	61	85.5	784	141.2	137.3	96.1	162.2	109.2	122.8	106.1	129.6	81.9	75.2	69.9	87.3	67.9	66.3	72.1	74.8	5664.9	5508.5	3854.3	6505.9	4380.6	4928.5	4258.9	5201.3	3285.9	3018.1	2806.4	3502.2	2723.6	2661.2	2894.5	3000.1	5093.4	4512.6	3160.4	5143.5	3804.2	4455.6	3676.8	4414.4	2927.1	2714.5
P49321	Nuclear autoantigenic sperm protein OS=Homo sapiens OX=9606 GN=NASP PE=1 SV=2	27	27	41	37	85.2	788	138.6	129.8	78.4	171.5	98.8	115.7	109.3	135.5	76.6	78.7	64.5	86.2	73.6	72.6	83.7	86.6	3427.2	3209.6	1938.8	4242.1	2444.2	2860.4	2703.2	3351.9	1894.5	1946.9	1594.1	2132.5	1820.4	1796.6	2069.1	2141	3081.5	2629.4	1589.7	3353.7	2122.6	2585.9	2333.7	2844.8	1687.7	1751
Q96T88	E3 ubiquitin-protein ligase UHRF1 OS=Homo sapiens OX=9606 GN=UHRF1 PE=1 SV=1	27	29	46	59	89.8	793	85.8	87.9	92	84.3	104.3	101.9	106.5	101.3	96.3	87.4	91.9	84.1	122	121	115.8	117.6	2444.9	2504.8	2620.4	2400	2971.9	2901.4	3033.9	2884.4	2741.7	2490.1	2617.5	2395.9	3473.9	3447.2	3297.8	3350.4	2198.3	2052	2148.7	1897.4	2580.8	2622.9	2619.2	2448	2442.4	2239.6
Q6ZNB6	NF-X1-type zinc finger protein NFXL1 OS=Homo sapiens OX=9606 GN=NFXL1 PE=1 SV=2	27	27	38	40	101.3	911	91.8	102.6	108	89.4	96.5	91.2	96.8	88.8	98.2	93.3	99.5	87.9	117.3	115.7	112	111.1	2273.9	2541.5	2675.8	2214.6	2390.1	2259	2398.3	2198.4	2432.9	2310.1	2464.7	2177.7	2905.3	2866	2773.2	2751	2044.5	2082	2194	1750.8	2075.6	2042.3	2070.5	1865.8	2167.2	2077.7
B5ME19	Eukaryotic translation initiation factor 3 subunit C-like protein OS=Homo sapiens OX=9606 GN=EIF3CL PE=1 SV=1	27	27	31	38	105.4	914	123.5	111	77.5	151.2	102.4	116.1	100.3	126.2	90.6	95.3	82.8	104.2	74.1	73.3	81.2	90.1	4165.1	3742.8	2613.4	5099	3454.4	3914.3	3382.2	4256.4	3055.5	3213.6	2792.3	3515.1	2497.9	2472.6	2739	3036.6	3744.9	3066.1	2142.9	4031.2	2999.8	3538.7	2919.9	3612.5	2721.9	2890.3
P57740	Nuclear pore complex protein Nup107 OS=Homo sapiens OX=9606 GN=NUP107 PE=1 SV=1	27	27	38	64	106.3	925	94.6	92.7	98.8	87.4	95.3	89.3	94.5	87.2	109	101.3	110.3	102.7	111	110.5	106.9	108.7	5443.9	5335.1	5686	5031.8	5489.1	5138.7	5441.5	5017.3	6277.1	5832.8	6348.9	5911.6	6387.9	6359.9	6152	6256.1	4894.7	4370.6	4662.3	3978.1	4766.8	4645.6	4697.7	4258.2	5591.7	5246
Q9NZ08	Endoplasmic reticulum aminopeptidase 1 OS=Homo sapiens OX=9606 GN=ERAP1 PE=1 SV=3	27	27	33	44	107.2	941	103.3	107	117	91.4	89.1	83.2	85.7	84.8	107.6	106.5	100.5	95	109.5	109.1	104.1	106.1	3403.5	3523.1	3854.2	3010.5	2935.4	2741.4	2822	2794.2	3544	3508.5	3309.4	3128.8	3608.1	3594.3	3430	3493.2	3060.1	2886.2	3160.3	2380.1	2549.1	2478.3	2436.3	2371.5	3157	3155.5
P33176	Kinesin-1 heavy chain OS=Homo sapiens OX=9606 GN=KIF5B PE=1 SV=1	27	33	39	45	109.6	963	103.2	93.8	72.6	122.4	102.8	115.8	104.4	124.7	92.5	90.5	89.5	105.7	93	88.5	100.6	100.1	2646.5	2404.9	1861.5	3138.5	2637.4	2969.7	2678	3198.4	2371.1	2320.7	2294.9	2710	2385.2	2269.8	2579.2	2567.9	2379.5	1970.1	1526.4	2481.2	2290.3	2684.7	2312	2714.5	2112.2	2087.2
O15294	UDP-N-acetylglucosamine--peptide N-acetylglucosaminyltransferase 110 kDa subunit OS=Homo sapiens OX=9606 GN=OGT PE=1 SV=3	27	27	31	38	116.9	1046	107.9	102.6	102.9	108.1	102.8	102.7	102.5	100.9	88.9	84.2	85.6	85.5	107.6	106.8	106.3	104.6	3206.7	3048.1	3056	3213.1	3053.7	3051.5	3044.2	2998.1	2640.1	2501.2	2544.3	2540.2	3195.6	3174.1	3159.4	3108.7	2883.2	2497.1	2505.8	2540.2	2651.9	2758.7	2628.1	2544.5	2351.8	2249.5
O14776	Transcription elongation regulator 1 OS=Homo sapiens OX=9606 GN=TCERG1 PE=1 SV=2	27	28	24	44	123.8	1098	100.5	92.5	83.3	103.6	99	104	96.6	104.6	99.2	99.8	98	102.1	104.3	101.8	104.6	106	2625.8	2416.7	2178.4	2707.3	2587	2719.1	2525.5	2733.9	2593.7	2608.2	2562.5	2667.8	2726.1	2660.2	2734.5	2770.9	2360.9	1979.8	1786.2	2140.4	2246.6	2458.2	2180.3	2320.3	2310.5	2345.8
P54289	Voltage-dependent calcium channel subunit alpha-2/delta-1 OS=Homo sapiens OX=9606 GN=CACNA2D1 PE=1 SV=3	27	27	28	34	124.5	1103	90.2	96.7	103	90.9	100	97.6	102.1	95.4	99.2	101	106.2	101.2	104.4	102.6	103	106.5	2051.2	2200.6	2343.5	2066.7	2273.9	2220.2	2321.2	2170.6	2256.7	2298.3	2415.7	2302.6	2373.8	2334	2341.7	2422.5	1844.3	1802.7	1921.6	1633.9	1974.7	2007.2	2004	1842.2	2010.3	2067.1
P28340	DNA polymerase delta catalytic subunit OS=Homo sapiens OX=9606 GN=POLD1 PE=1 SV=2	27	28	29	44	123.6	1107	124.4	100.4	99.2	110.9	95.2	101.4	95.4	108.3	91.3	104.6	79.4	94.6	98.7	95	100.9	100.3	3627.6	2928.1	2891.2	3233.8	2775.2	2954.7	2782.3	3157.1	2661.4	3049.2	2314	2756.4	2875.9	2770.6	2942	2922.9	3261.6	2398.7	2370.7	2556.6	2410	2671.1	2402	2679.4	2370.8	2742.4
Q9ULU4	Protein kinase C-binding protein 1 OS=Homo sapiens OX=9606 GN=ZMYND8 PE=1 SV=2	27	28	26	51	131.6	1186	100.6	101.8	108.6	97.7	97.5	91.7	95.7	89.4	90.1	87.2	86.1	81.4	121.2	119.2	117.2	114.8	3127.5	3165.6	3377.4	3040	3032.5	2851.8	2975.3	2779.9	2801.7	2713.4	2677.9	2532.4	3769.7	3706	3643.8	3569.7	2812	2593.3	2769.4	2403.4	2633.5	2578.1	2568.6	2359.3	2495.8	2440.4
Q8IY17	Patatin-like phospholipase domain-containing protein 6 OS=Homo sapiens OX=9606 GN=PNPLA6 PE=1 SV=3	27	27	25	38	150.9	1375	93.8	101.8	107.9	93.2	93.4	92.3	93.2	88.5	98.7	97.4	96.7	94.4	116.7	113.2	109.4	109.2	2296.6	2491.9	2640.8	2281	2286.7	2259.5	2281.2	2166	2414.9	2383.7	2366.1	2311.4	2855.6	2771	2678.2	2673	2064.9	2041.4	2165.3	1803.4	1985.8	2042.6	1969.4	1838.3	2151.2	2143.9
Q04637	Eukaryotic translation initiation factor 4 gamma 1 OS=Homo sapiens OX=9606 GN=EIF4G1 PE=1 SV=4	27	31	22	51	175.4	1599	118.2	93.2	74	134.3	116.1	142	119.3	141.5	81.4	93.2	69.9	93.5	76.6	76.6	83	87.2	3905.6	3077.3	2444.6	4436.4	3835.3	4690.5	3942	4674.7	2687.7	3077.4	2308.9	3088.2	2531.7	2529.1	2743.2	2881.9	3511.5	2521	2004.4	3507.3	3330.6	4240.4	3403.2	3967.5	2394.2	2767.8
P51532	Transcription activator BRG1 OS=Homo sapiens OX=9606 GN=SMARCA4 PE=1 SV=2	27	41	24	76	184.5	1647	90.4	90	92.7	88.2	99.3	96	95.1	88.4	104.5	109.1	107.7	97.7	111	110.7	109	110.1	2868.3	2855.6	2941	2796.2	3148.8	3043.4	3015.2	2803.8	3314.5	3458.3	3416.1	3097.8	3518.9	3510.6	3457.9	3492.6	2578.9	2339.3	2411.5	2210.6	2734.5	2751.4	2603.1	2379.7	2952.6	3110.4
Q69YN4	Protein virilizer homolog OS=Homo sapiens OX=9606 GN=VIRMA PE=1 SV=2	27	27	14	42	201.9	1812	79.5	76.7	81.8	75.4	100.3	93.7	98.9	86.8	108.7	102.9	110.7	101.3	122.8	121.4	118.9	120.1	1863.8	1798.4	1919.6	1769.2	2353	2198.4	2319.7	2035.8	2549.7	2412.6	2597.3	2376.8	2879.8	2846.9	2789.7	2815.9	1675.8	1473.2	1574	1398.7	2043.4	1987.5	2002.6	1727.8	2271.3	2169.9
P48634	Protein PRRC2A OS=Homo sapiens OX=9606 GN=PRRC2A PE=1 SV=3	27	28	19	42	228.7	2157	97.6	87.8	81.2	105.8	103.6	111.1	107.9	118.8	84.8	93.7	88.5	90.8	109.1	105.1	106	108.4	1991.9	1791.9	1658	2159.5	2115.6	2268.4	2202.2	2425.1	1732.1	1912.5	1806.6	1853.7	2226.9	2145.2	2164.1	2212.2	1790.9	1467.9	1359.5	1707.3	1837.2	2050.7	1901.2	2058.3	1542.9	1720.1
Q8IZT6	Abnormal spindle-like microcephaly-associated protein OS=Homo sapiens OX=9606 GN=ASPM PE=1 SV=2	27	27	9	33	409.5	3477	93.9	94.7	102.4	90.9	72.9	70.5	72.3	67	119.8	111.2	113.9	107.8	120.5	121.8	122.1	118.2	948.6	956.7	1034.3	918	736.1	712.4	729.6	676.8	1209.7	1123.2	1150.1	1088.8	1217.1	1230.3	1232.9	1193.3	852.9	783.8	848.1	725.8	639.2	644	629.9	574.4	1077.6	1010.2
P39023	60S ribosomal protein L3 OS=Homo sapiens OX=9606 GN=RPL3 PE=1 SV=2	26	26	51	97	46.1	403	119.2	115.8	111.5	117.5	98.8	101.7	96.7	106.4	88	89.1	78.4	86.3	95.4	98.8	98.8	97.4	7075.4	6877.1	6621.3	6977.6	5866.4	6038.6	5741.5	6317.7	5225.4	5288.2	4654.8	5125.8	5666.7	5868.4	5868.6	5783.5	6361.5	5633.8	5429.3	5516.4	5094.5	5459.2	4956.8	5361.9	4654.8	4756.2
P22234	Multifunctional protein ADE2 OS=Homo sapiens OX=9606 GN=PAICS PE=1 SV=3	26	26	55	62	47	425	121.8	119.7	73.5	152.3	119.4	141.6	122	155.7	72.6	72.2	67.1	87.4	69.8	69.1	77	78.8	6752.9	6633.8	4073	8443.8	6621.3	7848.9	6765.2	8630.7	4025.4	4000.6	3719	4846.2	3871.3	3828.8	4266.7	4368.7	6071.6	5434.5	3339.7	6675.6	5750	7095.7	5840.5	7324.9	3585.9	3598.1
Q9Y6N5	Sulfide:quinone oxidoreductase, mitochondrial OS=Homo sapiens OX=9606 GN=SQOR PE=1 SV=1	26	26	54	52	49.9	450	85.4	93	108.3	86.9	88.5	85.8	87.4	79.8	116.4	112.6	114.9	105	110.8	112.8	108.4	104	3837.4	4182.8	4866.5	3906.6	3979.5	3855.1	3927.6	3587.7	5233.5	5062.1	5165.5	4720.5	4981.1	5069.7	4873.7	4675.4	3450.3	3426.6	3990.4	3088.5	3455.8	3485.1	3390.8	3044.9	4662	4552.8
Q8TED0	U3 small nucleolar RNA-associated protein 15 homolog OS=Homo sapiens OX=9606 GN=UTP15 PE=1 SV=3	26	26	54	50	58.4	518	99	101.1	112.6	92	96	91.3	90.8	85	102.5	102.3	103	99	107	108.5	104.5	105.4	5334.5	5447.2	6066.9	4954	5172.6	4915.7	4890.8	4581.6	5522.8	5508.3	5547.6	5335.7	5761.9	5845	5628.8	5678.7	4796.3	4462.4	4974.7	3916.5	4491.9	4444	4222.4	3888.5	4919.8	4954.1
P14314	Glucosidase 2 subunit beta OS=Homo sapiens OX=9606 GN=PRKCSH PE=1 SV=2	26	26	41	145	59.4	528	84.4	83.4	88	78.8	94.2	87.9	93.5	88.7	94.5	100.2	102.2	93.8	129.9	128.2	126.5	125.9	6710.5	6635.9	6997.1	6269.1	7491.5	6991.6	7435.3	7055.8	7517.9	7971.9	8132.4	7462.5	10330.1	10197	10064.2	10014.6	6033.5	5436.2	5737.4	4956.2	6505.7	6320.7	6419	5988.4	6697	7169.8
Q9Y2X3	Nucleolar protein 58 OS=Homo sapiens OX=9606 GN=NOP58 PE=1 SV=1	26	26	53	105	59.5	529	92.8	93.8	103.3	88.5	89	83.8	86.2	78.8	113.6	109.3	109.8	102.4	113.5	112.1	112.6	110.6	6723.5	6792.2	7483.9	6407.5	6442.3	6067.5	6245.1	5705.3	8224	7912.6	7948.5	7412.5	8216.4	8120.4	8151	8008.5	6045.2	5564.2	6136.5	5065.7	5594.6	5485.2	5391.5	4842.2	7326	7116.5
Q6P1J9	Parafibromin OS=Homo sapiens OX=9606 GN=CDC73 PE=1 SV=1	26	26	45	60	60.5	531	105.8	102.8	110	99.5	102.8	98.9	101.1	95.9	102.6	102.9	97.6	92	98.1	96.8	97	96	4987	4845.2	5185.4	4690.1	4844.6	4660.5	4765.9	4520.7	4836.5	4851.1	4601.6	4337.4	4623	4561.5	4573.5	4525	4483.8	3969.3	4251.8	3708	4207.1	4213.3	4114.5	3836.7	4308.4	4363.1
Q5SSJ5	Heterochromatin protein 1-binding protein 3 OS=Homo sapiens OX=9606 GN=HP1BP3 PE=1 SV=1	26	26	46	68	61.2	553	74.6	77.6	92.6	65.3	93.9	92	94.8	92	107.7	110	105	99.8	126.8	127	121.4	119.6	4025.9	4184.5	4998.6	3521.8	5064.5	4962.6	5114.7	4964.7	5810.3	5932.9	5664	5384	6841	6851.2	6552.3	6452.6	3619.7	3428	4098.7	2784.3	4398.1	4486.4	4415.6	4213.6	5175.9	5336
P17987	T-complex protein 1 subunit alpha OS=Homo sapiens OX=9606 GN=TCP1 PE=1 SV=1	26	26	56	57	60.3	556	127.6	113.4	79.9	146.5	111.4	124.8	110.6	133	85.8	88.8	81.6	106.9	69	67.2	75	78.5	8024.7	7129.4	5023.3	9216.7	7006.5	7847.2	6954.4	8366.6	5396	5582.1	5134.5	6725.5	4338.9	4226.3	4715.3	4939.4	7215.1	5840.5	4118.9	7286.6	6084.5	7094.1	6003.9	7100.8	4806.8	5020.5
P14866	Heterogeneous nuclear ribonucleoprotein L OS=Homo sapiens OX=9606 GN=HNRNPL PE=1 SV=2	26	27	57	279	64.1	589	103.8	102.4	117.8	97.2	107.2	102.4	109.3	103.5	77.3	69.2	70.4	68	119.8	123.8	115.1	112.7	11005.7	10860.7	12491.1	10300	11366.7	10861.3	11587.5	10968.9	8199.7	7335.7	7462.7	7205.8	12700	13122.5	12205.7	11952.2	9895.4	8897.2	10242.2	8143.1	9871	9819	10003.7	9309.4	7304.4	6597.6
P31939	Bifunctional purine biosynthesis protein PURH OS=Homo sapiens OX=9606 GN=ATIC PE=1 SV=3	26	26	53	51	64.6	592	125	118.4	80.3	150.5	118.4	133.5	119.2	143.3	76.6	69	67.8	85.7	75.6	73.7	79	84	3741.4	3546.1	2405.2	4504.8	3544.1	3998.2	3568.4	4290.1	2292.7	2065.9	2031.2	2565.9	2262	2206.1	2365.3	2515.2	3364	2905	1972.2	3561.4	3077.8	3614.5	3080.7	3641	2042.4	1858.1
Q9NYH9	U3 small nucleolar RNA-associated protein 6 homolog OS=Homo sapiens OX=9606 GN=UTP6 PE=2 SV=2	26	27	42	53	70.1	597	84.5	80.1	87.3	83.3	106.2	103	107	96.7	114.9	103.9	120.3	112.8	98.3	100.8	99.1	101.9	2775.8	2632.7	2868.6	2737.7	3489.2	3385.9	3516.6	3176.6	3775	3413.8	3952.1	3707.3	3230.6	3313.4	3255.8	3349.8	2495.8	2156.8	2352.2	2164.4	3030.1	3061	3036	2696	3362.8	3070.3
O60506	Heterogeneous nuclear ribonucleoprotein Q OS=Homo sapiens OX=9606 GN=SYNCRIP PE=1 SV=2	26	37	58	222	69.6	623	104.5	104.6	111.3	105.3	104.5	103.8	105.9	105.1	81.2	72.3	86.2	81.1	108.6	108.7	108.4	108.5	11255.3	11265.3	11991.4	11344.2	11260.9	11186.2	11406.1	11324.7	8752.5	7792.9	9281.6	8741.4	11698.7	11708.6	11677.6	11687.3	10119.8	9228.7	9832.5	8968.5	9779.2	10112.7	9847.1	9611.4	7796.8	7008.8
Q6P1M0	Long-chain fatty acid transport protein 4 OS=Homo sapiens OX=9606 GN=SLC27A4 PE=1 SV=1	26	29	45	51	72	643	90.9	101.6	112.9	98.2	81.1	75.1	85.2	76.9	115.9	109.5	112.4	106.7	109.1	111	105.7	107.7	2508.4	2803.8	3115.8	2711.6	2240	2073.9	2353	2123.1	3199.6	3023.7	3103.6	2944.5	3011.4	3062.9	2918.4	2973.4	2255.4	2296.9	2554.9	2143.7	1945.2	1874.9	2031.4	1801.9	2850.3	2719.5
Q96FV9	THO complex subunit 1 OS=Homo sapiens OX=9606 GN=THOC1 PE=1 SV=1	26	26	47	65	75.6	657	113.3	112.6	104.3	100.2	99.2	94.6	97.5	92.1	102	101.2	99.1	91.2	98.6	98.9	96.9	98.3	5681.9	5646.4	5232.8	5028	4978.8	4743.3	4891.8	4621	5119.4	5078.1	4970.4	4577.3	4944.2	4963.8	4859.3	4930.4	5108.7	4625.6	4290.7	3975.1	4323.6	4288.1	4223.2	3921.9	4560.5	4567.2
O94776	Metastasis-associated protein MTA2 OS=Homo sapiens OX=9606 GN=MTA2 PE=1 SV=1	26	30	48	58	75	668	96.2	98.9	98	85	98.6	99.1	99.4	98.8	100.9	100.6	94.9	97.9	108.6	106.3	108.2	108.5	2514.7	2583.8	2562.4	2221.6	2576.4	2591.3	2598.5	2582.9	2637.1	2629.3	2481.2	2557.7	2838.4	2779.4	2826.8	2836.8	2261	2116.7	2101.1	1756.4	2237.4	2342.6	2243.3	2192.1	2349.1	2364.8
P08133	Annexin A6 OS=Homo sapiens OX=9606 GN=ANXA6 PE=1 SV=3	26	26	35	46	75.8	673	119.7	109.4	72.7	146.2	107.4	125.9	109	134.9	92.3	93.4	89.7	112	66.5	66.7	76.1	78	3918.8	3581.3	2380.1	4786.7	3515.8	4119.5	3567	4415	3020.3	3057.1	2937.2	3666.2	2175.4	2184.2	2489.4	2554.5	3523.4	2933.8	1951.6	3784.3	3053.2	3724.2	3079.4	3747	2690.5	2749.5
Q15061	WD repeat-containing protein 43 OS=Homo sapiens OX=9606 GN=WDR43 PE=1 SV=3	26	26	41	71	74.8	677	109.9	111.6	120.6	106.6	98.9	93.3	99.3	95.5	96.5	84.3	90.1	87.6	102.1	104.3	99.3	100	5848.9	5941.9	6421.3	5676.5	5266.9	4969.1	5289.4	5085.9	5136.4	4491	4799.2	4662.7	5437.7	5552.2	5286	5325.8	5258.8	4867.7	5265.3	4487.8	4573.9	4492.3	4566.5	4316.4	4575.6	4039.2
Q92945	Far upstream element-binding protein 2 OS=Homo sapiens OX=9606 GN=KHSRP PE=1 SV=4	26	30	52	71	73.1	711	114.8	112.2	91.7	133.5	96.1	103.3	96.9	109.8	83.8	88.1	80.7	88.3	98.7	97.7	100.5	103.9	4459.8	4357.6	3561	5187.5	3732.5	4013.6	3763.3	4265.1	3255.9	3423.8	3136	3429.1	3835.8	3794.5	3906.1	4036.3	4009.9	3569.8	2919.9	4101.2	3241.4	3628.4	3249	3619.9	2900.4	3079.4
Q12996	Cleavage stimulation factor subunit 3 OS=Homo sapiens OX=9606 GN=CSTF3 PE=1 SV=1	26	26	37	49	82.9	717	95.9	91.4	91	97.3	104.1	103.5	105.9	104.1	106.3	102.6	106.6	102.6	96	96.7	96.3	99.6	3003.2	2861.3	2850.2	3044.8	3257.7	3239.7	3316.2	3258.1	3328.3	3211.7	3338	3213.4	3005.9	3026.3	3015.2	3119.2	2700.2	2344	2337	2407.2	2829.1	2928.8	2863	2765.2	2964.9	2888.6
Q9H8H0	Nucleolar protein 11 OS=Homo sapiens OX=9606 GN=NOL11 PE=1 SV=1	26	26	38	53	81.1	719	96.4	101.8	97.4	88.2	101.8	96.7	100.2	89.8	122.3	114.6	130	120.4	85.7	85.4	85	84.3	6283.5	6633.7	6350.9	5753.1	6639.7	6303	6529.9	5854	7971.7	7471.8	8472.5	7849	5587.2	5567.2	5542.8	5498.3	5649.6	5434.4	5207.5	4548.3	5766	5698.1	5637.4	4968.4	7101.3	6720
P98082	Disabled homolog 2 OS=Homo sapiens OX=9606 GN=DAB2 PE=1 SV=3	26	26	43	76	82.4	770	110.9	107.2	109.7	112.9	92.3	90.5	97	96	81.6	85.5	77.4	75.4	117.4	118.1	115.1	113.1	5251.6	5078.2	5196.9	5344.5	4370.5	4285	4595.7	4546.3	3863.8	4047.5	3663.6	3570.5	5561.8	5593.1	5451	5355.2	4721.8	4160.1	4261.2	4225.3	3795.4	3873.8	3967.6	3858.5	3441.9	3640.3
Q16666	Gamma-interferon-inducible protein 16 OS=Homo sapiens OX=9606 GN=IFI16 PE=1 SV=3	26	29	38	50	88.2	785	140.5	122.4	126.5	133.4	104.9	105.3	103.4	112.8	82.3	83.6	75.3	83.9	78.2	81.6	82.2	83.8	4698.7	4091.4	4229.3	4460.6	3508.6	3519.9	3456.9	3771.6	2750.8	2794.1	2517.5	2804.7	2614.3	2728	2748.5	2802.7	4224.6	3351.7	3467.8	3526.5	3046.9	3182.1	2984.4	3201	2450.4	2513
Q8IYB8	ATP-dependent RNA helicase SUPV3L1, mitochondrial OS=Homo sapiens OX=9606 GN=SUPV3L1 PE=1 SV=1	26	26	31	50	87.9	786	101.6	100	110.4	89.8	96.8	91.6	98.5	89.8	106.6	105.6	102.2	99.4	102.1	103.2	101.7	100.8	4160.1	4094.9	4522	3679.6	3963.6	3750.5	4033.5	3679.5	4364.2	4323.5	4184.2	4070.9	4181	4228	4163.2	4128.7	3740.4	3354.6	3707.9	2909	3442.1	3390.6	3482.2	3122.8	3887.7	3888.5
Q8IWA0	WD repeat-containing protein 75 OS=Homo sapiens OX=9606 GN=WDR75 PE=1 SV=1	26	26	34	43	94.4	830	114.9	114.7	120.1	111.6	88	77.6	87.8	77.5	107.7	102.7	110.4	102.4	96.6	97.1	94.9	96.1	5149	5137.7	5379.3	4999.6	3941.2	3478.8	3931.9	3470.9	4824.3	4602	4944.3	4588.3	4328.2	4352.5	4254	4303.4	4629.5	4208.9	4410.8	3952.6	3422.6	3144.9	3394.5	2945.8	4297.5	4139
Q9BZJ0	Crooked neck-like protein 1 OS=Homo sapiens OX=9606 GN=CRNKL1 PE=1 SV=4	26	26	27	45	100.4	848	101.8	101	111.5	97.5	101.6	98.8	103.4	95.6	104.6	103	102.5	94.3	97.3	97.3	95.1	94.6	4764.7	4726	5219.3	4561.9	4755.2	4624.8	4839.9	4472.9	4896.9	4820.1	4797.9	4411.4	4554.7	4552.1	4451.9	4429.5	4284	3871.6	4279.6	3606.6	4129.5	4181	4178.4	3796.2	4362.2	4335.2
Q9H8H2	Probable ATP-dependent RNA helicase DDX31 OS=Homo sapiens OX=9606 GN=DDX31 PE=1 SV=2	26	26	32	36	94	851	97.9	100.1	109.6	97.2	97.6	93.5	93.3	86.8	113.1	107.4	112.8	106.3	96.2	96.2	96.1	96	2830.1	2896.4	3169.1	2810.1	2822.8	2703.2	2698.9	2509.4	3270.5	3105.8	3262.8	3075	2782.8	2781.5	2779.3	2777.4	2544.6	2372.8	2598.5	2221.6	2451.4	2443.8	2330	2129.8	2913.4	2793.3
Q9NXE4	Sphingomyelin phosphodiesterase 4 OS=Homo sapiens OX=9606 GN=SMPD4 PE=1 SV=3	26	26	31	40	97.7	866	90.2	100.1	110.1	94	96.1	89	93.4	85.3	104.3	101.9	104.6	97	111.3	108.9	106.7	107	3082.1	3420.5	3761.6	3211.2	3282.9	3039.5	3190.4	2913.5	3561.7	3481	3571.9	3314.2	3801.2	3720.7	3645.2	3653.4	2771.2	2802.2	3084.4	2538.7	2850.9	2747.8	2754.3	2472.7	3172.8	3130.7
Q9BZF1	Oxysterol-binding protein-related protein 8 OS=Homo sapiens OX=9606 GN=OSBPL8 PE=1 SV=3	26	27	34	44	101.1	889	87.3	94.1	100.5	90.1	94.3	88.5	91.1	82.5	100.6	96.2	106.2	98.1	121	118.2	116.8	114.7	2950.9	3181.1	3399.4	3045.4	3186.9	2992	3080.5	2788	3403.1	3253.9	3590.1	3315.5	4089.7	3997.5	3948.3	3877.6	2653.2	2606	2787.4	2407.7	2767.5	2704.9	2659.4	2366.2	3031.5	2926.6
P12814	Alpha-actinin-1 OS=Homo sapiens OX=9606 GN=ACTN1 PE=1 SV=2	26	47	59	172	103	892	94.8	95.1	91.1	112.1	88.7	110.1	107.3	120.4	100	78.3	81.4	70.4	112.8	113.5	114.1	109.9	3962.5	3973.3	3808.4	4686	3705.4	4600.1	4483.5	5031.9	4180.7	3271.7	3403	2942.5	4713.1	4743.8	4768.2	4595.1	3562.7	3255	3122.8	3704.7	3217.8	4158.7	3870.7	4270.7	3724.2	2942.5
Q14764	Major vault protein OS=Homo sapiens OX=9606 GN=MVP PE=1 SV=4	26	26	37	41	99.3	893	118.2	111	86.8	133	113	117.4	114.5	122.1	88.6	83.4	85.8	93.1	81	81	83.5	87.6	3985	3741.8	2926.9	4483.5	3809	3956.9	3859.4	4115.6	2986.7	2813.1	2892.1	3139.8	2730.9	2731.8	2815.2	2954.6	3582.9	3065.3	2399.9	3544.6	3307.8	3577.2	3331.9	3492.9	2660.6	2530.1
Q15269	Periodic tryptophan protein 2 homolog OS=Homo sapiens OX=9606 GN=PWP2 PE=2 SV=2	26	26	30	63	102.4	919	107.7	104.3	115.5	100.5	95.4	87.9	97.4	88.5	104.6	100.9	97	89	104.8	106.1	101.2	99.3	5520	5343.2	5915.7	5148.3	4889.5	4502.1	4988.9	4535.9	5357.3	5170.6	4972.1	4558.3	5368.8	5434.7	5186.9	5089.7	4963.1	4377.2	4850.7	4070.2	4246.1	4070	4307.1	3849.7	4772.4	4650.4
Q9H0D6	5'-3' exoribonuclease 2 OS=Homo sapiens OX=9606 GN=XRN2 PE=1 SV=1	26	26	27	49	108.5	950	94.1	90.3	95.3	93.9	98.3	97.8	94.9	91.6	93.7	78.5	92.9	88.1	121.8	122.1	124.2	122.3	3468.4	3330.4	3512.3	3463.1	3623.7	3606.4	3499	3378.4	3453.3	2894.6	3426.1	3248.6	4490.6	4502.4	4579.6	4510.2	3118.5	2728.3	2879.9	2737.8	3146.9	3260.3	3020.7	2867.3	3076.3	2603.4
Q86VM9	Zinc finger CCCH domain-containing protein 18 OS=Homo sapiens OX=9606 GN=ZC3H18 PE=1 SV=2	26	26	27	46	106.3	953	90.4	99.1	104.7	89.4	85.6	80.6	84	77.7	99.5	104.7	95.9	87.6	127.7	126.4	124.6	122.2	5191.4	5692.4	6013.1	5135.7	4919.1	4628.1	4828	4462.1	5713.8	6013.9	5507.6	5032.9	7333.3	7262.8	7156.7	7019.9	4667.6	4663.3	4930.5	4060.2	4271.8	4184	4168.1	3787	5089.9	5408.9
Q5JTZ9	Alanine--tRNA ligase, mitochondrial OS=Homo sapiens OX=9606 GN=AARS2 PE=1 SV=1	26	26	34	42	107.3	985	101.2	113	110.9	97.8	84.8	79.3	84.6	80	100.4	98.8	97.7	92.4	114.2	115.6	112	117.3	2625.6	2933.2	2879.4	2537.7	2201.5	2059.5	2195.8	2077.1	2605.9	2565.8	2537.2	2397.7	2964.4	2999.9	2906.7	3044	2360.7	2402.9	2361	2006.3	1911.8	1861.9	1895.7	1762.8	2321.3	2307.7
Q8N766	ER membrane protein complex subunit 1 OS=Homo sapiens OX=9606 GN=EMC1 PE=1 SV=1	26	26	34	50	111.7	993	96	103	111.4	93	97.7	91.6	93.4	86.4	110	106.8	106.2	98.5	101.6	103.8	99.6	100.9	3828.3	4106.6	4444.9	3709.4	3898	3655	3724.4	3445.6	4387.9	4259.7	4235.9	3929.7	4051.8	4139	3973.9	4024.8	3442	3364.2	3644.6	2932.6	3385.1	3304.3	3215.3	2924.4	3908.8	3831.2
Q9NZB2	Constitutive coactivator of PPAR-gamma-like protein 1 OS=Homo sapiens OX=9606 GN=FAM120A PE=1 SV=2	26	28	32	45	121.8	1118	98.8	100.6	91.5	105.5	108.9	111.6	100.3	103	93.2	90.6	86.5	91.4	104.4	104.4	103.7	105.5	3178.2	3236.9	2942.7	3393.3	3503.1	3589.4	3227.6	3314.5	2999	2915.2	2780.9	2938.7	3359.4	3359.2	3335.6	3394.3	2857.5	2651.7	2412.9	2682.7	3042.2	3245	2786.5	2813	2671.5	2621.9
Q7Z5K2	Wings apart-like protein homolog OS=Homo sapiens OX=9606 GN=WAPL PE=1 SV=1	26	27	27	33	132.9	1190	93.9	91.8	84.9	97.3	95.5	99	92.7	93	84.5	83.1	83.9	84.8	127.2	126.7	128.9	132.8	2247.7	2198	2033.4	2329.7	2286.8	2369.9	2220.3	2226.9	2024.6	1990.8	2009	2030.5	3045.1	3034.9	3087.2	3179.9	2020.9	1800.6	1667.3	1841.9	1985.9	2142.5	1916.8	1890	1803.5	1790.5
Q14562	ATP-dependent RNA helicase DHX8 OS=Homo sapiens OX=9606 GN=DHX8 PE=1 SV=1	26	26	24	45	139.2	1220	94.7	93.8	104.5	93.7	90.6	90.2	94	87.9	101.8	100.9	96.9	90.3	116.9	115.9	113.2	114.8	2822.3	2794.7	3113.4	2790	2699.2	2688.2	2798.9	2618.2	3032.9	3005.4	2885.4	2689.1	3481.9	3453.6	3372	3420.1	2537.6	2289.4	2552.9	2205.7	2344.1	2430.2	2416.4	2222.1	2701.7	2703
Q9H9B1	Histone-lysine N-methyltransferase EHMT1 OS=Homo sapiens OX=9606 GN=EHMT1 PE=1 SV=4	26	27	26	40	141.4	1298	108.5	107.2	112	104	105.6	98.7	104.5	100.4	90.6	87.1	87.5	78.5	107.2	104.5	100.7	103	2758.4	2725.5	2846.8	2643.1	2682.8	2508.6	2655.3	2550.4	2302.7	2212.5	2224.9	1995.5	2725.5	2654.8	2560.1	2616.6	2480.1	2232.8	2334.3	2089.6	2329.8	2267.9	2292.4	2164.5	2051.3	1989.9
O75116	Rho-associated protein kinase 2 OS=Homo sapiens OX=9606 GN=ROCK2 PE=1 SV=4	26	31	22	36	160.8	1388	111.3	95.8	74.1	127.2	104.7	117.6	111.9	130.7	82.1	84	77.2	94.7	95.1	91.6	99.2	102.8	2057.2	1771	1369	2349.8	1935.5	2173	2067.4	2414.1	1516.9	1551.6	1426.2	1750.3	1757.3	1692.8	1832.4	1899.9	1849.7	1450.8	1122.6	1857.7	1680.9	1964.5	1784.8	2048.9	1351.2	1395.5
Q9Y5S2	Serine/threonine-protein kinase MRCK beta OS=Homo sapiens OX=9606 GN=CDC42BPB PE=1 SV=2	26	29	19	35	194.2	1711	116.1	110.7	101.7	126.1	99.3	105.2	102	107.1	92.3	91.7	86.1	92.3	90.9	89.4	94	95.2	2485.1	2370	2176.5	2699.8	2126.2	2251.3	2182.3	2293	1976.3	1962.6	1842.2	1974.9	1944.9	1913.4	2011.8	2038.4	2234.4	1941.5	1784.6	2134.4	1846.4	2035.2	1884	1946.1	1760.5	1765.2
Q07157	Tight junction protein ZO-1 OS=Homo sapiens OX=9606 GN=TJP1 PE=1 SV=3	26	26	18	33	195.3	1748	106.6	97.8	99.4	126.3	77.1	94.9	94.3	101.5	103.3	96.2	89.3	86.3	105.7	102.7	109.8	108.8	1957.4	1794.7	1824.1	2319.5	1414.7	1742.8	1730.7	1863.6	1896.2	1765.6	1640.1	1584.9	1940.6	1885.1	2016	1998.4	1759.9	1470.3	1495.7	1833.8	1228.5	1575.6	1494.1	1581.6	1689.2	1588
Q9H2Y7	Zinc finger protein 106 OS=Homo sapiens OX=9606 GN=ZNF106 PE=1 SV=1	26	26	18	35	208.8	1883	95.9	101.3	112.3	99.6	82.1	83.6	85.2	84.3	96	88.6	98.4	95.2	118.6	119.9	120.9	117.8	1424.9	1506.3	1669.5	1481	1221.1	1243.1	1266.8	1253.8	1427.2	1316.8	1462.6	1415.8	1763.7	1781.5	1797.4	1751.8	1281.1	1234	1368.9	1170.9	1060.4	1123.8	1093.7	1064.1	1271.4	1184.3
O60318	Germinal-center associated nuclear protein OS=Homo sapiens OX=9606 GN=MCM3AP PE=1 SV=2	26	26	19	37	218.3	1980	99.2	99.5	112.8	93.4	106.9	99.7	102.6	99.2	100.2	101.2	98.6	91.4	100.8	98.9	97.2	98.5	2606.4	2614.1	2964	2455.8	2808.5	2620.1	2695	2607.9	2632.1	2659.7	2590.4	2402.6	2650	2597.9	2553.1	2589.4	2343.5	2141.5	2430.4	1941.5	2438.9	2368.7	2326.7	2213.4	2344.7	2392.1
P30533	Alpha-2-macroglobulin receptor-associated protein OS=Homo sapiens OX=9606 GN=LRPAP1 PE=1 SV=1	25	25	54	42	41.4	357	96.5	97.2	100	94.1	91	85.1	91	85.9	91.6	92.7	93.7	84.6	124.2	125.5	122.7	124.3	3552.2	3580.5	3680.8	3464.7	3350.9	3133.4	3352.6	3162.6	3373.1	3412	3450.9	3117	4575.2	4621.3	4517.5	4576.8	3193.8	2933.2	3018.1	2739.2	2910	2832.7	2894.3	2684.1	3004.8	3068.7
Q7L0Y3	tRNA methyltransferase 10 homolog C OS=Homo sapiens OX=9606 GN=TRMT10C PE=1 SV=2	25	25	55	71	47.3	403	89.3	86	103.4	86.9	106.9	101.5	103.8	95.4	97.8	94.9	92.1	85.5	115.3	115.6	112.5	113.2	6460.7	6223	7484.2	6290.7	7733.4	7344.8	7511.8	6902.3	7079.5	6868.5	6665.1	6188.5	8346	8367.3	8141.8	8190.7	5808.9	5097.9	6136.8	4973.4	6715.9	6639.9	6485.1	5858	6306.5	6177.5
P27797	Calreticulin OS=Homo sapiens OX=9606 GN=CALR PE=1 SV=1	25	25	61	278	48.1	417	95.5	100.6	108.7	87.7	102.9	97.5	104	101.5	74.3	65.6	74.3	68	131.1	131.6	128.5	128.3	15778	16615.5	17962.4	14492.3	17007.8	16106.1	17179	16770.9	12274	10833	12283.1	11239.7	21658.9	21743	21238.1	21192.1	14186.2	13611.6	14728.5	11457.4	14769.8	14560.5	14830.9	14233.7	10933.8	9743.1
O43615	Mitochondrial import inner membrane translocase subunit TIM44 OS=Homo sapiens OX=9606 GN=TIMM44 PE=1 SV=2	25	25	47	73	51.3	452	95.6	95.6	104.8	88.1	88	83.4	86.2	82.2	98.1	104.8	100.8	97.9	120.5	120.4	117.4	116.1	3408.7	3407.6	3734.9	3141.3	3137	2973.5	3071.5	2930.8	3497.9	3736.3	3592	3489.8	4296.4	4291.3	4183.2	4138.4	3064.8	2791.5	3062.5	2483.5	2724.2	2688.1	2651.7	2487.4	3115.9	3360.4
Q6NUK1	Calcium-binding mitochondrial carrier protein SCaMC-1 OS=Homo sapiens OX=9606 GN=SLC25A24 PE=1 SV=2	25	25	52	79	53.3	477	85.3	90.7	104.5	78.6	107.5	100.4	104.1	97.1	92.7	95.1	87.4	78.1	122.1	122.4	117.4	116.6	6077.2	6458.9	7442	5600.7	7653.6	7153.1	7412.1	6912.3	6603.2	6772.3	6224.9	5563.7	8693.6	8713.4	8358.3	8306.4	5464	5291.2	6102.2	4427.9	6646.5	6466.6	6399	5866.5	5882.2	6091
P14868	Aspartate--tRNA ligase, cytoplasmic OS=Homo sapiens OX=9606 GN=DARS1 PE=1 SV=2	25	25	50	55	57.1	501	116	106.5	93.7	119.2	112.1	115.6	109.9	118	91	88	89	95	85	84.8	87.2	88.9	4951.6	4546.8	3998.1	5089.8	4787.7	4935.4	4690.2	5038	3886	3757.1	3800.1	4055.1	3628.4	3622.3	3723.5	3794.8	4452	3724.8	3278.3	4024	4157.7	4461.8	4049.1	4275.8	3461.7	3379.1
Q7Z3B4	Nucleoporin p54 OS=Homo sapiens OX=9606 GN=NUP54 PE=1 SV=2	25	25	54	63	55.4	507	104.2	111.1	113	95.7	110.6	107	107.1	101	100.9	99.5	96.3	91.5	90.5	91.1	89	91.4	5765.6	6148	6252.9	5293	6119.4	5922.2	5926	5589.3	5583.9	5504.2	5324.8	5061.7	5005.8	5037.8	4924.2	5057	5184	5036.5	5127.1	4184.6	5314.2	5353.9	5116.1	4743.7	4974.2	4950.4
P49419	Alpha-aminoadipic semialdehyde dehydrogenase OS=Homo sapiens OX=9606 GN=ALDH7A1 PE=1 SV=5	25	25	52	57	58.5	539	101.2	102.9	106.1	99.9	92.9	90.6	91.7	89.8	102.1	102.3	97.2	95.8	106.8	108	105.5	107.3	5293.1	5382.5	5552.3	5228.9	4858.6	4739.9	4795.9	4697	5339.5	5351.2	5086.2	5011.6	5589.7	5649.3	5517.3	5613.5	4759.1	4409.4	4552.7	4133.9	4219.3	4285.1	4140.4	3986.4	4756.5	4812.8
Q14247	Src substrate cortactin OS=Homo sapiens OX=9606 GN=CTTN PE=1 SV=2	25	25	42	42	61.5	550	126.6	116.6	75.5	154.2	85.5	94.9	84.1	101.5	89.1	110.6	84	107.8	89.5	85.4	96.3	98.5	5334.5	4911.7	3180.7	6499.3	3604.1	4000	3542.1	4275.7	3753.4	4661.6	3539.4	4544	3772.5	3598	4059.9	4149.8	4796.3	4023.7	2608.1	5138.3	3129.9	3616.1	3058	3628.8	3343.6	4192.6
Q16822	Phosphoenolpyruvate carboxykinase [GTP], mitochondrial OS=Homo sapiens OX=9606 GN=PCK2 PE=1 SV=4	25	25	51	83	70.7	640	96.2	98.9	119.2	96	95.7	91.8	98	91.7	94.8	93.6	88.6	84.7	114.3	113.6	111.2	111.7	4122.6	4238.9	5106.8	4112.7	4100.1	3931.1	4199.4	3928	4061.7	4010.2	3793.8	3630.5	4896.8	4865.7	4763.6	4785.5	3706.7	3472.6	4187.4	3251.4	3560.6	3553.8	3625.4	3333.7	3618.2	3606.7
P0DMV9	Heat shock 70 kDa protein 1B OS=Homo sapiens OX=9606 GN=HSPA1B PE=1 SV=1	25	43	69	271	70	641	108	110	94.8	120.8	102.7	108.5	101.6	111.9	79.7	74.7	73.5	78.8	107.4	107.8	109.4	110.4	12401.1	12626.4	10883.3	13875.3	11790.2	12459.9	11671.3	12854.1	9152.5	8579.2	8435.5	9051.3	12335.9	12379	12561.3	12679.8	11150	10343.7	8923.9	10969.7	10238.8	11264.2	10076	10909.5	8153.2	7716
Q13769	THO complex subunit 5 homolog OS=Homo sapiens OX=9606 GN=THOC5 PE=1 SV=2	25	25	39	45	78.5	683	89.5	91.4	95.6	85.5	114.2	106.3	111.5	99.9	102.3	95.4	96.2	87	108.1	107.8	104.4	104.9	3874.2	3956.5	4135.6	3699	4939.4	4601.2	4823.4	4321.9	4424.7	4127	4162.3	3765.5	4676	4662.1	4515.9	4539.1	3483.4	3241.2	3391.1	2924.4	4289.5	4159.6	4164.1	3668	3941.6	3711.8
Q9H078	Caseinolytic peptidase B protein homolog OS=Homo sapiens OX=9606 GN=CLPB PE=1 SV=1	25	25	39	49	78.7	707	101.7	104.8	117	98	101.4	95.3	100.2	96	95.4	96.5	94.9	88	104.1	104.6	101.3	100.6	4335.6	4466.8	4989.6	4179.6	4324.4	4063.3	4272	4090.8	4068.2	4113.3	4047.1	3752.1	4437.9	4460.9	4319.5	4288.7	3898.2	3659.2	4091.3	3304.4	3755.4	3673.4	3688.1	3471.9	3624	3699.5
Q08945	FACT complex subunit SSRP1 OS=Homo sapiens OX=9606 GN=SSRP1 PE=1 SV=1	25	25	36	68	81	709	118.2	113.8	113.4	104.4	103.6	100.8	104.5	102.4	87.9	77.5	84.5	80.3	100.4	102.6	102.2	103.4	5738.6	5527	5508.4	5071.7	5032.2	4897.2	5073.8	4973.5	4269.7	3765.3	4106.2	3897.7	4877.7	4984.3	4964.4	5021.5	5159.7	4527.8	4516.7	4009.6	4370	4427.3	4380.3	4221.1	3803.5	3386.5
O60488	Long-chain-fatty-acid--CoA ligase 4 OS=Homo sapiens OX=9606 GN=ACSL4 PE=1 SV=2	25	27	48	73	79.1	711	104.3	105.1	112.3	101.8	103	96.2	98.4	89.7	106.8	91.5	104.3	98.2	96.9	99.6	96.4	95.5	4385.2	4419.4	4719.1	4279.6	4329.2	4042.4	4135.8	3770.7	4489.1	3847.9	4385.7	4128.7	4074.1	4185.3	4051.8	4014.5	3942.8	3620.4	3869.5	3383.4	3759.5	3654.5	3570.5	3200.2	3998.9	3460.8
O95573	Long-chain-fatty-acid--CoA ligase 3 OS=Homo sapiens OX=9606 GN=ACSL3 PE=1 SV=3	25	27	48	82	80.4	720	99.8	106.4	113.5	96.2	103.1	97.4	100.2	94.7	89.9	80.4	90.4	82.5	113.6	114.7	110.1	107.1	3927.2	4185.3	4464.3	3783.6	4057.7	3833	3941.2	3725.3	3535.5	3165.4	3556.5	3246.1	4470.4	4513.9	4333.4	4215.8	3531	3428.6	3660.6	2991.2	3523.8	3465.2	3402.6	3161.7	3149.5	2847
Q9Y4W2	Ribosomal biogenesis protein LAS1L OS=Homo sapiens OX=9606 GN=LAS1L PE=1 SV=2	25	25	43	44	83	734	98.8	103.1	100.5	95.1	99.5	91.2	95	90.5	95	91.5	85.8	82.3	120.8	117.7	116.5	116.8	3285.1	3425.7	3340.8	3159.5	3306.1	3029.5	3155.6	3007.6	3156.5	3041.6	2853	2735.7	4013.1	3912.8	3871	3881.5	2953.7	2806.4	2739.3	2497.9	2871.1	2738.8	2724.3	2552.6	2811.9	2735.5
Q14137	Ribosome biogenesis protein BOP1 OS=Homo sapiens OX=9606 GN=BOP1 PE=1 SV=2	25	25	47	54	83.6	746	97.5	99.8	108.8	85.6	96.1	90	93.2	86	100.4	97.8	94.5	91.5	114.9	115.1	114.9	113.9	2789.8	2855.7	3113.7	2449.6	2751.1	2577.5	2668.5	2461.1	2874.4	2799.7	2705.8	2620.3	3290.1	3294.4	3287.6	3260.7	2508.3	2339.4	2553.1	1936.6	2389.1	2330.2	2303.8	2088.8	2560.6	2518
O60934	Nibrin OS=Homo sapiens OX=9606 GN=NBN PE=1 SV=1	25	25	43	33	84.9	754	103.5	111.7	102	103.9	97	98.1	94.1	95.3	88.7	83.8	86.2	86	111.7	110.9	113.5	113.6	1387.9	1498.4	1368.1	1392.9	1300.2	1315.9	1261.3	1278.4	1189.7	1123.6	1155.6	1154	1498.4	1487.4	1522	1522.8	1247.9	1227.5	1121.8	1101.2	1129.2	1189.6	1088.9	1085	1059.8	1010.5
Q5T3J3	Ligand-dependent nuclear receptor-interacting factor 1 OS=Homo sapiens OX=9606 GN=LRIF1 PE=1 SV=1	25	25	37	34	84.5	769	101	104.5	119.9	100.8	102.8	101.7	105.8	98.9	91.9	91.4	91.4	85.1	103.4	105.3	98.4	97.7	1429.5	1480.3	1697.9	1426.7	1455.8	1440.5	1498.3	1400.5	1301.7	1294	1294.6	1204.5	1464.2	1490.4	1393.1	1383.8	1285.3	1212.7	1392.2	1127.9	1264.3	1302.3	1293.5	1188.6	1159.6	1163.8
Q9P2I0	Cleavage and polyadenylation specificity factor subunit 2 OS=Homo sapiens OX=9606 GN=CPSF2 PE=1 SV=2	25	25	36	45	88.4	782	98.6	97.3	105.5	94.1	105.4	102.1	106.1	97.5	97.5	93.6	95.1	87.7	107.2	106.4	102.3	103.6	3086.3	3047.1	3301.7	2947.2	3298.1	3197.4	3319.8	3053.2	3052	2929.1	2976.6	2744.9	3356.2	3329.4	3203.1	3243.8	2775	2496.3	2707.3	2330	2864.1	2890.6	2866.1	2591.3	2718.8	2634.4
O95757	Heat shock 70 kDa protein 4L OS=Homo sapiens OX=9606 GN=HSPA4L PE=1 SV=3	25	30	41	46	94.5	839	109.4	100.1	76.3	130.8	105.1	116	104.7	119.7	90.3	95	83.4	92.5	90.8	90.6	96.8	98.5	3539	3238	2468.7	4234.3	3402.3	3754.8	3388.1	3874.8	2922.8	3073	2698.8	2993	2940.1	2931.4	3131.9	3189	3181.9	2652.6	2024.2	3347.6	2954.6	3394.5	2925	3288.6	2603.6	2763.8
P06737	Glycogen phosphorylase, liver form OS=Homo sapiens OX=9606 GN=PYGL PE=1 SV=4	25	30	34	57	97.1	847	121.9	109.1	62.4	150.9	111.2	124.9	106.1	132.8	92	89.6	87	113.6	68.9	67.1	77.8	84.7	5661	5067.7	2897.8	7008.7	5164.2	5799.4	4928.8	6169.4	4274.7	4163.5	4041.2	5275.3	3198.9	3117	3614.9	3934.4	5089.9	4151.5	2376.1	5541	4484.7	5242.9	4255.2	5236.1	3807.9	3744.6
Q9BUJ2	Heterogeneous nuclear ribonucleoprotein U-like protein 1 OS=Homo sapiens OX=9606 GN=HNRNPUL1 PE=1 SV=2	25	26	36	79	95.7	856	98.8	97.1	102.7	98.7	104	101.5	103.8	99	91.2	82.8	85	80.1	114.7	116.6	112.6	111.5	5013.9	4926	5211.6	5007.5	5276.4	5150.8	5270.1	5023.3	4626.6	4202.9	4312.7	4067.2	5822.7	5915.7	5712.6	5657.7	4508.1	4035.4	4273.3	3958.9	4582.1	4656.5	4549.8	4263.3	4121.4	3780.1
Q9GZR7	ATP-dependent RNA helicase DDX24 OS=Homo sapiens OX=9606 GN=DDX24 PE=1 SV=1	25	25	32	54	96.3	859	94.3	91.6	99.1	88.8	95.7	94.7	94.2	87	100.5	95.2	100.5	93.9	116.9	114.9	117.1	115.6	4032.8	3917.1	4239.8	3799	4096.7	4050.1	4031.4	3724	4301.4	4074.9	4300	4019.3	4999.9	4914.1	5012.3	4945.3	3625.9	3208.9	3476.5	3003.4	3557.7	3661.5	3480.4	3160.6	3831.8	3664.9
P98175	RNA-binding protein 10 OS=Homo sapiens OX=9606 GN=RBM10 PE=1 SV=3	25	31	37	58	103.5	930	100	98.6	107.3	95	92	89.5	96.6	91.7	85.1	84.2	83	76.3	129	126.6	123	122.1	3807.6	3754.6	4087.3	3616.4	3503.4	3408.6	3680.7	3493.3	3239.7	3207.7	3159.3	2906.1	4911.1	4823	4685.4	4648.2	3423.5	3075.8	3351.5	2859.1	3042.4	3081.5	3177.6	2964.8	2886	2885
Q13111	Chromatin assembly factor 1 subunit A OS=Homo sapiens OX=9606 GN=CHAF1A PE=1 SV=3	25	25	27	36	106.8	956	89.7	88.3	91.6	82.9	95	93.6	94.7	90.5	93.2	95.6	96.6	89.9	126.9	126.8	122	122.8	2967.1	2918.8	3029.3	2739.9	3141.5	3096.3	3131.6	2991.7	3083.2	3159.8	3193.3	2971.6	4196.9	4192.6	4033.3	4060.9	2667.7	2391.1	2483.9	2166.1	2728.1	2799.1	2703.6	2539	2746.5	2841.9
Q8IX01	SURP and G-patch domain-containing protein 2 OS=Homo sapiens OX=9606 GN=SUGP2 PE=1 SV=2	25	25	25	34	120.1	1082	93.7	94.2	104.5	87.2	94.9	94.8	97.1	87.3	102.2	105.3	100.6	97	110.8	112.3	110.9	107.3	2537.3	2551.5	2831	2361.8	2570.1	2567.9	2628.5	2364.6	2767.2	2851.6	2725.2	2626.3	3001	3040	3002.3	2905	2281.3	2090.3	2321.3	1867.2	2231.9	2321.5	2269.2	2006.8	2465.1	2564.7
P82094	TATA element modulatory factor OS=Homo sapiens OX=9606 GN=TMF1 PE=1 SV=2	25	25	25	30	122.8	1093	93.9	93.7	97.1	89	90.7	89.5	93.4	90.5	86.1	92.6	97.2	87.1	126.2	124.9	126.7	121.4	3002.5	2997	3106.6	2847	2900.9	2861	2986.4	2892.8	2754.6	2961.4	3108.7	2785.5	4036.4	3995.2	4050.5	3882	2699.6	2455.2	2547.3	2250.8	2519.2	2586.5	2578.2	2455.2	2453.9	2663.5
Q9H6R4	Nucleolar protein 6 OS=Homo sapiens OX=9606 GN=NOL6 PE=1 SV=2	25	25	29	52	127.5	1146	102.1	103.4	110.1	97.1	97.6	91.5	104.8	93.3	101.2	99.1	93.9	91.5	107	104.3	102.2	101.1	3567.1	3611.9	3848.7	3392.1	3410.1	3199.3	3662.4	3261.4	3534.9	3461.6	3282	3196.9	3738.5	3644	3572.2	3532	3207.2	2958.9	3155.8	2681.7	2961.4	2892.3	3161.8	2768	3148.9	3113.3
Q9HD20	Manganese-transporting ATPase 13A1 OS=Homo sapiens OX=9606 GN=ATP13A1 PE=1 SV=2	25	25	26	48	132.9	1204	94.4	95.6	106.3	92.4	97.4	92.8	96.2	87.6	106.3	101	101.2	94.8	109.7	109	108.8	106.8	3739.8	3788.3	4212.1	3661.3	3859.6	3677.3	3813.4	3471.4	4214.3	4001.6	4009.3	3757.2	4348.1	4320.9	4313.2	4231.5	3362.5	3103.4	3453.8	2894.6	3351.8	3324.4	3292.2	2946.2	3754.2	3599
P29144	Tripeptidyl-peptidase 2 OS=Homo sapiens OX=9606 GN=TPP2 PE=1 SV=4	25	25	24	38	138.3	1249	114.7	111.1	80.5	132.4	104.9	117.2	103.8	122	99.1	90.7	91.6	101.8	78.7	77.9	84.8	88.9	4138.1	4008.2	2902.5	4773.2	3781.9	4225.9	3742.8	4399.9	3575.7	3270.2	3302	3672.6	2838.3	2809.5	3057.7	3204.8	3720.6	3283.6	2379.9	3773.6	3284.2	3820.4	3231.3	3734.2	3185.3	2941.2
Q14C86	GTPase-activating protein and VPS9 domain-containing protein 1 OS=Homo sapiens OX=9606 GN=GAPVD1 PE=1 SV=2	25	25	19	34	164.9	1478	119.2	100.1	89.9	133.5	101.8	112.7	102.9	112.9	89.1	98.7	84.6	104.2	87	82.3	89.1	92	2950.3	2478.4	2226.2	3305.8	2521.7	2790.9	2548.2	2796.5	2205	2444.8	2094.1	2579	2153.4	2038.7	2206.5	2277.9	2652.6	2030.4	1825.4	2613.5	2189.9	2523.1	2199.9	2373.4	1964.2	2198.9
Q5SW79	Centrosomal protein of 170 kDa OS=Homo sapiens OX=9606 GN=CEP170 PE=1 SV=1	25	26	17	30	175.2	1584	96.9	85.9	83.7	104	100	106.2	98.7	105.7	90.3	106.5	88.8	96.3	106.2	101.9	112.9	116	1236.6	1095.8	1067.9	1327	1275.8	1354.3	1258.5	1348	1151.9	1358.4	1132.6	1228.1	1355.4	1300.4	1440.3	1480.3	1111.9	897.7	875.6	1049.1	1107.9	1224.4	1086.5	1144.1	1026.2	1221.7
Q9UIF9	Bromodomain adjacent to zinc finger domain protein 2A OS=Homo sapiens OX=9606 GN=BAZ2A PE=1 SV=4	25	25	16	33	211.1	1905	92.5	94.1	105.1	89.4	94.3	89.1	94	84.1	100.6	100.1	99.7	89.6	117.4	118.4	114.3	117.4	1314.9	1337.2	1493.4	1270.3	1339.4	1265.8	1335.2	1195.2	1429.5	1422.6	1416.4	1273.5	1668.2	1682.9	1624.5	1668.9	1182.2	1095.5	1224.6	1004.3	1163.2	1144.3	1152.7	1014.4	1273.4	1279.4
P08559	Pyruvate dehydrogenase E1 component subunit alpha, somatic form, mitochondrial OS=Homo sapiens OX=9606 GN=PDHA1 PE=1 SV=3	24	24	57	86	43.3	390	97.5	100.5	108.7	86.6	108.2	106.3	105.5	100.8	99.5	96.9	96.9	89.9	103.6	101.2	101.2	96.4	4230.2	4360.3	4715.7	3758	4695.1	4611.3	4577.2	4373.4	4315.4	4203.7	4205.4	3900.5	4495.4	4389.7	4391.5	4181.4	3803.4	3572	3866.7	2971	4077.3	4168.8	3951.5	3711.8	3844.2	3780.8
P26641	Elongation factor 1-gamma OS=Homo sapiens OX=9606 GN=EEF1G PE=1 SV=3	24	24	41	72	50.1	437	109.6	101.1	71.4	120.9	108.6	124.5	108.1	127.5	88	84.5	81.2	98.3	90.3	90	96.6	99.4	7200	6644.5	4689.6	7946.5	7136.8	8178	7100.7	8378.7	5785	5554	5332.9	6457.8	5931	5914.9	6347.4	6532.8	6473.6	5443.3	3845.3	6282.4	6197.7	7393.3	6130.2	7111.1	5153.3	4995.3
P07954	Fumarate hydratase, mitochondrial OS=Homo sapiens OX=9606 GN=FH PE=1 SV=3	24	24	57	140	54.6	510	94.2	94.6	99.5	90.7	107.4	102.8	102.5	98.5	94	87.2	93.5	89	112.1	114.4	109.5	110	7219.4	7250.6	7621.7	6951.8	8227.8	7872.1	7852.2	7549.4	7199.3	6680.6	7162.1	6820.8	8589.6	8761	8387.5	8424.8	6491.1	5939.7	6249.5	5496	7145.2	7116.7	6779	6407.3	6413.2	6008.4
O43175	D-3-phosphoglycerate dehydrogenase OS=Homo sapiens OX=9606 GN=PHGDH PE=1 SV=4	24	24	46	84	56.6	533	130.5	114.5	100.3	147.7	114.8	130.3	122	140.4	68.9	72.4	62.2	77.2	75.8	77.5	80.5	84.9	8135.2	7136.5	6251.5	9204.4	7155.7	8118	7603.3	8751.7	4294.6	4510	3875.1	4813.6	4724.3	4830.3	5019.8	5290.7	7314.4	5846.3	5126	7276.9	6214.1	7339	6564	7427.6	3825.6	4056.3
O43242	26S proteasome non-ATPase regulatory subunit 3 OS=Homo sapiens OX=9606 GN=PSMD3 PE=1 SV=2	24	24	40	41	60.9	534	109	100.2	73.9	126	105.5	116.2	103.7	115.4	104.3	98.2	100.5	114.3	79.5	78.7	85.2	89.5	4040	3713.1	2739	4667.7	3909	4306	3844	4274.7	3865.4	3640.6	3723.9	4236.6	2945.2	2914.9	3155.9	3314.7	3632.4	3041.8	2245.9	3690.2	3394.7	3892.8	3318.6	3627.9	3443.3	3274.3
Q96AY3	Peptidyl-prolyl cis-trans isomerase FKBP10 OS=Homo sapiens OX=9606 GN=FKBP10 PE=1 SV=1	24	25	47	82	64.2	582	91.3	89.9	100.7	85	94.1	89	101.6	89.6	88.9	84.7	87.6	85	129.9	130.6	127.6	124.7	3690	3632.8	4067	3433.8	3800.7	3594.3	4103	3618.8	3590.1	3422.9	3540.5	3434.7	5246.3	5277.1	5155.5	5036.7	3317.7	2976	3334.8	2714.7	3300.6	3249.4	3542.2	3071.3	3198.1	3078.6
P15311	Ezrin OS=Homo sapiens OX=9606 GN=EZR PE=1 SV=4	24	38	54	79	69.4	586	126.6	116.1	78.7	156.3	108.1	126.4	112.5	137.8	74.2	71.3	69.1	92.5	76.3	77.8	86.6	89.7	3582.5	3285.1	2225.4	4421.2	3059.4	3575.3	3183.7	3899.3	2098.8	2015.9	1954.6	2615.6	2158.7	2201.9	2449.9	2536.8	3221.1	2691.2	1824.7	3495.3	2656.9	3232.2	2748.6	3309.4	1869.6	1813.1
O00541	Pescadillo homolog OS=Homo sapiens OX=9606 GN=PES1 PE=1 SV=1	24	24	39	49	68	588	94.6	93.6	99.7	85.1	99.1	94.8	94.6	88.2	112.9	112.9	111.2	102	104.5	104.3	102.6	99.8	4930.1	4876.5	5194.4	4436.1	5164.7	4940.9	4931.4	4593.7	5880.9	5881.2	5796.2	5313.6	5443.3	5434.3	5345.7	5199	4432.7	3994.9	4259.2	3507.1	4485.1	4466.7	4257.3	3898.7	5238.7	5289.5
P13797	Plastin-3 OS=Homo sapiens OX=9606 GN=PLS3 PE=1 SV=4	24	27	47	66	70.8	630	121.5	107.5	70.6	142.6	108.5	123.8	108.6	128	86.6	90.9	77.5	99.5	79.1	77.6	88.2	89.6	5195.6	4595.9	3018.1	6097.8	4638	5292.4	4644.1	5473.2	3702.1	3885.1	3312.5	4253.9	3381.1	3316	3772	3831.6	4671.5	3765	2474.7	4820.8	4027.7	4784.6	4009.4	4645.1	3297.9	3494.2
Q6PI48	Aspartate--tRNA ligase, mitochondrial OS=Homo sapiens OX=9606 GN=DARS2 PE=1 SV=1	24	24	44	58	73.5	645	98.6	105.2	111	88.7	101.1	96.1	102.1	98.2	92.5	92.9	91	87.6	110.6	111.3	105.5	107.6	3852.2	4109.2	4334.5	3465	3948.7	3754.6	3988.2	3836.6	3611.6	3627.5	3555.6	3422.5	4319.6	4349.8	4122.9	4204.1	3463.6	3366.3	3554.1	2739.4	3429.1	3394.3	3443.1	3256.2	3217.2	3262.5
Q15397	Pumilio homolog 3 OS=Homo sapiens OX=9606 GN=PUM3 PE=1 SV=3	24	24	33	53	73.5	648	85.4	80.8	91.2	80.4	98.9	93	95.2	86.3	91.9	81.8	99.4	89.5	131.8	132.4	131.6	130.3	2157.9	2041.8	2305.2	2032.8	2500.5	2351.8	2406.6	2180.9	2323.6	2068.6	2513.2	2263.3	3332.9	3346.4	3325.5	3295	1940.2	1672.6	1890.2	1607.1	2171.5	2126.1	2077.7	1851	2069.9	1860.5
Q16881	Thioredoxin reductase 1, cytoplasmic OS=Homo sapiens OX=9606 GN=TXNRD1 PE=1 SV=3	24	25	42	67	70.9	649	124.1	115.9	68.3	156	95.9	115.5	95	119.4	101.5	97.8	93.3	126.7	66.6	67.9	77.1	79.2	4665.6	4357.9	2566	5862.1	3603.7	4341.7	3569.3	4486.7	3813.6	3675	3507.5	4760.4	2503.4	2551.1	2896.9	2977.1	4194.9	3570	2104	4634.5	3129.5	3925	3081.5	3807.9	3397.2	3305.2
O00566	U3 small nucleolar ribonucleoprotein protein MPP10 OS=Homo sapiens OX=9606 GN=MPHOSPH10 PE=1 SV=2	24	24	37	49	78.8	681	99.8	99.7	111.4	94.4	99.9	92.5	100.4	94.1	83.8	81.3	83.9	77.1	122.9	123.1	118.9	116.8	4522.9	4519.1	5047.6	4277.6	4529.2	4190.9	4549.6	4265.1	3797.2	3683.5	3802.7	3494.5	5569.3	5579.3	5388.1	5293.8	4066.5	3702.1	4138.9	3381.8	3933.3	3788.7	3927.7	3619.8	3382.6	3312.9
Q96EY7	Pentatricopeptide repeat domain-containing protein 3, mitochondrial OS=Homo sapiens OX=9606 GN=PTCD3 PE=1 SV=3	24	24	38	63	78.5	689	88.8	94.2	97.4	92.1	110	105.1	109.3	104	82.4	70.1	80	74.9	123.9	126.9	120.1	120.6	3525.8	3743.3	3868	3659.7	4369.6	4175	4342.9	4131.3	3273.5	2782.7	3178.7	2975.8	4922.7	5038.3	4771.5	4789.4	3170.1	3066.6	3171.7	2893.3	3794.7	3774.4	3749.3	3506.3	2916	2502.7
P49959	Double-strand break repair protein MRE11 OS=Homo sapiens OX=9606 GN=MRE11 PE=1 SV=3	24	24	40	42	80.5	708	91.9	93.7	84.9	96.9	83	87.5	81.1	81.5	105	100.6	106.1	103.3	119.3	118.9	121.1	125.2	2962.4	3019.1	2735.2	3123.4	2676.6	2821.6	2613.2	2627.3	3383.8	3244	3420.3	3330.2	3844.9	3831.6	3901.5	4034.1	2663.5	2473.3	2242.8	2469.3	2324.4	2550.8	2256	2229.8	3014.4	2917.6
Q9UGP8	Translocation protein SEC63 homolog OS=Homo sapiens OX=9606 GN=SEC63 PE=1 SV=2	24	24	38	58	87.9	760	84.5	88.7	100.7	80.2	109.7	105.4	108.3	103.1	102	97.3	96.1	91.5	108.5	111	106.6	106.3	3886.5	4080.7	4630.9	3690.5	5047	4845.8	4979.3	4741.3	4691.5	4473.8	4421.4	4209.2	4989.2	5105.6	4901.5	4887.4	3494.4	3343	3797.2	2917.7	4382.9	4380.8	4298.7	4024	4179.2	4023.7
P05556	Integrin beta-1 OS=Homo sapiens OX=9606 GN=ITGB1 PE=1 SV=2	24	24	29	97	88.4	798	92.6	102.7	103.9	96.6	89.9	85.2	88.4	86.8	98.3	95.4	97	89.4	119.2	118.9	117.6	118.1	9639.4	10695	10819.5	10060	9363.5	8872.5	9205.4	9039.7	10232.8	9934.9	10100.6	9304.1	12406.9	12382.7	12240.4	12299.2	8666.9	8761.5	8871.6	7953.3	8131.4	8021.1	7947.2	7672.1	9115.4	8935.4
Q9H501	ESF1 homolog OS=Homo sapiens OX=9606 GN=ESF1 PE=1 SV=1	24	24	25	40	98.7	851	93.4	87.2	95.5	85.4	98.3	95.8	98	92.3	93.2	95.7	97.2	89.8	122.1	120.2	117.2	118.6	3636	3393.7	3717.6	3322	3826.9	3729.6	3815.3	3593.7	3627.6	3725.5	3782.8	3493.4	4751.6	4676.8	4559.3	4613.5	3269.1	2780.2	3048.3	2626.3	3323.3	3371.7	3293.8	3050	3231.5	3350.7
P01130	Low-density lipoprotein receptor OS=Homo sapiens OX=9606 GN=LDLR PE=1 SV=1	24	25	36	55	95.3	860	93.4	104.8	118.9	96.4	85.4	79.1	80.9	78.5	100.4	96.6	97	88.3	122.1	121.9	119.3	117	3247.9	3646.2	4136.9	3352.9	2970.6	2751	2814.6	2729.5	3492.2	3358.9	3371.8	3069.3	4245.3	4240.1	4149.2	4069.8	2920.2	2987	3392.1	2650.8	2579.7	2487.1	2429.9	2316.6	3110.9	3021
Q13200	26S proteasome non-ATPase regulatory subunit 2 OS=Homo sapiens OX=9606 GN=PSMD2 PE=1 SV=3	24	24	29	37	100.1	908	125.7	113.9	88.5	134.8	104	112	103.9	113.9	87.4	86.6	76.6	90.1	86	88.6	92.1	96	4500.1	4076.6	3167.4	4828	3724.8	4008.4	3721.8	4078.1	3129.1	3099	2744.2	3225.3	3078.3	3173.8	3298	3435.7	4046.1	3339.6	2597.2	3816.9	3234.7	3623.8	3213.1	3461.2	2787.4	2787.2
Q15424	Scaffold attachment factor B1 OS=Homo sapiens OX=9606 GN=SAFB PE=1 SV=4	24	39	40	135	102.6	915	83.3	84.9	86.5	79.3	99.1	94.1	98.2	96.2	91.8	95.5	93.3	84.9	132.5	129.4	127	124	5699.8	5809.5	5921.1	5426.6	6785.4	6442.9	6721.4	6587.6	6285.1	6534.6	6388.3	5811.9	9068.8	8857	8692.2	8487.8	5124.7	4759.2	4855.1	4290.2	5892.6	5824.6	5802.7	5591	5598.8	5877.2
Q9NQS7	Inner centromere protein OS=Homo sapiens OX=9606 GN=INCENP PE=1 SV=3	24	24	30	44	105.4	918	79.9	85	95.1	76.6	95.9	87.2	93.4	88.8	92	100.3	91.5	85.6	136.2	133.1	129.8	129.6	3634.1	3864.5	4323.1	3485.2	4363.3	3964	4247	4038.4	4185.2	4561.9	4160.2	3893.4	6194.9	6052.6	5901.2	5895.5	3267.5	3165.8	3544.8	2755.3	3789.2	3583.6	3666.5	3427.5	3728.2	4102.9
Q9H3U1	Protein unc-45 homolog A OS=Homo sapiens OX=9606 GN=UNC45A PE=1 SV=1	24	25	30	36	103	944	107.2	107.9	92	115.9	102	110.7	105	113	92.4	93.7	88.8	94.3	93.1	93	93.5	97.6	2065.8	2079.1	1773.4	2234.4	1965.5	2134.2	2024.2	2177.4	1781.9	1806.9	1711	1818.2	1793.9	1793.3	1803.3	1880.6	1857.3	1703.3	1454.2	1766.5	1706.9	1929.4	1747.5	1848	1587.3	1625.1
P53618	Coatomer subunit beta OS=Homo sapiens OX=9606 GN=COPB1 PE=1 SV=3	24	24	31	34	107.1	953	100.9	93.1	69.8	113.2	109.3	121.1	108.3	121.2	92.4	89.4	88.2	104.1	94.5	95.1	98.4	100.9	3477.8	3207	2406.7	3900.6	3767.5	4174.3	3733.8	4177.5	3183.4	3080.8	3038.7	3588.5	3258.2	3275.8	3392.2	3475.7	3126.9	2627.2	1973.4	3083.8	3271.8	3773.7	3223.4	3545.5	2835.8	2770.9
Q9Y4C8	Probable RNA-binding protein 19 OS=Homo sapiens OX=9606 GN=RBM19 PE=1 SV=3	24	24	26	36	107.3	960	99.8	102.7	116.2	92.7	96.3	92.9	96.9	89.7	101.2	102.6	96.7	89.4	107	105	106.5	104.5	3397.7	3495.9	3955.9	3156.2	3276.9	3162.8	3298	3052.3	3445.6	3493.1	3293	3043.7	3641.2	3572.9	3623.8	3557.2	3054.9	2863.9	3243.7	2495.2	2845.7	2859.2	2847.2	2590.6	3069.3	3141.6
O60763	General vesicular transport factor p115 OS=Homo sapiens OX=9606 GN=USO1 PE=1 SV=2	24	24	31	39	107.8	962	113.1	102.3	98.1	120.3	99.3	106	103.1	111.8	87.8	89.9	85.1	91.1	95.5	96.6	99.2	100.9	3480.4	3147.7	3016.8	3699.6	3054.4	3261.5	3172	3440.5	2701.5	2766	2616.9	2801.7	2936.7	2972.7	3052.1	3104.8	3129.3	2578.6	2473.6	2924.8	2652.5	2948.5	2738.4	2920	2406.5	2487.8
Q08379	Golgin subfamily A member 2 OS=Homo sapiens OX=9606 GN=GOLGA2 PE=1 SV=3	24	24	34	45	113	1002	94.6	92.4	95.7	87.9	103	97.4	97.3	93.3	90.7	88.7	93.5	89.1	119.9	118.9	119.4	118.2	2589.1	2527.8	2618.9	2404.7	2819.3	2664.9	2662.5	2553.4	2481.3	2426.7	2557	2436.9	3279.3	3252.3	3265.8	3234	2327.9	2070.8	2147.4	1901.1	2448.3	2409.1	2298.6	2167.1	2210.3	2182.5
P00450	Ceruloplasmin OS=Homo sapiens OX=9606 GN=CP PE=1 SV=1	24	24	31	55	122.1	1065	89.2	93.1	105.9	88.8	95.1	100.1	99.8	92.9	101.1	91.6	100.6	96.1	111	112.4	113.1	109.2	2847	2972.3	3379.4	2832.4	3034.1	3195.4	3185.2	2965.8	3225.5	2922.1	3210.6	3065.7	3542.3	3587.1	3609.5	3484.7	2559.8	2434.9	2771	2239.2	2634.9	2888.8	2749.8	2517.1	2873.3	2628.1
Q8IZL8	Proline-, glutamic acid- and leucine-rich protein 1 OS=Homo sapiens OX=9606 GN=PELP1 PE=1 SV=2	24	24	29	55	119.6	1130	103.2	104.6	109.5	96.3	91.5	84.2	89.3	84.7	91	90.5	88	82.2	125.1	124.3	117.8	117.8	2574.8	2610.1	2731	2403.8	2282.3	2101.1	2226.9	2113.7	2271.4	2256.7	2194.6	2050	3121.5	3100.8	2939.9	2939.7	2315.1	2138.2	2239.3	1900.4	1982	1899.5	1922.5	1794	2023.4	2029.6
Q9NVI1	Fanconi anemia group I protein OS=Homo sapiens OX=9606 GN=FANCI PE=1 SV=4	24	24	19	27	149.2	1328	114.5	101.5	83.2	121.4	98.3	106.6	101.9	107.7	96.8	108.8	93.3	108.5	87.4	88.3	91	90.8	1854.7	1645	1347.3	1966.1	1591.9	1727.1	1651.6	1745.5	1569.1	1763.1	1511	1757.1	1416.3	1430.7	1474.4	1471.4	1667.5	1347.6	1104.8	1554.4	1382.5	1561.4	1425.8	1481.4	1397.8	1585.7
Q9C0J8	pre-mRNA 3' end processing protein WDR33 OS=Homo sapiens OX=9606 GN=WDR33 PE=1 SV=2	24	24	23	43	145.8	1336	88.5	92.5	110	89.2	96.2	88.2	95.3	85.6	101.8	101	100	92.8	116.4	115.8	111.8	115	2640.8	2761.7	3284	2662.9	2872.5	2632.3	2846.4	2556	3037.7	3013.7	2986.6	2769.1	3474.6	3455.8	3337.6	3432	2374.4	2262.4	2692.7	2105.3	2494.5	2379.7	2457.3	2169.3	2706	2710.5
Q13129	Zinc finger protein Rlf OS=Homo sapiens OX=9606 GN=RLF PE=1 SV=2	24	24	13	26	217.8	1914	95.3	99.7	106.8	94.6	87.5	82.8	85.8	80.1	97.8	96.4	94.1	86.6	123.9	123.4	120.1	125.1	1778.3	1860.8	1993.2	1764.5	1633.7	1545.3	1601.7	1495.5	1824.6	1799.7	1755.9	1615.6	2312.2	2302.7	2241.1	2333.7	1598.9	1524.4	1634.4	1395	1418.7	1397	1382.8	1269.2	1625.3	1618.7
Q14669	E3 ubiquitin-protein ligase TRIP12 OS=Homo sapiens OX=9606 GN=TRIP12 PE=1 SV=1	24	24	15	32	220.3	1992	90.1	89.4	95.5	91.1	98.1	97.9	99.2	99.1	102.1	104.4	94.6	99.5	111.8	106.3	112.4	108.3	1485.5	1474.8	1575.7	1503	1618.2	1614.7	1636.1	1634.5	1684	1722.1	1560.7	1640.4	1844.1	1753.1	1853.9	1786.2	1335.6	1208.2	1292.1	1188.2	1405.2	1459.8	1412.5	1387.3	1500.1	1548.9
Q93074	Mediator of RNA polymerase II transcription subunit 12 OS=Homo sapiens OX=9606 GN=MED12 PE=1 SV=4	24	27	16	32	242.9	2177	96.1	96.8	99.3	93.9	96.1	92.3	91.4	87.8	96	89.6	103.5	98.2	115.6	113.6	115.2	114.8	1514.9	1526	1565.8	1479.9	1515	1454.8	1440.5	1384.1	1513.7	1411.9	1631	1548.3	1821.8	1790.5	1816.7	1810.6	1362.1	1250.1	1283.9	1170	1315.7	1315.2	1243.6	1174.7	1348.4	1269.9
O75165	DnaJ homolog subfamily C member 13 OS=Homo sapiens OX=9606 GN=DNAJC13 PE=1 SV=5	24	24	13	31	254.3	2243	100.5	93.7	90	104.5	91	95.9	92.2	92.5	106.3	106.6	106.4	108.3	102.9	100.9	102.6	105.8	2446.6	2281.6	2191.8	2544.4	2216.1	2334.1	2243.8	2252.9	2587.8	2594.8	2589.4	2637.5	2504.4	2455.7	2497.9	2576	2199.8	1869.1	1797.2	2011.6	1924.5	2110.1	1937.1	1912	2305.2	2333.7
Q9Y2F5	Little elongation complex subunit 1 OS=Homo sapiens OX=9606 GN=ICE1 PE=1 SV=5	24	24	12	30	247.7	2266	92.2	97.6	102	93.8	91.8	90.5	91.4	84	99.4	102.1	97.4	91.8	116.8	115.5	116.1	117.5	1566.3	1657.1	1733	1593.7	1559.6	1536.7	1553	1427.2	1688.5	1734.4	1654.9	1559	1983.5	1961.8	1971.7	1995.9	1408.3	1357.5	1421	1260	1354.4	1389.2	1340.7	1211.3	1504.1	1559.9
Q9P2D1	Chromodomain-helicase-DNA-binding protein 7 OS=Homo sapiens OX=9606 GN=CHD7 PE=1 SV=3	24	33	11	37	335.7	2997	90.3	87.7	96.4	85.5	94.2	92.1	96	84.6	96.8	92	99.3	91.4	124.7	124.6	119.4	124.9	1339.6	1300.9	1429.3	1267.7	1396.5	1365.1	1423.8	1254.7	1436	1365	1472.1	1355.8	1849.4	1847.9	1770.6	1852.5	1204.5	1065.7	1172	1002.2	1212.7	1234.1	1229.2	1064.9	1279.2	1227.7
Q8IWI9	MAX gene-associated protein OS=Homo sapiens OX=9606 GN=MGA PE=1 SV=4	24	24	10	30	336	3065	92.8	92.4	103.7	92.4	84.4	83.6	86.8	79.8	103.3	102.1	104.1	98.6	122.4	118.8	117.9	116.9	1563.3	1555.4	1746.8	1555.6	1421.2	1407.3	1461.3	1343.3	1740.1	1719.1	1752.6	1660.2	2061.6	2001.1	1985.3	1968.8	1405.5	1274.2	1432.3	1229.8	1234.2	1272.2	1261.6	1140.1	1550.1	1546.2
O43852	Calumenin OS=Homo sapiens OX=9606 GN=CALU PE=1 SV=2	23	23	63	70	37.1	315	85	83.5	83.7	85.1	83.4	76.6	74	68	90.4	94	102.5	97.6	144.6	141	144.5	146.1	3283.7	3224.2	3232.8	3285.2	3221.7	2960.4	2857	2625.8	3493.3	3631.5	3960.3	3768.1	5585.3	5446.6	5579.4	5643	2952.4	2641.3	2650.7	2597.2	2797.8	2676.3	2466.5	2228.5	3111.9	3266.1
Q9H0P0	Cytosolic 5'-nucleotidase 3A OS=Homo sapiens OX=9606 GN=NT5C3A PE=1 SV=3	23	23	60	42	37.9	336	93.7	97.1	101.6	91.6	90.2	87.8	87.6	82.8	113.1	106.7	108.2	103.5	108.4	110.1	107.5	110.1	3983.8	4129.3	4320.3	3896.4	3837	3733.6	3727.3	3522	4810.4	4539	4602.5	4400.9	4608.7	4681.8	4572.5	4681.5	3581.9	3382.7	3542.5	3080.5	3332.1	3375.3	3217.8	2989.2	4285.2	4082.4
P04083	Annexin A1 OS=Homo sapiens OX=9606 GN=ANXA1 PE=1 SV=2	23	23	65	72	38.7	346	143.7	128.1	79.4	168.4	109.6	134.5	111.9	143.1	66.6	64.2	59.2	86.2	72.2	68.7	81	83	4816	4291.5	2661.8	5643.4	3670.5	4507	3750	4795.2	2232.9	2152.5	1982.6	2886.8	2417.6	2301.4	2714.5	2781.7	4330.1	3515.7	2182.6	4461.6	3187.5	4074.5	3237.4	4069.7	1989.1	1935.9
Q9H6F5	Coiled-coil domain-containing protein 86 OS=Homo sapiens OX=9606 GN=CCDC86 PE=1 SV=1	23	23	69	45	40.2	360	83	85.9	93	81	97.2	91.3	94.6	88.2	95	89.3	99.7	89.7	131.1	129.4	124.7	126.7	3122.2	3229.5	3499.3	3045.3	3656.4	3434.1	3558.5	3317.6	3574.7	3358.6	3750.7	3373.5	4932.2	4866.6	4689.4	4765.9	2807.2	2645.6	2869.3	2407.6	3175.3	3104.5	3072.1	2815.7	3184.4	3020.7
P82933	28S ribosomal protein S9, mitochondrial OS=Homo sapiens OX=9606 GN=MRPS9 PE=1 SV=2	23	23	48	49	45.8	396	83.5	80	95.4	76.1	103.8	99.4	102	95.7	106.2	104.1	107.6	98.7	113.8	113.8	111.1	108.9	3521.2	3376.1	4022.6	3209.4	4377.4	4194.3	4304.1	4035.3	4478.3	4392.4	4540.6	4162	4801.4	4802.3	4686.4	4592.1	3166	2765.7	3298.4	2537.3	3801.4	3791.8	3715.8	3424.8	3989.3	3950.5
P42765	3-ketoacyl-CoA thiolase, mitochondrial OS=Homo sapiens OX=9606 GN=ACAA2 PE=1 SV=2	23	23	66	103	41.9	397	109.2	114.1	121	105	100	97	102.3	97.8	88.2	82.6	84.2	81.6	105.3	107.5	102.6	101.6	4137.1	4323.2	4584.5	3980.2	3790.9	3676.7	3877.4	3706.3	3344.1	3131.7	3193.1	3092	3991.4	4075.7	3889.4	3850.6	3719.7	3541.6	3759.1	3146.7	3292.1	3323.9	3347.5	3145.6	2979	2816.6
P05455	Lupus La protein OS=Homo sapiens OX=9606 GN=SSB PE=1 SV=2	23	23	41	47	46.8	408	101.3	91.4	60.9	124.6	114	134.3	115.2	141.7	84.5	80.7	76.7	93.1	89.6	89.6	102.3	100.2	3422.1	3087.9	2057.6	4208.7	3849.8	4537.2	3890.9	4785.8	2854.2	2724.6	2589.7	3146.4	3028.2	3026.4	3454.4	3385.1	3076.9	2529.6	1687.1	3327.4	3343.2	4101.8	3359.1	4061.7	2542.6	2450.4
P50454	Serpin H1 OS=Homo sapiens OX=9606 GN=SERPINH1 PE=1 SV=2	23	23	59	88	46.4	418	90.3	91.8	101.6	87	107.8	101.3	110.2	102.3	99.6	91.8	97.3	90.3	109.7	108.5	106.1	104.3	5582	5673.3	6280.7	5379.7	6668	6266.2	6816.6	6327.2	6161.2	5677.1	6015.1	5583.3	6781	6708.9	6558.8	6450.6	5018.8	4647.6	5150	4253.1	5790.6	5664.9	5884.9	5370	5488.5	5105.9
Q6YN16	Hydroxysteroid dehydrogenase-like protein 2 OS=Homo sapiens OX=9606 GN=HSDL2 PE=1 SV=1	23	23	53	53	45.4	418	89.9	82.8	98.5	86.8	96	95.9	96.8	90.5	123.8	115.9	118	107.1	99.1	98.9	99.3	100.9	3747.1	3450.4	4106.6	3615.6	4002.2	3997	4032.9	3769.9	5158	4829.5	4919	4462.2	4130.8	4121.7	4136.7	4204.7	3369.1	2826.6	3367.3	2858.5	3475.5	3613.4	3481.7	3199.6	4594.8	4343.6
P22695	Cytochrome b-c1 complex subunit 2, mitochondrial OS=Homo sapiens OX=9606 GN=UQCRC2 PE=1 SV=3	23	23	58	115	48.4	453	89	99.5	113.6	82.5	108.4	103.9	107.3	99.6	99	99.4	94.8	86.9	107	106.8	101.6	100.7	7263.5	8125.9	9269.8	6734.8	8850.1	8481.1	8757.8	8129.4	8082.1	8112.4	7737.1	7092.1	8734.8	8721.5	8294.2	8219.1	6530.7	6656.8	7600.9	5324.4	7685.6	7667.2	7560.8	6899.5	7199.6	7296.2
Q02818	Nucleobindin-1 OS=Homo sapiens OX=9606 GN=NUCB1 PE=1 SV=4	23	23	47	50	53.8	461	97.9	104.7	110.7	93.7	99.4	93.6	101.1	92	81.3	69.5	79	71.6	126.3	127.1	125.4	126.5	3314.6	3543.1	3748.6	3173.1	3363.8	3169.9	3423.9	3114.1	2752.7	2351	2674.1	2424.7	4275.7	4303.6	4243.9	4283.4	2980.2	2902.5	3073.7	2508.6	2921.2	2865.7	2955.9	2643	2452.1	2114.5
P61978	Heterogeneous nuclear ribonucleoprotein K OS=Homo sapiens OX=9606 GN=HNRNPK PE=1 SV=1	23	23	48	142	50.9	463	104.2	101.5	100	101.1	113.9	112.8	115.7	114.5	78	79.6	75	74.6	108.5	107.7	107.1	105.8	10218.3	9951	9809.2	9912.5	11173.1	11059.5	11343.5	11227	7650.6	7807.3	7350.9	7312.3	10638.7	10563.1	10502.2	10374.4	9187.4	8152	8043.2	7836.7	9702.9	9998.2	9793.1	9528.5	6815.3	7021.8
O75306	NADH dehydrogenase [ubiquinone] iron-sulfur protein 2, mitochondrial OS=Homo sapiens OX=9606 GN=NDUFS2 PE=1 SV=2	23	23	63	74	52.5	463	99.8	104.9	125	93.2	105.5	100.4	106.7	98.8	96.6	88.3	91.6	87.5	101.9	102.2	98.5	99.2	2808.1	2954	3518.3	2623.6	2968.8	2825.5	3002.7	2779.6	2719.8	2484.1	2579.4	2462.6	2866.9	2876.9	2773.1	2792.2	2524.8	2419.9	2884.9	2074.2	2578.2	2554.3	2592.3	2359.1	2422.8	2234.2
P31930	Cytochrome b-c1 complex subunit 1, mitochondrial OS=Homo sapiens OX=9606 GN=UQCRC1 PE=1 SV=3	23	23	59	105	52.6	480	90	105.2	126.7	91.8	104.9	98.8	104.2	97	87.4	75.6	80.7	78	115.3	119.6	114.2	110.7	5155.6	6024.1	7260.1	5256.3	6011.2	5658.4	5965.9	5554.2	5007.5	4330.1	4620.3	4469.1	6605.4	6848.8	6542.4	6339.3	4635.4	4935	5953	4155.6	5220.3	5115.4	5150.5	4714	4460.8	3894.5
Q13573	SNW domain-containing protein 1 OS=Homo sapiens OX=9606 GN=SNW1 PE=1 SV=1	23	23	45	52	61.5	536	107.4	102.3	114.4	98.7	94.6	90.2	96.3	95.2	90.3	89.2	89.9	83.9	112.6	112.6	110.2	112.2	3859.7	3673.8	4109.9	3545	3398.8	3240.3	3459.3	3418.6	3245.4	3204.5	3230.1	3013.5	4043.3	4044.1	3959.9	4030.2	3470.3	3009.6	3370	2802.6	2951.5	2929.4	2986.4	2901.4	2891	2882.1
P06744	Glucose-6-phosphate isomerase OS=Homo sapiens OX=9606 GN=GPI PE=1 SV=4	23	23	42	101	63.1	558	126.7	117.5	66.4	166	121	146.5	118.4	152.9	77.6	74	66.8	89.8	64.8	64.2	73.2	74.5	7499.8	6955.9	3931	9826.3	7164.2	8672.4	7008.3	9053	4593.6	4380.8	3953	5313.9	3834.3	3801	4332.1	4407.9	6743.1	5698.3	3223.3	7768.5	6221.5	7840.2	6050.4	7683.4	4092.1	3940.1
P36871	Phosphoglucomutase-1 OS=Homo sapiens OX=9606 GN=PGM1 PE=1 SV=3	23	23	42	39	61.4	562	131	109.4	63.8	159.7	115.5	137	114.2	146.3	81.4	86.8	76.9	105.1	62.9	62	72.3	75.8	4833.1	4036.6	2355.3	5891.9	4260.7	5057.5	4216.1	5400.7	3005.3	3204.5	2836.2	3877.7	2321.2	2286.4	2666.4	2797	4345.4	3306.8	1931.3	4658.1	3700	4572.1	3639.8	4583.6	2677.2	2882.1
P35354	Prostaglandin G/H synthase 2 OS=Homo sapiens OX=9606 GN=PTGS2 PE=1 SV=2	23	23	43	67	69	604	95.6	102.8	116.8	92.2	98.1	95.4	96.4	90.8	104.4	103.5	99.6	93	103.7	104.6	102.3	100.6	5275.1	5668.2	6444	5084.3	5408.9	5261.6	5315.3	5007.1	5759.5	5708.5	5495.3	5129.2	5719.6	5770.7	5643.5	5550.9	4742.9	4643.4	5283.8	4019.6	4697.2	4756.7	4588.8	4249.6	5130.6	5134.2
Q9UJV9	Probable ATP-dependent RNA helicase DDX41 OS=Homo sapiens OX=9606 GN=DDX41 PE=1 SV=2	23	23	36	28	69.8	622	108.3	100.7	114.5	106.6	96.5	97.5	97.6	99.6	87.7	81.1	88.7	86.3	109.4	109.2	107.5	108.7	2352.2	2187.3	2487	2314.5	2095.6	2115.8	2119.1	2163.4	1904.1	1760.4	1924.9	1873.3	2375.5	2370.6	2334.3	2360.7	2114.9	1791.9	2039.3	1829.8	1819.9	1912.8	1829.5	1836.1	1696.2	1583.3
Q9UHB9	Signal recognition particle subunit SRP68 OS=Homo sapiens OX=9606 GN=SRP68 PE=1 SV=2	23	23	36	46	70.7	627	106.2	101.1	102.1	102.8	83.2	84.8	82	84	110.7	117.4	101.2	101.5	105.1	105.8	106.4	105.7	3523.5	3352.6	3388.7	3409.8	2760.6	2812.5	2719.8	2787.3	3672.8	3895.1	3358.7	3368.8	3486.1	3511.6	3529.3	3506.2	3168	2746.5	2778.6	2695.8	2397.3	2542.6	2348.1	2365.6	3271.8	3503.2
O60216	Double-strand-break repair protein rad21 homolog OS=Homo sapiens OX=9606 GN=RAD21 PE=1 SV=2	23	23	38	64	71.6	631	97	101.2	106.4	93.4	104.8	98.7	100.7	95.4	92.4	88.3	96.1	89.9	108.8	110.2	109.1	107.5	3732	3895.5	4094	3594.8	4033.9	3799	3876.9	3673.3	3556.2	3397.4	3698.5	3459	4188.5	4241.7	4200.2	4136.5	3355.5	3191.2	3356.9	2842	3503.1	3434.4	3347	3117.6	3167.9	3055.6
Q9H089	Large subunit GTPase 1 homolog OS=Homo sapiens OX=9606 GN=LSG1 PE=1 SV=2	23	23	39	38	75.2	658	95.7	97.4	106.2	92.1	98.1	96.5	101.5	95.9	97.2	84.6	95.9	85.6	115.2	115.7	111.6	110.8	3579.4	3641.6	3972.4	3442.6	3668.5	3609.3	3797	3587.8	3634.1	3163.4	3586.2	3200.9	4309.4	4327.6	4175.2	4142.6	3218.3	2983.3	3257.2	2721.7	3185.8	3263	3278	3045	3237.3	2845.1
Q14807	Kinesin-like protein KIF22 OS=Homo sapiens OX=9606 GN=KIF22 PE=1 SV=5	23	23	47	39	73.2	665	91.1	94.4	103.6	85.9	94	91.2	93.3	85.4	102.1	99.3	107.9	102.4	113.1	112.2	111.2	112.9	2394	2480.5	2721.2	2257	2469.4	2395.9	2449.9	2242.4	2683.4	2610.1	2834.6	2690.7	2971	2948.6	2920.5	2966.8	2152.5	2032	2231.3	1784.3	2144.5	2165.9	2115.1	1903.2	2390.4	2347.5
Q8N8A6	ATP-dependent RNA helicase DDX51 OS=Homo sapiens OX=9606 GN=DDX51 PE=1 SV=3	23	23	44	46	72.4	666	93	95.5	102.6	90.3	92.2	85.8	89.4	81.3	106	105.1	104.2	96.9	115.2	115.1	114.7	112.8	2727.2	2798.3	3008.4	2646.5	2703.7	2515.9	2621.3	2382.7	3106.4	3080.4	3053.8	2839.6	3376.4	3373.5	3361.5	3306.4	2452	2292.4	2466.8	2092.3	2347.9	2274.5	2263	2022.2	2767.2	2770.5
Q13438	Protein OS-9 OS=Homo sapiens OX=9606 GN=OS9 PE=1 SV=1	23	23	39	33	75.5	667	68.8	69.1	74.5	64.7	86.7	85.4	83.8	78.9	92.5	95.8	109.8	98.9	148.7	146.6	148.2	147.6	1294.5	1300.1	1402	1217.7	1630.9	1607.3	1576.3	1484.3	1739.4	1801.2	2064.9	1859.8	2798.2	2757.2	2787.7	2777.4	1163.9	1065.1	1149.6	962.7	1416.3	1453	1360.9	1259.7	1549.5	1620
Q6NUQ4	Transmembrane protein 214 OS=Homo sapiens OX=9606 GN=TMEM214 PE=1 SV=2	23	23	33	54	77.1	689	78.7	85.7	96.9	78.7	89	84.1	92.5	81	110.1	112.4	105.6	97.4	124.4	123.8	120.1	119.6	4792.1	5222.6	5901.3	4795.1	5422	5120.6	5633.6	4936	6707.6	6844.1	6431.4	5932.2	7576.5	7539.9	7316.2	7283.8	4308.6	4278.4	4838.9	3790.9	4708.5	4629.2	4863.6	4189.3	5975.2	6155.5
Q9NVM9	Integrator complex subunit 13 OS=Homo sapiens OX=9606 GN=INTS13 PE=1 SV=2	23	23	37	37	80.2	706	109.8	119.3	103.6	109.7	93	95.7	90.3	87.8	96.1	91.2	94.2	91	102.8	105.2	105.5	104.9	2509.2	2726.6	2366.7	2507.3	2124.7	2187.7	2063.7	2006	2195.9	2083.8	2152.4	2079.7	2349.6	2403.1	2410.5	2396.4	2256.1	2233.7	1940.6	1982.3	1845.1	1977.7	1781.6	1702.5	1956.1	1874.1
Q9H6R0	ATP-dependent RNA helicase DHX33 OS=Homo sapiens OX=9606 GN=DHX33 PE=1 SV=2	23	23	29	29	78.8	707	96.7	96.3	111.5	93.2	97.6	93.6	93.4	84.2	105.5	98.3	105	95.6	106.6	109.4	108.5	104.6	1712.7	1705.4	1974.1	1650.6	1728	1657.1	1654.2	1490.6	1867.7	1741	1858.7	1692.9	1888	1938.1	1921.7	1852.7	1539.9	1397.1	1618.7	1304.9	1500.6	1498.1	1428.1	1265.1	1663.8	1565.9
P20810	Calpastatin OS=Homo sapiens OX=9606 GN=CAST PE=1 SV=4	23	23	42	38	76.5	708	118.5	116.2	70.4	156	120.6	133.5	116.7	139.4	69.5	77.3	69.5	88.2	75	78	82.6	88.6	3829.9	3755.4	2274.6	5040.6	3895.9	4314.1	3768.7	4502.2	2246.2	2497.1	2245.1	2849	2424.1	2519.4	2668.6	2861.1	3443.5	3076.4	1865.1	3985	3383.3	3900.1	3253.6	3821.1	2000.9	2245.8
Q99797	Mitochondrial intermediate peptidase OS=Homo sapiens OX=9606 GN=MIPEP PE=1 SV=2	23	24	40	40	80.6	713	100.5	100.8	108.9	94.6	103.7	101	105.7	97.4	95.9	93.1	92.7	91.4	104.9	103.9	103.4	102.1	3980.2	3991.2	4312.2	3748.3	4108.3	4000.7	4188.2	3860.2	3801	3686.2	3673.6	3620.2	4154.2	4117.5	4097.2	4044.8	3578.7	3269.7	3535.8	2963.3	3567.7	3616.8	3615.7	3276.2	3386	3315.4
Q9BW92	Threonine--tRNA ligase, mitochondrial OS=Homo sapiens OX=9606 GN=TARS2 PE=1 SV=1	23	23	37	48	81	718	97	100.5	113.5	91	88.3	80.5	86.9	81.5	107.9	110.1	103.5	98.5	110.6	114.6	108.8	106.8	3523.9	3653	4124.7	3306.6	3208.3	2926.7	3160.2	2963.5	3919.9	4000	3760.1	3581.5	4019.4	4166.7	3955.5	3883.5	3168.4	2992.6	3382.1	2614.2	2786.1	2645.9	2728.3	2515.2	3491.9	3597.5
P49711	Transcriptional repressor CTCF OS=Homo sapiens OX=9606 GN=CTCF PE=1 SV=1	23	23	33	41	82.7	727	112.7	115.3	135.7	116	106.4	101.3	110.7	105	55.8	47.3	50.8	47.7	124.8	128.4	120.4	121.8	3779.9	3866.2	4550.7	3889.8	3570.1	3398.8	3714.7	3520.9	1871.9	1587.9	1704.3	1599.7	4186.1	4306	4040	4084.9	3398.6	3167.3	3731.4	3075.2	3100.3	3072.7	3207	2988.2	1667.5	1428.2
Q6PJT7	Zinc finger CCCH domain-containing protein 14 OS=Homo sapiens OX=9606 GN=ZC3H14 PE=1 SV=1	23	23	38	47	82.8	736	104.4	103.9	116.5	101.2	86.7	78.2	83.7	80.9	99.8	98.9	95.1	88.4	116.6	118	113.9	113.8	3946.3	3928.5	4403.9	3827.8	3278.7	2955.7	3164.9	3058.7	3772.5	3738.4	3595.6	3343.9	4407.6	4462.7	4307.1	4301.3	3548.1	3218.3	3611.1	3026.2	2847.3	2672.1	2732.3	2596	3360.6	3362.3
O00429	Dynamin-1-like protein OS=Homo sapiens OX=9606 GN=DNM1L PE=1 SV=2	23	23	28	27	81.8	736	117.2	96.2	79.2	125.2	102.9	115.4	105.8	117.7	89.3	102.9	79.6	103.5	87.5	85.3	93.6	98.6	1638.4	1344.6	1107	1750.7	1438.9	1613.1	1478.9	1645.6	1248.3	1438	1113.1	1446.6	1222.6	1191.9	1308.6	1378.5	1473.1	1101.5	907.7	1384.1	1249.6	1458.3	1276.8	1396.6	1112	1293.4
O60568	Multifunctional procollagen lysine hydroxylase and glycosyltransferase LH3 OS=Homo sapiens OX=9606 GN=PLOD3 PE=1 SV=1	23	23	36	73	84.7	738	89.2	93.3	105	85.6	91.6	87.7	89.8	86.2	99.7	99.4	104	96.5	119	120.4	115.5	117	3134.4	3281.2	3691.8	3010.4	3220.5	3084.1	3156.7	3028.6	3505.1	3494.1	3655.4	3391.3	4184	4230.9	4060.4	4113.4	2818.2	2688	3027.1	2380	2796.8	2788.1	2725.2	2570.4	3122.3	3142.6
P14923	Junction plakoglobin OS=Homo sapiens OX=9606 GN=JUP PE=1 SV=3	23	26	46	54	81.7	745	95.2	99.3	104.7	90.8	98.6	93.5	101.2	92.8	98.1	97.5	94	90.8	111.1	113.8	110.1	108.6	4283.1	4464.7	4710.7	4082.2	4436	4205.4	4549.9	4173	4411	4386	4226.7	4081.8	4999.2	5117.4	4952.1	4884.4	3851	3657.6	3862.6	3227.3	3852.3	3801.8	3928	3541.6	3929.3	3944.8
P47712	Cytosolic phospholipase A2 OS=Homo sapiens OX=9606 GN=PLA2G4A PE=1 SV=2	23	23	32	76	85.2	749	106	102	109.7	96.1	107.6	101.1	107.1	99.7	93.9	87.8	79.5	77	107.5	114.2	106.4	104.5	4846.7	4663.4	5012.8	4392.6	4917.1	4621.5	4893.5	4555.6	4290.9	4014	3632.9	3518.9	4913.2	5222.1	4863.1	4774.8	4357.7	3820.3	4110.4	3472.7	4270.1	4178	4224.6	3866.4	3822.4	3610.2
Q9Y446	Plakophilin-3 OS=Homo sapiens OX=9606 GN=PKP3 PE=1 SV=1	23	23	31	39	87	797	94.2	89.8	102.9	81.7	91.5	88.5	88.8	88.6	106.4	121	105.1	109.4	107.5	107.4	111.1	106.3	3004	2864.1	3284.3	2606.2	2918.6	2822.4	2833.2	2828.1	3394.5	3859.2	3352.9	3490.4	3428.3	3427.2	3543.3	3391.9	2701	2346.3	2693	2060.4	2534.6	2551.5	2445.9	2400.3	3023.9	3470.9
O75534	Cold shock domain-containing protein E1 OS=Homo sapiens OX=9606 GN=CSDE1 PE=1 SV=2	23	23	33	35	88.8	798	115.1	105.1	84	129.2	90.7	100.6	90.2	102.2	101	101.3	100.8	117.5	85.8	86.4	94.2	95.7	2392.6	2184.8	1746.4	2685.8	1884.3	2090.9	1874.3	2123.7	2098.4	2105.4	2096	2442.6	1784.2	1796.7	1958.6	1989.1	2151.2	1789.8	1432	2123.4	1636.4	1890.2	1618.1	1802.4	1869.3	1893.6
Q13415	Origin recognition complex subunit 1 OS=Homo sapiens OX=9606 GN=ORC1 PE=1 SV=2	23	23	30	28	97.3	861	93.8	91.9	100.1	86.8	99.8	95	95.7	85.9	106.2	106.5	105.6	96.9	111.7	109.9	108.1	106	1876	1839.1	2002.7	1736.6	1995.4	1900.7	1913.6	1717.2	2123.7	2131	2112.8	1938.5	2233.6	2198.9	2161.2	2120.1	1686.7	1506.6	1642.2	1373	1732.9	1718.3	1652	1457.4	1891.8	1916.6
Q9UBC2	Epidermal growth factor receptor substrate 15-like 1 OS=Homo sapiens OX=9606 GN=EPS15L1 PE=1 SV=1	23	23	34	38	94.2	864	95.2	84.8	88.4	102	79	88.9	87.3	92.5	92.9	106	92.4	87.7	123.9	125.1	126.1	127.8	2927.9	2606.8	2716.6	3135	2428.9	2733.5	2685.1	2842.5	2856	3257.5	2839.6	2697	3810	3847.1	3876.8	3927.5	2632.5	2135.5	2227.5	2478.5	2109.3	2471.2	2318.1	2412.5	2544.2	2929.7
O94880	PHD finger protein 14 OS=Homo sapiens OX=9606 GN=PHF14 PE=1 SV=2	23	23	33	35	100	888	89.8	91.1	96.7	84.5	90.4	88.5	90.9	84	92.2	88.3	94	83.6	131.4	134.8	131.8	127.9	2249	2282	2421.8	2116.8	2263.7	2216	2275.4	2102.5	2309.8	2211.8	2354.9	2093.2	3289.5	3374.6	3299.5	3203.8	2022.1	1869.5	1985.8	1673.5	1965.8	2003.3	1964.4	1784.4	2057.6	1989.3
Q15031	Probable leucine--tRNA ligase, mitochondrial OS=Homo sapiens OX=9606 GN=LARS2 PE=1 SV=2	23	23	27	38	101.9	903	100.6	106.1	111.6	100.4	97.6	93.7	98.8	93.3	99.5	100.9	101.1	94.6	99.9	101.9	99.8	100.3	4018.1	4236.8	4455	4010	3896.2	3740.8	3944.9	3725	3973.7	4029.9	4038.6	3777.1	3988.3	4070.8	3987.1	4004.5	3612.7	3470.9	3653	3170.3	3383.5	3381.9	3405.7	3161.5	3539.8	3624.5
Q96HY7	Probable 2-oxoglutarate dehydrogenase E1 component DHKTD1, mitochondrial OS=Homo sapiens OX=9606 GN=DHTKD1 PE=1 SV=2	23	23	34	34	103	919	105.7	109.1	119.5	94.9	109.2	100.7	107.4	100.2	97.8	85.1	90.6	83.1	101.3	99.1	99.8	96.7	1401.9	1447.1	1585.1	1259.4	1448.3	1335.4	1424.7	1329.3	1296.9	1128.3	1202.4	1102.8	1343.2	1314.5	1324.2	1282.8	1260.5	1185.5	1299.7	995.6	1257.7	1207.2	1230	1128.2	1155.3	1014.8
P43246	DNA mismatch repair protein Msh2 OS=Homo sapiens OX=9606 GN=MSH2 PE=1 SV=1	23	23	25	37	104.7	934	134.4	112	93.4	148.9	100.8	111.3	100.8	115	95.6	99.4	78.9	101.8	73	73.1	78	83.5	4136	3447	2872.9	4580.2	3102.7	3424.6	3101.7	3539.5	2941.3	3058.7	2426.2	3133.1	2245.3	2248.2	2399.1	2568	3718.7	2823.9	2355.7	3621	2694.4	3096	2677.8	3004	2620.1	2751
P63010	AP-2 complex subunit beta OS=Homo sapiens OX=9606 GN=AP2B1 PE=1 SV=1	23	41	43	100	104.5	937	100.3	97.6	105.5	95.1	105.4	102.4	107.7	101.8	92.8	90.8	86.1	83.4	108.4	109	106.7	107	5074.9	4937.9	5341.6	4814.5	5333.6	5181.3	5452.9	5151.7	4697.6	4596.2	4355.8	4222.6	5486.6	5516.9	5402.7	5414.9	4562.9	4045.2	4379.9	3806.3	4631.8	4684.1	4707.6	4372.3	4184.7	4133.8
Q14151	Scaffold attachment factor B2 OS=Homo sapiens OX=9606 GN=SAFB2 PE=1 SV=1	23	38	39	89	107.4	953	89.7	86.9	93.5	83.7	98.5	92.8	95.6	89.9	97.2	98.4	98.4	88	123.9	124.9	119.7	118.8	4112.8	3983.8	4282.9	3836.2	4511.8	4253	4379.1	4119.8	4454.3	4507.8	4510.7	4034.8	5678.8	5723.6	5487.5	5443.4	3697.8	3263.5	3511.8	3032.9	3918.2	3844.9	3780.5	3496.5	3968	4054.3
Q8WWM7	Ataxin-2-like protein OS=Homo sapiens OX=9606 GN=ATXN2L PE=1 SV=2	23	25	25	37	113.3	1075	115.8	100.9	84.2	126.5	102.5	117	107.7	119.1	75.4	87.6	71.3	83.9	97.9	95.8	106.2	108.1	2454	2138.6	1783.4	2680.8	2172.8	2479.1	2281	2524	1596.6	1856.1	1511.4	1778.6	2073.8	2030.3	2251	2290.1	2206.4	1752	1462.4	2119.4	1886.9	2241.2	1969.3	2142.1	1422.3	1669.4
Q92620	Pre-mRNA-splicing factor ATP-dependent RNA helicase PRP16 OS=Homo sapiens OX=9606 GN=DHX38 PE=1 SV=2	23	23	20	29	140.4	1227	114.2	101.9	103.1	114.3	97.5	99.6	101.1	102.1	89.1	92.5	87.8	90.8	101	97.7	102.8	104.5	2234.7	1994.2	2016.8	2237	1908.7	1949.3	1977.9	1998.6	1743.4	1809.3	1717.3	1775.8	1976.4	1911.7	2012	2045	2009.2	1633.6	1653.7	1768.6	1657.5	1762.2	1707.6	1696.2	1553	1627.3
Q8N1G0	Zinc finger protein 687 OS=Homo sapiens OX=9606 GN=ZNF687 PE=1 SV=1	23	23	26	36	129.4	1237	95.9	96.3	107.2	92.6	91.3	85.9	91.1	82.7	103	105.3	101.8	93.7	113.8	114	112.6	112.9	3288.1	3300.8	3675.8	3175	3130.6	2944.9	3123.3	2836	3533.1	3610.9	3492.2	3214.2	3900.8	3907.9	3860.3	3871.5	2956.3	2704.1	3014	2510.1	2718.6	2662.3	2696.4	2406.9	3147.3	3247.6
Q8WVM7	Cohesin subunit SA-1 OS=Homo sapiens OX=9606 GN=STAG1 PE=1 SV=3	23	31	26	62	144.3	1258	109.2	111.9	126.3	101.3	98.8	93.5	99	95	104.2	106.5	93.7	89.9	93.9	93.1	91.8	91.9	2567.9	2632.1	2970.7	2382.3	2323.2	2200.1	2328.8	2235.1	2450.7	2505.5	2203.7	2115.2	2208.1	2189.7	2158	2161.3	2308.8	2156.2	2435.9	1883.4	2017.5	1989	2010.5	1897	2183.1	2253.4
Q14203	Dynactin subunit 1 OS=Homo sapiens OX=9606 GN=DCTN1 PE=1 SV=3	23	23	23	30	141.6	1278	120.8	106.8	79	140.3	116.8	125.9	117.4	133	78.1	82.8	77.1	88.7	79.5	78.9	87	87.9	1660.3	1468	1086	1927.7	1605.1	1731	1613.8	1828.2	1073.2	1137.9	1060	1218.8	1093.3	1084.1	1195.3	1207.5	1492.8	1202.6	890.4	1524.1	1393.9	1564.9	1393.2	1551.6	956	1023.5
Q14202	Zinc finger MYM-type protein 3 OS=Homo sapiens OX=9606 GN=ZMYM3 PE=1 SV=2	23	24	22	32	152.3	1370	98.8	93.4	95.6	89.7	97.4	94.6	92.1	86.9	94.2	89.8	94.1	86.2	124.2	125.5	120.7	116.9	1458.4	1378.6	1411.7	1323.7	1438	1396	1358.9	1283.3	1390	1325	1388.9	1273	1832.7	1852.6	1782.4	1725.5	1311.2	1129.3	1157.5	1046.5	1248.8	1262	1173.2	1089.1	1238.3	1191.7
O15438	Canalicular multispecific organic anion transporter 2 OS=Homo sapiens OX=9606 GN=ABCC3 PE=1 SV=3	23	26	21	40	169.2	1527	88.4	92.7	98	94	100.4	100.4	102.9	95.6	108.9	95.6	112.4	104.3	104.7	100.1	101.5	100.2	2142.3	2247.9	2374.7	2278.6	2434.2	2433	2493.6	2316.3	2638.8	2318.3	2724.7	2527.4	2537.8	2426.4	2460.4	2427.5	1926.2	1841.5	1947.2	1801.4	2113.9	2199.5	2152.8	1965.8	2350.7	2085
P11047	Laminin subunit gamma-1 OS=Homo sapiens OX=9606 GN=LAMC1 PE=1 SV=3	23	23	18	31	177.5	1609	94.2	93.5	99.8	101.6	85.5	83.1	89.5	87.2	97.9	100.6	105.6	95.5	119.4	115.9	113	117.8	1504.6	1493.2	1594.1	1623.6	1365.5	1326.8	1429.3	1393.6	1563.6	1607	1687.5	1525.6	1907.6	1851.2	1804.6	1881.9	1352.8	1223.2	1307.1	1283.6	1185.8	1199.5	1234	1182.8	1392.9	1445.3
O15047	Histone-lysine N-methyltransferase SETD1A OS=Homo sapiens OX=9606 GN=SETD1A PE=1 SV=3	23	23	17	31	185.9	1707	106.3	106.1	111	100.3	99.5	99.3	98.6	94.8	90.3	84.7	93.1	85.6	109.7	107.9	105.9	107	2104.8	2100.9	2198.2	1986.1	1970.1	1965.7	1951.9	1876.9	1787.4	1677.5	1842.6	1695	2172.6	2137.3	2097.1	2119.2	1892.5	1721.1	1802.4	1570.2	1710.8	1777.1	1685.1	1592.9	1592.3	1508.7
Q9C0C2	182 kDa tankyrase-1-binding protein OS=Homo sapiens OX=9606 GN=TNKS1BP1 PE=1 SV=4	23	23	19	28	181.7	1729	103.5	89.5	73.8	117.2	93.8	112.1	102.5	119.3	79.9	100.3	82.5	95.5	103.7	102.9	114.3	109.4	1212.6	1048.1	864.2	1372.9	1099.1	1313.2	1201.5	1398.3	935.7	1175.1	966.8	1118.7	1214.5	1205.7	1339.3	1282.3	1090.3	858.6	708.6	1085.4	954.5	1187.1	1037.3	1186.8	833.5	1056.9
Q15643	Thyroid receptor-interacting protein 11 OS=Homo sapiens OX=9606 GN=TRIP11 PE=1 SV=3	23	23	14	27	227.4	1979	90.3	93.6	90.6	93.1	100	98.4	99.7	99.6	91	98.2	94.4	95.3	113.7	110.3	116.4	115.3	1623.9	1683.2	1628.4	1672.8	1797.5	1768.9	1792.9	1791.2	1636.6	1765.1	1696.4	1713.4	2043.9	1981.9	2092.9	2073	1460	1378.9	1335.2	1322.5	1561	1599.2	1547.8	1520.2	1457.9	1587.5
Q99996	A-kinase anchor protein 9 OS=Homo sapiens OX=9606 GN=AKAP9 PE=1 SV=4	23	23	7	23	452.7	3907	88.6	89.1	84.2	96.6	106.3	106.2	106	107.5	89.4	84	89	85.4	117.8	111.8	118	120	1043.2	1048.5	991.3	1137.6	1251.2	1250.2	1248.4	1265.4	1051.9	988.5	1047.7	1005.3	1387.2	1316.2	1389.1	1412.9	938	859	812.8	899.4	1086.6	1130.2	1077.7	1073.9	937.1	889.1
O14686	Histone-lysine N-methyltransferase 2D OS=Homo sapiens OX=9606 GN=KMT2D PE=1 SV=2	23	23	6	27	593	5537	97.3	96.9	96.7	96.4	104.5	98.5	100.3	94.6	93.2	95.2	96.1	86.9	111.6	113.9	109.2	108.6	1407	1401.7	1398.4	1394.3	1511.5	1424.6	1450.2	1368.6	1347.7	1376.8	1390.3	1256.2	1613.5	1647.8	1579.1	1570.6	1265	1148.3	1146.7	1102.3	1312.6	1287.9	1252	1161.6	1200.6	1238.3
Q99623	Prohibitin-2 OS=Homo sapiens OX=9606 GN=PHB2 PE=1 SV=2	22	22	68	123	33.3	299	91.2	94.9	116.2	87.4	117	110	116.4	110.2	96.5	97.1	92.4	84.3	98.3	98.6	95.4	93.9	5830.4	6068.7	7427	5586.5	7480.4	7033.2	7439.4	7044.1	6168.5	6208.5	5905.9	5388.6	6282.3	6301	6100.2	6003.1	5242.1	4971.5	6089.9	4416.6	6496.1	6358.3	6422.5	5978.4	5495	5583.9
P05198	Eukaryotic translation initiation factor 2 subunit 1 OS=Homo sapiens OX=9606 GN=EIF2S1 PE=1 SV=3	22	22	59	51	36.1	315	126.2	114.5	96.6	123	111.2	115.4	104.5	117.5	89.8	91.7	81.6	97.9	80.6	79.4	83.4	86.7	4769.7	4324.8	3650.8	4648.2	4199.6	4359.7	3949.6	4438.6	3393.9	3464.2	3082.6	3697.7	3044.7	2999.8	3151.7	3274.9	4288.5	3542.9	2993.5	3674.8	3647	3941.4	3409.8	3767.1	3023.3	3115.7
P63244	Receptor of activated protein C kinase 1 OS=Homo sapiens OX=9606 GN=RACK1 PE=1 SV=3	22	22	83	73	35.1	317	110.2	98.8	92.7	106.7	106.9	127.6	107.8	123.8	94.8	89.1	92.4	104.8	81.7	82.3	88.4	92	5541.4	4968.4	4659.7	5364.4	5372.2	6414.7	5421.1	6225.9	4768.5	4478.1	4646	5267.3	4106.4	4135.6	4445.6	4624.4	4982.4	4070.1	3820.8	4241	4665.3	5799.1	4680.2	5284	4247.9	4027.5
Q8TDN6	Ribosome biogenesis protein BRX1 homolog OS=Homo sapiens OX=9606 GN=BRIX1 PE=1 SV=2	22	22	65	87	41.4	353	96.4	95.2	104.9	82.9	117.3	111	112.7	107.2	106.6	95.2	97.6	89.1	95.7	99.1	93.9	95.2	5289.9	5227.9	5757.9	4551.5	6440.4	6092.2	6184.1	5882.8	5848.6	5223.7	5359.2	4893	5252.6	5440.5	5154	5223.4	4756.2	4282.7	4721.3	3598.4	5593	5507.5	5338.8	4992.8	5210	4698.2
P04075	Fructose-bisphosphate aldolase A OS=Homo sapiens OX=9606 GN=ALDOA PE=1 SV=2	22	29	71	162	39.4	364	138.5	128.8	76.9	156.7	106.8	124.9	104.9	135.6	80.5	79.7	71.3	92.8	71.4	70.3	78.5	82.4	11197.4	10409.7	6217.1	12664.5	8630.4	10096.4	8480.9	10962.2	6509	6446.4	5765.1	7501	5770.6	5683	6348.9	6663.3	10067.7	8527.8	5097.8	10012.4	7494.8	9127.5	7321.7	9303.7	5798.3	5797.9
P09651	Heterogeneous nuclear ribonucleoprotein A1 OS=Homo sapiens OX=9606 GN=HNRNPA1 PE=1 SV=5	22	27	68	285	38.7	372	111.9	117.4	132.8	106.7	137.9	124.6	144.5	139.3	64.9	57.6	71.3	62.4	84.9	82.1	83.3	78.5	9407.3	9872.1	11164.4	8967.4	11589.9	10471.9	12146.2	11709.4	5453.4	4839.4	5991.6	5243.1	7134	6897.9	7002.9	6602.3	8458.2	8087.4	9154.4	7089.5	10064.9	9467	10486	9937.9	4857.9	4352.5
O75955	Flotillin-1 OS=Homo sapiens OX=9606 GN=FLOT1 PE=1 SV=3	22	22	57	58	47.3	427	100.7	115.3	113.5	105.8	98.3	95.4	99.4	96.6	88.3	80.8	93.2	84.8	108.6	106.1	106.8	106.6	3597.4	4116.4	4052.2	3779.9	3512.6	3408.1	3549.4	3450.5	3154.4	2885.2	3327.3	3027.8	3878.4	3788.2	3813.2	3806	3234.4	3372.2	3322.7	2988.4	3050.4	3081.1	3064.3	2928.5	2810	2595
P35998	26S proteasome regulatory subunit 7 OS=Homo sapiens OX=9606 GN=PSMC2 PE=1 SV=3	22	22	52	37	48.6	433	111.9	104.4	80	124.9	108.7	116	105.1	115.1	101.1	102.5	93.9	106.3	79.9	77.4	85.7	87.1	3805.6	3551.5	2719.6	4246.6	3698	3946.2	3575.2	3914.1	3437.8	3486.3	3195.3	3615	2719.1	2633	2913.4	2960.8	3421.6	2909.4	2230	3357.3	3211.4	3567.6	3086.5	3321.9	3062.4	3135.5
O60664	Perilipin-3 OS=Homo sapiens OX=9606 GN=PLIN3 PE=1 SV=3	22	22	66	48	47	434	114.5	99.3	86.8	122	103	112.4	104.5	118.1	82	94.1	74.5	93.2	93.8	94	103.4	104.4	5043.9	4375.3	3825.1	5374.7	4538.2	4954.9	4606.2	5205.7	3614.4	4145.1	3284.7	4105.2	4135.7	4142.3	4558.6	4599.3	4535	3584.3	3136.5	4249.2	3941	4479.4	3976.6	4418.1	3219.8	3728.1
Q96CW1	AP-2 complex subunit mu OS=Homo sapiens OX=9606 GN=AP2M1 PE=1 SV=2	22	22	54	56	49.6	435	96	99.1	104.8	86.8	105.4	101	108.1	101.5	108.8	110.8	102.2	101.4	93.5	96	91.6	92.9	3868.3	3994.5	4222.2	3495.1	4244.7	4068.4	4355	4090.8	4383.1	4463.2	4118.2	4083.2	3767.4	3869.5	3692.4	3744.5	3478	3272.3	3462	2763.2	3686.1	3678	3759.7	3471.9	3904.5	4014.1
Q9Y4P3	Transducin beta-like protein 2 OS=Homo sapiens OX=9606 GN=TBL2 PE=1 SV=1	22	22	51	43	49.8	447	88.3	99.9	112.5	89.6	97.7	93.1	95.9	87.3	104.8	97.5	102	94.6	109.6	110.4	109.6	107.3	3711	4202.6	4731.2	3768	4107.6	3914.4	4032.1	3670.3	4407.5	4097.8	4287.5	3978.2	4607.4	4641.9	4608.5	4511.7	3336.6	3442.8	3879.5	2978.9	3567.1	3538.8	3481	3115.1	3926.2	3685.5
P49821	NADH dehydrogenase [ubiquinone] flavoprotein 1, mitochondrial OS=Homo sapiens OX=9606 GN=NDUFV1 PE=1 SV=4	22	22	54	51	50.8	464	99.4	102.1	120.4	94.7	104.3	96.5	101.7	95.9	99.7	96.4	98	89.2	103.1	102.9	97.8	97.9	4119.4	4232.1	4991.9	3926.4	4324.4	4000.4	4213.8	3974.3	4134.7	3995.6	4061.1	3696.4	4274.6	4263.2	4055.1	4057.5	3703.8	3467	4093.1	3104.2	3755.4	3616.5	3637.8	3373	3683.2	3593.6
Q9NPF5	DNA methyltransferase 1-associated protein 1 OS=Homo sapiens OX=9606 GN=DMAP1 PE=1 SV=1	22	22	54	36	53	467	96.8	96.7	106.8	91.4	98.3	93	96.8	92.9	100.5	102.5	99.8	93.1	110	108.6	104.3	108.7	3338.7	3336.3	3682.7	3151	3392	3208.9	3337.5	3204.1	3466.3	3535.4	3440.8	3210.3	3792.6	3744.8	3596.9	3747.6	3001.8	2733.1	3019.7	2491.1	2945.7	2901	2881.3	2719.3	3087.8	3179.7
Q96A33	Coiled-coil domain-containing protein 47 OS=Homo sapiens OX=9606 GN=CCDC47 PE=1 SV=1	22	22	45	87	55.8	483	83.4	88.5	94.1	84	112.5	104.1	110.1	104.2	87.2	83.5	88.2	79	123.9	124.5	116.7	116.1	2576.7	2733.2	2906.9	2593.9	3474.7	3214.3	3401.4	3216.6	2694.5	2579.4	2722.5	2438.3	3825.9	3843.9	3603.2	3586.5	2316.8	2239.1	2383.6	2050.7	3017.5	2905.8	2936.5	2730	2400.3	2319.9
Q16658	Fascin OS=Homo sapiens OX=9606 GN=FSCN1 PE=1 SV=3	22	22	48	40	54.5	493	134.3	122.8	78.5	159.1	109.5	131.3	108.8	141.4	85.6	85.5	76.7	104.4	61.9	60.2	69.5	70.6	5259.6	4811.9	3074.5	6231.2	4289.3	5142.5	4264	5539.2	3352.7	3348.5	3005.7	4088.5	2424.2	2359.4	2723.6	2766.2	4728.9	3942	2521	4926.3	3724.9	4649	3681.2	4701.1	2986.6	3011.6
Q13217	DnaJ homolog subfamily C member 3 OS=Homo sapiens OX=9606 GN=DNAJC3 PE=1 SV=1	22	22	43	32	57.5	504	87.3	86.4	95.4	82.4	105.1	100.9	105.2	97.8	96.6	100.1	100	94.1	110.9	113.9	113	110.8	2954.8	2924.3	3231.3	2791	3558.1	3418.1	3562	3313.3	3272.6	3391.1	3387.4	3185.5	3754.5	3857.3	3826	3753.1	2656.7	2395.6	2649.5	2206.5	3090	3090.1	3075.2	2812	2915.2	3050
Q9Y3I0	RNA-splicing ligase RtcB homolog OS=Homo sapiens OX=9606 GN=RTCB PE=1 SV=1	22	22	52	40	55.2	505	108.2	92.2	85.5	118.5	102.1	116.8	107.7	116.1	93.9	94.5	80	89.3	96	98.3	100.3	100.7	3879.2	3306.9	3065.1	4250	3659.3	4188.1	3861.6	4163.5	3365.3	3387.5	2867.1	3202	3442.5	3525.6	3595.5	3611	3487.8	2709.1	2513.3	3360	3177.8	3786.2	3333.8	3533.6	2997.8	3046.7
Q9NP81	Serine--tRNA ligase, mitochondrial OS=Homo sapiens OX=9606 GN=SARS2 PE=1 SV=1	22	22	55	33	58.2	518	101.8	99.8	112.5	96.6	102.3	94	98.9	92.2	93.5	88.9	92	88.9	108.7	109.9	111.1	108.8	2020.2	1981.4	2233.7	1917.8	2031.7	1866.5	1963.4	1830.8	1856	1764.8	1826.4	1765.4	2158	2181	2205.6	2160.8	1816.4	1623.2	1831.6	1516.2	1764.4	1687.4	1695.1	1553.9	1653.4	1587.2
O43172	U4/U6 small nuclear ribonucleoprotein Prp4 OS=Homo sapiens OX=9606 GN=PRPF4 PE=1 SV=2	22	22	52	45	58.4	522	103.8	107.2	127.7	100.9	99.1	95.2	99.9	97.1	82.5	73	79.8	75.9	113.4	115.8	114.4	114.1	4880.6	5039.4	6003.9	4742.2	4660	4476.7	4698.6	4566.7	3877.1	3429.8	3752.6	3567.4	5331.4	5445.3	5380.1	5366.4	4388.2	4128.4	4923	3749.1	4046.8	4047.1	4056.4	3875.8	3453.8	3084.7
Q10713	Mitochondrial-processing peptidase subunit alpha OS=Homo sapiens OX=9606 GN=PMPCA PE=1 SV=2	22	22	45	50	58.2	525	95	95.2	103.8	87.9	100.3	96.1	100.7	93.6	92	87.6	98	91.4	114	114.8	114.8	114.7	4441.2	4452.8	4855.8	4112.7	4688.5	4496.2	4711.6	4377.6	4304.1	4098	4584.6	4272.2	5329.5	5367.4	5370.2	5365.8	3993.1	3647.8	3981.6	3251.4	4071.5	4064.8	4067.6	3715.3	3834.1	3685.7
P40227	T-complex protein 1 subunit zeta OS=Homo sapiens OX=9606 GN=CCT6A PE=1 SV=3	22	22	43	52	58	531	125.9	112.2	78.8	130.1	115.1	128.9	114.5	135.3	91.8	102.1	80.9	102.1	66.6	66.4	72.9	76.5	6383.5	5688.5	3998.7	6599.1	5839	6536.9	5804.9	6860.1	4654.1	5178.1	4101.7	5178.9	3376.1	3368.8	3697.5	3881.3	5739.5	4660.1	3278.8	5217.2	5070.7	5909.6	5011.5	5822.2	4145.9	4657.1
Q9NVH1	DnaJ homolog subfamily C member 11 OS=Homo sapiens OX=9606 GN=DNAJC11 PE=1 SV=2	22	22	40	43	63.2	559	88.8	99.5	106.5	88.7	96.1	89.9	90.6	85.8	99.4	91.1	96.8	92.8	120.3	120.5	118.9	114.2	3648.9	4089.5	4379.7	3646.4	3951.9	3696.1	3723.9	3526	4087.6	3745.2	3980.6	3816.1	4946.1	4954.7	4890.2	4695.3	3280.8	3350.2	3591.2	2882.8	3431.9	3341.4	3214.9	2992.5	3641.2	3368.4
P08243	Asparagine synthetase [glutamine-hydrolyzing] OS=Homo sapiens OX=9606 GN=ASNS PE=1 SV=4	22	22	44	36	64.3	561	116.4	104.1	82.9	136	110.4	126.3	114.2	133	84.5	81.7	76.7	95.7	82.2	80.4	86.5	89.1	4455.6	3986.1	3173	5206	4228	4836.1	4371.1	5093.4	3236.3	3127.7	2937	3666.2	3145.6	3078.9	3311.6	3411.4	4006	3265.4	2601.8	4115.8	3671.6	4372.1	3773.7	4322.8	2882.9	2813
Q9Y262	Eukaryotic translation initiation factor 3 subunit L OS=Homo sapiens OX=9606 GN=EIF3L PE=1 SV=1	22	22	37	36	66.7	564	120.5	101.3	71.1	129	103.1	119.5	104.4	123.8	95.3	99.8	86.5	112.5	79.1	74.8	88.6	90.7	4233.9	3560.3	2498	4531.6	3623.9	4200.5	3667.2	4351.7	3347.1	3507	3040.1	3954.4	2779.9	2629.1	3112	3185.6	3806.7	2916.7	2048.2	3582.6	3147	3797.4	3166	3693.4	2981.6	3154.2
O60508	Pre-mRNA-processing factor 17 OS=Homo sapiens OX=9606 GN=CDC40 PE=1 SV=1	22	22	45	43	65.5	579	98.6	96.8	112.4	88.2	104.9	100.6	95.1	96.1	91.4	90.5	92.1	88.6	109	111.5	110.7	113.7	1810	1776.6	2061.8	1618	1924.8	1845.3	1745.5	1763.9	1677	1660.4	1689.4	1625.9	2000.1	2045.4	2031	2085.6	1627.4	1455.4	1690.6	1279.1	1671.5	1668.2	1506.9	1497.1	1493.9	1493.4
O75083	WD repeat-containing protein 1 OS=Homo sapiens OX=9606 GN=WDR1 PE=1 SV=4	22	22	46	36	66.2	606	131.9	127.9	91.3	161.7	94.2	112	101.1	122.9	96.4	97.6	84.9	103.8	65.2	64	71.6	73.5	4602.4	4460	3184.5	5640.4	3287.3	3907.9	3526.8	4287.7	3360.8	3402.6	2961.1	3620.7	2273	2231.8	2497	2563.9	4138	3653.7	2611.2	4459.2	2854.7	3532.9	3044.7	3639.1	2993.9	3060.3
Q9UNF1	Melanoma-associated antigen D2 OS=Homo sapiens OX=9606 GN=MAGED2 PE=1 SV=2	22	22	44	39	64.9	606	101.3	94.1	91.6	104.1	97.7	100.4	96.3	102.1	95	114	94.6	107.2	98.3	98.8	100.8	103.7	2940.4	2730.5	2659.2	3021.3	2837.3	2915.8	2796.7	2964.1	2757.2	3308.7	2746.9	3110.7	2853.3	2868.3	2925.4	3010.4	2643.7	2236.9	2180.5	2388.6	2463.9	2636	2414.4	2515.7	2456.1	2975.8
O15213	WD repeat-containing protein 46 OS=Homo sapiens OX=9606 GN=WDR46 PE=1 SV=3	22	22	40	35	68	610	105.1	109.7	130.2	96.5	99.5	91.5	97.5	92.7	90.8	84.5	91.4	82.2	108.8	112.1	104.9	102.6	2516.4	2626.8	3118.4	2311.8	2381.9	2190.9	2334.2	2221.3	2173.5	2023.7	2189.5	1968.8	2606.8	2685.9	2513.4	2456.8	2262.5	2151.9	2557	1827.7	2068.5	1980.6	2015.2	1885.2	1936.1	1820.1
Q9H0H5	Rac GTPase-activating protein 1 OS=Homo sapiens OX=9606 GN=RACGAP1 PE=1 SV=1	22	22	36	35	71	632	91.6	98.6	96.5	98.3	95.3	97.7	90.8	90.6	93.2	89.7	95	92	115.8	117.5	117.7	119.9	3349.3	3605.1	3528.5	3592.5	3486.2	3573.6	3319	3311.8	3406.8	3280	3471.9	3362.4	4234.9	4296.1	4301.7	4382.2	3011.4	2953.3	2893.2	2840.2	3027.5	3230.7	2865.3	2810.8	3034.8	2950
P11940	Polyadenylate-binding protein 1 OS=Homo sapiens OX=9606 GN=PABPC1 PE=1 SV=2	22	31	49	93	70.6	636	114.7	109.4	103.1	100	99.9	105.2	102.5	107	94.4	94.8	89	91	94.6	95	99.3	100.3	5322.7	5072.6	4781.4	4640.4	4631.9	4879.2	4753.6	4961.6	4378.3	4396.5	4127.9	4219.4	4386.8	4406.6	4607.9	4652.1	4785.7	4155.5	3920.6	3668.6	4022.5	4411	4103.9	4211	3900.2	3954.1
Q9Y2W2	WW domain-binding protein 11 OS=Homo sapiens OX=9606 GN=WBP11 PE=1 SV=1	22	22	37	40	70	641	114.7	112.1	111.8	110.1	99.9	96	98.1	97.6	89.1	94.1	79.9	74.6	107.1	107.9	104.4	102.5	3454.2	3375.3	3366.3	3316.4	3008.6	2889.5	2953.8	2937.4	2683.9	2833.2	2406.7	2245.6	3226.1	3249.8	3144.7	3085.3	3105.7	2765.1	2760.2	2621.9	2612.7	2612.2	2550	2493	2390.8	2548.1
Q8WVM8	Sec1 family domain-containing protein 1 OS=Homo sapiens OX=9606 GN=SCFD1 PE=1 SV=4	22	22	46	56	72.3	642	107.6	105.4	116.5	102	111.2	104.6	107.1	102.3	90.9	90.8	85.7	80.3	100	102.2	98.2	95.3	3589.9	3519.4	3887.2	3403.4	3712.6	3491	3573.5	3414	3035.1	3032.3	2859.4	2680.3	3338	3410.8	3276.3	3181.9	3227.8	2883.1	3187.3	2690.7	3224.1	3156	3085.1	2897.5	2703.7	2727.3
Q969X6	U3 small nucleolar RNA-associated protein 4 homolog OS=Homo sapiens OX=9606 GN=UTP4 PE=1 SV=1	22	22	36	53	76.8	686	113.8	110.3	120.8	107.5	81.6	76.7	80.6	72.4	106.2	100.1	104.5	99	108.9	107.8	104.8	105	5974.9	5793.3	6341.7	5647.1	4283.7	4030.4	4234.7	3801.5	5575.4	5254.9	5490.4	5200.9	5716.9	5663.9	5501.6	5514.7	5372.1	4745.9	5199.9	4464.5	3720	3643.6	3655.9	3226.4	4966.6	4726.2
Q6NZY4	Zinc finger CCHC domain-containing protein 8 OS=Homo sapiens OX=9606 GN=ZCCHC8 PE=1 SV=2	22	22	42	47	78.5	707	91.5	91.9	96.6	86.3	89.6	88.4	90	85.2	97.3	97.6	98.5	92.2	124.6	123.6	123.3	123.3	3461.2	3477	3652.6	3263.5	3390.3	3345.9	3404	3224.6	3679.8	3693.1	3726.9	3488.9	4712.6	4677.1	4664.9	4665.2	3112	2848.4	2995	2580.1	2944.2	3024.8	2938.7	2736.7	3278	3321.5
Q9Y3T9	Nucleolar complex protein 2 homolog OS=Homo sapiens OX=9606 GN=NOC2L PE=1 SV=4	22	22	26	56	84.9	749	92.2	93.2	94.6	85.8	102.8	97.8	103.3	93.3	112.1	105.5	106.7	100.2	105.3	103.4	101.9	101.8	5654.3	5717.3	5801.2	5260.9	6306.6	5999	6332.3	5723.5	6874.1	6470.6	6545.3	6146	6457.9	6344.5	6249.8	6244.2	5083.8	4683.7	4756.8	4159.2	5476.7	5423.4	5466.8	4857.6	6123.6	5819.6
Q09161	Nuclear cap-binding protein subunit 1 OS=Homo sapiens OX=9606 GN=NCBP1 PE=1 SV=1	22	22	32	69	91.8	790	94.3	90.2	88.4	96.4	101.6	102.8	104.1	98.6	103.4	96.2	99.1	96.1	108.3	106.8	107.6	106.2	3197.1	3057.5	2996.3	3267.3	3445	3483.2	3528.1	3341.4	3504.1	3260	3358.6	3256	3671.2	3620.4	3648.8	3599.9	2874.5	2504.7	2456.9	2583.1	2991.7	3148.9	3045.9	2835.9	3121.5	2932
P21127	Cyclin-dependent kinase 11B OS=Homo sapiens OX=9606 GN=CDK11B PE=1 SV=4	22	22	27	32	92.6	795	94.4	93.7	96.4	87.1	102.6	100	99.8	96	100.2	104.2	95.6	90.2	109.8	110.7	109.3	110.1	3168.4	3144.3	3236.3	2924.3	3441.9	3357	3348.3	3222.1	3363.6	3496.5	3207.6	3027.4	3686.6	3714.6	3667.9	3693.8	2848.8	2575.8	2653.6	2311.9	2989	3034.9	2890.6	2734.7	2996.3	3144.7
O94901	SUN domain-containing protein 1 OS=Homo sapiens OX=9606 GN=SUN1 PE=1 SV=3	22	23	33	43	90	812	85.9	102.3	108.3	81.1	106.8	98	99	93.4	92.2	89.5	92.5	89.4	119.5	117.1	114	111.2	2738.8	3262.2	3454.3	2586.7	3405.1	3124.6	3155.9	2978	2940.8	2853.8	2951.7	2850.2	3812.2	3733.3	3636.2	3546	2462.5	2672.4	2832.4	2045	2957	2824.7	2724.6	2527.4	2619.7	2566.7
Q8NE71	ATP-binding cassette sub-family F member 1 OS=Homo sapiens OX=9606 GN=ABCF1 PE=1 SV=2	22	22	32	37	95.9	845	118	106.7	87.4	136.9	109.2	117.3	111	122.9	81.7	83.3	80.3	92.5	87.2	85.7	90.2	89.7	2785.4	2517	2062.5	3229.3	2575.9	2768.6	2619.4	2899.1	1926.6	1965.7	1895.8	2183.2	2058.1	2021.4	2128.1	2116.6	2504.4	2062	1691.1	2553.1	2236.9	2502.9	2261.3	2460.5	1716.2	1768
Q86WA8	Lon protease homolog 2, peroxisomal OS=Homo sapiens OX=9606 GN=LONP2 PE=1 SV=1	22	22	31	35	94.6	852	90.6	91.3	96.8	85.1	109.9	104.9	105.8	98.7	100.8	92.8	102.3	91.9	110.2	108.5	104.4	105.9	1720.8	1735.2	1839.2	1617.4	2088.1	1993.3	2010.9	1874.5	1915.5	1763.5	1943.7	1747	2093.6	2061	1984.1	2012.9	1547.2	1421.5	1508.1	1278.7	1813.3	1802	1736	1590.9	1706.4	1586.1
Q9UL03	Integrator complex subunit 6 OS=Homo sapiens OX=9606 GN=INTS6 PE=1 SV=1	22	25	34	35	100.3	887	96.2	98.9	107.6	94.6	104.5	100.4	105	98.1	98	90.6	96.5	90.8	102.7	106.3	103.7	106	2544.5	2615.2	2844.8	2501.5	2762.9	2655.8	2775.6	2594.5	2590.8	2396.6	2551.7	2400.5	2714.5	2811.5	2741.3	2802.1	2287.8	2142.4	2332.6	1977.6	2399.3	2400.9	2396.2	2202	2307.9	2155.5
Q96QC0	Serine/threonine-protein phosphatase 1 regulatory subunit 10 OS=Homo sapiens OX=9606 GN=PPP1R10 PE=1 SV=1	22	22	23	39	99	940	83	84.7	84.1	79.3	100.6	95.3	96.8	91.8	105.8	108.7	102.5	94	120.9	120.7	115.1	116.9	3840.8	3920.1	3888.5	3668	4652.7	4408.7	4477.5	4244.8	4892.6	5030	4740.7	4348.4	5591.3	5582.8	5324.2	5408	3453.3	3211.4	3188.4	2899.9	4040.5	3985.6	3865.5	3602.6	4358.3	4524
O60716	Catenin delta-1 OS=Homo sapiens OX=9606 GN=CTNND1 PE=1 SV=1	22	22	26	31	108.1	968	107.7	100.1	93.5	113.1	90	97.2	91.3	102.2	90.2	102.5	85.1	96.2	102.8	104.6	113.4	110.2	2108.7	1960.1	1829.9	2213.5	1762.6	1902	1787.3	2000.3	1766.8	2006.6	1667	1882.7	2012.3	2048.2	2219.2	2157.1	1896	1605.7	1500.4	1750	1530.6	1719.5	1543	1697.7	1573.9	1804.7
P29317	Ephrin type-A receptor 2 OS=Homo sapiens OX=9606 GN=EPHA2 PE=1 SV=2	22	24	32	36	108.2	976	85.4	92.3	98.4	89.7	98.2	90.2	97.6	91.1	102.8	107.7	107.6	100.1	111.1	110.9	108	109.1	2182.6	2360	2516.3	2291.6	2509	2305.2	2495.2	2327.7	2626.5	2752.2	2750.9	2557.4	2839.1	2833.6	2760.9	2788	1962.4	1933.4	2063.3	1811.7	2178.9	2084	2154.2	1975.6	2339.7	2475.3
Q9H2U1	ATP-dependent DNA/RNA helicase DHX36 OS=Homo sapiens OX=9606 GN=DHX36 PE=1 SV=2	22	23	26	34	114.7	1008	108.6	103.5	99.4	115.6	108.5	111.5	110.8	116.6	87.4	78.9	77.2	81.1	98.5	99.7	102.5	100.3	2795	2664.8	2560.3	2975.5	2792.4	2871.6	2852	3000.8	2251	2032.2	1987	2087.4	2535.1	2565.8	2640.2	2581.4	2513	2183	2099.3	2352.4	2424.9	2596	2462.2	2546.8	2005.2	1827.7
P16066	Atrial natriuretic peptide receptor 1 OS=Homo sapiens OX=9606 GN=NPR1 PE=1 SV=1	22	23	26	31	118.8	1061	94.2	105.2	105.1	97.7	77.2	78	79.4	71.2	103.5	100.1	103	102.2	122.2	120.8	117.8	122.6	1357.1	1516.3	1515.1	1407.7	1112.4	1123.5	1144.1	1025.7	1491.3	1442.1	1483.8	1473.1	1760.6	1740.8	1697.5	1767.1	1220.2	1242.2	1242.3	1112.9	966	1015.6	987.7	870.5	1328.5	1297
Q96SB8	Structural maintenance of chromosomes protein 6 OS=Homo sapiens OX=9606 GN=SMC6 PE=1 SV=2	22	22	23	33	126.2	1091	91	95.9	91.1	94.3	111.2	106.7	110.3	106.8	91.3	86.4	90.5	85.9	110.3	112.6	107.6	108	1658.1	1746	1659	1718.3	2025.7	1944	2009.3	1944.7	1663.6	1573.3	1647.7	1563.6	2009.8	2050.1	1959.9	1967.8	1490.8	1430.3	1360.3	1358.5	1759.2	1757.5	1734.7	1650.5	1482	1415
P23229	Integrin alpha-6 OS=Homo sapiens OX=9606 GN=ITGA6 PE=1 SV=5	22	22	24	32	126.5	1130	86.5	95.6	95.1	91.4	98.7	95.4	97.2	94.4	89.3	83.7	97.7	90.9	123.4	118.6	121.4	120.8	1926.6	2129.3	2116.9	2035.6	2196.9	2123.5	2163.8	2102.8	1987.8	1863.4	2174.8	2024.8	2748	2639.9	2704.3	2690.8	1732.2	1744.3	1735.8	1609.3	1907.9	1919.8	1868.1	1784.7	1770.7	1675.9
P35251	Replication factor C subunit 1 OS=Homo sapiens OX=9606 GN=RFC1 PE=1 SV=4	22	22	20	27	128.2	1148	91.7	88.1	88.5	93.7	94.2	97.8	99	99.5	100.9	103.3	101.1	99.6	110.9	109.9	113.3	108.7	1528	1466.7	1474.6	1561.5	1568.9	1628.4	1648.4	1657.5	1680	1720	1684.5	1658.8	1846.5	1830.9	1887.6	1809.9	1373.8	1201.5	1209.1	1234.5	1362.4	1472.1	1423.1	1406.8	1496.6	1547
Q8IY37	Probable ATP-dependent RNA helicase DHX37 OS=Homo sapiens OX=9606 GN=DHX37 PE=1 SV=1	22	22	23	38	129.5	1157	92.7	92	95.2	90.1	102.9	100.3	101	92.6	107.9	107	110.6	108.7	101.3	99.3	98.4	99.9	2810.6	2790.6	2886.8	2731.1	3118.6	3040	3062.2	2808.5	3273	3245.4	3352.1	3297.2	3071.7	3012.3	2983.4	3028.5	2527.1	2286.1	2367.1	2159.2	2708.3	2748.2	2643.6	2383.6	2915.6	2918.9
P07996	Thrombospondin-1 OS=Homo sapiens OX=9606 GN=THBS1 PE=1 SV=2	22	23	21	34	129.3	1170	91.6	86.1	103.9	77.3	88.2	114.1	92.3	83.5	108.7	100.6	101.2	88.8	113.3	115.3	115.4	119.5	2039.1	1915.3	2312.8	1720.7	1963.7	2539.1	2053.3	1859.1	2418.7	2239.2	2252.4	1975.7	2522	2566.9	2567.5	2660.4	1833.4	1569	1896.4	1360.3	1705.3	2295.4	1772.6	1577.9	2154.6	2013.9
Q53EP0	Fibronectin type III domain-containing protein 3B OS=Homo sapiens OX=9606 GN=FNDC3B PE=1 SV=2	22	22	29	26	132.8	1204	93.8	104.8	120.9	92.8	96.1	84.6	92.6	88.3	93.2	89.7	89.9	83	120.3	115.2	115.7	119.1	1156.3	1291.6	1490	1144	1184.1	1043	1140.4	1087.7	1148.5	1105.8	1107.7	1022.8	1482	1419.1	1425.3	1466.9	1039.6	1058.1	1221.8	904.4	1028.3	942.9	984.6	923.2	1023.1	994.5
O00562	Membrane-associated phosphatidylinositol transfer protein 1 OS=Homo sapiens OX=9606 GN=PITPNM1 PE=1 SV=4	22	22	28	28	134.8	1244	98.2	99	104.8	100.4	94.2	94.6	101.5	96.8	94.7	90.4	93.5	84.2	115.5	110.5	112.5	109.2	1230.6	1241	1313.2	1259.1	1180.4	1186.1	1272.9	1213.2	1187.3	1133.4	1171.9	1055.8	1448	1385.5	1409.7	1368.8	1106.5	1016.7	1076.8	995.4	1025.1	1072.2	1098.9	1029.6	1057.6	1019.4
Q9H7N4	Splicing factor, arginine/serine-rich 19 OS=Homo sapiens OX=9606 GN=SCAF1 PE=1 SV=3	22	23	21	35	139.2	1312	97.2	107.8	106.3	95.7	87.6	78.3	81.7	77.1	88	93	94.3	86.1	128	128.8	126.5	123.3	2631.4	2916.5	2877.6	2589.8	2369.9	2119.9	2211.5	2085.2	2382.1	2516.4	2552.5	2330.1	3463	3486.3	3424	3337.3	2365.9	2389.2	2359.5	2047.4	2058.1	1916.4	1909.2	1769.7	2122	2263.2
Q9BZ95	Histone-lysine N-methyltransferase NSD3 OS=Homo sapiens OX=9606 GN=NSD3 PE=1 SV=1	22	23	20	33	161.5	1437	95.4	95.6	102.2	89.9	94	90.2	94.1	88.7	102.7	100.2	105.2	96.5	111.8	113	110.5	109.9	2077.1	2081.7	2225.8	1957.8	2046.2	1964.9	2050.2	1932.1	2237.1	2182.7	2291	2102.4	2433.8	2461.1	2406.8	2393.9	1867.6	1705.3	1825.1	1547.8	1776.9	1776.4	1770	1639.8	1992.9	1963.1
P30414	NK-tumor recognition protein OS=Homo sapiens OX=9606 GN=NKTR PE=1 SV=2	22	22	17	28	165.6	1462	83.7	85.6	81.9	82.8	105.6	94.1	99.4	91.3	92.9	101.1	105.6	98	120.3	119.9	119.5	118.3	1582.1	1618.1	1547.6	1564.7	1996.4	1777.8	1879.3	1725.8	1755.6	1910.6	1995.3	1851.4	2274.1	2265.4	2259.4	2236.8	1422.5	1325.5	1269	1237	1733.7	1607.2	1622.4	1464.7	1563.9	1718.4
Q8N3D4	EH domain-binding protein 1-like protein 1 OS=Homo sapiens OX=9606 GN=EHBP1L1 PE=1 SV=2	22	22	18	25	161.8	1523	109	105.5	108.8	109.9	114.4	115.3	114.4	112.8	75.4	71.2	78.3	78.3	102.7	98.2	102.2	103.6	1025.3	992.3	1023.1	1034.3	1076.4	1084.4	1076.6	1060.8	709.5	669.6	736.6	736.5	966.5	923.8	961.7	974.8	921.8	812.9	838.9	817.7	934.7	980.4	929.4	900.3	632	602.2
Q8IWJ2	GRIP and coiled-coil domain-containing protein 2 OS=Homo sapiens OX=9606 GN=GCC2 PE=1 SV=4	22	23	15	24	195.8	1684	97.3	98.8	84.9	98.6	102.9	111.9	96.4	98.5	94.7	92.9	94.9	95.9	107.9	105	112.5	106.9	912	926.1	796	924	964.2	1048.9	903.2	923.1	887.8	870.2	889.4	898.7	1010.8	984.2	1054.2	1001.7	820	758.7	652.7	730.5	837.3	948.2	779.8	783.4	790.9	782.6
Q2KHR3	Glutamine and serine-rich protein 1 OS=Homo sapiens OX=9606 GN=QSER1 PE=1 SV=3	22	23	15	26	189.9	1735	107	105.2	115.3	102.4	100.9	94.9	98	98.7	93.3	95.5	87.7	88.1	104.3	105	100.3	103.5	1191.1	1171.3	1284	1140.3	1123.4	1056.5	1090.7	1099.1	1038.2	1062.6	976.6	980.3	1160.6	1168.8	1116.8	1152	1070.9	959.5	1052.8	901.5	975.6	955.1	941.6	932.8	924.8	955.7
Q8N3C0	Activating signal cointegrator 1 complex subunit 3 OS=Homo sapiens OX=9606 GN=ASCC3 PE=1 SV=3	22	22	11	26	251.3	2202	110.5	93.1	87.7	113.8	97.6	104.6	102.7	100.2	97.8	98	94.6	100.7	96.4	94.9	101.7	106	1998.7	1682.8	1586.2	2058.9	1764.2	1891.2	1856.4	1811.4	1767.9	1772.2	1709.9	1821	1743.4	1716.5	1838.4	1916.1	1797.1	1378.5	1300.6	1627.7	1532.1	1709.7	1602.7	1537.3	1574.8	1593.9
O14497	AT-rich interactive domain-containing protein 1A OS=Homo sapiens OX=9606 GN=ARID1A PE=1 SV=3	22	22	13	29	241.9	2285	97	101.8	99.5	101.5	99.7	100	98.9	92.7	100.2	97.3	97.1	94.8	105.7	102.9	106.7	104.2	1628	1708.7	1668.9	1703.3	1673.1	1678.3	1659.4	1555.4	1682.1	1632.2	1629.9	1590.4	1774.3	1726.5	1790.3	1749.2	1463.7	1399.8	1368.5	1346.6	1452.9	1517.2	1432.6	1320.1	1498.4	1468
Q9NR48	Histone-lysine N-methyltransferase ASH1L OS=Homo sapiens OX=9606 GN=ASH1L PE=1 SV=2	22	22	9	23	332.6	2969	95.7	98.9	115.3	99.6	94.2	91.2	87.6	86.1	95.3	89.8	97.2	89.6	116.3	116.7	113.4	113.2	947.1	978.8	1141.5	985.7	932.4	903.3	867.4	851.9	943.4	889	962.1	887.4	1151.2	1155.6	1123.1	1120.3	851.5	801.8	936	779.3	809.7	816.7	748.8	723	840.4	799.6
P51572	B-cell receptor-associated protein 31 OS=Homo sapiens OX=9606 GN=BCAP31 PE=1 SV=3	21	21	47	102	28	246	75.7	85.3	95.8	83.7	97.5	93.2	105.2	95.9	95.3	95.7	95.4	88.5	125.5	126.8	121.7	118.9	5194.5	5858.4	6574.8	5748.4	6690.3	6394.9	7219.4	6581.5	6539.2	6571.9	6546.1	6077.6	8614.9	8703.6	8357.9	8164.8	4670.4	4799.3	5391.1	4544.6	5810	5781.2	6232.6	5585.8	5825.1	5910.7
P61247	40S ribosomal protein S3a OS=Homo sapiens OX=9606 GN=RPS3A PE=1 SV=2	21	21	64	60	29.9	264	101.5	98.6	82.7	112.4	113.7	126.7	118.2	133.1	89.8	89.2	78.7	86	89.4	88.8	97.1	94.2	5639.8	5479.3	4595.9	6245	6317.8	7044.7	6572.4	7398.3	4991.6	4955.5	4376.1	4777.9	4970.6	4937.2	5395.4	5234.6	5070.8	4488.7	3768.5	4937.2	5486.5	6368.7	5674.1	6279	4446.6	4456.9
P21912	Succinate dehydrogenase [ubiquinone] iron-sulfur subunit, mitochondrial OS=Homo sapiens OX=9606 GN=SDHB PE=1 SV=3	21	21	64	72	31.6	280	95.1	92.9	114	86.5	94.6	86.9	95.3	87.4	101.1	92.5	88.6	80.2	122.8	125.8	118.5	117.8	5016.6	4901.7	6012.8	4561.2	4987.4	4582.9	5026.7	4609.1	5332	4880.7	4673.5	4229.7	6475.3	6632	6247.7	6210.6	4510.5	4015.5	4930.3	3606.1	4331.2	4143.1	4339.6	3911.8	4749.8	4389.6
P30084	Enoyl-CoA hydratase, mitochondrial OS=Homo sapiens OX=9606 GN=ECHS1 PE=1 SV=4	21	21	78	99	31.4	290	119	114.2	128.8	115.8	105.1	100.7	103.5	97.9	85.9	81.2	78.6	73.1	100.6	102	97.3	96.4	6593.3	6328.1	7135.7	6414.9	5821.5	5579	5734.3	5420.8	4759.5	4496.9	4354.1	4047.1	5574.2	5651.8	5388.7	5337.8	5928.1	5184	5851	5071.5	5055.5	5043.7	4950.5	4600.7	4239.8	4044.4
P46777	60S ribosomal protein L5 OS=Homo sapiens OX=9606 GN=RPL5 PE=1 SV=3	21	21	51	96	34.3	297	114.4	112.2	102.5	116	121.6	127	123.8	135.7	78.2	76.3	63.9	68.5	90.4	89.9	88.4	91.1	5175.8	5076.4	4634.9	5244.9	5498.6	5745.8	5601.2	6138.8	3538.4	3451.6	2892.4	3098	4087.1	4067.6	3999	4120.2	4653.6	4158.7	3800.4	4146.5	4775.1	5194.4	4835.6	5210.1	3152.1	3104.3
Q96AG4	Leucine-rich repeat-containing protein 59 OS=Homo sapiens OX=9606 GN=LRRC59 PE=1 SV=1	21	21	60	91	34.9	307	82.4	94.4	108.3	82.8	100.1	90.5	100.7	97.1	97.7	91.9	89.8	84.1	123	121.8	117.7	117.6	7173	8217.8	9433.3	7213.4	8715.8	7877.4	8771.1	8456.5	8511.4	8004.5	7823.8	7326.5	10710.5	10603.2	10250.9	10236.1	6449.3	6732.1	7735	5702.8	7569	7121.4	7572.3	7177.1	7582.1	7199.2
Q15293	Reticulocalbin-1 OS=Homo sapiens OX=9606 GN=RCN1 PE=1 SV=1	21	21	65	100	38.9	331	116.9	116.2	129.9	116	92.6	87.5	90.8	84.1	70.5	71.1	73.2	65.2	123.1	123.5	120	119.4	5938.6	5903.3	6598.3	5890.6	4705.6	4445.3	4610.4	4272.9	3580.8	3611.5	3719.4	3313.5	6252.7	6271.8	6094.7	6064.5	5339.4	4836.1	5410.3	4657	4086.4	4018.7	3980.3	3626.4	3189.8	3248.1
P40926	Malate dehydrogenase, mitochondrial OS=Homo sapiens OX=9606 GN=MDH2 PE=1 SV=3	21	21	68	112	35.5	338	111.6	110.1	118.4	101.4	108.3	102	107.6	103.7	94.6	93.5	87.9	83.6	95.5	95.5	93.8	92.5	12967.7	12786.3	13754.3	11775.6	12584.7	11842.8	12500.4	12041.8	10990.6	10858.3	10212	9706.2	11096.3	11087.2	10895.9	10739.6	11659.4	10474.7	11278	9309.6	10928.8	10706.4	10791.9	10220	9790.5	9765.9
Q96EE3	Nucleoporin SEH1 OS=Homo sapiens OX=9606 GN=SEH1L PE=1 SV=3	21	21	63	51	39.6	360	116.9	121.9	129.2	119.9	97.2	87	91	89.3	103.5	95.1	102.6	103.4	85.1	85.4	86.1	86.6	2444.1	2548.4	2700.3	2506.1	2031.4	1818.1	1901.2	1865.9	2163.1	1987.3	2144.3	2161	1778.3	1785.4	1799.8	1810.1	2197.5	2087.7	2214.1	1981.3	1764.1	1643.6	1641.3	1583.6	1926.9	1787.4
O75367	Core histone macro-H2A.1 OS=Homo sapiens OX=9606 GN=MACROH2A1 PE=1 SV=4	21	23	57	102	39.6	372	76.1	79.8	87.9	76.5	94.8	87.8	89.4	84.1	97.7	96.2	102.1	95	135.9	133.2	131.5	132	6647.7	6971.3	7674.1	6685.3	8280.9	7667.9	7807.8	7348.2	8531	8401.4	8918.6	8302.2	11874.7	11634.4	11487.7	11531.3	5977	5710.9	6292.5	5285.3	7191.3	6932.1	6740.6	6236.5	7599.5	7556.2
P51991	Heterogeneous nuclear ribonucleoprotein A3 OS=Homo sapiens OX=9606 GN=HNRNPA3 PE=1 SV=2	21	24	53	106	39.6	378	120.6	135.9	157.9	122.9	103.2	96.5	99.9	96.4	74	45.2	71.5	61.1	104.3	106.2	102	102.5	5334.9	6012.9	6988.5	5438.7	4567.7	4270.7	4419.3	4263.8	3272.6	1999.2	3161.6	2702.9	4613	4698.5	4513.6	4534.4	4796.6	4925.9	5730.3	4299.8	3966.7	3860.8	3815.2	3618.7	2915.2	1798.1
P08174	Complement decay-accelerating factor OS=Homo sapiens OX=9606 GN=CD55 PE=1 SV=4	21	21	65	112	41.4	381	97.9	110.5	111	91.9	115.4	110.6	116.7	115.3	86.3	79.3	82.3	77.1	105.6	101.7	99.1	99.3	7237.1	8170.7	8206.7	6796.4	8530.9	8176.3	8632.4	8522.3	6381.7	5863.2	6086.3	5704	7811.1	7519.1	7329.1	7339.1	6507	6693.6	6729.2	5373.2	7408.4	7391.7	7452.5	7232.9	5684.9	5273.3
P08727	Keratin, type I cytoskeletal 19 OS=Homo sapiens OX=9606 GN=KRT19 PE=1 SV=4	21	35	79	114	44.1	400	110.5	110.7	125.9	96.3	95.8	85.5	91.6	85.9	87.7	81.5	83.2	81.8	117.1	117.4	116.1	113	4159.4	4167.1	4741.5	3627.1	3605.3	3218.7	3447.4	3235.9	3301.5	3068.3	3132	3080.4	4410.7	4421.2	4370.7	4254.7	3739.8	3413.8	3887.9	2867.5	3130.9	2909.8	2976.2	2746.3	2941	2759.6
Q9BTV4	Transmembrane protein 43 OS=Homo sapiens OX=9606 GN=TMEM43 PE=1 SV=1	21	21	53	47	44.8	400	90.8	100.1	121.6	91	88.6	85.7	86.5	78.9	109.6	107.8	111	102.6	108.4	107.4	106.4	103.6	3858.1	4250.4	5164.4	3865.7	3762.6	3639	3672.5	3349	4655.7	4579	4713.1	4357.2	4601.7	4562.3	4516.6	4401.2	3468.8	3481.9	4234.7	3056.2	3267.5	3289.8	3170.5	2842.4	4147.4	4118.4
P38919	Eukaryotic initiation factor 4A-III OS=Homo sapiens OX=9606 GN=EIF4A3 PE=1 SV=4	21	24	56	95	46.8	411	107.1	108.7	128.1	99.8	112.9	105.8	111.5	106.2	103.4	97.8	103.2	98.3	79	80.3	79	79	5179.5	5255.6	6194.5	4829.7	5458.6	5119.8	5393.6	5138	5001.3	4731	4990.9	4755.7	3821	3882.9	3819.4	3821	4656.9	4305.5	5079.3	3818.3	4740.4	4628.5	4656.4	4360.7	4455.2	4255
P09543	2',3'-cyclic-nucleotide 3'-phosphodiesterase OS=Homo sapiens OX=9606 GN=CNP PE=1 SV=2	21	22	43	38	47.5	421	91.6	98.6	97.3	94.9	109	102.1	96.7	92.7	104.8	99.2	103.8	101.8	101	103	102.2	101.4	3655.3	3931.8	3882.8	3784.3	4347.5	4071.6	3856.7	3698	4179.1	3958.4	4139.7	4060.6	4031	4107.4	4077	4046.1	3286.5	3221	3183.7	2991.9	3775.4	3680.9	3329.6	3138.6	3722.8	3560.1
Q9BZE1	39S ribosomal protein L37, mitochondrial OS=Homo sapiens OX=9606 GN=MRPL37 PE=1 SV=2	21	21	56	47	48.1	423	89.3	95.6	117.7	90.2	102.3	97	100.3	95.1	94.8	91	89.6	84.5	115.4	115.9	112	109.2	3544.1	3792.7	4669.1	3578.8	4060	3846.9	3979.8	3772.9	3761	3608.1	3554.9	3351.9	4579.8	4598.5	4442.8	4332.4	3186.5	3107	3828.5	2829.4	3525.8	3477.8	3435.8	3202.1	3350.4	3245.1
P24752	Acetyl-CoA acetyltransferase, mitochondrial OS=Homo sapiens OX=9606 GN=ACAT1 PE=1 SV=1	21	21	56	107	45.2	427	105.3	106.5	113.5	104.6	67.1	63.9	62.7	59.8	102.4	102.2	100.9	93.3	128.3	131.6	129.5	128.4	7240.9	7321.9	7805.2	7193.9	4615.9	4393.2	4314.6	4115.5	7041.6	7028.5	6942	6418.9	8821.7	9053.7	8903.7	8831.2	6510.3	5998.2	6400	5687.4	4008.6	3971.7	3724.9	3492.9	6272.7	6321.4
P42696	RNA-binding protein 34 OS=Homo sapiens OX=9606 GN=RBM34 PE=1 SV=2	21	21	44	29	48.5	430	77.2	85.1	90.2	67.6	94.4	92.8	91.9	88.2	108.5	108.8	109.7	100.1	125.3	119.6	119.5	121.1	1853	2044.9	2165.9	1623.8	2267.6	2228.2	2206.8	2117.7	2606.7	2613.5	2635	2404.6	3009.4	2872.1	2870.2	2908.5	1666.1	1675.2	1775.9	1283.7	1969.2	2014.4	1905.2	1797.4	2322	2350.6
Q04695	Keratin, type I cytoskeletal 17 OS=Homo sapiens OX=9606 GN=KRT17 PE=1 SV=2	21	41	85	170	48.1	432	98.5	100.1	109.9	79.3	96.5	91.2	92.8	85.6	87.9	87.5	88.1	83.3	128.4	124.9	123.4	122.6	7141.7	7253.6	7970.9	5749.8	6994.2	6608.4	6729.9	6208.9	6375.1	6345.4	6390.6	6036.1	9307	9052.3	8948.8	8884.9	6421.2	5942.2	6535.9	4545.7	6073.8	5974.3	5810	5269.6	5679	5707
P08621	U1 small nuclear ribonucleoprotein 70 kDa OS=Homo sapiens OX=9606 GN=SNRNP70 PE=1 SV=2	21	21	35	78	51.5	437	100.2	103.3	117.4	94.2	100.8	97.4	101.9	98.4	91.9	86.7	85.4	77.7	115.2	114.9	107.8	106.8	6214.7	6406.8	7281.8	5839.6	6248.1	6038.9	6320.3	6103	5697.5	5376.3	5295.7	4815.7	7141.2	7123.1	6680.9	6621.9	5587.7	5248.5	5970.8	4616.7	5425.9	5459.4	5456.5	5179.7	5075.4	4835.4
Q9UKX7	Nuclear pore complex protein Nup50 OS=Homo sapiens OX=9606 GN=NUP50 PE=1 SV=2	21	21	54	40	50.1	468	93	102.3	102	94.1	94.4	91.6	94	90.7	85.9	84.6	87	82	128.2	124.1	123.7	122.6	2517.1	2767.4	2759.5	2546.9	2553.6	2478	2542.5	2454.3	2324.3	2289.1	2355	2219.7	3468.9	3357.7	3347.5	3316.8	2263.2	2267.1	2262.7	2013.5	2217.6	2240.2	2195	2083	2070.6	2058.8
O15269	Serine palmitoyltransferase 1 OS=Homo sapiens OX=9606 GN=SPTLC1 PE=1 SV=1	21	21	38	46	52.7	473	91.3	102.3	118.2	87.4	95.3	91.9	96.9	86.1	101.8	95.9	103.4	93	108.6	112.8	107.9	107.2	2550.6	2858.3	3304.2	2441.6	2663.3	2567	2708.3	2406.8	2844.2	2680.8	2889.5	2597.9	3035.1	3153	3015.8	2997	2293.3	2341.5	2709.3	1930.3	2312.9	2320.7	2338.1	2042.7	2533.6	2411.1
P15170	Eukaryotic peptide chain release factor GTP-binding subunit ERF3A OS=Homo sapiens OX=9606 GN=GSPT1 PE=1 SV=1	21	21	37	42	55.7	499	133.9	116.1	71.2	163.8	120.1	143.3	124.7	151.4	76.7	76.6	66.5	87.9	61.3	62	70.5	73.9	4855.4	4208.8	2583.3	5940.1	4354.1	5195.8	4523	5488.6	2782.5	2777.1	2413.2	3188.7	2224.3	2248.8	2555.7	2679.6	4365.6	3447.9	2118.2	4696.1	3781.1	4697.2	3904.8	4658.3	2478.7	2497.7
P28838	Cytosol aminopeptidase OS=Homo sapiens OX=9606 GN=LAP3 PE=1 SV=3	21	21	48	37	56.1	519	99.3	99.4	102.2	96	107	104.2	106.6	105.7	96.8	92.4	90.7	90.1	102.1	102.3	101	104.3	3734.4	3739.9	3843.1	3610	4023.5	3918	4008.1	3973.3	3639	3476.6	3410.3	3388.2	3840	3848.6	3797.4	3921.1	3357.6	3063.8	3151.2	2854	3494.1	3542	3460.2	3372.2	3241.7	3126.8
Q9P258	Protein RCC2 OS=Homo sapiens OX=9606 GN=RCC2 PE=1 SV=2	21	21	50	37	56	522	128.7	119.8	75.7	160.9	88.9	102	85.5	110.2	102.3	98.4	86.4	108.6	78.2	78.9	87.9	87.6	4700.3	4375.9	2764.6	5877.1	3246.3	3725.3	3122.6	4027	3736.1	3594.9	3157	3966.2	2856.6	2882.9	3212.5	3199.5	4226.1	3584.8	2266.9	4646.3	2819.1	3367.9	2695.8	3417.7	3328.1	3233.2
P07602	Prosaposin OS=Homo sapiens OX=9606 GN=PSAP PE=1 SV=2	21	21	41	59	58.1	524	102.8	98.9	98.2	100.3	124.5	120.9	122.1	118.2	33.8	29.2	33.4	30.3	146.8	146	146.2	148.6	7479.4	7194.6	7142.8	7299.2	9060.6	8796.7	8884.4	8603.3	2460.4	2123.3	2429.2	2202.9	10685.7	10622.7	10639.7	10812.7	6724.8	5893.9	5856.9	5770.7	7868.4	7952.6	7670.1	7301.7	2191.8	1909.7
Q02252	Methylmalonate-semialdehyde dehydrogenase [acylating], mitochondrial OS=Homo sapiens OX=9606 GN=ALDH6A1 PE=1 SV=2	21	21	45	41	57.8	535	90	90.6	108.5	87.3	112.9	109.3	112.2	103.6	97.2	94.4	93.8	87.1	104.4	104.6	103	101	3069.2	3088.1	3700.1	2976	3850.2	3727.2	3825.9	3531.4	3314.1	3219.6	3197.3	2969.7	3561.3	3567.3	3513.5	3444.7	2759.6	2529.8	3034	2352.8	3343.6	3369.6	3303	2997.1	2952.2	2895.7
Q6DD88	Atlastin-3 OS=Homo sapiens OX=9606 GN=ATL3 PE=1 SV=1	21	21	45	71	60.5	541	97.1	103.4	112.5	100.2	118.7	109.9	114.1	109.3	102	91.8	99	95.4	86.8	88.2	85.5	86	4122	4389	4777.5	4253.6	5039.3	4667.2	4844.2	4640.3	4328.6	3898.1	4200.8	4049	3686.2	3745.8	3629.6	3651.3	3706.1	3595.5	3917.4	3362.8	4376.2	4219.3	4182.1	3938.2	3855.9	3505.9
Q9UHX1	Poly(U)-binding-splicing factor PUF60 OS=Homo sapiens OX=9606 GN=PUF60 PE=1 SV=1	21	21	39	49	59.8	559	124.5	115.8	108.1	117.5	97.2	101.6	98.1	102.5	99	103	91.4	94.6	84.8	86.2	85.9	89.8	4238.9	3942.6	3679.9	4000	3310.4	3460.2	3341.7	3491.1	3369.8	3505.5	3112.7	3219.6	2887.8	2934.5	2923.8	3057.4	3811.3	3229.8	3017.4	3162.3	2874.8	3128.1	2885	2962.9	3001.8	3152.8
O15270	Serine palmitoyltransferase 2 OS=Homo sapiens OX=9606 GN=SPTLC2 PE=1 SV=1	21	21	48	38	62.9	562	77.4	87.6	92.2	78.5	98.6	94.7	92.9	84.1	114.6	106.8	115.3	106.1	117.3	111.5	110.9	111.5	1911.4	2164.5	2276.6	1938.4	2436.1	2338.1	2294	2078.2	2829.8	2639	2847.9	2621.5	2896.4	2753.1	2739	2755	1718.5	1773.2	1866.8	1532.5	2115.6	2113.7	1980.4	1763.8	2520.8	2373.5
P30153	Serine/threonine-protein phosphatase 2A 65 kDa regulatory subunit A alpha isoform OS=Homo sapiens OX=9606 GN=PPP2R1A PE=1 SV=4	21	25	46	54	65.3	589	109.2	105.2	89.1	119.3	111	116.7	109.8	119.3	85.6	89.1	78	85	93.2	92.7	96.6	100.2	3497.5	3370.5	2853	3822.2	3557.4	3737.8	3518.2	3820.6	2741.9	2855.6	2499.1	2722.1	2985.9	2970.9	3096	3209.3	3144.7	2761.1	2339.3	3021.8	3089.3	3379.1	3037.4	3242.6	2442.5	2568.3
Q14739	Delta(14)-sterol reductase LBR OS=Homo sapiens OX=9606 GN=LBR PE=1 SV=2	21	21	27	47	70.7	615	77	90.9	93.9	83.7	71.9	71.7	69.6	70.9	126	134.2	121.1	119	119.5	120.1	116	114.4	3090.7	3650.6	3771.7	3359.6	2887.7	2877.5	2796.1	2848.4	5057.6	5388.6	4860.8	4779.6	4797.9	4820.5	4656.3	4594.2	2778.9	2990.6	3092.6	2656.1	2507.7	2601.4	2413.9	2417.4	4505.3	4846.5
P35527	Keratin, type I cytoskeletal 9 OS=Homo sapiens OX=9606 GN=KRT9 PE=1 SV=3	21	23	48	51	62	623	184.1	81.6	53.7	122	190.5	116.3	206.5	98.6	74.3	116.3	89.7	125.5	27.2	59.4	28.3	26	4539	2012.8	1324.7	3008.7	4697.5	2866.3	5089.9	2431.1	1832.2	2866.1	2211.8	3094.1	669.6	1463.7	696.9	640.5	4081.1	1648.9	1086.2	2378.7	4079.4	2591.2	4394.2	2063.3	1632.2	2577.7
A1L0T0	2-hydroxyacyl-CoA lyase 2 OS=Homo sapiens OX=9606 GN=ILVBL PE=1 SV=2	21	21	39	73	67.8	632	97.1	112.5	112.7	108.8	107.9	100	104.7	101	90.5	74.7	80.2	79.7	108.4	111.7	105.4	104.7	3621.1	4195.8	4201.1	4055.5	4023.1	3727.4	3902.4	3766	3374.1	2784.8	2989.5	2970.9	4042.5	4165.2	3930.4	3902.1	3255.8	3437.2	3444.7	3206.2	3493.7	3369.7	3369	3196.2	3005.6	2504.6
Q15067	Peroxisomal acyl-coenzyme A oxidase 1 OS=Homo sapiens OX=9606 GN=ACOX1 PE=1 SV=3	21	21	41	36	74.4	660	112.5	120.3	132.8	112.9	79	73	81	72.2	118.6	111.4	115.2	109.2	89.4	92.1	89.3	91	3114.1	3329.6	3675.2	3125.5	2188.1	2021.9	2243.2	1998.2	3284.2	3082.9	3190.3	3022.9	2475.9	2550.4	2471.7	2520.1	2799.9	2727.6	3013.5	2470.9	1900.1	1827.8	1936.6	1695.9	2925.6	2772.7
Q99567	Nuclear pore complex protein Nup88 OS=Homo sapiens OX=9606 GN=NUP88 PE=1 SV=2	21	21	33	43	83.5	741	92.6	93.5	93.2	87.2	92.3	90.8	90.3	87	104.6	106.7	99.4	97.3	118.4	116.8	114.9	115.1	2929.5	2960.7	2950.9	2758.9	2919.9	2874.9	2857	2753.7	3309.5	3376.5	3146.6	3078.1	3745.8	3698.1	3636.2	3642.2	2633.9	2425.4	2419.6	2181.2	2535.7	2599	2466.5	2337.1	2948.1	3036.8
Q96TA1	Protein Niban 2 OS=Homo sapiens OX=9606 GN=NIBAN2 PE=1 SV=3	21	22	37	28	84.1	746	121.6	108.5	91.9	131.4	110.4	117.2	110.3	128.2	84.5	94.6	78.8	99	76.6	77.7	84.5	84.9	3057.1	2726.7	2310.1	3304.3	2774.8	2945.3	2772	3223.4	2124.9	2379.2	1981.1	2489.8	1925.5	1952.6	2124.3	2134	2748.7	2233.7	1894.2	2612.3	2409.6	2662.7	2393.2	2735.7	1892.8	2139.9
P42892	Endothelin-converting enzyme 1 OS=Homo sapiens OX=9606 GN=ECE1 PE=1 SV=2	21	21	27	33	87.1	770	90.6	98	104.1	90.1	102.4	100.1	99.9	94.4	91.3	81.9	85	79.5	124.2	119.1	118.1	121.5	2573.2	2782.7	2958.1	2558.9	2908.6	2842.5	2837.3	2680.4	2593.9	2328	2414.6	2258.1	3528.8	3383.6	3353.8	3450.7	2313.6	2279.6	2425.6	2023	2525.9	2569.8	2449.5	2274.9	2310.7	2093.7
Q96TA2	ATP-dependent zinc metalloprotease YME1L1 OS=Homo sapiens OX=9606 GN=YME1L1 PE=1 SV=2	21	21	32	35	86.4	773	83.7	94.2	104.8	84.1	101.1	95.8	100	91.8	99.2	96.7	100.9	93.7	115.6	114.1	111.2	112.8	3379.8	3804.9	4232.3	3394.9	4083.1	3866.7	4037.5	3706	4006.3	3905.5	4074.7	3781.1	4668.8	4605.5	4491.1	4555.2	3038.8	3117	3470.4	2684	3545.9	3495.7	3485.7	3145.3	3568.8	3512.6
P06396	Gelsolin OS=Homo sapiens OX=9606 GN=GSN PE=1 SV=1	21	21	30	47	85.6	782	94.9	95.4	104.3	88.2	82.3	94.8	87.3	83.6	107.9	101.7	104.4	96.7	114.4	114	114.5	115.6	4276.9	4302.2	4703.9	3978.8	3709.4	4275.9	3935.8	3769.8	4865	4583.2	4708.8	4359.7	5155.9	5137.9	5161.6	5211.7	3845.4	3524.4	3857	3145.6	3221.3	3865.6	3397.9	3199.5	4333.8	4122.1
P23921	Ribonucleoside-diphosphate reductase large subunit OS=Homo sapiens OX=9606 GN=RRM1 PE=1 SV=1	21	21	31	36	90	792	118.3	108.2	76	136.6	115.4	132.7	116.6	138	98	95.6	86.4	112.9	61.4	62	69.8	72.1	2974.1	2721.2	1911.9	3434.7	2903.2	3337.9	2931.1	3471.3	2464	2404.4	2172.4	2838.9	1544.1	1558	1754.9	1812.3	2674	2229.3	1567.7	2715.4	2521.2	3017.6	2530.5	2946.1	2195	2162.5
Q13724	Mannosyl-oligosaccharide glucosidase OS=Homo sapiens OX=9606 GN=MOGS PE=1 SV=5	21	21	31	35	91.9	837	80.5	83.4	90.4	77.4	102.3	95.4	104.3	92.4	115	110	112.2	105.9	111.2	108.7	105.1	105.9	3013.1	3120.8	3380.4	2895.3	3826.5	3567.7	3901	3455.6	4303.7	4115.3	4196.1	3960.4	4160	4067.1	3932.3	3960.4	2709.1	2556.6	2771.8	2289	3323	3225.4	3367.8	2932.8	3833.8	3701.2
Q9P2B2	Prostaglandin F2 receptor negative regulator OS=Homo sapiens OX=9606 GN=PTGFRN PE=1 SV=2	21	21	26	26	98.5	879	86.1	92.8	91	93.7	98.3	98.1	96.8	96.2	96	89	101.8	92.9	116	115.4	116.2	119.8	1554.2	1676.7	1642.7	1691.5	1774.7	1770.7	1747.9	1737.1	1733	1606.7	1839	1678.3	2095.6	2084.1	2098.4	2164.3	1397.4	1373.6	1347	1337.3	1541.1	1600.8	1509	1474.3	1543.8	1445.1
Q99959	Plakophilin-2 OS=Homo sapiens OX=9606 GN=PKP2 PE=1 SV=2	21	21	27	26	97.4	881	87.5	91.7	98.9	81.2	88.2	85.7	88.5	79.6	89	93.9	87.5	83.9	139.5	133.4	137	134.4	1252.6	1313.3	1416.4	1163	1262.8	1227.5	1267.1	1139.9	1275	1344	1253.5	1202	1997.3	1909.4	1961.5	1924.5	1126.2	1075.8	1161.4	919.5	1096.6	1109.7	1093.9	967.5	1135.8	1208.8
P29590	Protein PML OS=Homo sapiens OX=9606 GN=PML PE=1 SV=3	21	21	25	26	97.5	882	96.2	94.5	96.1	85	98.1	94.4	98.4	92.7	92.4	94.6	93.7	85.4	121.3	121.9	119.7	115.6	890.8	875.6	890.6	787.2	908.6	874.5	911.8	858.5	855.8	876.6	868.3	791.4	1123.6	1129.4	1109.4	1070.9	800.9	717.3	730.3	622.4	789	790.6	787.2	728.6	762.4	788.4
Q7Z2K6	Endoplasmic reticulum metallopeptidase 1 OS=Homo sapiens OX=9606 GN=ERMP1 PE=1 SV=2	21	21	25	49	100.2	904	91.5	102.2	119.4	86.8	71.7	64.6	69.5	62.4	117.3	115.5	113.9	105.6	121.3	120.7	119.7	118	4240.6	4737.2	5536.7	4025.9	3323.8	2994.4	3223.5	2891.5	5438.6	5355.1	5279.1	4894.9	5622.5	5594.7	5549.4	5471.2	3812.8	3880.8	4539.9	3182.8	2886.5	2707.1	2782.9	2454.1	4844.7	4816.3
P35221	Catenin alpha-1 OS=Homo sapiens OX=9606 GN=CTNNA1 PE=1 SV=1	21	21	29	27	100	906	105	93.3	78.3	114.7	108.5	121	111.1	123	78.6	93.6	80.3	95.3	95.4	95.8	103.2	102.8	1656.3	1472	1234.6	1809.6	1710.8	1908.6	1751.5	1939.4	1240	1476.7	1266.1	1503.7	1505	1510.9	1627.6	1621.4	1489.2	1205.9	1012.4	1430.6	1485.7	1725.5	1512.1	1646	1104.6	1328.2
Q16513	Serine/threonine-protein kinase N2 OS=Homo sapiens OX=9606 GN=PKN2 PE=1 SV=1	21	22	30	31	112	984	115.6	103.2	94.5	120.3	106.5	113	105.5	113.2	90.6	101.3	91.1	100.8	85.2	83.5	87.7	87.9	1766.3	1576.9	1443.5	1837.2	1626.4	1725.6	1611.8	1728.5	1384.1	1546.6	1391.9	1539.6	1301.4	1275.6	1339.2	1342.4	1588.1	1291.8	1183.6	1452.4	1412.4	1560	1391.5	1467	1232.9	1391
Q9Y6Y8	SEC23-interacting protein OS=Homo sapiens OX=9606 GN=SEC23IP PE=1 SV=1	21	21	21	29	111	1000	94.2	92.5	83.6	96.9	106.5	102.7	94.6	99	90.8	85.7	88.2	88.5	119.5	121	118	118.4	2727.8	2678.1	2420	2806.2	3085.6	2974	2741.3	2866.6	2630	2483.3	2553.9	2563.1	3462.4	3503.3	3417.6	3429	2452.6	2193.9	1984.3	2218.5	2679.6	2688.6	2366.6	2432.9	2342.9	2233.5
Q9HCE1	Helicase MOV-10 OS=Homo sapiens OX=9606 GN=MOV10 PE=1 SV=2	21	21	24	30	113.6	1003	108.8	103	95.9	110.7	83.3	85.7	86	84.9	105	101.7	96.6	100.6	109	105.9	113.6	109	1577	1492.9	1389.6	1604.8	1206.6	1242.5	1246	1230.4	1521.6	1474.2	1400.3	1457.5	1579.9	1535.2	1646.2	1580.2	1417.9	1223	1139.4	1268.7	1047.8	1123.3	1075.7	1044.3	1355.5	1325.8
Q13523	Serine/threonine-protein kinase PRP4 homolog OS=Homo sapiens OX=9606 GN=PRPF4B PE=1 SV=3	21	21	23	51	116.9	1007	90	86.1	88	83.1	104.3	100.2	101.6	93	101.3	100.5	98.6	90.6	118	116.5	112.6	115.7	4148.8	3967.1	4056.6	3829.1	4805.1	4616.4	4679.9	4286.9	4666.9	4629.7	4542.1	4173.3	5435.1	5369	5187	5332.9	3730.2	3249.9	3326.2	3027.2	4172.9	4173.4	4040.2	3638.3	4157.3	4163.9
Q9BPX3	Condensin complex subunit 3 OS=Homo sapiens OX=9606 GN=NCAPG PE=1 SV=1	21	21	26	32	114.3	1015	99.6	85.8	70.8	111.3	104.7	114.7	106.7	106.3	103.9	98.6	105.9	117.2	91.9	89.4	94.3	98.9	2572.5	2216.6	1828	2875.2	2705.3	2963.4	2755.9	2746.1	2684.1	2548.2	2736.2	3028.7	2374.8	2309.2	2436.6	2555.5	2312.9	1815.8	1498.9	2273.1	2349.4	2679	2379.3	2330.7	2391	2291.8
Q99575	Ribonucleases P/MRP protein subunit POP1 OS=Homo sapiens OX=9606 GN=POP1 PE=1 SV=2	21	21	27	33	114.6	1024	100.7	101.6	104.1	99.3	90	83	87.3	82.5	104.2	105.5	101.7	97.2	111.9	111.3	110.4	109.3	2208.7	2229.6	2284.5	2178.4	1975	1821.3	1915	1809.7	2284.7	2314.2	2230.1	2133	2454.3	2441.1	2420.7	2397	1985.9	1826.5	1873.2	1722.2	1715.1	1646.6	1653.3	1535.9	2035.2	2081.3
P53992	Protein transport protein Sec24C OS=Homo sapiens OX=9606 GN=SEC24C PE=1 SV=3	21	22	25	30	118.2	1094	99.3	92.8	83.7	111.5	101.1	120.1	117.6	131.3	95.8	88.1	77.7	78.7	96.4	98.4	103.6	104	1540.1	1438.5	1298.1	1729	1567.2	1861.8	1823.5	2036.2	1485.8	1366.7	1204.2	1219.9	1494.5	1525.1	1607	1613	1384.7	1178.5	1064.4	1366.9	1361	1683.2	1574.3	1728.1	1323.6	1229.2
Q13751	Laminin subunit beta-3 OS=Homo sapiens OX=9606 GN=LAMB3 PE=1 SV=1	21	21	24	29	129.5	1172	85.3	97.1	94.4	83.8	96.7	88.5	93.7	86.7	99.2	97.5	97.5	91	125.5	121.2	121	121	1719.1	1956.1	1901.7	1689.2	1947.8	1782.3	1888	1747.5	1998.2	1964.2	1965.1	1833.3	2529.3	2442.6	2438	2437.4	1545.7	1602.4	1559.4	1335.4	1691.5	1611.3	1629.9	1483.1	1780	1766.6
Q6ZRV2	Protein FAM83H OS=Homo sapiens OX=9606 GN=FAM83H PE=1 SV=3	21	21	23	26	127	1179	108.3	105.3	110.8	94.2	99.4	92.7	99.6	96.5	84.7	90.5	99.2	81.4	108.3	110.9	111.8	106.2	552.7	537.3	565.5	480.7	507.2	472.9	508	492.3	432.2	461.6	505.9	415.4	552.4	565.7	570.4	541.9	497	440.1	463.7	380.1	440.4	427.5	438.6	417.9	385	415.2
Q9HAV4	Exportin-5 OS=Homo sapiens OX=9606 GN=XPO5 PE=1 SV=1	21	21	20	30	136.2	1204	107.2	85	73.6	113.7	104.5	117.2	107	110.8	98.9	97.8	90.3	106.9	95.5	92.7	96.4	102.5	2025.1	1605.5	1390.8	2148.2	1974.6	2213.5	2021.9	2094.1	1868.6	1848.2	1706.8	2020.7	1804.7	1751.6	1821.7	1935.9	1820.7	1315.2	1140.4	1698.3	1714.8	2001.1	1745.6	1777.3	1664.5	1662.2
P54098	DNA polymerase subunit gamma-1 OS=Homo sapiens OX=9606 GN=POLG PE=1 SV=1	21	21	19	24	139.5	1239	88.9	90	92.7	89.1	95.8	94	95.8	87.7	94.6	92.1	90.3	80.4	127.4	128.2	126	127	1125.9	1139.2	1173	1127.3	1212.7	1189.3	1213.1	1110.2	1197.8	1165.6	1143.1	1017.4	1612.1	1622.6	1595.3	1607.5	1012.3	933.3	961.8	891.2	1053.2	1075.1	1047.3	942.3	1067	1048.3
Q86SQ0	Pleckstrin homology-like domain family B member 2 OS=Homo sapiens OX=9606 GN=PHLDB2 PE=1 SV=2	21	21	20	27	142.1	1253	95.7	90.9	99.2	88.6	87.9	91	91.9	86.3	100.6	116	103.1	96	114.9	110.9	113.3	113.7	2018.6	1918.7	2093.5	1870.3	1855.2	1920.3	1939.6	1820.7	2123.8	2448.4	2175.7	2026.4	2425.1	2340.1	2391.3	2398.6	1814.9	1571.8	1716.6	1478.6	1611.1	1736	1674.5	1545.2	1891.9	2202
Q13045	Protein flightless-1 homolog OS=Homo sapiens OX=9606 GN=FLII PE=1 SV=2	21	21	20	31	144.7	1269	110	101.7	88.8	122.9	92.9	96.5	92.4	105.3	102.6	103.6	94.1	103.1	94.3	92.5	98.7	100.5	1604.2	1483.3	1294.8	1791.6	1354.9	1407.1	1346.7	1535.3	1496	1510.8	1371.5	1503.9	1375.4	1349.2	1439	1465.2	1442.4	1215.1	1061.7	1416.4	1176.6	1272.1	1162.6	1303	1332.7	1358.8
Q9H582	Zinc finger protein 644 OS=Homo sapiens OX=9606 GN=ZNF644 PE=1 SV=2	21	21	20	25	149.5	1327	101.1	101.9	118.6	92.9	79.6	77.3	79.6	77.1	105.3	109.2	105.3	99.4	113.5	115.5	113.9	109.8	1347	1358.1	1581.3	1238	1061	1030.6	1061.2	1027	1403.7	1455.3	1403.4	1325	1512.6	1538.7	1517.5	1463.5	1211.1	1112.6	1296.6	978.8	921.4	931.7	916.1	871.7	1250.5	1308.9
O60244	Mediator of RNA polymerase II transcription subunit 14 OS=Homo sapiens OX=9606 GN=MED14 PE=1 SV=2	21	21	17	26	160.5	1454	103.2	106.7	106.2	103.6	84.3	84.8	80.1	73.6	104.9	102.6	108.7	104.1	109.9	110.2	106.8	110.4	1753.3	1812.6	1803.6	1759.9	1432.1	1439.8	1360.7	1249.5	1782.2	1742.7	1846.8	1768.8	1866.8	1872.7	1814.1	1874.6	1576.4	1484.9	1478.9	1391.4	1243.6	1301.7	1174.8	1060.5	1587.6	1567.3
Q15648	Mediator of RNA polymerase II transcription subunit 1 OS=Homo sapiens OX=9606 GN=MED1 PE=1 SV=4	21	21	18	31	168.4	1581	98.2	96.2	105.5	95.2	94.1	92.1	97	93	102.3	101.8	104.1	99.1	105.6	105.4	104.9	105.4	2109.5	2067.7	2267.2	2046.6	2022.5	1979.1	2083.2	1998.9	2198.1	2187.3	2237.4	2128.3	2269.8	2264.1	2254.1	2265.5	1896.7	1693.9	1859.1	1618	1756.4	1789.1	1798.4	1696.5	1958.1	1967.3
Q9BY89	Uncharacterized protein KIAA1671 OS=Homo sapiens OX=9606 GN=KIAA1671 PE=1 SV=2	21	21	17	24	196.6	1806	94.7	97	112.2	92.8	89.4	87.7	93.5	91.7	86.4	93.4	87.5	83.6	127.7	120.4	118.7	123.2	1169.3	1197.7	1385.1	1146.2	1103.7	1082.9	1154.8	1132.2	1067.4	1153	1080.4	1032.6	1577.4	1486.4	1465.4	1521.1	1051.3	981.1	1135.8	906.2	958.5	979	997	960.9	950.9	1037
P51149	Ras-related protein Rab-7a OS=Homo sapiens OX=9606 GN=RAB7A PE=1 SV=1	20	20	84	84	23.5	207	98.8	106.4	115.1	96.7	109.9	104.8	104.3	100.9	95.3	90.3	92.1	87.9	101.5	99.9	97.3	98.7	6856.6	7385.3	7985.2	6707.3	7627.3	7273.1	7240.7	7001.3	6616.4	6266	6389	6098.2	7046.8	6933.1	6755.3	6850.4	6164.9	6050.1	6547.6	5302.7	6623.7	6575.2	6251	5942.1	5893.9	5635.5
P18124	60S ribosomal protein L7 OS=Homo sapiens OX=9606 GN=RPL7 PE=1 SV=1	20	20	56	63	29.2	248	107.5	101.1	91.4	110.8	105.6	109.2	104.6	111.4	105.2	104.1	90.8	100.2	88	87.6	92.4	90.2	10697.2	10065.8	9097.7	11025.4	10515.7	10869.6	10408.9	11090.4	10467.9	10365.2	9042.5	9970.3	8757.9	8723.1	9193.3	8977.5	9618	8246	7459.8	8716.5	9132	9826.6	8986.2	9412.6	9324.9	9322.3
P60174	Triosephosphate isomerase OS=Homo sapiens OX=9606 GN=TPI1 PE=1 SV=3	20	20	79	101	30.8	286	132.4	118.5	68.4	165	118.7	142	120.7	157.5	67.5	65.1	60.5	82.7	69.2	70.6	79.7	81.4	11664.2	10444.9	6029.3	14543.6	10458.1	12511.3	10639.1	13883	5948.8	5740	5335.5	7288.2	6100.9	6224.4	7020.7	7170.6	10487.4	8556.6	4943.8	11498	9082	11310.7	9184.9	11782.6	5299.2	5162.5
P07910	Heterogeneous nuclear ribonucleoproteins C1/C2 OS=Homo sapiens OX=9606 GN=HNRNPC PE=1 SV=4	20	31	57	231	33.7	306	98	106.3	119.8	94.7	129	129.8	134.8	124.6	62.7	57.3	63.1	58.9	103.5	109	100.3	108.2	7230.8	7842.8	8835.5	6986.7	9519.3	9573.4	9947.5	9191.4	4623.3	4227.9	4655.8	4344.3	7634.7	8043.8	7400.4	7984.7	6501.3	6424.9	7244.8	5523.6	8266.7	8654.8	8587.9	7800.8	4118.5	3802.5
Q12904	Aminoacyl tRNA synthase complex-interacting multifunctional protein 1 OS=Homo sapiens OX=9606 GN=AIMP1 PE=1 SV=2	20	20	70	49	34.3	312	106.9	98.8	89	113.7	102.2	108	104.2	110.9	76.6	75	80.8	84.8	111.8	108.4	113.7	115.3	2988.1	2762.3	2488.8	3178.6	2857.9	3018.8	2914.4	3102	2140.9	2097.2	2258.5	2372.4	3126.6	3031.4	3180.3	3224.2	2686.6	2262.9	2040.8	2513	2481.8	2729.1	2516.1	2632.7	1907.1	1886.2
P30519	Heme oxygenase 2 OS=Homo sapiens OX=9606 GN=HMOX2 PE=1 SV=2	20	20	63	63	36	316	84.1	89.2	96.4	83.2	107.2	100.7	108.5	99	95	88.8	90.8	84.8	121	120.1	117.7	113.4	2104.6	2233.2	2412.7	2083.2	2684.9	2522.4	2717.5	2479.7	2378.2	2223.9	2274.6	2123.3	3030.9	3006	2948	2839.2	1892.2	1829.4	1978.4	1647	2331.6	2280.4	2346.1	2104.6	2118.5	2000.2
P40925	Malate dehydrogenase, cytoplasmic OS=Homo sapiens OX=9606 GN=MDH1 PE=1 SV=4	20	20	50	47	36.4	334	125.4	115.7	71.1	151.3	108.1	129.7	109.1	137.1	90.2	94.2	85.5	110	63.4	62.2	72	75.2	5493.9	5068.3	3116.1	6629.5	4737	5682.7	4781.3	6009.3	3954.8	4129.7	3745.4	4820.3	2778.4	2724.1	3155.2	3293.5	4939.7	4152	2555.1	5241.2	4113.7	5137.3	4127.8	5100.1	3523	3714.2
P82650	28S ribosomal protein S22, mitochondrial OS=Homo sapiens OX=9606 GN=MRPS22 PE=1 SV=1	20	20	58	48	41.3	360	80.2	81.3	81.8	77	106.3	102	101.8	95.5	108.5	109.5	111.5	104.6	108.8	111.9	110.4	109	3665.8	3714.1	3737.6	3517.4	4857.1	4661.5	4653.5	4362.2	4956.4	5005.6	5093.8	4779.8	4973.7	5112.2	5046	4982.4	3295.9	3042.6	3064.7	2780.8	4218	4214.1	4017.4	3702.3	4415.2	4502
Q15050	Ribosome biogenesis regulatory protein homolog OS=Homo sapiens OX=9606 GN=RRS1 PE=1 SV=2	20	20	43	42	41.2	365	89.3	91.6	107.9	88.2	97	90.2	95.4	88.6	90.3	92.7	87.7	79.7	125.6	128.7	123.4	123.6	2309.2	2368.7	2790.3	2281.1	2507.5	2331.7	2467.3	2290	2335.7	2395.4	2266.4	2060.2	3247	3328.2	3191	3195.3	2076.2	1940.5	2287.9	1803.4	2177.5	2108	2130	1943.5	2080.6	2154.4
Q12905	Interleukin enhancer-binding factor 2 OS=Homo sapiens OX=9606 GN=ILF2 PE=1 SV=2	20	20	50	83	43	390	92.6	91.3	96.1	89.7	109.8	105.1	107.2	100.4	98.8	91.4	102.1	93	106.8	106.2	106.4	103.2	5293.9	5220.3	5492.4	5125	6274.5	6009.5	6127.4	5740.1	5648.1	5223.2	5834.7	5318.7	6105.6	6069.2	6084.8	5898.5	4759.8	4276.5	4503.6	4051.7	5448.9	5432.8	5289.9	4871.7	5031.4	4697.7
Q9NWT1	p21-activated protein kinase-interacting protein 1 OS=Homo sapiens OX=9606 GN=PAK1IP1 PE=1 SV=2	20	20	48	40	43.9	392	93.1	95.4	110.9	90.7	103.9	100.3	99.9	95	107.2	99.9	112.7	106.8	95.9	98.3	95	95	3249.1	3330.2	3869.4	3167.2	3625.7	3502	3485.3	3316.5	3742.2	3487.8	3932.5	3727.3	3348	3430.9	3316.6	3315.4	2921.3	2728.1	3172.8	2504	3148.6	3165.9	3008.9	2814.8	3333.5	3136.9
Q9UQ80	Proliferation-associated protein 2G4 OS=Homo sapiens OX=9606 GN=PA2G4 PE=1 SV=3	20	20	49	57	43.8	394	152.1	131.1	86.4	176.6	105.1	120.6	108.5	132.3	78.6	75.8	67.5	88.7	66.3	64.3	73	73	6969.3	6007.7	3959.2	8094.9	4817	5527	4971.1	6064.9	3604.1	3471.6	3092.7	4067.1	3036.9	2946.8	3346.2	3346.8	6266.2	4921.6	3246.4	6399.7	4183.2	4996.6	4291.7	5147.3	3210.6	3122.3
Q8NBJ4	Golgi membrane protein 1 OS=Homo sapiens OX=9606 GN=GOLM1 PE=1 SV=1	20	20	43	33	45.3	401	77.3	82.9	87.8	75.7	98.2	90.7	96.1	96.5	86.7	97.5	91.9	86.5	137.5	131.4	131.6	131.7	1956.1	2099.8	2222.8	1917.5	2486.5	2296.1	2432.5	2442.2	2195.3	2467.3	2325.7	2188.7	3481.3	3327.6	3332.3	3333.7	1758.8	1720.2	1822.6	1516	2159.4	2075.7	2100	2072.7	1955.6	2219
P00966	Argininosuccinate synthase OS=Homo sapiens OX=9606 GN=ASS1 PE=1 SV=2	20	20	39	49	46.5	412	120.7	112.5	69.1	154.8	107.7	127.5	107.8	138.7	85.9	86.5	75.5	105.4	72.2	71.9	80.7	83.1	5930.9	5527.2	3394.2	7607.4	5291.3	6267.2	5298.8	6813.3	4221.7	4249.9	3707.9	5179.4	3550	3531	3964.7	4084.1	5332.5	4528	2783.1	6014.3	4595	5665.8	4574.5	5782.5	3760.7	3822.3
O14979	Heterogeneous nuclear ribonucleoprotein D-like OS=Homo sapiens OX=9606 GN=HNRNPDL PE=1 SV=3	20	22	43	73	46.4	420	58.8	62.9	65.3	59.3	100.3	95.8	99.3	93.7	115	103.4	114.5	107.9	131.1	131.7	129.9	131.2	3436.8	3677.9	3819.4	3470.5	5867.4	5601.3	5806.8	5481.2	6727.5	6047.2	6697.7	6310	7666.1	7702.7	7597.9	7675.7	3090.1	3013	3131.8	2743.7	5095.3	5063.8	5013.1	4652	5992.9	5438.8
Q9BY77	Polymerase delta-interacting protein 3 OS=Homo sapiens OX=9606 GN=POLDIP3 PE=1 SV=2	20	20	51	29	46.1	421	93.5	85.3	89.6	88.7	96	97.4	85.9	91.4	102.9	116.6	111.2	116.6	102	102.3	112	108.5	1457.1	1328.6	1395.8	1382.6	1495.1	1517.5	1338.4	1424	1603.3	1816.6	1732.6	1817	1589.4	1593.8	1744.8	1690.1	1310.1	1088.4	1144.5	1093.1	1298.3	1371.9	1155.5	1208.5	1428.3	1633.8
Q96I99	Succinate--CoA ligase [GDP-forming] subunit beta, mitochondrial OS=Homo sapiens OX=9606 GN=SUCLG2 PE=1 SV=2	20	21	45	49	46.5	432	95.4	93.7	99.9	88	106	102.5	109.4	102	95.1	95.4	92.8	87	109.5	109.2	107.4	106.8	5017.9	4928.3	5254.3	4631.2	5578.8	5394.4	5757.6	5368.3	5005.3	5017.2	4884.9	4575.9	5761.5	5746.3	5649.6	5618.4	4511.6	4037.3	4308.4	3661.3	4844.7	4876.8	4970.6	4556.1	4458.7	4512.4
P17980	26S proteasome regulatory subunit 6A OS=Homo sapiens OX=9606 GN=PSMC3 PE=1 SV=3	20	20	45	42	49.2	439	124.5	109.9	83.8	124.1	115.7	125.2	113.8	130.7	87.4	85.6	77.2	88.8	80.8	80.1	84.5	87.9	4958.1	4378.5	3335.6	4942.8	4606.2	4984.8	4531.7	5204.3	3480.5	3409.7	3072.6	3536	3218.2	3188.4	3367	3502.3	4457.8	3586.9	2735.1	3907.7	4000.1	4506.5	3912.3	4417	3100.5	3066.7
Q9Y305	Acyl-coenzyme A thioesterase 9, mitochondrial OS=Homo sapiens OX=9606 GN=ACOT9 PE=1 SV=2	20	20	44	52	49.9	439	103.5	106.5	110.8	97.6	105.4	99.9	104.8	98.3	94.8	96.3	92.5	89.9	98	103.4	98.9	99.3	3691.7	3797.5	3951.2	3481.1	3758.6	3562.2	3735.2	3505.3	3380.6	3435	3299.6	3204.4	3493.4	3685.6	3525.7	3540.7	3319.2	3111	3239.8	2752.1	3264	3220.3	3224.7	2975	3011.4	3089.4
Q15084	Protein disulfide-isomerase A6 OS=Homo sapiens OX=9606 GN=PDIA6 PE=1 SV=1	20	21	44	99	48.1	440	92.8	100.1	109.9	87.8	82	77.9	78.4	74.9	88.8	84.9	102.3	96.3	132.6	131	129.8	130.5	7233.5	7799.2	8568.8	6841.2	6387.7	6071	6108.7	5840	6924.9	6620.5	7974.7	7508.2	10331	10207.7	10116	10170.2	6503.7	6389.2	7026.1	5408.6	5547.2	5488.5	5273.7	4956.5	6168.8	5954.4
P62191	26S proteasome regulatory subunit 4 OS=Homo sapiens OX=9606 GN=PSMC1 PE=1 SV=1	20	22	56	40	49.2	440	113.3	105.7	83.5	126.4	105.4	111.7	106	117.8	90.3	93.7	84.3	94.7	88.4	87.7	95.2	95.9	2386.8	2225.9	1759.1	2662.6	2220.1	2353.5	2233	2481.4	1901	1973	1775.8	1995.6	1861.5	1847.9	2004.8	2019.3	2146	1823.5	1442.4	2105	1928	2127.6	1927.8	2106	1693.4	1774.5
Q9Y265	RuvB-like 1 OS=Homo sapiens OX=9606 GN=RUVBL1 PE=1 SV=1	20	20	54	57	50.2	456	113.2	109.3	101	114.3	116.5	114.3	114.7	120.7	90.5	88	91.3	89.6	83.6	83.9	84.1	84.8	4845.5	4677.3	4320.3	4890.3	4985.2	4892.1	4907.6	5165.8	3874.2	3764.4	3908.1	3832.3	3579.2	3589.4	3600.5	3629.6	4356.6	3831.7	3542.5	3866.2	4329.3	4422.7	4236.8	4384.3	3451.2	3385.6
Q1ED39	Lysine-rich nucleolar protein 1 OS=Homo sapiens OX=9606 GN=KNOP1 PE=1 SV=1	20	20	44	32	51.6	458	97.3	91.8	102.6	97.4	98.9	95	96.7	93.6	95.8	85.8	89	83.4	118.3	119.6	117.5	117.4	2780.7	2624.9	2931.3	2784.7	2826.2	2716.2	2763.5	2674.6	2738.3	2451.4	2543.8	2382.6	3381.7	3418	3357	3354.1	2500.2	2150.4	2403.5	2201.6	2454.3	2455.6	2385.8	2270	2439.3	2204.8
P41091	Eukaryotic translation initiation factor 2 subunit 3 OS=Homo sapiens OX=9606 GN=EIF2S3 PE=1 SV=3	20	20	48	42	51.1	472	136.2	125.6	100.1	156.1	93	98.9	89	104.5	92.9	92	83.4	101	79.2	79.1	82.9	86	5490.1	5065.9	4036.8	6294.7	3748.4	3987.8	3588.2	4213.8	3746.5	3709.2	3363.4	4073.5	3195.2	3190.2	3340.6	3465.4	4936.2	4150.1	3310	4976.5	3255.2	3605.2	3097.8	3576.3	3337.4	3336
Q99615	DnaJ homolog subfamily C member 7 OS=Homo sapiens OX=9606 GN=DNAJC7 PE=1 SV=2	20	20	40	28	56.4	494	124.3	106.2	92.2	125	92.1	106.1	91.5	107.1	93.7	107.6	91.2	102.3	85.3	80.4	95.5	99.5	3372.1	2880.4	2499.9	3390.9	2497.7	2877.5	2481.3	2905.7	2540.9	2916.9	2472.4	2774.3	2312.1	2181.1	2590.6	2698.6	3031.9	2359.7	2049.8	2680.8	2169	2601.3	2142.2	2466.1	2263.5	2623.5
P09622	Dihydrolipoyl dehydrogenase, mitochondrial OS=Homo sapiens OX=9606 GN=DLD PE=1 SV=2	20	20	49	90	54.1	509	107.6	109.2	110.9	104.7	106.9	101.4	102.9	97.5	102.3	96.5	99.2	91.1	93.5	92.4	92.1	91.6	6628.8	6728.1	6833.5	6448.6	6585.7	6247.7	6336.6	6008.9	6299.5	5946.6	6113.2	5614.1	5762.8	5691.8	5673.9	5645.5	5960	5511.8	5603.2	5098.2	5719.1	5648.1	5470.5	5099.8	5611.7	5348.3
O43660	Pleiotropic regulator 1 OS=Homo sapiens OX=9606 GN=PLRG1 PE=1 SV=1	20	20	48	51	57.2	514	88.6	88.9	101.9	79.6	108.7	102	101.8	99.7	113.7	104.8	109.5	101.6	98.4	103.7	99	98.1	2596.8	2606.3	2987.5	2333	3185.9	2989.7	2984.7	2923.6	3332	3071	3210.1	2976.5	2883.3	3038	2901.5	2876.7	2334.8	2135.1	2449.6	1844.4	2766.7	2702.8	2576.7	2481.3	2968.2	2762.1
P55809	Succinyl-CoA:3-ketoacid coenzyme A transferase 1, mitochondrial OS=Homo sapiens OX=9606 GN=OXCT1 PE=1 SV=1	20	20	48	60	56.1	520	111.4	107.7	114.2	104.4	99.1	91.9	93.7	89.2	96	94.8	89.8	87.6	106.3	108.2	101.8	103.9	4830.8	4669.9	4953	4526.5	4298.8	3985.2	4064.3	3869.1	4163.5	4112.6	3893.9	3797.6	4608.2	4693.1	4415.3	4505.9	4343.5	3825.7	4061.2	3578.6	3733.1	3602.8	3508.8	3283.8	3708.9	3698.8
Q8N884	Cyclic GMP-AMP synthase OS=Homo sapiens OX=9606 GN=CGAS PE=1 SV=2	20	20	41	34	58.8	522	83.2	90.2	94.4	82.2	94.1	90.6	94.3	86.2	114.4	110.2	109.1	102.5	114.3	114.1	111	109.2	2233.8	2421.1	2535.8	2207	2527.4	2432.9	2531.7	2314.5	3070.5	2958.6	2929.5	2752.7	3067.9	3062.8	2980.5	2932	2008.5	1983.4	2079.3	1744.8	2194.8	2199.4	2185.7	1964.3	2735.2	2661
O15460	Prolyl 4-hydroxylase subunit alpha-2 OS=Homo sapiens OX=9606 GN=P4HA2 PE=1 SV=1	20	20	44	33	60.9	535	93.6	140.1	114.7	82.6	106.5	91.7	96.3	87.5	96.6	95.5	93.2	104.6	103.4	100.3	97.7	95.9	2527.4	3784.9	3098.1	2230.1	2875.5	2476.1	2601.7	2363.1	2609	2578	2517	2824.7	2792.2	2707.6	2638.3	2589.5	2272.4	3100.7	2540.3	1763.1	2497.1	2238.5	2246.1	2005.6	2324.1	2318.7
Q969V3	Nicalin OS=Homo sapiens OX=9606 GN=NCLN PE=1 SV=2	20	20	39	56	62.9	563	89.5	95.2	104.2	88.4	103.2	95.8	103	94.3	106.8	94.6	108.3	103.2	104.6	104.9	103.1	100.9	2834.2	3013.4	3297.7	2798.4	3269.1	3034.3	3260	2985.3	3382.5	2995	3428.6	3267	3312	3320.8	3265.1	3195.7	2548.3	2468.6	2704	2212.4	2838.9	2743.1	2814.4	2533.7	3013.1	2693.7
Q9HCD5	Nuclear receptor coactivator 5 OS=Homo sapiens OX=9606 GN=NCOA5 PE=1 SV=2	20	20	53	35	65.5	579	98.5	98.1	106.9	95.8	95.6	92.6	94.4	89	101.3	93.8	101.9	92.7	112.4	110.5	109.1	107.2	2083.3	2073.5	2259.8	2026.1	2021.7	1956.6	1994.8	1881.5	2142.5	1983.4	2154.9	1959.7	2375.8	2336.9	2306.9	2266.8	1873.1	1698.6	1853	1601.8	1755.7	1768.8	1722.2	1596.9	1908.5	1783.9
Q4G0J3	La-related protein 7 OS=Homo sapiens OX=9606 GN=LARP7 PE=1 SV=1	20	20	33	39	66.9	582	97	96.7	95.5	91.7	92.4	92.2	89.9	85.6	105	102.6	104.5	99.1	109.6	112.1	112.6	113.3	3248.9	3235.7	3198.4	3070.8	3094.3	3086.5	3010	2867.3	3516.5	3435.8	3498.8	3319.4	3669	3752.4	3769.4	3792.3	2921.1	2650.7	2622.6	2427.8	2687.2	2790.3	2598.6	2433.5	3132.6	3090.1
P35241	Radixin OS=Homo sapiens OX=9606 GN=RDX PE=1 SV=1	20	37	47	82	68.5	583	112.5	102.7	69.8	136.7	109.6	128.3	109.1	132.6	79.6	79.6	75.1	91	88	87.1	96.7	101.5	3737.2	3410.5	2318.3	4540.3	3638.3	4262	3623.1	4402.9	2644.7	2644.3	2495.7	3021.5	2923.8	2891	3210.6	3370.7	3360.2	2793.9	1900.9	3589.5	3159.5	3853	3127.9	3736.8	2355.9	2378.2
Q9BY44	Eukaryotic translation initiation factor 2A OS=Homo sapiens OX=9606 GN=EIF2A PE=1 SV=3	20	20	44	40	64.9	585	120	101.8	89	141.2	98.5	110.2	102.9	122	90.5	94.6	80.4	100.3	84.7	83	89.4	91.8	5558	4714.3	4120.3	6542	4561.4	5102.2	4766.4	5650.8	4189.6	4379.6	3722	4644.8	3921.6	3842.5	4138.7	4250.4	4997.2	3862	3378.5	5172.1	3961.2	4612.6	4114.9	4795.9	3732.1	3939
O00186	Syntaxin-binding protein 3 OS=Homo sapiens OX=9606 GN=STXBP3 PE=1 SV=2	20	20	34	38	67.7	592	89.2	96.6	91.8	90.2	104.8	99.6	102.3	101.7	92.1	89.4	94.5	92.8	114	116.4	110.7	113.8	2866	3104.7	2950.2	2898.6	3365.2	3201.1	3285.7	3267.2	2958.6	2873.3	3035.2	2981.8	3662.2	3738.3	3554.8	3656.2	2576.9	2543.4	2419.1	2291.6	2922.4	2893.9	2836.6	2772.9	2635.5	2584.2
P09960	Leukotriene A-4 hydrolase OS=Homo sapiens OX=9606 GN=LTA4H PE=1 SV=2	20	20	36	40	69.2	611	132	120.9	69.2	170.9	113.5	139.5	118.6	150.1	77	77	69.3	94.6	62.7	61.4	70.5	72.8	5586.3	5117.5	2931.2	7234.6	4803.4	5903.7	5021.3	6354.8	3261.6	3260.6	2933.1	4004.1	2652.5	2597.9	2986.5	3083.3	5022.7	4192.3	2403.5	5719.6	4171.3	5337.2	4334.9	5393.4	2905.5	2932.5
Q9UBU9	Nuclear RNA export factor 1 OS=Homo sapiens OX=9606 GN=NXF1 PE=1 SV=1	20	20	36	46	70.1	619	91.1	95.8	105	85.9	92	90.6	99.7	88.7	101	102.2	93.9	86.6	122.4	118.8	113.6	112.6	2747	2890.4	3168.5	2591.3	2775	2734.3	3007.3	2674.5	3046.5	3084.3	2833.6	2614	3692.7	3584.5	3426.7	3397.7	2469.9	2367.8	2598.1	2048.6	2409.9	2471.9	2596.3	2269.9	2713.9	2774
Q9UBL3	Set1/Ash2 histone methyltransferase complex subunit ASH2 OS=Homo sapiens OX=9606 GN=ASH2L PE=1 SV=1	20	20	32	36	68.7	628	100.3	96.8	108.3	96.9	95.6	93	93.8	91.4	102.5	99.3	102.8	101.3	106.5	106.4	102.6	102.5	3705.6	3574.4	3998.8	3579.7	3531.8	3435.4	3466.2	3375.9	3784.4	3666.4	3798.5	3741.6	3934.4	3928.3	3789.9	3786.5	3331.8	2928.2	3278.9	2830	3067.1	3105.7	2992.4	2865.2	3371.2	3297.6
P04844	Dolichyl-diphosphooligosaccharide--protein glycosyltransferase subunit 2 OS=Homo sapiens OX=9606 GN=RPN2 PE=1 SV=3	20	20	43	65	69.2	631	102.4	111.1	130.4	97	91.4	85.6	87.5	79.9	106.8	99.8	114	106.9	97.2	100	94.4	95.7	3589.7	3896.4	4573.4	3402.6	3206.4	3002.7	3067.5	2803.1	3746	3498.8	3996.5	3748	3408.7	3506.6	3311.8	3354.5	3227.5	3191.9	3750	2690	2784.5	2714.6	2648.2	2379	3337	3146.8
Q96AE4	Far upstream element-binding protein 1 OS=Homo sapiens OX=9606 GN=FUBP1 PE=1 SV=3	20	28	48	84	67.5	644	128	123.4	91.5	149	85.1	97.4	91	105.4	89.7	95.7	80.2	95.1	90.6	86.7	94.9	96.2	5029.5	4847	3594.2	5854.8	3344.4	3826.1	3576.8	4143	3525.4	3760.3	3152.4	3736.5	3560.6	3406.6	3729.6	3780.2	4522.1	3970.7	2947.1	4628.7	2904.4	3458.9	3087.9	3516.2	3140.5	3382
Q9H4A4	Aminopeptidase B OS=Homo sapiens OX=9606 GN=RNPEP PE=1 SV=2	20	20	37	28	72.5	650	125.3	113.8	71	153.6	105.1	121.9	101.1	128.6	92.8	87.4	87.5	109.8	70.2	68.1	81.2	82.6	3436.6	3122	1947.5	4213	2883.6	3343.1	2773.6	3529.1	2545.2	2398.7	2400.2	3013.3	1926	1869.4	2226.5	2266.8	3089.9	2557.6	1596.9	3330.7	2504.1	3022.3	2394.5	2995.2	2267.3	2157.3
Q9BW27	Nuclear pore complex protein Nup85 OS=Homo sapiens OX=9606 GN=NUP85 PE=1 SV=1	20	20	38	44	75	656	98.9	100.3	104.4	91.6	111	105.2	110.9	101.6	93.8	83.3	92	86.5	104.2	107.4	104.8	104.1	2440.3	2475.9	2576.1	2259.3	2738.8	2595.6	2737.5	2507.5	2314.5	2056.6	2270.5	2134.4	2570.7	2650.3	2585.2	2568.1	2194.1	2028.2	2112.3	1786.2	2378.4	2346.5	2363.4	2128.2	2061.8	1849.7
P49848	Transcription initiation factor TFIID subunit 6 OS=Homo sapiens OX=9606 GN=TAF6 PE=1 SV=1	20	20	36	27	72.6	677	96.7	95.8	94.1	90.2	102.8	98.8	97.5	93.2	96.5	99.7	99.9	94.1	111.6	109.9	110.1	109.1	1884	1866.1	1834.7	1758.4	2003.9	1926.2	1900.5	1815.5	1880.8	1942.4	1946.9	1833.7	2174.3	2142.7	2145.5	2126.9	1693.9	1528.7	1504.4	1390.2	1740.2	1741.4	1640.7	1540.9	1675.4	1747
Q8WWK9	Cytoskeleton-associated protein 2 OS=Homo sapiens OX=9606 GN=CKAP2 PE=1 SV=1	20	20	31	25	76.9	683	88.1	89.2	92.6	85.7	85.9	83.6	84.4	80.1	105.9	106.4	104	101.5	122.3	123.3	121.8	125.2	1183.1	1197.8	1242.6	1149.9	1153.4	1121.7	1132.7	1074.9	1422.2	1428.7	1395.6	1362.8	1641.3	1655.4	1635.4	1680.4	1063.7	981.3	1018.9	909.1	1001.7	1014.1	977.9	912.2	1266.9	1284.9
Q9UKF6	Cleavage and polyadenylation specificity factor subunit 3 OS=Homo sapiens OX=9606 GN=CPSF3 PE=1 SV=1	20	20	31	31	77.4	684	100	98.1	96.8	94.1	118.2	115	118.6	110.8	94.4	84.2	98.3	93.9	95.6	94.2	92.9	94.9	2870.4	2817.6	2780.6	2700.9	3393.8	3301.3	3404.1	3182.3	2710.4	2416.7	2821.6	2696.2	2744.7	2705.4	2667.4	2724	2580.8	2308.2	2280	2135.3	2947.2	2984.5	2938.8	2700.8	2414.5	2173.6
Q9BQ39	ATP-dependent RNA helicase DDX50 OS=Homo sapiens OX=9606 GN=DDX50 PE=1 SV=1	20	23	33	51	82.5	737	97.5	101	111.1	93.3	97.8	91.9	97.7	91.6	108.8	111	107	98.1	101.9	98.7	96	96.7	2447.6	2534.7	2787.5	2340.9	2453.6	2306	2453.4	2299.8	2731.8	2786	2685.1	2462.3	2558.3	2478.2	2408.6	2426.2	2200.7	2076.4	2285.7	1850.7	2130.7	2084.7	2118.1	1951.9	2433.5	2505.7
O00469	Procollagen-lysine,2-oxoglutarate 5-dioxygenase 2 OS=Homo sapiens OX=9606 GN=PLOD2 PE=1 SV=2	20	20	31	65	84.6	737	89	91.4	91.4	87.5	102.1	98.2	97.6	91.3	108.6	107.5	109.2	102.7	105.9	106.9	105	105.8	4109.6	4222.5	4221.3	4041.2	4717.5	4537.6	4511.2	4217.9	5016.3	4965.5	5044.3	4744.1	4891.3	4940.8	4850.7	4886.1	3695	3459.2	3461.3	3194.9	4096.7	4102.2	3894.6	3579.8	4468.5	4465.9
Q14244	Ensconsin OS=Homo sapiens OX=9606 GN=MAP7 PE=1 SV=1	20	21	25	35	84	749	95.3	82	84.9	92.1	94.4	97.7	94.1	102.4	92	112.9	92.2	93.1	114.9	114.1	120	118	3211.4	2764.4	2863.4	3105.4	3182.8	3293.4	3172.7	3451.2	3102.8	3807.4	3108.2	3138.5	3872.8	3845.4	4045	3979.2	2887.4	2264.6	2347.9	2455.1	2764	2977.4	2739	2929	2764	3424.4
P05067	Amyloid-beta precursor protein OS=Homo sapiens OX=9606 GN=APP PE=1 SV=3	20	20	31	34	86.9	770	87.6	92.7	96.6	89.5	99.4	98.4	101	93.2	87.3	81.9	81.8	76.9	129.4	129.3	126.6	128.3	2283.2	2415.5	2516	2331.2	2589.8	2565.1	2632.6	2428	2275.9	2135.2	2131.6	2003.3	3370.4	3367.8	3299.9	3343.6	2052.8	1978.8	2063	1843	2249	2318.9	2272.8	2060.6	2027.4	1920.4
Q969S9	Ribosome-releasing factor 2, mitochondrial OS=Homo sapiens OX=9606 GN=GFM2 PE=1 SV=1	20	20	30	27	86.5	779	98.9	96.9	103.6	94.3	108.7	104.5	102.7	99.2	98.4	95.2	98.8	95.6	101.3	100.4	100.6	100.8	2232.7	2189.2	2340.4	2128.7	2454.3	2358.9	2319.5	2241.2	2221.8	2149.1	2231.9	2158.6	2287.8	2268.1	2271.7	2277.2	2007.5	1793.4	1919.1	1682.9	2131.4	2132.5	2002.5	1902.2	1979.2	1932.9
Q96QK1	Vacuolar protein sorting-associated protein 35 OS=Homo sapiens OX=9606 GN=VPS35 PE=1 SV=2	20	20	25	35	91.6	796	119.3	110	71.6	131	99.3	113.7	100.3	116.7	100.1	93.3	92.1	114.6	80.3	79.3	87.4	90.9	4715.8	4346.8	2830.8	5179.6	3925.6	4494.2	3964.9	4613.4	3954.7	3685.8	3641.7	4530.9	3175	3132.8	3456.2	3591.1	4240	3560.9	2321.1	4094.9	3409	4063	3423	3915.4	3522.9	3315
P55884	Eukaryotic translation initiation factor 3 subunit B OS=Homo sapiens OX=9606 GN=EIF3B PE=1 SV=3	20	20	29	42	92.4	814	121	102.2	73.6	138.5	108.2	124.7	111	125.6	92.1	92.5	83.6	106	74.7	73.8	84.2	88.1	4896.8	4136.1	2978.4	5605.3	4378.8	5046.6	4491	5084.5	3728.7	3743.1	3383.9	4289.7	3023.4	2987.8	3406.3	3566.5	4402.7	3388.4	2442.2	4431.5	3802.6	4562.3	3877.2	4315.3	3321.5	3366.5
O43747	AP-1 complex subunit gamma-1 OS=Homo sapiens OX=9606 GN=AP1G1 PE=1 SV=5	20	20	24	30	91.3	822	111.1	97.6	86.3	112.3	108.5	111.4	102.6	107.5	103.6	106.6	97.9	102.6	86.2	86.1	89.3	90.4	2667.2	2341.9	2071.3	2696.3	2605.8	2673.4	2464.1	2581.9	2486.8	2558	2349.9	2463.7	2069	2066.9	2143.5	2171.2	2398.1	1918.5	1698.4	2131.6	2262.9	2416.8	2127.3	2191.2	2215.3	2300.6
Q5T5X7	BEN domain-containing protein 3 OS=Homo sapiens OX=9606 GN=BEND3 PE=1 SV=1	20	20	31	28	94.4	828	98.3	94.6	107.1	93.7	95	90.5	98	88.2	91.2	82.4	91.6	85	122.6	123.2	116.7	121.9	1382.3	1330.3	1505.6	1317.1	1336.3	1272.5	1377.7	1240.2	1281.7	1158.9	1287.6	1195.1	1724.2	1733	1641.5	1714.4	1242.8	1089.8	1234.6	1041.3	1160.4	1150.4	1189.4	1052.5	1141.8	1042.3
Q9UBB9	Tuftelin-interacting protein 11 OS=Homo sapiens OX=9606 GN=TFIP11 PE=1 SV=1	20	20	27	30	96.8	837	105.6	99.5	103.5	100.8	109.6	103.9	107.1	103.6	103	104.6	98.6	91.7	93.9	90.9	91.9	91.7	2142.6	2019.4	2100	2046.1	2223.1	2108.5	2173.6	2101.4	2088.7	2122.3	2000.1	1861.1	1904.9	1844	1864.1	1861.3	1926.4	1654.3	1722	1617.6	1930.5	1906.2	1876.5	1783.5	1860.7	1908.7
P78344	Eukaryotic translation initiation factor 4 gamma 2 OS=Homo sapiens OX=9606 GN=EIF4G2 PE=1 SV=1	20	20	26	32	102.3	907	111.9	84.1	80.5	112.8	106.5	118.4	108.5	124.3	93.5	120	83.7	102	81.7	82.6	94.4	95	3711.3	2791.8	2670.8	3742.9	3534.4	3929.3	3598.8	4123	3103.4	3980.6	2778.4	3383.8	2711.4	2739.2	3133.4	3151.3	3336.9	2287.1	2189.9	2959.1	3069.3	3552.2	3106.9	3499.3	2764.5	3580.1
O94973	AP-2 complex subunit alpha-2 OS=Homo sapiens OX=9606 GN=AP2A2 PE=1 SV=2	20	32	36	58	103.9	939	103.6	99.9	110.9	106.1	112.8	107.6	113.3	108.8	93.1	83.8	82.3	78.9	100.2	102.4	98.9	97.3	2305.4	2222.2	2467.4	2361.2	2508.3	2394	2519.8	2419.6	2071.1	1865.2	1830.7	1756	2229	2276.8	2200.8	2164.1	2072.8	1820.5	2023.2	1866.8	2178.2	2164.3	2175.4	2053.6	1845	1677.5
Q01831	DNA repair protein complementing XP-C cells OS=Homo sapiens OX=9606 GN=XPC PE=1 SV=4	20	20	26	24	105.9	940	80.5	79.4	92.7	70.7	85	81	81.4	76.9	98.7	96.4	99.7	92.2	141.3	142.2	143.3	138.6	1537	1517.2	1770.3	1351.1	1623	1546.4	1554.9	1469.5	1885.3	1841.6	1903.4	1761.2	2698.6	2715.2	2737.5	2648.1	1381.9	1242.9	1451.6	1068.2	1409.5	1398	1342.4	1247.2	1679.4	1656.3
Q9P0K7	Ankycorbin OS=Homo sapiens OX=9606 GN=RAI14 PE=1 SV=2	20	21	22	28	110	980	95.9	97.1	100.7	91.5	100.2	94.4	97.9	94.5	92.2	97.9	95.6	89.2	116.3	112.2	114.4	109.9	1766.8	1789.4	1856.4	1686.2	1847.1	1739	1804.8	1741.6	1699.1	1805.1	1762.6	1644	2144.2	2068	2109.1	2024.6	1588.5	1465.9	1522.2	1333.1	1604	1572.1	1558.1	1478.1	1513.5	1623.5
Q8N3X1	Formin-binding protein 4 OS=Homo sapiens OX=9606 GN=FNBP4 PE=1 SV=3	20	20	20	26	110.2	1017	98.2	100.9	99.2	97.9	87	84.9	85.9	84.3	104.2	106.5	103.6	95.6	114.4	112.6	110.7	113.9	1781.4	1829.5	1798.8	1775.6	1578.3	1540.1	1557.8	1528	1889.6	1931	1879.2	1734.2	2073.9	2041.6	2008	2065.7	1601.6	1498.7	1475	1403.7	1370.6	1392.3	1344.9	1296.9	1683.3	1736.7
P14735	Insulin-degrading enzyme OS=Homo sapiens OX=9606 GN=IDE PE=1 SV=4	20	20	22	22	117.9	1019	107.5	99.5	77.7	123.4	106.8	116.8	107.9	114.6	93.4	89.5	90.9	104.2	89.6	88.5	94.3	95.4	2246.3	2078.2	1623	2579.4	2232.6	2439.8	2255.5	2393.9	1952.7	1869.4	1898.9	2177.2	1872.1	1850.3	1971.2	1994.1	2019.7	1702.5	1330.8	2039.2	1938.8	2205.7	1947.3	2031.7	1739.5	1681.3
Q68E01	Integrator complex subunit 3 OS=Homo sapiens OX=9606 GN=INTS3 PE=1 SV=1	20	20	20	28	118	1043	106.3	110.2	108.5	105.3	101.2	104.5	102.8	97.6	86.3	72.8	85.9	82.8	107.4	107	108.9	112.5	1546.3	1603.6	1577.6	1532.1	1472	1519.9	1494.8	1420.2	1255.9	1058.7	1250.2	1204.4	1562.6	1555.7	1583.8	1635.7	1390.3	1313.7	1293.6	1211.2	1278.3	1374.1	1290.5	1205.3	1118.8	952.2
P57678	Gem-associated protein 4 OS=Homo sapiens OX=9606 GN=GEMIN4 PE=1 SV=2	20	20	21	27	120	1058	101.6	96.2	83.6	107.3	100.7	104.8	104.2	102.5	93.5	92.7	91.3	94	106.8	106.2	105.6	109.1	1576.7	1492.7	1296.7	1665.4	1562.3	1627	1616.7	1590	1451.3	1438	1417.2	1459.1	1657.8	1647.7	1639.2	1693	1417.6	1222.9	1063.3	1316.6	1356.7	1470.8	1395.8	1349.5	1292.8	1293.4
Q92922	SWI/SNF complex subunit SMARCC1 OS=Homo sapiens OX=9606 GN=SMARCC1 PE=1 SV=3	20	30	27	59	122.8	1105	101.2	96.8	105.2	99.9	106.6	106.3	101.3	102.5	93.9	84	88.3	83.4	106.7	106.9	107.1	110.1	2281.8	2182.6	2374.2	2253.4	2404.4	2397.5	2284.7	2312.3	2117.2	1894	1991.9	1881.5	2406.1	2410.6	2416.2	2484.5	2051.6	1788	1946.7	1781.5	2088	2167.4	1972.4	1962.4	1886.1	1703.5
O75717	WD repeat and HMG-box DNA-binding protein 1 OS=Homo sapiens OX=9606 GN=WDHD1 PE=1 SV=1	20	20	21	28	125.9	1129	123.8	111.3	82.3	138.9	107.3	121.7	108.6	126.3	90.9	100.7	85.9	108	69.4	68.3	78.1	78.5	2803.2	2520.3	1863.8	3145.3	2429	2755.7	2458	2859.4	2057.7	2280.4	1945.2	2445.3	1572.3	1547	1768.4	1777.9	2520.4	2064.6	1528.2	2486.6	2109.4	2491.3	2122.1	2426.8	1833	2051
Q16706	Alpha-mannosidase 2 OS=Homo sapiens OX=9606 GN=MAN2A1 PE=1 SV=2	20	21	19	32	131.1	1144	84.8	95.9	102.8	88.6	92.9	89.8	92.1	84.6	120	106.5	113.1	108.6	107.7	104.8	104	103.9	1552.9	1754.5	1881.4	1621.7	1700	1643.3	1685.6	1548.5	2196.6	1949.4	2070.2	1987.1	1971.1	1918.4	1903.3	1901.2	1396.2	1437.3	1542.7	1282.1	1476.3	1485.6	1455.2	1314.2	1956.7	1753.3
Q86TC9	Myopalladin OS=Homo sapiens OX=9606 GN=MYPN PE=1 SV=2	20	21	23	26	145.2	1320	113.2	98.9	91.1	123.1	99.6	109.8	105.9	112.9	76	87.7	75.8	85.8	103.2	104.8	106.9	105.4	1841.8	1609	1482.5	2003.9	1620.4	1786.2	1723.9	1836.6	1236.5	1427.8	1232.7	1395.4	1679.3	1705.2	1740.3	1715.3	1656	1318.1	1215.6	1584.2	1407.2	1614.8	1488.3	1558.7	1101.5	1284.2
Q7Z589	BRCA2-interacting transcriptional repressor EMSY OS=Homo sapiens OX=9606 GN=EMSY PE=1 SV=2	20	20	19	27	141.4	1322	100.3	101.4	112.9	94.2	96.9	96.3	103.6	89.8	97.9	105.7	101.9	92.1	102.2	103	100.1	101.8	2571.9	2600.6	2895.8	2415.4	2485.7	2470.8	2656.8	2301.9	2511	2711.2	2613.3	2360.9	2619.9	2642.5	2566.5	2609.5	2312.4	2130.4	2374.5	1909.6	2158.6	2233.7	2293.7	1953.7	2236.9	2438.5
O14802	DNA-directed RNA polymerase III subunit RPC1 OS=Homo sapiens OX=9606 GN=POLR3A PE=1 SV=2	20	20	15	21	155.5	1390	113.4	103.4	95.7	115	94.4	90.9	90.9	90.1	95.8	97.5	95.7	104.2	100.3	101.9	104.7	106.1	990.2	902.8	836.2	1004.9	824.2	793.9	794.1	787.3	836.6	852	836.3	910.4	875.8	889.8	914.7	926.7	890.3	739.6	685.6	794.5	715.7	717.8	685.6	668.2	745.2	766.2
P08581	Hepatocyte growth factor receptor OS=Homo sapiens OX=9606 GN=MET PE=1 SV=4	20	21	19	30	155.4	1390	90.5	101.1	95.4	99.7	94.7	99	98.6	92.9	107.3	101	115.9	108.5	97.1	99.4	99.1	99.9	1447.5	1617.1	1526.2	1594.3	1514.3	1583.1	1577.2	1485.7	1716.9	1616.4	1854	1735.5	1552.9	1590.5	1585.7	1598.1	1301.5	1324.8	1251.4	1260.4	1315	1431.2	1361.6	1260.9	1529.4	1453.8
Q6P2E9	Enhancer of mRNA-decapping protein 4 OS=Homo sapiens OX=9606 GN=EDC4 PE=1 SV=1	20	20	17	24	151.6	1401	110.1	135.1	77.7	110.5	110	111.7	108	119.7	79.5	80.6	78.6	88.7	96.5	95	99	99.1	1652.7	2027.2	1166.1	1659.3	1651.5	1677.2	1621	1797.4	1193.6	1209.5	1179.7	1331.6	1449.1	1426.1	1486.4	1487.7	1486	1660.7	956.1	1311.8	1434.2	1516.3	1399.4	1525.4	1063.3	1087.8
Q96PC5	Melanoma inhibitory activity protein 2 OS=Homo sapiens OX=9606 GN=MIA2 PE=1 SV=4	20	36	25	61	159.7	1412	102	115	129.9	105.5	104.6	95.1	107.2	98.6	75.6	70.2	71.5	67.4	115.3	116.2	114.1	111.9	2483.7	2798.5	3162.6	2568.3	2545.3	2314.7	2609.2	2400.1	1839.9	1708.9	1740.3	1640	2805.4	2828.9	2776.6	2723.1	2233.1	2292.5	2593.2	2030.5	2210.3	2092.6	2252.5	2037	1639	1537
P30622	CAP-Gly domain-containing linker protein 1 OS=Homo sapiens OX=9606 GN=CLIP1 PE=1 SV=2	20	20	17	21	162.1	1438	131.3	122.8	90.5	155	111.7	124.5	119.8	137.8	62.3	57.8	61.4	68.2	86.6	84.9	92.2	93.2	1369	1279.4	943.4	1615.6	1164.5	1298	1248.6	1435.7	649.1	602	640.4	711.1	902.8	884.7	960.5	971.1	1230.9	1048.1	773.6	1277.3	1011.3	1173.4	1077.9	1218.5	578.2	541.4
Q9NYV4	Cyclin-dependent kinase 12 OS=Homo sapiens OX=9606 GN=CDK12 PE=1 SV=2	20	23	19	31	164.1	1490	82.6	81.5	85.2	78.9	97.5	95.3	90.2	87.9	101.3	100.9	107.2	96.4	124.9	121.3	122.7	126	2019.7	1994.8	2084.5	1931.1	2384.8	2332.2	2207.6	2150.1	2477	2468.2	2623.3	2357.4	3055.7	2967.4	3001.8	3082.4	1815.9	1634.2	1709.2	1526.7	2071	2108.4	1905.9	1824.8	2206.6	2219.9
P35573	Glycogen debranching enzyme OS=Homo sapiens OX=9606 GN=AGL PE=1 SV=3	20	20	17	21	174.7	1532	127.2	124.6	72.3	162.1	97.6	104.6	91.4	109.6	99.3	91.2	88.4	114.4	76	71.9	82.4	86.9	1431.9	1402.6	813.6	1825.3	1099.3	1177.5	1029.2	1233.9	1118.1	1027.3	995.7	1288	855.3	809.6	927.3	978.8	1287.4	1149	667.1	1443.1	954.6	1064.5	888.6	1047.2	996	923.9
Q6R327	Rapamycin-insensitive companion of mTOR OS=Homo sapiens OX=9606 GN=RICTOR PE=1 SV=1	20	20	14	26	192.1	1708	113.1	100.8	108.2	106.6	95.2	105.8	103.8	104.8	95.9	112	95	105.2	83.6	85.7	90.7	93.4	1381.2	1231.3	1321.5	1301.7	1162.5	1292.7	1267.9	1280.6	1171.4	1368.3	1160.8	1285.2	1021.2	1046.9	1107.4	1141	1241.8	1008.7	1083.6	1029.1	1009.5	1168.7	1094.6	1086.8	1043.5	1230.7
Q6W2J9	BCL-6 corepressor OS=Homo sapiens OX=9606 GN=BCOR PE=1 SV=1	20	20	15	22	192.1	1755	96.7	99.6	102	99.3	111.4	103.6	107.1	109.4	101.3	99.1	95.9	89.5	98.5	97.2	94.5	94.9	1052.3	1084.4	1110.8	1081.1	1212.9	1127.6	1166	1191.5	1102.7	1079.1	1044.4	974.4	1072.2	1058.1	1028.5	1033.2	946.1	888.4	910.8	854.7	1053.3	1019.4	1006.6	1011.2	982.3	970.6
Q96SN8	CDK5 regulatory subunit-associated protein 2 OS=Homo sapiens OX=9606 GN=CDK5RAP2 PE=1 SV=5	20	20	12	24	214.9	1893	96.2	91.5	95	96.1	91	89.5	87.9	86.6	106.4	103.9	100.7	99.1	114.7	114.4	112	114.8	1258.9	1197.2	1242.3	1257	1190.3	1170.6	1150.3	1133.4	1391.5	1359.4	1317.2	1296.6	1501	1496.7	1465	1502.4	1131.9	980.8	1018.6	993.8	1033.7	1058.3	993.1	961.9	1239.6	1222.6
Q5VUA4	Zinc finger protein 318 OS=Homo sapiens OX=9606 GN=ZNF318 PE=1 SV=2	20	20	11	24	251	2279	104.2	101.9	102.1	95.8	108.9	104	108.2	105.6	79.8	75.9	77.1	73.5	116.9	117.3	115.1	113.7	1406.2	1374.9	1378.2	1293.2	1469.8	1403.1	1459.4	1425.2	1077	1024.2	1039.8	992	1578.1	1582.6	1553.1	1534.6	1264.3	1126.4	1130	1022.4	1276.4	1268.5	1260	1209.5	959.4	921.2
Q12802	A-kinase anchor protein 13 OS=Homo sapiens OX=9606 GN=AKAP13 PE=1 SV=2	20	20	9	21	307.4	2813	118.3	98.8	86.4	127.9	105.9	112.7	104.8	116.3	78.7	89	80.2	101.8	92.6	85.5	96.6	104.7	996.2	832.2	727.7	1077.7	892.1	949.2	882.5	979.7	662.5	749.3	675.9	857.3	779.6	720.2	813.7	882.1	895.7	681.7	596.7	852	774.7	858.1	761.9	831.5	590.2	673.9
O75592	E3 ubiquitin-protein ligase MYCBP2 OS=Homo sapiens OX=9606 GN=MYCBP2 PE=1 SV=4	20	20	5	21	513.3	4678	95.3	92.9	86.8	102.7	99	100.1	98.6	101.9	107.1	105.6	98.5	103.5	100	99.3	104.1	104.8	1142.4	1114.3	1040.8	1231.8	1186.7	1200	1181.9	1221.9	1283.9	1266.7	1181.6	1240.6	1199.4	1190.2	1248.9	1256.3	1027.2	912.8	853.4	973.8	1030.6	1084.8	1020.3	1037.1	1143.7	1139.3
P62805	Histone H4 OS=Homo sapiens OX=9606 GN=H4C1 PE=1 SV=2	19	19	63	483	11.4	103	104.7	141.3	166.9	103.5	115.9	108.2	124.6	120.6	79.5	71.7	76.7	69.6	81	81	78.2	76.6	22989.8	31027.1	36649.3	22719.4	25439.2	23761.9	27352.2	26487.5	17464.6	15733.8	16851.1	15287.5	17778.6	17791.4	17179.5	16826.7	20670.3	25417.7	30051.1	17961.7	22091.8	21481.7	23613.7	22480.2	15557.6	14150.8
Q9NX63	MICOS complex subunit MIC19 OS=Homo sapiens OX=9606 GN=CHCHD3 PE=1 SV=1	19	19	61	55	26.1	227	91.1	105.8	124.1	91.9	92.8	85.9	92	85.4	98	89.9	94.4	88.1	118.2	116.8	113.2	112.4	3645.3	4233	4964.9	3675.9	3710.6	3436.2	3678.7	3417.6	3918.1	3595.9	3775.5	3524.9	4727.9	4670.1	4528.8	4496.1	3277.6	3467.7	4071.1	2906.2	3222.3	3106.5	3175.9	2900.5	3490.3	3234.1
P23396	40S ribosomal protein S3 OS=Homo sapiens OX=9606 GN=RPS3 PE=1 SV=2	19	19	74	77	26.7	243	120.4	107	80.9	133.2	112.9	125.8	109.3	126.5	94.9	91.1	80.6	91.9	77.9	78	85.3	84.1	6833.5	6071.2	4589.5	7559.9	6405.2	7137.8	6203.8	7179.5	5387	5171.3	4574.6	5214.5	4418.4	4428.6	4839.4	4774	6144.1	4973.6	3763.2	5976.8	5562.4	6452.9	5355.8	6093.3	4798.8	4651.1
P38117	Electron transfer flavoprotein subunit beta OS=Homo sapiens OX=9606 GN=ETFB PE=1 SV=3	19	19	65	78	27.8	255	106.2	107	112.2	102.5	104	99	104.7	99.1	96.4	96.1	92.5	87.2	99.8	98.7	98.1	96.5	7021.7	7075.4	7421.4	6780.2	6877.2	6545.5	6923.3	6555.2	6371.4	6352	6113.4	5766.2	6598.6	6526.2	6484.3	6383.1	6313.3	5796.2	6085.3	5360.3	5972.3	5917.3	5977	5563.5	5675.7	5712.9
P35232	Prohibitin OS=Homo sapiens OX=9606 GN=PHB PE=1 SV=1	19	19	69	87	29.8	272	93.9	95.1	111.7	86.1	107	97.3	104	98.2	109.6	102.5	98.6	88.3	105.7	103.1	100.6	98.3	6380	6465	7593.1	5853.1	7269.4	6615.8	7066	6672.6	7448.4	6968.4	6703.3	6003	7184.3	7005.5	6837.7	6682.6	5736.3	5296.2	6226.1	4627.4	6312.8	5980.9	6100.2	5663.1	6635.1	6267.3
P21796	Voltage-dependent anion-selective channel protein 1 OS=Homo sapiens OX=9606 GN=VDAC1 PE=1 SV=2	19	20	76	164	30.8	283	90.3	100.3	133.6	88.6	141	131.2	138.2	133.1	78.9	69.6	81.3	75.2	86	87.1	83.7	82	9985	11081.6	14761.3	9789.3	15579.5	14502.2	15275.6	14707.8	8721.3	7687.8	8980.6	8311.7	9503.7	9630	9256.1	9062.7	8977.6	9078.1	12103.8	7739.3	13529.5	13110.5	13187.7	12482.7	7769	6914.3
Q02878	60S ribosomal protein L6 OS=Homo sapiens OX=9606 GN=RPL6 PE=1 SV=3	19	19	45	50	32.7	288	105.4	102.2	93.9	110.5	101.8	106.6	100.5	109.9	95.1	93.3	86.4	92	98.5	98.3	103.2	102.3	7110.7	6898.9	6340.8	7457.8	6872.1	7198.2	6785.6	7416.2	6419.9	6298.3	5830.9	6208.2	6650	6631.6	6967.6	6905.4	6393.3	5651.7	5199.2	5896.1	5967.9	6507.5	5858.2	6294.2	5718.9	5664.6
Q99848	Probable rRNA-processing protein EBP2 OS=Homo sapiens OX=9606 GN=EBNA1BP2 PE=1 SV=2	19	19	52	74	34.8	306	83.6	85.8	97.6	79.2	98.2	93.6	99	92.9	103.9	103.5	105.5	95	116.1	116.5	114.2	115.4	4371.6	4489.1	5105	4140.7	5137.4	4896.4	5175.6	4856.5	5432.8	5410.4	5514.3	4968.1	6072.4	6091.1	5971.6	6033.6	3930.6	3677.6	4185.9	3273.6	4461.4	4426.6	4468.2	4121.7	4839.6	4866.1
P22087	rRNA 2'-O-methyltransferase fibrillarin OS=Homo sapiens OX=9606 GN=FBL PE=1 SV=2	19	21	58	112	33.8	321	103.5	113.1	120.9	103.5	104.3	100.3	106.6	103.1	86.1	55.9	83.5	80.6	111	112	109.4	106	6384.2	6972.7	7457	6382.6	6432.6	6184.5	6575.7	6357.6	5310	3448.3	5148.3	4967.9	6843.3	6903.4	6748.2	6538.7	5740.1	5712.1	6114.5	5046	5586.2	5591.1	5676.9	5395.8	4730.2	3101.4
P00338	L-lactate dehydrogenase A chain OS=Homo sapiens OX=9606 GN=LDHA PE=1 SV=2	19	20	48	80	36.7	332	132.8	119	70.5	158.2	124.1	152.3	126.4	163.3	74.4	65.4	68.6	93	57.8	59.5	66	68.6	8645.1	7748.1	4589.1	10299.7	8082.6	9920.3	8232.6	10636.4	4842.9	4257.4	4466.9	6057.3	3764.5	3876	4300.3	4468.2	7772.9	6347.4	3762.9	8142.8	7019	8968.3	7107.4	9027.3	4314.1	3829
P13804	Electron transfer flavoprotein subunit alpha, mitochondrial OS=Homo sapiens OX=9606 GN=ETFA PE=1 SV=1	19	19	63	85	35.1	333	114.1	113.4	120.1	105.8	107.7	101.4	105.2	102.4	97.3	95.2	89.3	85.7	90.7	93.3	88.8	89.5	7588.4	7541.3	7985.8	7039.4	7162.8	6742.5	6999.2	6813.2	6473	6333.4	5935.9	5700.6	6033.8	6203	5905.4	5951.7	6822.8	6177.9	6548	5565.3	6220.3	6095.5	6042.6	5782.4	5766.2	5696.2
Q9UJZ1	Stomatin-like protein 2, mitochondrial OS=Homo sapiens OX=9606 GN=STOML2 PE=1 SV=1	19	19	54	41	38.5	356	92.6	92.2	105.2	91.8	102.8	98.9	103.5	98.3	90.3	89.9	94	86.5	116.7	116.1	111.5	109.7	2284.5	2274.9	2596.8	2265.2	2538	2441	2555.3	2426.9	2229	2218.7	2319.9	2134.1	2879.6	2866	2751.3	2707.1	2054	1863.6	2129.3	1790.8	2204.1	2206.8	2206.1	2059.7	1985.6	1995.5
O14745	Na(+)/H(+) exchange regulatory cofactor NHE-RF1 OS=Homo sapiens OX=9606 GN=SLC9A3R1 PE=1 SV=4	19	19	54	34	38.8	358	91.3	96.9	82.6	100.4	90.7	98.2	95.1	100.8	97	98	91.5	83.9	117.5	114.7	122.5	119	2592.4	2751.9	2345.6	2852.1	2576.2	2790.9	2700.8	2862.6	2756.7	2783.9	2598.3	2382.6	3339.3	3259.6	3479.7	3379.9	2330.9	2254.4	1923.3	2254.8	2237.3	2523.1	2331.7	2429.5	2455.7	2503.8
Q15738	Sterol-4-alpha-carboxylate 3-dehydrogenase, decarboxylating OS=Homo sapiens OX=9606 GN=NSDHL PE=1 SV=2	19	19	58	44	41.9	373	81.3	90.5	101.9	81.6	95.5	91.1	95.5	85.5	106.3	106.3	106.4	99.9	115.5	116.1	114.6	112.1	4243	4725.4	5317.8	4261.2	4984.3	4754.4	4987.1	4461.6	5549.6	5551	5555.9	5216.9	6029.8	6061	5980.6	5852.4	3814.9	3871.1	4360.4	3368.8	4328.4	4298.2	4305.5	3786.6	4943.6	4992.5
P35659	Protein DEK OS=Homo sapiens OX=9606 GN=DEK PE=1 SV=1	19	19	34	52	42.6	375	92.1	85.4	81.1	85.5	122.1	113.9	108	111.3	79.7	84.8	80.6	87.2	117.3	118	118.1	115	4579.7	4244.1	4034.2	4251.8	6071.1	5664.6	5370.6	5532.7	3964.6	4215.6	4006.5	4334.7	5832.5	5867.5	5872.8	5718.1	4117.7	3476.8	3307.9	3361.4	5272.2	5121	4636.5	4695.7	3531.7	3791.5
O75521	Enoyl-CoA delta isomerase 2, mitochondrial OS=Homo sapiens OX=9606 GN=ECI2 PE=1 SV=4	19	19	56	49	43.6	394	106.6	113.3	137.9	103.9	108.1	99	108.5	106.5	76.5	69	75.8	69.5	108.1	107.9	103.1	106.3	2656.7	2821.7	3435.2	2589.5	2692.1	2466.6	2703.6	2654.1	1904.5	1720.1	1887.2	1730.1	2692.3	2688.6	2567.5	2648	2388.7	2311.6	2816.7	2047.2	2337.9	2229.9	2334.1	2252.6	1696.5	1547
Q5JVF3	PCI domain-containing protein 2 OS=Homo sapiens OX=9606 GN=PCID2 PE=1 SV=2	19	19	48	32	46	399	112.2	118.9	91.3	129.7	84.9	85.4	81.9	86.4	112	109.6	114.6	129.4	84.1	84.8	87.2	87.7	2718.3	2880.7	2211.2	3141.4	2057.5	2068.4	1983	2093.2	2711.9	2654.7	2774.8	3133.8	2036.3	2054.5	2111.5	2123.2	2444.1	2359.9	1813.1	2483.6	1786.8	1869.9	1712	1776.5	2415.8	2387.6
Q7L1Q6	Basic leucine zipper and W2 domain-containing protein 1 OS=Homo sapiens OX=9606 GN=BZW1 PE=1 SV=1	19	21	43	55	48	419	120.9	104.6	75.1	136.3	109.9	122	111.5	131.4	92.5	95.8	78.7	99.5	76.9	76.7	83.8	84.4	7132.3	6170	4430	8037.6	6480.7	7192.5	6577	7748.6	5456.1	5651.6	4639.2	5866.8	4534.4	4521.9	4941	4977.2	6412.7	5054.5	3632.5	6354.4	5628	6502.3	5678	6576.3	4860.4	5083
Q9NW64	Pre-mRNA-splicing factor RBM22 OS=Homo sapiens OX=9606 GN=RBM22 PE=1 SV=1	19	19	45	46	46.9	420	103.1	98.8	108.6	96.4	86.6	83.3	83.2	78.1	108.2	115	104.1	100.2	107.1	109.9	109.8	107.5	3496.6	3350.9	3683.7	3271.4	2937.7	2825.6	2822.5	2649.5	3669.8	3900.1	3531.2	3398.6	3633.9	3728.6	3725.8	3647.4	3143.8	2745.1	3020.5	2586.3	2551.1	2554.4	2436.7	2248.7	3269.1	3507.7
Q9GZL7	Ribosome biogenesis protein WDR12 OS=Homo sapiens OX=9606 GN=WDR12 PE=1 SV=2	19	19	49	43	47.7	423	102.2	106.5	117.8	101.9	105.9	102.2	104.4	94.8	94.1	88.3	98	91.2	98.4	99.5	98.5	96.3	4326	4509.5	4984.9	4312.9	4484.3	4323.8	4420	4012.9	3983.2	3738.9	4147.9	3858.5	4166.9	4211.1	4169.8	4074.4	3889.6	3694.3	4087.4	3409.7	3894.3	3908.9	3815.9	3405.8	3548.3	3362.8
P82675	28S ribosomal protein S5, mitochondrial OS=Homo sapiens OX=9606 GN=MRPS5 PE=1 SV=2	19	19	37	39	48	430	93.9	96.2	103.3	93.1	104.4	99.6	100.8	92.9	88.7	87	96.7	88.1	115.5	115.7	112.2	111.9	3669.8	3761	4038.4	3639.4	4083.3	3892.9	3939.5	3633.7	3467.7	3402.5	3781.2	3442.9	4517.6	4522.8	4386.3	4375.3	3299.5	3081.1	3311.4	2877.2	3546	3519.3	3401.1	3084	3089.1	3060.1
P23526	Adenosylhomocysteinase OS=Homo sapiens OX=9606 GN=AHCY PE=1 SV=4	19	19	42	49	47.7	432	136.5	124.1	80.2	168.9	101.4	118.8	101.7	127.3	88.5	80.4	80.1	102.5	66.5	67.7	74.9	80.4	5402.6	4912.2	3173.1	6684.4	4012.1	4703.9	4026.7	5038.4	3501.7	3182.5	3170.8	4058.5	2632.4	2679.1	2965.7	3182.5	4857.5	4024.1	2601.8	5284.6	3484.2	4252.5	3476.3	4276.1	3119.4	2862.3
Q8NBS9	Thioredoxin domain-containing protein 5 OS=Homo sapiens OX=9606 GN=TXNDC5 PE=1 SV=2	19	19	42	36	47.6	432	94.9	106.5	119.1	89.3	84.8	80.7	80.5	78.4	97.8	100.2	99.1	93.2	120.2	119	118.4	117.8	3740	4197.1	4693.4	3518.2	3341.8	3177.8	3170.3	3088.2	3854.1	3947.3	3904.6	3671.3	4736.4	4688	4662.6	4640.3	3362.7	3438.3	3848.5	2781.4	2902.1	2872.8	2736.9	2621	3433.2	3550.1
Q16181	Septin-7 OS=Homo sapiens OX=9606 GN=SEPTIN7 PE=1 SV=2	19	20	44	36	50.6	437	111.1	98.9	66	131	100.9	121.2	106.4	126.1	84.4	92.7	85.1	107.4	88.4	84.7	96.9	99	1791.2	1595.5	1064.1	2112.3	1627.1	1954.9	1715.8	2034	1360.6	1495.3	1372	1731.7	1425.6	1366	1562.9	1597	1610.5	1307.1	872.5	1670	1413	1767.3	1481.3	1726.3	1212	1344.8
Q9NV06	DDB1- and CUL4-associated factor 13 OS=Homo sapiens OX=9606 GN=DCAF13 PE=1 SV=2	19	19	48	45	51.4	445	107	107.3	127.2	102.4	99.5	91.1	95.2	88.9	88.8	78.6	84.4	79.7	112.4	114.7	111.9	111.1	4532	4545.8	5384.6	4334.3	4213.4	3857.3	4033	3762.9	3758.7	3327.6	3575	3374.4	4761.7	4855.3	4736.6	4703	4074.8	3724	4415.2	3426.6	3659	3487.2	3481.7	3193.6	3348.3	2992.8
Q96CS3	FAS-associated factor 2 OS=Homo sapiens OX=9606 GN=FAF2 PE=1 SV=2	19	19	49	53	52.6	445	77	92.6	98.3	82.3	95.6	89.7	92.2	86.1	115.9	101.4	108.8	95.7	120.4	116.5	114.9	112.6	1886.7	2269.1	2409.7	2016.7	2343.3	2197.4	2260.3	2109.1	2839.9	2484.5	2666.1	2345.1	2951.3	2855.4	2816.4	2760.5	1696.4	1858.9	1975.9	1594.4	2035	1986.5	1951.4	1790.1	2529.8	2234.5
O00232	26S proteasome non-ATPase regulatory subunit 12 OS=Homo sapiens OX=9606 GN=PSMD12 PE=1 SV=3	19	19	45	38	52.9	456	109.9	97.5	75.1	123	118.3	128.1	118.5	129	108.4	107.3	97.2	111	65.7	66.5	71.6	72.7	2119.1	1879.6	1448	2371.3	2281.7	2470.5	2285.4	2488.1	2089.1	2069.1	1874.7	2140.8	1266.5	1282	1381.4	1401.4	1905.3	1539.8	1187.3	1874.7	1981.4	2233.4	1973	2111.7	1861	1861
P56182	Ribosomal RNA processing protein 1 homolog A OS=Homo sapiens OX=9606 GN=RRP1 PE=1 SV=1	19	19	35	54	52.8	461	86	88.3	96.6	80.4	89	86	85.5	80.6	102.3	104.9	106	96.8	124.5	125.5	124.6	122.9	3204	3290.3	3596.2	2995.5	3316.3	3202.7	3183.4	3001.7	3810.1	3907.8	3947	3605	4636.9	4674.7	4639.3	4575.9	2880.8	2695.4	2948.8	2368.2	2879.9	2895.3	2748.3	2547.6	3394.1	3514.7
Q9Y512	Sorting and assembly machinery component 50 homolog OS=Homo sapiens OX=9606 GN=SAMM50 PE=1 SV=3	19	19	45	50	51.9	469	71.1	77.6	91.2	72.7	108.2	101.5	104.4	94.6	98.3	85.8	102.1	96	125.5	125.7	125.4	119.9	2290.1	2497.9	2938.5	2342.3	3483.9	3267.5	3363.9	3046.6	3164.6	2764.7	3287.8	3093.4	4041.5	4049.3	4037.9	3861.1	2059	2046.3	2409.5	1851.8	3025.5	2953.9	2904.2	2585.6	2819.1	2486.6
O43148	mRNA cap guanine-N7 methyltransferase OS=Homo sapiens OX=9606 GN=RNMT PE=1 SV=1	19	19	43	36	54.8	476	106.8	98.6	96.4	112.2	107.7	111.4	110	114.5	108.8	109	100.6	100.1	78.6	81.5	82.3	81.6	4222	3896.5	3810	4434.3	4256.5	4404.1	4347	4524.4	4299.2	4310	3975.1	3957.3	3105.8	3219.7	3252.3	3227.1	3796.1	3192.1	3124.1	3505.7	3696.4	3981.5	3752.8	3839.9	3829.8	3876.4
Q9BTU6	Phosphatidylinositol 4-kinase type 2-alpha OS=Homo sapiens OX=9606 GN=PI4K2A PE=1 SV=1	19	19	47	30	54	479	75.5	75.7	85.3	77.4	90.6	88.8	89.7	83.1	102.7	102.8	105.4	97.1	131.6	134.5	129.1	130.8	2268.6	2275.1	2565	2326.6	2724.3	2669.3	2695.4	2499.5	3087.3	3092	3168.3	2919.1	3957.2	4042.2	3880.6	3931.2	2039.7	1863.8	2103.2	1839.4	2365.8	2413.1	2326.9	2121.3	2750.2	2780.9
P43490	Nicotinamide phosphoribosyltransferase OS=Homo sapiens OX=9606 GN=NAMPT PE=1 SV=1	19	19	38	27	55.5	491	126.2	108.9	76.1	157	108.4	133.7	112.6	142	77.5	79.5	73.4	101.7	70.7	70.4	78.8	83.1	3726.1	3217.3	2246.5	4635.7	3202.7	3948.7	3325.8	4194	2290.4	2347.2	2166.6	3002.5	2088.9	2079.6	2328.3	2455.5	3350.2	2635.6	1842	3664.9	2781.3	3569.8	2871.2	3559.5	2040.3	2111.1
P49189	4-trimethylaminobutyraldehyde dehydrogenase OS=Homo sapiens OX=9606 GN=ALDH9A1 PE=1 SV=3	19	19	41	52	53.8	494	111.6	107.9	102.1	116.9	111.8	115	119.7	122.8	96.6	89	89.2	90.7	79.9	81.6	83.5	81.9	3770.3	3646.2	3449.1	3950.8	3777.6	3887	4045.7	4148.9	3265.5	3009.6	3013.1	3064.8	2700.6	2758.5	2821.6	2766.5	3389.9	2987	2828.2	3123.4	3280.6	3514	3492.7	3521.2	2908.9	2706.8
Q12874	Splicing factor 3A subunit 3 OS=Homo sapiens OX=9606 GN=SF3A3 PE=1 SV=1	19	19	32	64	58.8	501	96.6	93.3	95	93.3	114.8	113.2	116.3	111.6	95.4	87.8	92.4	82.9	104.1	103.3	100.2	99.8	4981.5	4813.7	4902.1	4812.3	5919.7	5841.6	5998.6	5755.8	4918.5	4527.2	4768.1	4275.4	5369	5329.6	5169.5	5150.2	4478.9	3943.4	4019.5	3804.5	5140.8	5281	5178.7	4885	4381.4	4071.8
P61011	Signal recognition particle 54 kDa protein OS=Homo sapiens OX=9606 GN=SRP54 PE=1 SV=1	19	19	43	41	55.7	504	104.8	95	98.4	104.6	102.2	108.3	100.1	103.3	99.3	108.5	92.7	96.6	94.4	92.6	101	98	3380.4	3062.9	3174.2	3372.5	3295.9	3492.5	3229.1	3332.3	3203.2	3498.6	2990.3	3115.8	3044.9	2987.4	3255.6	3159.1	3039.3	2509.2	2602.7	2666.2	2862.2	3157.3	2787.7	2828.2	2853.5	3146.6
Q2TAY7	WD40 repeat-containing protein SMU1 OS=Homo sapiens OX=9606 GN=SMU1 PE=1 SV=2	19	19	41	56	57.5	513	110.6	110.6	123	90.5	108.4	104.8	106.8	102	94.1	87.6	86.2	78.8	100.9	103.4	96.9	95.4	3675.1	3675.6	4085.2	3005.4	3601.9	3482.8	3548.6	3387.5	3124.4	2911	2862	2616.7	3353.2	3433.4	3218.1	3168.9	3304.3	3011.1	3349.7	2376	3127.9	3148.5	3063.5	2875	2783.3	2618.2
P12268	Inosine-5'-monophosphate dehydrogenase 2 OS=Homo sapiens OX=9606 GN=IMPDH2 PE=1 SV=2	19	21	43	44	55.8	514	123.7	113.1	87.2	143.8	101.5	109.6	99.4	112.4	92.1	76.1	82.3	95.1	88.3	87.1	92.6	95.9	4787.4	4375.2	3373.4	5562.9	3925.7	4242.4	3844.6	4349.2	3561.9	2943.8	3184.7	3680.4	3415.5	3370.2	3583.1	3708.9	4304.4	3584.2	2766.1	4397.9	3409.1	3835.3	3319.1	3691.2	3173	2647.6
Q96GM5	SWI/SNF-related matrix-associated actin-dependent regulator of chromatin subfamily D member 1 OS=Homo sapiens OX=9606 GN=SMARCD1 PE=1 SV=2	19	21	44	38	58.2	515	102.7	101.4	102.8	117.1	101.5	103.5	100.1	95.5	95.4	90.2	89.9	87.3	103	102.1	101.2	106.4	2286.7	2257.8	2288.3	2608.6	2259.9	2305.8	2229	2126.9	2123.4	2008.2	2001.6	1943.7	2292.9	2274.1	2253.2	2370.1	2056	1849.6	1876.3	2062.3	1962.6	2084.5	1924.4	1805.1	1891.6	1806.2
Q9BVI4	Nucleolar complex protein 4 homolog OS=Homo sapiens OX=9606 GN=NOC4L PE=1 SV=1	19	19	40	40	58.4	516	98	97.4	109.5	90	111.1	104.9	106.8	95.6	101.7	93.9	99.1	95.1	97.8	99.4	97.9	101.6	2686	2671.8	3003.4	2468.6	3047.1	2877.1	2927.7	2621.7	2789.3	2574.5	2716.2	2607.3	2681.7	2725.9	2685.7	2786.1	2415	2188.7	2462.7	1951.7	2646.2	2601	2527.6	2225	2484.7	2315.5
Q9BZZ5	Apoptosis inhibitor 5 OS=Homo sapiens OX=9606 GN=API5 PE=1 SV=3	19	19	38	35	59	524	109.5	97.2	88.5	115.1	112.7	119.8	112.4	117.8	93.4	104.6	89.5	102.7	83.3	82	86.1	85.4	3632.5	3225.9	2936.6	3818.5	3737.8	3975	3728.8	3909.9	3099.6	3472.2	2968.4	3408.3	2765	2719.6	2858.5	2832.6	3266	2642.7	2407.9	3018.9	3246	3593.6	3219.1	3318.4	2761.1	3122.9
Q8N7H5	RNA polymerase II-associated factor 1 homolog OS=Homo sapiens OX=9606 GN=PAF1 PE=1 SV=2	19	19	40	40	59.9	531	103.5	97.7	101.5	101.3	81	81.5	74.9	72.3	104.8	103.4	103.6	99.5	119.1	116	117.1	122.8	3396.5	3207.2	3330.8	3326.1	2660.4	2674.3	2457.4	2375	3440.9	3393.1	3402.4	3266.7	3911.4	3808.1	3844.4	4032.5	3053.9	2627.4	2731.1	2629.6	2310.4	2417.7	2121.5	2015.7	3065.2	3051.7
Q9Y5J1	U3 small nucleolar RNA-associated protein 18 homolog OS=Homo sapiens OX=9606 GN=UTP18 PE=1 SV=3	19	19	39	34	62	556	100.4	103	119.8	90.3	87.4	79.5	87	81.8	99.8	84.8	91.5	90.1	123.7	124.8	120.4	115.9	2284.9	2344.9	2727.8	2055.9	1990.4	1809.7	1979.6	1862.4	2271.3	1930.7	2082.6	2050.7	2815.5	2841.1	2741.6	2637.9	2054.4	1920.9	2236.7	1625.4	1728.5	1636	1709	1580.6	2023.3	1736.5
Q9NY61	Protein AATF OS=Homo sapiens OX=9606 GN=AATF PE=1 SV=1	19	19	34	36	63.1	560	93	90.3	103.4	84.9	94.5	91.7	97.3	87.6	103.5	99	102.2	93.6	115.7	117.2	111.3	114.7	3342.2	3246.7	3716.9	3053.7	3397.6	3297.1	3496.8	3150.1	3720.3	3557.8	3675.1	3365.4	4160.9	4212.6	4001.8	4123.5	3005	2659.8	3047.7	2414.2	2950.5	2980.7	3018.9	2673.5	3314.1	3199.8
Q4G176	Malonate--CoA ligase ACSF3, mitochondrial OS=Homo sapiens OX=9606 GN=ACSF3 PE=1 SV=3	19	19	27	28	64.1	576	103.1	111.8	108.8	102.2	94.7	88.9	92.3	88.2	105.6	107.7	101.6	96.3	100.6	101.5	98.8	97.9	1767.1	1915.9	1864.2	1751.3	1622.2	1523.1	1581.3	1511.1	1808.7	1844.7	1740.5	1649.3	1723.7	1738.1	1692.2	1676.6	1588.8	1569.5	1528.6	1384.6	1408.7	1377	1365.2	1282.5	1611.2	1659.1
Q08380	Galectin-3-binding protein OS=Homo sapiens OX=9606 GN=LGALS3BP PE=1 SV=1	19	19	41	48	65.3	585	84.8	87.2	94.3	76.1	98	92.7	96.8	89.5	113.2	110	111.1	104.7	111.8	112	108.5	109.2	2996	3079.4	3329.2	2688.7	3462.1	3274.9	3417.3	3159.6	3998.7	3886.3	3925.3	3697.2	3947.6	3954.9	3831.7	3857.1	2693.7	2522.7	2729.8	2125.7	3006.5	2960.6	2950.2	2681.6	3562.1	3495.3
Q9NTJ5	Phosphatidylinositide phosphatase SAC1 OS=Homo sapiens OX=9606 GN=SACM1L PE=1 SV=2	19	19	37	39	66.9	587	97	107	112.5	92.3	103.6	96.8	96.7	91.3	100.8	94.5	99.5	95.6	101.7	104.1	103	103.6	2646.7	2918.5	3068.4	2519.5	2827.6	2639.8	2637.9	2492	2751.5	2579.2	2716	2607.2	2774.6	2839.7	2810.3	2826.1	2379.6	2390.9	2515.9	1991.9	2455.6	2386.5	2277.4	2115	2451.1	2319.7
P53350	Serine/threonine-protein kinase PLK1 OS=Homo sapiens OX=9606 GN=PLK1 PE=1 SV=1	19	19	34	26	68.2	603	91.3	95.4	99	100.5	88.3	93.6	94.9	95.9	106.8	110.5	104	96.5	102.8	105.9	108.9	105.6	2564.5	2679.9	2782.5	2824.8	2481.7	2629.7	2665	2694	3000.3	3104.5	2923.1	2710.1	2887.9	2975.7	3059.5	2967.9	2305.8	2195.4	2281.6	2233.2	2155.1	2377.3	2300.8	2286.5	2672.7	2792.1
P23588	Eukaryotic translation initiation factor 4B OS=Homo sapiens OX=9606 GN=EIF4B PE=1 SV=2	19	19	30	29	69.1	611	118.6	111.7	68.9	156.4	76.8	108.4	93.5	107.6	85.1	98.2	85.8	101.7	92	83.4	102.9	109.1	1365.6	1285.4	793.7	1800.8	883.7	1247.5	1076.1	1238.2	979.3	1130.5	988	1170.8	1059.4	959.6	1185	1255.8	1227.9	1053	650.8	1423.7	767.4	1127.8	929	1050.8	872.4	1016.8
P38606	V-type proton ATPase catalytic subunit A OS=Homo sapiens OX=9606 GN=ATP6V1A PE=1 SV=2	19	19	30	30	68.3	617	118.7	107.9	96.5	124.6	109.4	113.7	108.9	112.9	89.7	83	86	96.3	86.2	85.6	91.2	89.3	2358	2142.2	1915.6	2474.8	2173.3	2257.9	2161.7	2242.1	1781.4	1648.2	1708.1	1913.2	1712.5	1699.3	1811.5	1772.4	2120.1	1754.9	1570.8	1956.5	1887.3	2041.2	1866.2	1902.9	1586.9	1482.4
O43663	Protein regulator of cytokinesis 1 OS=Homo sapiens OX=9606 GN=PRC1 PE=1 SV=2	19	19	35	25	71.6	620	108.1	114.3	107	112.1	84.7	85.6	84.4	93.7	85.6	88.8	100.7	110.5	106.3	102.2	105	110.9	1325.5	1401.4	1312	1374.7	1039	1049.8	1035.5	1149.4	1049.9	1088.3	1235.2	1355.4	1304.1	1252.7	1287.1	1359.6	1191.8	1148.1	1075.8	1086.8	902.3	949.1	894	975.5	935.3	978.8
Q9NVH0	Exonuclease 3'-5' domain-containing protein 2 OS=Homo sapiens OX=9606 GN=EXD2 PE=1 SV=2	19	19	36	29	70.3	621	83.1	96.4	109.8	94.1	94.5	86.1	91.9	85.2	98.4	96	96.8	90.5	120.7	120.7	116.9	118.9	1967.2	2282.5	2598.5	2227.7	2236.9	2039.1	2175.2	2016.2	2328.6	2273.6	2292.1	2142.2	2857.7	2857.6	2767.5	2815.8	1768.7	1869.8	2130.7	1761.2	1942.5	1843.4	1877.9	1711.1	2074.3	2044.8
P28288	ATP-binding cassette sub-family D member 3 OS=Homo sapiens OX=9606 GN=ABCD3 PE=1 SV=1	19	19	27	51	75.4	659	85.9	90.3	99.9	85.1	89.3	83.9	87.5	79.7	120.1	117.3	119.6	112	110.8	108.8	106.5	103.5	2857.8	3003.1	3321	2830.4	2969.4	2789.3	2909.7	2650.8	3993.8	3902.6	3976.1	3723.9	3684.4	3617.7	3541.7	3441.7	2569.5	2460.2	2723.1	2237.7	2578.7	2521.6	2512	2249.8	3557.7	3509.9
Q9BW19	Kinesin-like protein KIFC1 OS=Homo sapiens OX=9606 GN=KIFC1 PE=1 SV=2	19	19	33	21	73.7	673	98.6	98.3	95.8	109.9	105.4	102.3	107.5	109.6	84.1	87.6	86	89.1	105	105.3	107.8	107.5	966.9	964.7	940.1	1077.9	1034.1	1003.4	1054.7	1075.2	824.8	859.7	843.7	873.5	1030.4	1032.9	1057.8	1054.5	869.4	790.3	770.9	852.2	898	907.1	910.6	912.5	734.7	773.2
Q6ZRP7	Sulfhydryl oxidase 2 OS=Homo sapiens OX=9606 GN=QSOX2 PE=1 SV=3	19	19	29	22	77.5	698	90.7	98.6	111.7	96.5	82	81.1	76.6	74	107	96.4	116.8	106.8	115.7	117.4	116.2	112.5	2145.1	2332.9	2642.6	2281.8	1939.5	1917.3	1810.8	1750.4	2530.8	2280.6	2762.6	2525.8	2737.5	2777.4	2747.3	2660.7	1928.7	1911.1	2166.8	1803.9	1684.3	1733.4	1563.3	1485.6	2254.4	2051.2
Q9UQR0	Sex comb on midleg-like protein 2 OS=Homo sapiens OX=9606 GN=SCML2 PE=1 SV=1	19	19	34	25	77.2	700	93.2	87.6	95.3	93.7	94.1	92.2	93.8	88.3	93.7	96	96	94.6	121.1	122	119.8	118.5	1289.5	1212.2	1318.8	1296.6	1302.4	1275.5	1297.4	1222	1296	1328.5	1328.2	1309.1	1674.8	1688.2	1656.7	1639.3	1159.4	993.1	1081.4	1025.1	1131	1153.1	1120.1	1037.1	1154.5	1194.8
Q92541	RNA polymerase-associated protein RTF1 homolog OS=Homo sapiens OX=9606 GN=RTF1 PE=1 SV=4	19	19	24	24	80.3	710	115.1	92.2	76.2	127.2	104.7	123.2	111.1	132	82	98.1	72.1	92.4	87.2	89.8	96.7	100.2	1525.3	1221.3	1009.7	1685.2	1387.3	1631.9	1471.6	1748.4	1086.4	1299.4	955.3	1224.6	1155.5	1190.3	1281.6	1327	1371.4	1000.5	827.9	1332.3	1204.8	1475.3	1270.5	1483.9	967.8	1168.7
P07384	Calpain-1 catalytic subunit OS=Homo sapiens OX=9606 GN=CAPN1 PE=1 SV=1	19	19	30	30	81.8	714	108	91.9	72.5	121.3	108.5	126.7	109.4	129.5	90.3	102.5	86.2	104.9	79.8	79.5	97.2	91.8	2149.1	1829.3	1442.4	2415	2158.8	2522.6	2177.9	2576.9	1797	2039.5	1714.7	2087.6	1588.7	1583	1934.4	1827.3	1932.3	1498.6	1182.8	1909.3	1874.7	2280.5	1880.2	2187	1600.8	1834.3
Q96AQ6	Pre-B-cell leukemia transcription factor-interacting protein 1 OS=Homo sapiens OX=9606 GN=PBXIP1 PE=1 SV=1	19	19	28	35	80.6	731	86.6	91.2	99.3	81.6	104.6	98.8	108.1	94.6	91.7	86.9	95.2	82.1	124.8	119.8	118.4	116.3	1796	1893.2	2060.6	1692.1	2170.6	2049.4	2243.2	1962.8	1902.3	1803	1975.1	1703.5	2589.9	2486.6	2456.8	2413.3	1614.8	1551	1689.6	1337.8	1885	1852.7	1936.6	1665.9	1694.6	1621.6
Q6ZW31	Rho GTPase-activating protein SYDE1 OS=Homo sapiens OX=9606 GN=SYDE1 PE=1 SV=1	19	19	32	28	79.7	735	116.3	94.1	109.5	105	102.5	103.5	100.9	108.3	103.6	120.7	94.7	104.8	80.9	78.2	89.1	87.9	2433.7	1969.5	2291	2196.4	2143.7	2165.5	2112	2266.8	2167	2525.2	1981.7	2192.2	1691.8	1635.2	1864.4	1840	2188.2	1613.4	1878.6	1736.4	1861.6	1957.7	1823.3	1923.8	1930.4	2271.2
Q32P28	Prolyl 3-hydroxylase 1 OS=Homo sapiens OX=9606 GN=P3H1 PE=1 SV=2	19	20	34	46	83.3	736	95.2	98.6	106	90.7	98.2	94	99	95.3	100.8	105.2	96.7	91.7	109	109.6	104.1	105.9	3356.3	3475.5	3735.6	3196.4	3459.8	3313.8	3488.7	3356.8	3550.8	3708.6	3408	3232.8	3841.9	3861.1	3669.7	3730.5	3017.7	2847.2	3063.1	2527	3004.5	2995.8	3011.9	2849	3163.1	3335.5
Q8IWA4	Mitofusin-1 OS=Homo sapiens OX=9606 GN=MFN1 PE=1 SV=3	19	20	27	26	84.1	741	97.7	102.4	120.8	90.2	110.6	104.1	109.8	102.8	92.8	85.1	91.8	81.7	104.4	103.2	101	101.7	1809.1	1895.6	2236.1	1669.5	2047.9	1927	2033.7	1903.6	1719	1576.4	1699.9	1513.3	1932.4	1911.2	1871	1882.6	1626.5	1552.9	1833.5	1319.9	1778.5	1742.1	1755.7	1615.6	1531.3	1417.8
O75027	ATP-binding cassette sub-family B member 7, mitochondrial OS=Homo sapiens OX=9606 GN=ABCB7 PE=1 SV=2	19	19	25	52	82.6	752	89.1	103.6	114.8	94.5	98.9	91.4	94.5	87.8	107.1	109.7	107.1	102	101.3	100.9	99.1	98.1	3514.7	4087.6	4526.5	3729.3	3902.5	3605	3725.6	3461.9	4222.9	4328.6	4224.7	4023.3	3995.7	3980.9	3909	3870.5	3160.1	3348.6	3711.6	2948.3	3389	3259	3216.3	2938.1	3761.8	3893.1
Q13443	Disintegrin and metalloproteinase domain-containing protein 9 OS=Homo sapiens OX=9606 GN=ADAM9 PE=1 SV=1	19	19	31	37	90.5	819	94.5	102.4	106	92.9	93.1	86	87.3	85.4	96.9	93.7	93.1	88.9	121.1	119.4	118.4	121	2729.9	2958.8	3064.9	2684.5	2690.7	2485.6	2524.4	2468.5	2800.7	2706.8	2690.7	2568	3501.1	3449.9	3423.4	3496.3	2454.5	2423.9	2513.1	2122.3	2336.6	2247	2179.3	2095	2494.9	2434.5
Q9UKN8	General transcription factor 3C polypeptide 4 OS=Homo sapiens OX=9606 GN=GTF3C4 PE=1 SV=2	19	19	25	21	91.9	822	109.4	104.1	100.6	111.2	108.8	107.7	104.1	104.4	87.6	78.5	86	85.5	100.6	104.9	104.7	101.9	1897.3	1805.2	1743.9	1927.9	1887.4	1868.4	1805.2	1810.7	1520.1	1361.1	1491.5	1483.1	1744.5	1820.1	1815.5	1768	1705.9	1478.9	1430	1524.2	1639	1689.1	1558.4	1536.8	1354.1	1224.2
Q13620	Cullin-4B OS=Homo sapiens OX=9606 GN=CUL4B PE=1 SV=4	19	31	32	52	103.9	913	94.4	81.7	77.3	98.9	103.5	106.8	101.6	99.5	108	104.3	105.5	112	100.7	97.5	105	103.3	2205	1908.3	1805.1	2310.5	2417.8	2493.3	2372.2	2322.7	2523.2	2435.1	2463.2	2615.5	2350.9	2278	2452.1	2411.8	1982.5	1563.3	1480.1	1826.6	2099.7	2254.1	2048	1971.3	2247.7	2190.1
Q6ZXV5	Protein O-mannosyl-transferase TMTC3 OS=Homo sapiens OX=9606 GN=TMTC3 PE=1 SV=2	19	19	22	26	103.9	915	70.9	74.7	84.1	71.9	92.5	86.8	84.9	81.2	122.6	120.5	135.6	126.6	110.9	111.4	114.5	110.6	1224.5	1290	1451.3	1241.7	1597.7	1499.4	1465.7	1402.6	2117.3	2081.2	2341.5	2185.4	1915.5	1924	1976.6	1909.4	1100.9	1056.8	1190	981.7	1387.5	1355.5	1265.4	1190.4	1886.1	1871.8
P18858	DNA ligase 1 OS=Homo sapiens OX=9606 GN=LIG1 PE=1 SV=1	19	19	22	27	101.7	919	122	103	86.3	136	103.4	120.6	112	132.7	82.3	97.6	73.7	92.4	81.1	82.1	85.6	89.3	2272.6	1919.3	1607.8	2533.5	1927.1	2247.3	2086	2472	1533.7	1818.3	1372.8	1721	1510.1	1529.9	1594.8	1664.2	2043.3	1572.3	1318.4	2003	1673.5	2031.7	1800.9	2098	1366.3	1635.3
P98194	Calcium-transporting ATPase type 2C member 1 OS=Homo sapiens OX=9606 GN=ATP2C1 PE=1 SV=3	19	19	24	29	100.5	919	97.2	109.9	115.7	100.6	87.4	83.6	86.4	78.4	114.3	102.6	112.9	106.2	102.4	100.7	101.9	99.7	1624.9	1838.2	1934.1	1681.9	1462.3	1398.6	1444.1	1311.6	1911.5	1715.9	1888.7	1775.1	1712.6	1684.2	1703.9	1667.1	1461	1505.8	1585.9	1329.7	1269.9	1264.4	1246.7	1113.2	1702.8	1543.3
Q86V48	Leucine zipper protein 1 OS=Homo sapiens OX=9606 GN=LUZP1 PE=1 SV=2	19	19	20	22	120.2	1076	97.9	94.1	98.7	102.1	92.5	100	97.8	99	88.2	98.2	91.3	83	113.2	115.3	113.6	115	1515.1	1457.2	1527.7	1580.3	1432.5	1548.7	1514.4	1532.3	1365.5	1519.7	1413.3	1285	1752.2	1785	1758.8	1779.7	1362.2	1193.7	1252.7	1249.4	1244	1400.1	1307.4	1300.5	1216.4	1366.8
Q9UIA9	Exportin-7 OS=Homo sapiens OX=9606 GN=XPO7 PE=1 SV=3	19	19	19	25	123.8	1087	130.5	121.4	72.6	143	89.9	98.2	92.5	99	106.3	109.4	94.9	115.8	78.9	77.2	83.9	86.6	2026.6	1885.6	1127.5	2220.9	1396.6	1524.7	1437.4	1537.7	1651.8	1699	1474	1799.1	1225.2	1198.7	1302.4	1344.4	1822.1	1544.7	924.5	1755.9	1212.8	1378.4	1240.9	1305.1	1471.4	1528.1
Q9ULJ8	Neurabin-1 OS=Homo sapiens OX=9606 GN=PPP1R9A PE=1 SV=2	19	20	22	35	123.3	1098	90.4	91.6	101.8	85.1	82.3	79.3	81.2	78.4	92.2	106	107.4	101.7	129.2	126.8	123.5	123.1	1844.4	1870.2	2077.2	1735.9	1679.5	1619.1	1656.1	1600.6	1881.1	2163.8	2190.8	2075.7	2635.9	2587.1	2520.5	2511.7	1658.3	1532.1	1703.2	1372.4	1458.5	1463.7	1429.7	1358.4	1675.7	1946.1
Q8IUD2	ELKS/Rab6-interacting/CAST family member 1 OS=Homo sapiens OX=9606 GN=ERC1 PE=1 SV=1	19	19	20	21	128	1116	106	98.8	82	123.3	102.9	108.9	95.3	112.7	84.2	98.8	86.3	103.5	96.7	96.4	100.2	104	1711.3	1594.3	1322.5	1989.8	1660.2	1757.2	1538.3	1818.1	1359.3	1594.8	1392.5	1669.6	1561	1556.3	1616.2	1678.8	1538.6	1306.1	1084.4	1573.1	1441.7	1588.5	1328.1	1543	1210.9	1434.3
Q9H9Y6	DNA-directed RNA polymerase I subunit RPA2 OS=Homo sapiens OX=9606 GN=POLR1B PE=1 SV=2	19	19	16	27	128.1	1135	105.1	105.7	104.3	94.2	89.4	86.5	90.4	84.5	113.8	105.9	102.9	102.7	103.8	104	102.1	104.7	3158.5	3177.7	3135.5	2833.2	2686.1	2601.1	2717.4	2540.9	3422.5	3182.6	3094	3088.1	3119.5	3126.3	3069.2	3146.4	2839.8	2603.2	2571	2239.9	2332.7	2351.5	2346	2156.5	3048.8	2862.4
O94979	Protein transport protein Sec31A OS=Homo sapiens OX=9606 GN=SEC31A PE=1 SV=3	19	19	18	23	132.9	1220	94.5	83.2	67.8	106.7	97	116.1	108.3	118.8	107.4	104.2	94.3	98.6	100.4	97.1	103.2	102.4	1372.9	1208.2	984.7	1550.2	1409.5	1686.5	1573.3	1726.8	1560.7	1514.5	1370.5	1432.1	1458.9	1411.5	1499.7	1487.4	1234.4	989.8	807.4	1225.6	1224	1524.7	1358.2	1465.5	1390.3	1362.1
Q9H2G2	STE20-like serine/threonine-protein kinase OS=Homo sapiens OX=9606 GN=SLK PE=1 SV=1	19	20	17	29	142.6	1235	115.5	102.7	76.9	133.7	114.8	128.1	111.2	127.8	75.4	75.9	72.7	88.4	91.5	87.3	99.1	99	1467.4	1305.3	976.6	1698.3	1459	1628.2	1413.6	1624.3	957.9	964.7	923.2	1123.3	1162.8	1109.3	1259.1	1257.6	1319.4	1069.3	800.8	1342.7	1267	1472	1220.4	1378.6	853.3	867.7
Q9UM54	Unconventional myosin-VI OS=Homo sapiens OX=9606 GN=MYO6 PE=1 SV=4	19	19	16	24	149.6	1294	107.7	121.6	107.6	126.6	100.9	105.1	102.3	107	83.8	61.6	83.7	86	101.1	100.4	103.1	101.2	1121.5	1266.9	1120.5	1318.2	1051	1094.6	1065.6	1114.6	872.9	641.9	872	896	1053.4	1046	1073.9	1054.1	1008.3	1037.8	918.7	1042.2	912.7	989.6	919.9	945.9	777.5	577.3
O96028	Histone-lysine N-methyltransferase NSD2 OS=Homo sapiens OX=9606 GN=NSD2 PE=1 SV=1	19	20	18	29	152.2	1365	103.6	105.8	115.8	99.6	100.6	96.9	102.1	93.4	88.6	85.9	87.3	83.5	110.4	112.6	107.5	106.3	2293	2341.7	2563.6	2203.8	2226.4	2144.6	2260.2	2067.9	1959.7	1901.3	1932.5	1847.9	2444.1	2491.6	2379.2	2351.7	2061.7	1918.4	2102	1742.3	1933.5	1938.8	1951.3	1755	1745.8	1710
Q14004	Cyclin-dependent kinase 13 OS=Homo sapiens OX=9606 GN=CDK13 PE=1 SV=2	19	22	20	27	164.8	1512	78.8	81.9	89.3	85.5	98.4	100.6	94.1	102.3	99	99.6	100.1	96.3	120.7	118.9	117.1	117.3	1140.9	1185.6	1292.1	1237.4	1424.4	1456.5	1361.8	1480.6	1432	1441.9	1449	1393.4	1747.2	1720.4	1694.3	1696.9	1025.8	971.2	1059.5	978.3	1237	1316.7	1175.6	1256.6	1275.7	1296.9
P41229	Lysine-specific demethylase 5C OS=Homo sapiens OX=9606 GN=KDM5C PE=1 SV=2	19	21	17	29	175.6	1560	115.8	105.9	92.9	119.3	106.2	119.4	110.7	114.9	84.4	90.2	84.5	89.1	91.6	85.6	93	96.6	1637.8	1498.6	1314.4	1687.5	1502.8	1688.8	1565.9	1625.3	1193.8	1276.1	1195	1260.9	1296.5	1211.4	1315.7	1366.9	1472.6	1227.7	1077.7	1334.1	1305.1	1526.8	1351.9	1379.4	1063.4	1147.7
Q5THJ4	Vacuolar protein sorting-associated protein 13D OS=Homo sapiens OX=9606 GN=VPS13D PE=1 SV=2	19	19	5	21	491.6	4388	105.8	97.1	108	100.6	97	97.2	95.6	88.9	103.5	109.3	98.4	107.2	96	99.4	97	99	704.1	645.7	718.4	669.2	645	646.3	636.2	591.5	688.7	726.8	654.8	713.2	638.3	661.2	645.1	658.7	633.1	528.9	589.1	529.1	560.1	584.3	549.2	502.1	613.5	653.7
Q03001	Dystonin OS=Homo sapiens OX=9606 GN=DST PE=1 SV=4	19	21	3	21	860.1	7570	68.9	72.4	67.5	78.2	98.8	99.1	94.4	97.4	101.7	112.2	109.4	109.6	121.5	117.2	128.2	123.6	481.1	505.3	471	546	690	691.6	658.7	679.9	709.6	783.5	763.9	765	848.4	818	894.6	862.5	432.5	414	386.2	431.7	599.2	625.3	568.6	577	632.1	704.7
Q9UKD2	mRNA turnover protein 4 homolog OS=Homo sapiens OX=9606 GN=MRTO4 PE=1 SV=2	18	18	54	47	27.5	239	86.6	80.5	82.7	84.6	98.2	101	103.7	97	113.8	100.9	115.9	108.8	105.2	106.5	107.9	107	2406.8	2236	2297.2	2349.7	2728.1	2806.2	2881	2695.6	3162.5	2804	3219.8	3022.3	2923.8	2960.2	2997.1	2972.3	2164	1831.8	1883.6	1857.6	2369.2	2536.9	2487.2	2287.8	2817.2	2521.9
Q9BUP3	Oxidoreductase HTATIP2 OS=Homo sapiens OX=9606 GN=HTATIP2 PE=1 SV=2	18	18	66	56	27	242	105.7	103.6	120.7	92.8	112.7	106.1	111.2	103.8	98.2	97	96.2	92	89.6	92.2	88.8	89.4	5795	5682.2	6619.5	5088.1	6182.2	5820.5	6096.4	5691.8	5386.7	5318.7	5277.4	5046	4915.8	5057.1	4868.8	4902.5	5210.3	4654.9	5427.8	4022.6	5368.8	5262	5263.1	4830.7	4798.6	4783.6
Q06323	Proteasome activator complex subunit 1 OS=Homo sapiens OX=9606 GN=PSME1 PE=1 SV=1	18	18	57	39	28.7	249	117.1	101.5	66.9	142	109.6	131.9	118.7	144.1	78.5	92.2	73.1	94.4	77.3	76.5	86.5	89.7	4858.1	4208	2772.5	5890.3	4546.5	5468.2	4923.7	5974.1	3254	3825.1	3033.2	3913.9	3206	3170.8	3589.2	3720.3	4368	3447.3	2273.3	4656.8	3948.3	4943.5	4250.7	5070.3	2898.7	3440.3
P62258	14-3-3 protein epsilon OS=Homo sapiens OX=9606 GN=YWHAE PE=1 SV=1	18	21	71	120	29.2	255	134	121.1	84.4	159.1	126.8	151.7	129.2	158.6	72.2	72.5	67.5	85.2	55.7	54.8	62.9	64.1	6550	5916.7	4126.6	7776.8	6198.2	7415.3	6311.8	7752.1	3529.2	3543.7	3297.7	4160.9	2721	2678.4	3074.7	3131.9	5889.2	4847	3383.7	6148.2	5382.7	6703.7	5449.1	6579.3	3143.8	3187.1
P62701	40S ribosomal protein S4, X isoform OS=Homo sapiens OX=9606 GN=RPS4X PE=1 SV=2	18	18	59	78	29.6	263	106.5	98.4	105.9	114.1	103.9	113.6	101.6	115.4	97.5	89	89.5	97.3	89.2	89	93.9	95.2	5398.6	4990.9	5367.1	5787.1	5268.8	5757.3	5153.2	5848.3	4941.8	4514.6	4538.6	4934.6	4520.8	4513.3	4759.7	4825	4853.9	4088.6	4400.9	4575.2	4575.5	5204.8	4448.9	4963.5	4402.2	4060.4
P62424	60S ribosomal protein L7a OS=Homo sapiens OX=9606 GN=RPL7A PE=1 SV=2	18	18	49	61	30	266	113	104.8	115.5	103.3	101.3	108.4	98.3	110.6	90.5	88.2	83.4	91.1	97.1	96.7	99.6	97.9	8229.9	7635.2	8413.3	7519.8	7374.2	7895.4	7161.8	8057.1	6593.7	6425.1	6076.1	6636.3	7073.5	7042.8	7253.3	7130.4	7399.6	6254.9	6898.6	5945	6403.9	7137.7	6182.9	6838.1	5873.7	5778.7
P54920	Alpha-soluble NSF attachment protein OS=Homo sapiens OX=9606 GN=NAPA PE=1 SV=3	18	18	64	37	33.2	295	107.1	104.3	117.9	101.4	111	111.6	113.5	110.3	85.1	72.9	84.9	79.5	98.6	104.2	100.1	97.7	1889.4	1840.3	2080.6	1788.9	1959.7	1970.4	2003.1	1947.5	1501.1	1286.3	1499	1403.9	1739.7	1838.7	1766.4	1723.7	1698.8	1507.6	1706	1414.3	1701.8	1781.3	1729.3	1652.8	1337.2	1156.9
P08758	Annexin A5 OS=Homo sapiens OX=9606 GN=ANXA5 PE=1 SV=2	18	19	51	31	35.9	320	121.2	108.7	62.2	150.2	106.9	125.9	104.3	137	87	94.3	78.1	102.4	73.4	75.6	83.7	89	3252.2	2915.4	1668.2	4029.1	2866.3	3376.1	2797.7	3674.2	2334.8	2530.2	2095.4	2746.7	1969.3	2028.5	2246.2	2386.8	2924	2388.4	1367.9	3185.3	2489.2	3052.1	2415.3	3118.4	2079.9	2275.6
Q9Y266	Nuclear migration protein nudC OS=Homo sapiens OX=9606 GN=NUDC PE=1 SV=1	18	18	49	44	38.2	331	130.4	111	73.5	152.6	116.7	139	117.3	149.7	75.5	83.6	69	93.9	66.9	66.5	74.6	79.8	5273.4	4488.7	2974.1	6172.8	4719.3	5621.9	4746.1	6055.1	3055.5	3380.1	2792.2	3796.1	2705.2	2688.9	3019.2	3228	4741.4	3677.2	2438.7	4880.1	4098.3	5082.4	4097.4	5139	2721.9	3040.1
P19784	Casein kinase II subunit alpha' OS=Homo sapiens OX=9606 GN=CSNK2A2 PE=1 SV=1	18	18	60	31	41.2	350	111.7	109.6	108.3	115.8	104.7	103.2	108.9	110.4	95.1	87.6	86.4	87.6	91.7	93.5	92.8	92.7	2821.5	2767.7	2734.8	2924.2	2643.6	2604.4	2749.7	2787.9	2401	2211.7	2182.4	2211.4	2314.7	2360.4	2342.1	2340.7	2536.9	2267.3	2242.4	2311.8	2295.7	2354.5	2373.8	2366.1	2138.8	1989.2
Q70UQ0	Inhibitor of nuclear factor kappa-B kinase-interacting protein OS=Homo sapiens OX=9606 GN=IKBIP PE=1 SV=1	18	18	45	42	39.3	350	90.8	90.5	104.9	85.2	103.1	99.4	103.9	94.6	101.9	102.5	105.9	97.9	105.4	105.9	104.7	103.4	3852.7	3838.3	4451.8	3615.3	4374.3	4215.9	4410	4012.3	4322.7	4348.6	4494.8	4153.2	4471.9	4492.6	4442.7	4388.2	3464	3144.4	3650.3	2858.2	3798.7	3811.4	3807.2	3405.3	3850.7	3911.1
Q9NYL9	Tropomodulin-3 OS=Homo sapiens OX=9606 GN=TMOD3 PE=1 SV=1	18	19	52	49	39.6	352	108.8	110.9	107.7	111.6	96.9	95.5	96.3	93.8	94.8	94.3	96.4	92	99.6	98.9	100.1	102.6	3911.4	3984.1	3869.4	4011.9	3481	3433.6	3460.4	3369.9	3405.7	3387.6	3463	3306.1	3578.4	3554.2	3597.6	3687.6	3516.7	3263.8	3172.8	3171.8	3022.9	3104.1	2987.5	2860.1	3033.8	3046.8
Q00325	Phosphate carrier protein, mitochondrial OS=Homo sapiens OX=9606 GN=SLC25A3 PE=1 SV=2	18	18	45	160	40.1	362	82.1	97.7	104.2	83.9	128	118.8	133.4	124.4	86.2	77.8	80.2	76.2	102.8	108.3	98.8	97.2	6434.7	7654.7	8168.9	6576	10033.4	9311.9	10450.4	9747.2	6754.2	6100.3	6288.2	5970.2	8055	8483.5	7738.6	7617.6	5785.5	6270.8	6698.2	5198.9	8713.2	8418.3	9022	8272.6	6016.7	5486.5
Q9H7Z7	Prostaglandin E synthase 2 OS=Homo sapiens OX=9606 GN=PTGES2 PE=1 SV=1	18	18	47	37	41.9	377	95.8	100.5	115.4	88.1	89.2	84.2	91.1	83.1	101.9	101.9	98.1	91	117	116	113.5	113.2	3568.6	3742.3	4298.8	3280.4	3321.4	3134.4	3392.1	3094.1	3793.4	3795.7	3651.8	3388.7	4355.8	4319.7	4227.2	4214.6	3208.6	3065.7	3524.9	2593.5	2884.4	2833.6	2928.5	2626	3379.2	3413.9
Q96DV4	39S ribosomal protein L38, mitochondrial OS=Homo sapiens OX=9606 GN=MRPL38 PE=1 SV=2	18	18	48	38	44.6	380	94.9	107.9	125.5	93.2	94.8	88.3	93.2	89.2	96.5	90.1	93	88.9	114	111.7	109.5	109.4	2491	2831.2	3294.8	2446.4	2489.2	2318.6	2445.6	2341.5	2532.6	2365.2	2440.9	2333.7	2991.2	2930.6	2873.1	2871.4	2239.7	2319.3	2701.6	1934.1	2161.6	2096.1	2111.3	1987.3	2256	2127.3
P13861	cAMP-dependent protein kinase type II-alpha regulatory subunit OS=Homo sapiens OX=9606 GN=PRKAR2A PE=1 SV=2	18	18	52	42	45.5	404	105.7	108	111.4	103.9	106.8	102.7	109.9	104.5	97.2	97	94.6	93.5	92.1	91.1	91.6	89.8	3078.8	3146.8	3243.8	3025.4	3112.3	2992.8	3202.7	3044.9	2832.4	2826.2	2757.1	2724.2	2684.4	2654.1	2669.8	2614.9	2768.2	2577.9	2659.8	2391.8	2702.8	2705.6	2765	2584.2	2523.2	2541.8
Q92552	28S ribosomal protein S27, mitochondrial OS=Homo sapiens OX=9606 GN=MRPS27 PE=1 SV=3	18	18	39	34	47.6	414	92.8	96	101.9	88.6	94.4	88.7	93.3	84.5	110.2	101.4	107.3	100.8	110.6	110.7	111.6	107.1	2794.8	2889.4	3068.4	2669	2843.8	2670.8	2810.5	2544.6	3318.1	3054	3229.9	3036.4	3331.4	3333.4	3359.4	3226.4	2512.8	2367	2516	2110.1	2469.6	2414.5	2426.3	2159.6	2955.8	2746.7
Q9HDC9	Adipocyte plasma membrane-associated protein OS=Homo sapiens OX=9606 GN=APMAP PE=1 SV=2	18	18	52	45	46.5	416	89	97.7	109.7	85.1	99	96.3	101.8	91.3	109.7	103.9	102.5	94.2	106.7	107.7	104.4	100.9	3260.2	3579.5	4018.3	3116.2	3625.6	3527.2	3727.9	3343.2	4017.5	3804.2	3754.5	3450.2	3908.4	3946	3823	3696.1	2931.3	2932.4	3294.8	2463.6	3148.6	3188.7	3218.3	2837.4	3578.8	3421.4
P11310	Medium-chain specific acyl-CoA dehydrogenase, mitochondrial OS=Homo sapiens OX=9606 GN=ACADM PE=1 SV=1	18	18	45	39	46.6	421	113.2	109.6	113.1	99.4	87.7	83.9	86.4	79.2	109	107.2	106	97	103.7	103.8	98.8	101.9	3747.4	3628.3	3741.8	3290.8	2904.2	2775.9	2860.9	2622.3	3608.9	3547.6	3507.1	3209.8	3432.3	3436.2	3270.3	3373.3	3369.3	2972.3	3068.2	2601.7	2522.1	2509.5	2469.9	2225.6	3214.8	3190.7
P18754	Regulator of chromosome condensation OS=Homo sapiens OX=9606 GN=RCC1 PE=1 SV=1	18	18	55	112	44.9	421	105.9	109.4	113.4	105	104.9	98.2	102.9	98	91.8	85.1	80	77.1	107.4	112.2	103.9	104.9	6301.1	6510.4	6750.6	6245.4	6243	5840.6	6120.3	5831.7	5464.5	5061	4762.1	4587.4	6387.9	6678.3	6181.8	6240.1	5665.4	5333.4	5535.2	4937.5	5421.6	5280.1	5283.7	4949.4	4867.8	4551.8
P55010	Eukaryotic translation initiation factor 5 OS=Homo sapiens OX=9606 GN=EIF5 PE=1 SV=2	18	18	34	24	49.2	431	98.1	93	57.3	133.7	111.3	132.1	114	140.3	86.7	87.2	78.7	94.2	88.5	86.3	99.3	99.3	1549.6	1469.3	905.3	2111.5	1758.7	2087.2	1801.5	2217	1368.9	1377	1242.9	1488.3	1398.7	1363.6	1568.1	1568.7	1393.3	1203.7	742.3	1669.3	1527.3	1886.9	1555.3	1881.6	1219.4	1238.5
Q4G0N4	NAD kinase 2, mitochondrial OS=Homo sapiens OX=9606 GN=NADK2 PE=1 SV=2	18	18	48	29	49.4	442	111.2	114.6	140.4	105	100.9	96	100.4	91.8	110.6	103.8	108.3	103.6	80.2	77.1	78.2	77.8	2051.1	2113.4	2589.6	1937	1861.4	1769.6	1852.4	1692.4	2039.1	1914.9	1996.8	1909.7	1478.9	1422.7	1441.6	1435.5	1844.2	1731.3	2123.4	1531.4	1616.5	1599.8	1599.2	1436.4	1816.5	1722.3
Q9Y2T3	Guanine deaminase OS=Homo sapiens OX=9606 GN=GDA PE=1 SV=1	18	18	46	29	51	454	106.9	96	54	132.5	116.9	135.1	114.4	143	86.7	88.2	81.9	108.6	77.5	78.1	87.6	92.6	3101.5	2786.1	1566.6	3845.4	3393.3	3920.4	3319.7	4149.2	2517.3	2560.6	2376.6	3152.2	2249.1	2266.3	2540.9	2687.3	2788.6	2282.4	1284.5	3040.1	2946.8	3544.2	2865.9	3521.5	2242.4	2303
Q5SWX8	Protein odr-4 homolog OS=Homo sapiens OX=9606 GN=ODR4 PE=1 SV=1	18	18	44	24	51.1	454	118	130.6	147.5	120.5	81.1	76.2	78.2	77.9	93.9	93.5	90.2	82.9	104.9	105.4	99.7	99.6	2300.2	2545.9	2873.7	2348.6	1579.9	1484	1524.5	1518.3	1829.4	1821.5	1757.9	1615.2	2043.3	2053	1943.7	1940.5	2068.1	2085.6	2356.3	1856.8	1372	1341.6	1316.1	1288.6	1629.7	1638.3
O43159	Ribosomal RNA-processing protein 8 OS=Homo sapiens OX=9606 GN=RRP8 PE=1 SV=2	18	18	43	30	50.7	456	92.1	96.8	109.5	87.7	90.7	84.2	88	81.8	99.3	97.1	95.9	88.5	124.6	124.6	120.9	118.5	3536.6	3717.3	4204.6	3364.6	3480.1	3232.6	3377.1	3139.7	3810.6	3725.3	3679.2	3395.1	4780.8	4781.5	4642.5	4547	3179.8	3045.2	3447.6	2660	3022.2	2922.4	2915.5	2664.7	3394.5	3350.5
Q9P2R7	Succinate--CoA ligase [ADP-forming] subunit beta, mitochondrial OS=Homo sapiens OX=9606 GN=SUCLA2 PE=1 SV=3	18	19	38	34	50.3	463	94.4	92.8	99.1	90.4	107.5	104.1	107.1	95.6	103.8	99.1	103	96.2	101.5	103.3	100.9	101.2	2366.2	2327.3	2486.1	2266	2696.8	2610.5	2686.4	2398.6	2601.8	2484.1	2583.1	2413.3	2544.2	2590.5	2530.1	2538.5	2127.5	1906.6	2038.5	1791.5	2342	2360	2319.2	2035.7	2317.7	2234.2
Q9ULV4	Coronin-1C OS=Homo sapiens OX=9606 GN=CORO1C PE=1 SV=1	18	18	32	38	53.2	474	102.2	95.1	83.1	116.5	95.4	112.4	107	117.9	100.9	100	96	91.4	93.1	91.3	98.5	99.1	4420.2	4115.8	3594.7	5040.5	4128.3	4862.7	4627.1	5102.5	4367.1	4325.6	4154.6	3953	4026.8	3949.7	4260.4	4287.9	3974.2	3371.7	2947.5	3984.9	3585.1	4396.1	3994.6	4330.6	3890.2	3890.4
O75439	Mitochondrial-processing peptidase subunit beta OS=Homo sapiens OX=9606 GN=PMPCB PE=1 SV=2	18	18	40	40	54.3	489	99.4	99.7	110.2	92.2	103.5	100	104.7	98.8	92.1	87.9	90.4	83.5	109.8	111.7	108.1	108	4347.3	4359.8	4820	4030.9	4528.2	4373	4581.1	4320.1	4028.8	3843.6	3954.8	3653.3	4800.7	4885.3	4727.3	4721.3	3908.7	3571.6	3952.2	3186.8	3932.4	3953.4	3954.9	3666.5	3588.9	3456.9
P54578	Ubiquitin carboxyl-terminal hydrolase 14 OS=Homo sapiens OX=9606 GN=USP14 PE=1 SV=3	18	18	38	30	56	494	91.4	85.4	64.1	116.8	107.5	125.5	115.4	136.3	83.6	95.8	94.9	127	84.2	80.9	93.8	97.5	1240	1158.8	869.1	1584.6	1457.8	1701.9	1565.9	1849.3	1134.5	1299.1	1287.6	1723.1	1142.1	1097.6	1272	1322.7	1114.9	949.3	712.6	1252.8	1266	1538.6	1351.8	1569.5	1010.6	1168.4
Q8NC56	LEM domain-containing protein 2 OS=Homo sapiens OX=9606 GN=LEMD2 PE=1 SV=1	18	18	39	30	56.9	503	99.4	114.5	118.5	100.7	93.5	83.3	92.7	82.9	93.6	93.1	94.4	87.8	112.9	114.7	108.7	109.2	1552.7	1788.1	1851.2	1572.6	1460.4	1300	1446.9	1295	1461.8	1454.5	1473.4	1371.7	1762.9	1791	1697.2	1705.4	1396.1	1464.8	1517.9	1243.3	1268.2	1175.3	1249.1	1099.1	1302.2	1308.2
Q9UMS4	Pre-mRNA-processing factor 19 OS=Homo sapiens OX=9606 GN=PRPF19 PE=1 SV=1	18	18	51	102	55.1	504	111.7	111.5	144.9	108.5	109	104.1	107.1	100.1	94	91.1	92.8	89.2	85.4	83.4	83.9	83.6	6461.5	6452.8	8386.4	6280.7	6306.4	6026.2	6195.8	5790.6	5438.2	5269.8	5369.1	5159.1	4939.3	4824.7	4852.6	4835.9	5809.6	5286.2	6876.5	4965.4	5476.5	5447.9	5348.9	4914.5	4844.4	4739.6
Q16851	UTP--glucose-1-phosphate uridylyltransferase OS=Homo sapiens OX=9606 GN=UGP2 PE=1 SV=5	18	18	39	27	56.9	508	123.7	109.5	75.8	153.9	111.5	128.3	114.6	136.8	86.9	93.7	80.4	102.6	66.5	65.8	73.3	76.4	3965.8	3509.7	2428.8	4933.2	3574.9	4112.4	3673.9	4384.7	2785.3	3003.3	2577.5	3288.9	2132.9	2110.4	2348.4	2449.9	3565.7	2875.2	1991.5	3900.1	3104.5	3717.8	3171.8	3721.4	2481.2	2701.1
P52292	Importin subunit alpha-1 OS=Homo sapiens OX=9606 GN=KPNA2 PE=1 SV=1	18	18	50	68	57.8	529	108.8	101.2	105.8	107.5	87.7	90	88	93	85.7	88.6	83.7	85.5	119	119.7	118	117.8	3756.3	3494	3653.9	3710.1	3026.8	3109.1	3037	3210	2957.6	3060.8	2890.9	2953.3	4107.1	4133.7	4073.1	4068.7	3377.3	2862.3	2996.1	2933.1	2628.5	2810.7	2621.9	2724.4	2634.7	2752.8
O43776	Asparagine--tRNA ligase, cytoplasmic OS=Homo sapiens OX=9606 GN=NARS1 PE=1 SV=1	18	18	38	32	62.9	548	103.9	117.6	55.9	134.5	105.1	109	88.1	104.1	103.1	100.1	91.7	124.3	86.7	85.4	95.1	95.6	1269.5	1436.5	682.6	1643	1283.5	1331	1076.7	1271.3	1259	1223.4	1120	1518.6	1058.8	1043	1161.4	1167.7	1141.4	1176.8	559.7	1298.9	1114.6	1203.3	929.6	1079	1121.5	1100.3
P35610	Sterol O-acyltransferase 1 OS=Homo sapiens OX=9606 GN=SOAT1 PE=1 SV=3	18	18	30	60	64.7	550	65.6	81.8	77.5	70.7	103.1	94.2	96.2	86.5	118.5	114.1	115.4	108.7	120.2	116.4	117.7	113.5	1730.1	2156	2043	1865.7	2718.1	2484.9	2535.7	2281.7	3125.3	3007.7	3042.6	2866.6	3169.8	3070.3	3103.8	2993	1555.6	1766.3	1675.2	1475	2360.5	2246.5	2189.1	1936.5	2784.1	2705.1
Q49A26	Putative oxidoreductase GLYR1 OS=Homo sapiens OX=9606 GN=GLYR1 PE=1 SV=4	18	18	43	39	60.5	553	97.9	99	122.7	94.1	106.4	98.6	108.5	100.4	94.1	87.3	92.5	85.1	104.2	106.3	102.3	100.5	3166.4	3200.3	3966.2	3043.9	3439.8	3186.9	3509.7	3245.8	3042.6	2824.2	2991.9	2753.2	3370.2	3438.2	3306.6	3249.9	2846.9	2621.7	3252.1	2406.5	2987.2	2881	3030	2754.7	2710.3	2540.1
Q9NZI8	Insulin-like growth factor 2 mRNA-binding protein 1 OS=Homo sapiens OX=9606 GN=IGF2BP1 PE=1 SV=2	18	21	38	39	63.4	577	104.8	102	101	102.5	104.3	105.1	107.4	107.3	99.2	102.2	97.5	94.5	91.2	92.9	92.6	95.6	2488.5	2420.8	2398.8	2433	2476.4	2494.3	2550.8	2546.8	2354.6	2425.5	2314.8	2243.6	2164.8	2204.9	2197.4	2270.2	2237.4	1983.2	1966.9	1923.5	2150.6	2254.9	2202.1	2161.5	2097.5	2181.5
Q5VV42	Threonylcarbamoyladenosine tRNA methylthiotransferase OS=Homo sapiens OX=9606 GN=CDKAL1 PE=1 SV=1	18	18	35	31	65.1	579	88	96.5	107.3	87.9	107.6	102.6	108.5	101.5	98.2	95.7	96.4	91.9	104	106.6	102.6	104.8	1985.4	2175.2	2419	1982.5	2426.7	2312.8	2446.5	2288.4	2213.9	2158.2	2174.8	2072.9	2344.6	2403.9	2314.3	2363.3	1785.1	1782	1983.5	1567.3	2107.4	2090.9	2112.1	1942.2	1972.2	1941.1
Q9NSD9	Phenylalanine--tRNA ligase beta subunit OS=Homo sapiens OX=9606 GN=FARSB PE=1 SV=3	18	18	31	24	66.1	589	128.2	116.6	79.5	148.8	103.7	118.6	106.1	120.9	92.9	91.7	83.4	108.4	72	69.5	77.3	82.3	2837.4	2581	1759.2	3291.4	2295.3	2623.1	2347.9	2676	2056.2	2029	1845.7	2398.3	1592.6	1538.6	1709.3	1821.3	2551.1	2114.4	1442.5	2602.1	1993.3	2371.4	2027	2271.1	1831.7	1824.8
Q9Y2R4	Probable ATP-dependent RNA helicase DDX52 OS=Homo sapiens OX=9606 GN=DDX52 PE=1 SV=3	18	18	33	30	67.5	599	80.7	80.2	88.8	76.2	112.8	107.2	105.8	107.3	90	92.6	93.2	87.5	120.7	120.1	120.1	116.8	1662.8	1654	1831.3	1569.6	2326	2209.4	2181	2211.4	1854.4	1908.2	1921.6	1803.9	2487.4	2475	2474.8	2407.6	1495	1355	1501.6	1240.9	2019.9	1997.4	1882.9	1876.8	1651.9	1716.2
Q96CM8	Medium-chain acyl-CoA ligase ACSF2, mitochondrial OS=Homo sapiens OX=9606 GN=ACSF2 PE=1 SV=2	18	18	36	32	68.1	615	107.2	104.4	116	103.8	101.3	96.7	98.1	94.2	102.6	87.9	95.7	93.6	100.7	98.8	101.5	97.6	3603.6	3509.4	3898.7	3487.7	3403	3248.2	3296.1	3164.9	3446.3	2954.1	3214.4	3145.6	3385.4	3319.3	3409.2	3279.9	3240	2874.9	3196.8	2757.3	2955.2	2936.5	2845.6	2686.1	3070	2656.9
Q969Z0	FAST kinase domain-containing protein 4 OS=Homo sapiens OX=9606 GN=TBRG4 PE=1 SV=1	18	18	30	32	70.7	631	95.9	95.9	102.3	90.5	99.2	95.6	103.1	94.7	99.3	91.9	97.7	89.9	111.7	111	110.7	110.5	4127	4125	4399.2	3891.3	4266.8	4113.4	4436.2	4074.4	4272.2	3954.9	4203.3	3868.9	4805	4773.6	4760.8	4751.3	3710.6	3379.2	3607.2	3076.4	3705.4	3718.6	3829.8	3458	3805.7	3557
Q13310	Polyadenylate-binding protein 4 OS=Homo sapiens OX=9606 GN=PABPC4 PE=1 SV=1	18	28	46	82	70.7	644	114.5	103.2	97.4	104.1	98.5	108.6	100.5	105.9	94.2	94.8	89	93.9	97.2	95.9	101.7	100.6	4034.4	3636.1	3433.3	3668.5	3471.9	3826.7	3540.6	3731	3320.7	3340.9	3137	3308.6	3424.6	3378.9	3583.6	3545.2	3627.3	2978.7	2815.2	2900.3	3015	3459.5	3056.7	3166.5	2958.1	3004.7
Q05655	Protein kinase C delta type OS=Homo sapiens OX=9606 GN=PRKCD PE=1 SV=2	18	21	30	32	77.5	676	99	102.1	106.1	103.6	96.3	92.3	96.4	99.4	102	104.5	98.2	93.4	100.8	101.9	100.9	103.3	1698.2	1751.3	1819.8	1777.2	1651.7	1584.4	1653.6	1705.5	1750.1	1793.7	1685.4	1603.1	1730.6	1747.8	1731.4	1772.5	1526.8	1434.7	1492.2	1405	1434.3	1432.3	1427.6	1447.5	1559	1613.2
O75746	Calcium-binding mitochondrial carrier protein Aralar1 OS=Homo sapiens OX=9606 GN=SLC25A12 PE=1 SV=2	18	27	42	45	74.7	678	77.8	88.9	98.3	76.7	91	85.1	88.4	82.4	116.9	118.1	113.6	105.2	115	116.1	112.9	113.6	2315.4	2643.8	2925.3	2282.9	2708.4	2531.3	2629.7	2450.1	3477.6	3512.6	3380.3	3130.2	3420.9	3453.7	3358.8	3379.3	2081.8	2165.8	2398.6	1804.8	2352	2288.4	2270.3	2079.4	3097.9	3159.2
Q53GS7	Nucleoporin GLE1 OS=Homo sapiens OX=9606 GN=GLE1 PE=1 SV=2	18	18	29	26	79.8	698	84.4	87.5	88.7	78.7	111.2	103.2	104.1	98.3	106.5	102.8	104.7	94.3	109.9	110.2	107.1	108.4	1555.2	1611.8	1634.6	1450.6	2047.9	1901	1918.2	1810.9	1961.1	1893.1	1928.8	1736.8	2025	2030.3	1973.1	1997.4	1398.3	1320.4	1340.3	1146.8	1778.4	1718.5	1656	1537	1747	1702.6
Q8N9T8	Protein KRI1 homolog OS=Homo sapiens OX=9606 GN=KRI1 PE=1 SV=3	18	18	28	33	82.5	703	89.4	89.4	94.3	86.8	105.5	108.1	109.5	103.8	82.7	89.4	88.8	78.8	116.9	121.8	119.2	115.7	2099.9	2098.9	2213.9	2037.5	2477.6	2539.3	2571.6	2437.7	1941.6	2100.5	2086.3	1850.6	2746.1	2859.7	2799.7	2717.2	1888.1	1719.4	1815.3	1610.8	2151.6	2295.6	2220.1	2068.9	1729.6	1889.2
P48449	Lanosterol synthase OS=Homo sapiens OX=9606 GN=LSS PE=1 SV=1	18	18	30	34	83.3	732	93.2	96.6	110.4	88	97.1	95.6	102.1	93.1	99.3	95.8	98.5	88.9	113.3	111.7	108.7	107.8	2016.1	2089.9	2387.7	1902.8	2099.9	2066.6	2208.8	2014	2147	2072.5	2129.6	1922.4	2451.2	2415.6	2350.2	2330.6	1812.7	1712.1	1957.9	1504.4	1823.6	1868.3	1906.9	1709.3	1912.6	1864
Q9NRK6	ATP-binding cassette sub-family B member 10, mitochondrial OS=Homo sapiens OX=9606 GN=ABCB10 PE=1 SV=2	18	19	27	32	79.1	738	84.3	95.9	107	86.1	99.1	91.7	97.8	88.5	110.2	109.5	111.7	103.9	106.2	104.2	103.9	99.9	2188.6	2488.9	2778.8	2236.6	2572.7	2381.6	2540.3	2298.2	2860	2843	2899	2697.8	2758.4	2706.5	2697.6	2592.7	1967.8	2038.9	2278.5	1768.2	2234.2	2153	2193.1	1950.5	2547.7	2557
P33897	ATP-binding cassette sub-family D member 1 OS=Homo sapiens OX=9606 GN=ABCD1 PE=1 SV=2	18	18	29	27	82.9	745	87.9	90.5	103.3	81.2	99.9	91	96.5	87.7	104.4	101	106.3	98.4	115	115.4	112.5	108.9	2269.8	2334.9	2666.7	2095	2579.3	2347.9	2490.4	2263.3	2695.6	2607.7	2744	2540.7	2967.3	2977.5	2902.4	2811.7	2040.8	1912.8	2186.6	1656.3	2239.9	2122.6	2150	1920.9	2401.2	2345.3
P42224	Signal transducer and activator of transcription 1-alpha/beta OS=Homo sapiens OX=9606 GN=STAT1 PE=1 SV=2	18	18	28	27	87.3	750	116.8	104.7	91.5	134.5	115.3	124.2	115.8	130.2	82.6	79.8	71.8	85.5	81	85.7	88.8	91.9	1660.6	1488.8	1301.1	1912.7	1638.8	1765.5	1645.8	1850.9	1174.6	1134.8	1020.8	1215.1	1150.9	1218.4	1262.2	1306.7	1493	1219.7	1066.9	1512.2	1423.2	1596.1	1420.9	1570.8	1046.3	1020.6
Q68CQ4	Digestive organ expansion factor homolog OS=Homo sapiens OX=9606 GN=DIEXF PE=1 SV=2	18	18	25	25	87	756	106.3	103.5	100.9	108.5	97.4	93.4	94	94.4	103.4	92.4	102.5	106.1	95.9	99.8	100.3	101.2	1835.9	1788	1743.5	1874.5	1682.1	1613.1	1624.6	1630.8	1786.6	1596.3	1770.4	1833.5	1656.8	1724.2	1732.9	1748.7	1650.7	1464.8	1429.6	1481.9	1460.8	1458.3	1402.6	1384.1	1591.5	1435.7
O95140	Mitofusin-2 OS=Homo sapiens OX=9606 GN=MFN2 PE=1 SV=3	18	19	26	30	86.3	757	91.8	99.9	115	92.7	113	107	114.2	103.4	95.4	82.4	91.4	84.9	103.5	105.4	102.9	97.3	2406.5	2619.9	3014	2429.8	2962	2804.3	2994.2	2711.3	2501.4	2160.2	2396.1	2225.2	2712.2	2762.3	2697.3	2550.5	2163.7	2146.3	2471.4	1920.9	2572.3	2535.2	2584.9	2301.1	2228.3	1942.9
P22059	Oxysterol-binding protein 1 OS=Homo sapiens OX=9606 GN=OSBP PE=1 SV=1	18	18	25	25	89.4	807	101.5	96.4	85.5	113.3	105.9	116.1	110.8	117.1	90.4	94.4	85.2	92.9	96	96.8	99.5	98.3	2600.2	2471.4	2191.8	2904.2	2713.9	2976.7	2838.5	3002.4	2316.1	2418.2	2184.8	2379.8	2459.4	2482.2	2549	2518.9	2337.8	2024.6	1797.2	2296	2356.8	2691	2450.6	2548.2	2063.2	2174.9
Q9H4L5	Oxysterol-binding protein-related protein 3 OS=Homo sapiens OX=9606 GN=OSBPL3 PE=1 SV=1	18	19	26	26	101.2	887	98.1	93.7	108.6	100.1	100.8	101.4	103.1	96.2	103.3	88.9	85.5	80.3	110.8	111.1	106.6	111.4	1165.7	1114.2	1290.9	1190.1	1198.3	1204.9	1225.4	1144	1228.4	1057.2	1016	954.6	1316.8	1320.3	1267	1323.9	1048.1	912.8	1058.5	940.9	1040.7	1089.3	1057.9	970.9	1094.3	950.8
Q92973	Transportin-1 OS=Homo sapiens OX=9606 GN=TNPO1 PE=1 SV=2	18	23	31	64	102.3	898	100.2	94.5	85.1	108.8	118.6	116.6	114.5	122	96	89	83.5	85.6	97.5	95.4	96.6	96.2	4807.5	4531.4	4082	5217.7	5691.3	5593.6	5492.9	5851.8	4606.1	4270.2	4005.7	4105.5	4676.5	4577.6	4634.1	4612.7	4322.5	3712.2	3347.1	4125.1	4942.4	5056.9	4742.2	4966.4	4103.1	3840.6
Q5JSH3	WD repeat-containing protein 44 OS=Homo sapiens OX=9606 GN=WDR44 PE=1 SV=1	18	18	25	22	101.3	913	99.8	90	78.4	112.1	99.3	112.9	103.3	106.9	100.1	107.6	100.1	108.5	94.1	90.4	95.6	100.9	1623.5	1464.1	1275.1	1823.8	1615.7	1836.7	1680.3	1738.6	1629.1	1750.7	1627.5	1764.6	1530.5	1469.8	1554.6	1641.7	1459.7	1199.4	1045.6	1441.8	1403.1	1660.5	1450.6	1475.5	1451.2	1574.6
Q9Y5B6	PAX3- and PAX7-binding protein 1 OS=Homo sapiens OX=9606 GN=PAXBP1 PE=1 SV=2	18	18	28	33	104.7	917	100.4	96	100	91.6	97.7	94.8	98.9	91.9	95	98.9	94.9	89.9	115.6	110.8	112.1	111.2	1322.2	1265.3	1317.8	1207.1	1287.3	1249.3	1302.9	1210.9	1251.8	1302.5	1250.8	1184.8	1523	1460.2	1476.9	1464.9	1188.8	1036.5	1080.5	954.4	1117.9	1129.4	1124.9	1027.7	1115.1	1171.4
Q03188	Centromere protein C OS=Homo sapiens OX=9606 GN=CENPC PE=1 SV=2	18	18	21	25	106.8	943	83.4	87.5	100.2	80.8	96.3	89.7	93.7	86	97.3	104	93	89.5	127.7	124.4	124.4	122.2	1026.1	1077.6	1233.8	995	1185.5	1103.7	1153.2	1058.1	1198.2	1280.4	1144.3	1101.4	1571.9	1531.4	1530.8	1504.5	922.6	882.8	1011.7	786.6	1029.6	997.8	995.6	898	1067.3	1151.6
Q96HW7	Integrator complex subunit 4 OS=Homo sapiens OX=9606 GN=INTS4 PE=1 SV=2	18	18	22	26	108.1	963	100.4	104.7	107.5	103.3	99.5	90.7	97.8	90.7	94.8	88.6	101.2	96.4	107.5	109.6	103.9	103.4	1181.5	1231.3	1265.2	1214.9	1170.3	1067.4	1150.5	1066.8	1114.9	1042.2	1191	1134	1264.7	1289	1222.5	1216.6	1062.3	1008.7	1037.4	960.5	1016.3	965	993.3	905.4	993.2	937.3
O00754	Lysosomal alpha-mannosidase OS=Homo sapiens OX=9606 GN=MAN2B1 PE=1 SV=3	18	18	21	26	113.7	1011	97.9	92.8	103.5	91.3	92.6	90.6	92.6	86.3	88.9	93.1	91.2	94.3	123.4	121	120.3	120.2	1566.5	1484.8	1656.1	1460	1482.1	1449.3	1481.1	1380.8	1421.8	1489.9	1459.2	1508.9	1973.8	1935.6	1924	1922.3	1408.4	1216.3	1358	1154.3	1287.1	1310.2	1278.6	1171.9	1266.6	1340
O95373	Importin-7 OS=Homo sapiens OX=9606 GN=IPO7 PE=1 SV=1	18	18	19	35	119.4	1038	115.8	116.4	76	130.9	103.9	116.2	106.7	121.2	93.9	92	91.2	110.6	77	76.9	83.6	87.7	3707.6	3724.2	2430.9	4190	3326.3	3719.5	3416.1	3879.9	3006.2	2943.5	2918.9	3539.5	2465.8	2459.8	2674.1	2807	3333.5	3050.9	1993.3	3312.6	2888.6	3362.6	2949.2	3292.9	2677.9	2647.4
O60231	Pre-mRNA-splicing factor ATP-dependent RNA helicase DHX16 OS=Homo sapiens OX=9606 GN=DHX16 PE=1 SV=2	18	18	18	25	119.2	1041	92.2	90.5	82.1	98.2	99.9	101.1	96.5	100.3	102.5	109.2	99.7	102	105.1	105.5	108.4	106.8	1556.3	1526.5	1385.6	1657.3	1685.4	1706.1	1628.9	1692.5	1730.3	1843	1683.1	1721.1	1774.5	1779.9	1829.3	1801.9	1399.3	1250.5	1136.2	1310.3	1463.6	1542.4	1406.3	1436.5	1541.4	1657.6
P08648	Integrin alpha-5 OS=Homo sapiens OX=9606 GN=ITGA5 PE=1 SV=2	18	18	24	40	114.5	1049	89.4	103.3	101.4	95.8	102.8	97.1	101.4	96.1	95	87.5	95	88.3	112.1	112	111.7	111.3	3117.1	3602.1	3535.8	3343.6	3586.8	3387.1	3536.6	3351.6	3315.8	3053.5	3312.4	3079	3909.2	3907.8	3895.4	3883	2802.6	2950.9	2899.2	2643.4	3114.8	3062	3053.2	2844.5	2953.7	2746.3
O15164	Transcription intermediary factor 1-alpha OS=Homo sapiens OX=9606 GN=TRIM24 PE=1 SV=3	18	19	25	25	116.8	1050	103.3	105.5	101.1	88.4	113.3	107.6	110.1	100.9	79.7	78.8	87.5	84.2	114	109.7	109.5	106.4	810.1	828.1	793	693.6	888.9	844.4	863.9	791.9	625.2	618	686.5	660.7	894.4	860.5	859.5	834.8	728.4	678.4	650.2	548.4	771.9	763.4	745.8	672.1	557	555.9
P26006	Integrin alpha-3 OS=Homo sapiens OX=9606 GN=ITGA3 PE=1 SV=5	18	18	20	27	116.5	1051	95.4	105.5	110.7	96.4	102.6	100.6	102.5	97.6	99.2	99.4	100.9	92.9	100.3	96.7	99.2	100.2	2543.3	2812.5	2951.4	2570.5	2735.2	2682.5	2735.1	2602.8	2646.6	2652.2	2690.1	2477.7	2675.8	2579.3	2646.5	2672.3	2286.7	2304.1	2420	2032.2	2375.3	2425.1	2361.2	2209	2357.7	2385.3
Q14139	Ubiquitin conjugation factor E4 A OS=Homo sapiens OX=9606 GN=UBE4A PE=1 SV=2	18	18	20	24	122.5	1066	93	88.5	95.7	90.7	94.7	100.9	106.5	103.6	98.9	93.6	91.7	84	116.1	117.7	112.1	112.2	1899.8	1807	1954.5	1852.8	1934.6	2059.2	2175.5	2114.7	2018.8	1912	1872.1	1714.5	2369.6	2404	2289.1	2291.1	1708.1	1480.4	1602.6	1464.8	1680.1	1861.6	1878.2	1794.8	1798.3	1719.6
Q9Y6K5	2'-5'-oligoadenylate synthase 3 OS=Homo sapiens OX=9606 GN=OAS3 PE=1 SV=3	18	18	19	21	121.1	1087	121.9	110.7	99.5	131.2	105	110.5	102.4	117.6	80.8	88.1	74.9	91.6	90.8	88.8	93.2	92.9	1352.7	1229.2	1104.5	1456.8	1165.1	1226.2	1136.7	1305.9	897.5	978.3	831.3	1016.9	1008.2	985.8	1035.1	1031.4	1216.2	1006.9	905.6	1151.7	1011.8	1108.5	981.4	1108.3	799.5	879.9
Q9NZJ5	Eukaryotic translation initiation factor 2-alpha kinase 3 OS=Homo sapiens OX=9606 GN=EIF2AK3 PE=1 SV=3	18	18	20	22	125.1	1116	91.2	93.7	106.7	119.7	88.5	86.6	94.5	80.7	100.4	93.1	110.1	98.5	108.9	110	109.4	107.9	1169	1200.9	1367.8	1533.8	1134	1110.1	1211.6	1034.9	1286.4	1193.1	1410.6	1263	1395.6	1410.5	1402.7	1383.1	1051.1	983.8	1121.5	1212.6	984.8	1003.6	1046	878.3	1146	1073.1
Q14432	cGMP-inhibited 3',5'-cyclic phosphodiesterase A OS=Homo sapiens OX=9606 GN=PDE3A PE=1 SV=3	18	19	21	29	124.9	1141	93.3	91.5	94.9	94.6	99	99.3	95.7	97.7	96.7	86	91.7	93.1	118.9	117.5	114.9	115.2	1292.7	1267.2	1313.9	1310	1370.4	1374.6	1326	1352.4	1339.2	1191.6	1270	1289.5	1646.3	1627.6	1591.9	1594.9	1162.3	1038.1	1077.3	1035.7	1190.1	1242.6	1144.8	1147.8	1192.9	1071.7
Q12768	WASH complex subunit 5 OS=Homo sapiens OX=9606 GN=WASHC5 PE=1 SV=1	18	18	17	18	134.2	1159	101.5	86.3	78.7	110.2	94.8	105.1	92.7	97	99.4	91	94	111.8	111.8	103.2	112.8	109.9	407.4	346.2	315.7	442.3	380.5	421.7	371.9	389.4	399	365	377.5	448.7	448.6	414	452.7	440.9	366.3	283.6	258.9	349.7	330.4	381.2	321.1	330.5	355.4	328.3
Q6WKZ4	Rab11 family-interacting protein 1 OS=Homo sapiens OX=9606 GN=RAB11FIP1 PE=1 SV=3	18	19	18	28	137.1	1283	89.1	91.9	96.9	83.5	93.4	91.2	93.4	89.5	79.8	88.5	88.3	90.9	129.9	135.9	128.5	129.3	1049	1082.7	1141.2	983	1100.5	1073.5	1100.1	1054.1	939.6	1042.1	1039.9	1070.2	1529.6	1600.6	1513.1	1523.2	943.1	886.9	935.7	777.1	955.7	970.4	949.7	894.6	837	937.3
Q4LE39	AT-rich interactive domain-containing protein 4B OS=Homo sapiens OX=9606 GN=ARID4B PE=1 SV=2	18	20	17	29	147.7	1312	105.1	103.4	114.3	103.1	88	85.3	87.1	77.3	102.9	105.4	106	99.6	106.7	105.3	102.6	108	2376	2335.7	2582.2	2330.4	1987.6	1928.4	1968.4	1745.7	2325.6	2382.9	2394.7	2250.7	2411.4	2379.1	2317.6	2441.4	2136.3	1913.4	2117.3	1842.4	1726	1743.3	1699.3	1481.6	2071.6	2143.1
P08069	Insulin-like growth factor 1 receptor OS=Homo sapiens OX=9606 GN=IGF1R PE=1 SV=1	18	19	18	30	154.7	1367	92.8	104.5	106.8	107.5	95.8	89.8	92.3	90.9	85.1	71.2	88.2	84.1	124.5	119.4	124.3	122.8	916.4	1032.6	1055.3	1062.3	946.2	887.2	911.9	897.9	840.4	703.4	871.4	831.3	1230	1179.5	1228.4	1212.7	824	845.9	865.3	839.9	821.7	802.1	787.2	762.1	748.7	632.6
Q9NRR4	Ribonuclease 3 OS=Homo sapiens OX=9606 GN=DROSHA PE=1 SV=2	18	18	15	22	159.2	1374	106.3	105.8	118.5	100.9	73.7	75.3	83.8	79.9	95.8	86.9	96.9	90	125	122.9	118.7	119.7	1180.6	1175	1316.7	1121.5	819.3	836.4	931.1	887.5	1063.9	965.2	1076	1000	1389.2	1365	1318.5	1330.2	1061.5	962.6	1079.6	886.6	711.5	756.1	803.8	753.2	947.7	868.1
P54132	Bloom syndrome protein OS=Homo sapiens OX=9606 GN=BLM PE=1 SV=1	18	18	15	20	158.9	1417	97.2	92.9	87.2	99.4	87.2	89.6	82.3	82.5	97.7	104.9	103.4	105.7	115.9	118.3	116.4	119.5	1645.6	1572.1	1476.5	1682.9	1476	1516.9	1392.8	1396.1	1654	1775.4	1749.6	1788.6	1961.5	2002	1969.4	2022.1	1479.6	1287.9	1210.7	1330.5	1281.8	1371.3	1202.4	1184.8	1473.4	1596.7
P29375	Lysine-specific demethylase 5A OS=Homo sapiens OX=9606 GN=KDM5A PE=1 SV=3	18	19	14	22	192	1690	113.1	113.1	99.5	97.7	89.4	80.5	87.3	79.8	93	91.3	94.8	86.4	118.6	120.6	115.7	119	1320.9	1320.8	1161.5	1140.6	1043.4	940.3	1019.5	932	1085.6	1065.9	1106.4	1009.2	1385.1	1408	1351.3	1389.2	1187.6	1082	952.4	901.8	906.1	850.1	880.1	791	967.1	958.7
Q9H1A4	Anaphase-promoting complex subunit 1 OS=Homo sapiens OX=9606 GN=ANAPC1 PE=1 SV=1	18	18	9	20	216.4	1944	105.6	101.7	107.3	69.4	100.8	104.3	98.4	96.3	115.1	110.5	106.1	111	92.2	90.1	94.2	96.8	1448.9	1394.8	1472.1	952	1383.1	1430.7	1350.2	1320.4	1578.7	1515.8	1455.1	1522.3	1264	1235.4	1292.5	1328.3	1302.7	1142.6	1207	752.7	1201.1	1293.4	1165.7	1120.6	1406.4	1363.3
Q9ULL5	Proline-rich protein 12 OS=Homo sapiens OX=9606 GN=PRR12 PE=1 SV=3	18	19	17	20	210.9	2036	90.2	91.3	97.1	83.2	103.3	99.5	101.6	96.3	95.2	98.5	90	88.3	116.5	118.6	114.5	115.9	809.9	819.7	871.9	747	927.5	893.8	912.5	865.1	855.2	884.5	808.1	793.4	1046.5	1065.6	1028.6	1040.8	728.2	671.5	714.9	590.6	805.5	808	787.7	734.2	761.8	795.5
O00468	Agrin OS=Homo sapiens OX=9606 GN=AGRN PE=1 SV=6	18	18	11	21	217.2	2068	109.3	113.8	118.5	103.3	99.2	100.9	106.3	93.5	82.6	75.9	84	76.2	111.4	108.4	108.6	108.2	514.5	535.8	558	486.4	467	475	500.5	440.1	388.7	357.1	395.3	358.7	524.4	510.1	511.4	509.6	462.6	439	457.5	384.5	405.6	429.4	432.1	373.5	346.3	321.2
Q96N67	Dedicator of cytokinesis protein 7 OS=Homo sapiens OX=9606 GN=DOCK7 PE=1 SV=4	18	20	10	22	242.4	2140	97.4	95.2	89.3	96.4	91.9	89.4	92.6	88.7	105.8	113.3	100.3	110.2	109.2	104.2	110.4	105.5	625.9	611.7	573.4	619.5	590.4	574	594.8	569.9	679.9	727.9	644.5	707.8	701.3	669.3	709.2	677.6	562.7	501.1	470.2	489.8	512.7	518.9	513.5	483.7	605.6	654.7
Q9Y618	Nuclear receptor corepressor 2 OS=Homo sapiens OX=9606 GN=NCOR2 PE=1 SV=3	18	20	9	23	273.5	2514	95.8	90.3	84.9	90	91.7	98.6	89.5	90.3	86.4	97.3	90.7	95.1	118.6	119.8	126.8	134.2	1050.4	990.3	931.5	987	1005.4	1081.4	981.9	991	947.7	1067.5	995.4	1043.3	1301.5	1313.7	1390.4	1472.5	944.5	811.3	763.8	780.3	873.1	977.7	847.7	841	844.2	960.1
Q8IVF2	Protein AHNAK2 OS=Homo sapiens OX=9606 GN=AHNAK2 PE=1 SV=2	18	19	12	22	616.2	5795	94.1	82.7	71.9	100.7	95.4	106.3	95.1	110.1	80.9	103	92.1	101.4	111.7	111.5	117.9	125.3	1536	1349.7	1173.5	1643.4	1557	1734.8	1553.3	1797.6	1320.6	1681.8	1503.2	1655.9	1824.3	1820.9	1924.3	2046.1	1381	1105.7	962.2	1299.2	1352.1	1568.3	1341	1525.6	1176.4	1512.6
Q92522	Histone H1.10 OS=Homo sapiens OX=9606 GN=H1-10 PE=1 SV=1	17	17	56	54	22.5	213	83.1	89	110.5	64.5	93.7	89.7	87	87.9	116.8	114.9	102.7	97.4	116.3	117.1	115.6	113.8	5925.8	6342.2	7878.1	4599.1	6678.2	6391.2	6199.5	6265.1	8328.9	8188	7320.2	6942.8	8291.3	8350.1	8243.5	8113.5	5328	5195.6	6459.8	3636	5799.5	5777.9	5352.2	5317.3	7419.5	7364.2
P23284	Peptidyl-prolyl cis-trans isomerase B OS=Homo sapiens OX=9606 GN=PPIB PE=1 SV=2	17	18	67	128	23.7	216	100.7	94.2	111.3	96.2	110.4	105.2	108.9	106	83.1	81.7	81.3	74.7	114.5	113.8	109.1	108.9	11411	10675.8	12611.9	10892.6	12504.6	11912.2	12340.6	12003.3	9413	9253.9	9205.9	8461.6	12973.4	12893.2	12356	12338.2	10259.8	8745.8	10341.3	8611.5	10859.2	10769	10653.9	10187.3	8385.2	8322.9
Q9P0L0	Vesicle-associated membrane protein-associated protein A OS=Homo sapiens OX=9606 GN=VAPA PE=1 SV=3	17	18	58	109	27.9	249	93.8	101.9	113.5	92.6	106.5	99.6	105.4	100.9	75.9	63	76.4	69.9	125.7	128.7	125.5	120.8	5523.5	5995.4	6682.3	5451.9	6266	5860.1	6203.4	5936.5	4469.2	3705.4	4495	4116.6	7396.7	7577	7389.7	7107.5	4966.3	4911.5	5479.3	4310.2	5441.5	5297.8	5355.5	5038.4	3981.2	3332.6
P62917	60S ribosomal protein L8 OS=Homo sapiens OX=9606 GN=RPL8 PE=1 SV=2	17	17	53	49	28	257	103.1	105.7	116.4	100.6	125.1	131.2	127.3	156.6	74	65.5	72	81.2	83.2	84.6	87.2	86.2	3180.8	3261.8	3593.4	3106	3861.6	4047.7	3929.7	4833.7	2285.3	2021.5	2221.2	2506.4	2568	2610.1	2691.5	2661.9	2859.9	2672.1	2946.5	2455.5	3353.4	3659.3	3392.6	4102.4	2035.7	1818.1
P16152	Carbonyl reductase [NADPH] 1 OS=Homo sapiens OX=9606 GN=CBR1 PE=1 SV=3	17	17	78	45	30.4	277	111.1	105	84.7	131.1	110.7	116.8	109.4	124	82.1	78.9	85.1	105.4	83.5	85.6	93	93.6	2930.4	2771.1	2235.6	3460.1	2921.7	3081.2	2885.2	3272.3	2165.2	2080.8	2244.9	2781.1	2203.3	2259.1	2453.5	2469.3	2634.8	2270.1	1833.1	2735.5	2537.2	2785.6	2490.8	2777.2	1928.8	1871.5
Q96HS1	Serine/threonine-protein phosphatase PGAM5, mitochondrial OS=Homo sapiens OX=9606 GN=PGAM5 PE=1 SV=2	17	17	61	57	32	289	101.6	106.3	128.9	95.4	95.3	91.4	95.8	89.4	100.1	94.5	101.2	93.4	103.8	103.1	101	98.9	2552	2668.4	3235.8	2395.3	2392.8	2294.9	2405.9	2244.4	2512.2	2372.2	2541.6	2343.9	2606.1	2588.5	2536	2483.4	2294.6	2186	2653.3	1893.7	2078	2074.7	2077	1904.9	2237.9	2133.6
P45880	Voltage-dependent anion-selective channel protein 2 OS=Homo sapiens OX=9606 GN=VDAC2 PE=1 SV=2	17	17	67	128	31.5	294	91.3	102.4	121.8	86.6	126.4	116.6	132.1	123.8	87.6	80.2	87.3	82.5	92.4	91.7	89.6	87.8	7104.7	7970.9	9479.4	6742.2	9845	9076.3	10286.1	9640	6819.9	6244.3	6799	6425	7191.6	7141.2	6972.4	6835.5	6387.9	6529.9	7772.8	5330.3	8549.6	8205.3	8880.2	8181.5	6075.2	5616.1
Q9UKM9	RNA-binding protein Raly OS=Homo sapiens OX=9606 GN=RALY PE=1 SV=1	17	17	52	65	32.4	306	109.4	113	137	99.7	109.2	103.3	108.2	104.5	96.5	100.7	93.3	90.1	83.9	84.7	84.1	82.5	7413	7657.5	9284.8	6758.1	7399.6	7003.7	7336.3	7082.9	6542.4	6822.8	6321.8	6106.9	5686.4	5739.1	5702.4	5588.5	6665.1	6273.1	7613.2	5342.9	6426	6331.6	6333.6	6011.3	5828	6136.4
Q15785	Mitochondrial import receptor subunit TOM34 OS=Homo sapiens OX=9606 GN=TOMM34 PE=1 SV=2	17	18	56	27	34.5	309	104	88.7	64.5	117.2	108	122.6	112.2	135	80.8	86.4	78	99.5	97.7	90.2	104.9	110.4	1842.7	1571.9	1142.9	2076.2	1913.9	2172.1	1988	2391.4	1431.6	1530.3	1382.6	1763.3	1731.7	1598.4	1858.8	1956	1656.7	1287.8	937.2	1641.4	1662.1	1963.7	1716.3	2029.6	1275.3	1376.4
P27695	DNA-(apurinic or apyrimidinic site) lyase OS=Homo sapiens OX=9606 GN=APEX1 PE=1 SV=2	17	17	50	26	35.5	318	113.9	107.5	76	144	107	119	105.6	132	73.2	70.3	70.9	95.6	89.9	91.4	100.5	103	2601.5	2456.8	1737.5	3291.3	2443.8	2720.2	2413.6	3016.1	1671.7	1607.2	1620.4	2184.3	2055.1	2088.7	2296.4	2354.1	2339.1	2012.6	1424.7	2602.1	2122.2	2459.2	2083.7	2559.8	1489.1	1445.5
Q96QD9	UAP56-interacting factor OS=Homo sapiens OX=9606 GN=FYTTD1 PE=1 SV=3	17	17	53	36	35.8	318	88.2	86.5	109.5	72.7	99.4	91.3	96.1	87.7	102.2	107.2	98.3	92.3	119.1	119.3	115.2	115.1	2405.9	2361.6	2989.3	1984.2	2712.1	2492.6	2621.3	2392.6	2788.2	2926.5	2683.5	2517.8	3250.1	3256	3144.7	3140	2163.1	1934.6	2451.1	1568.7	2355.2	2253.4	2263.1	2030.7	2483.8	2632
[truncated: 6,094 more rows]
[truncated: 6 more columns]
