# Supplementary material for: SimPLIT: Simplified Sample Preparation for Large-Scale Isobaric Tagging Proteomics
Source: J Proteome Res. 2022 Jul 18;21(8):1842–56. doi: 10.1021/acs.jproteome.2c00092 (PMC9361352; doi:10.1021/acs.jproteome.2c00092)
Supplement: Supplementary file 2 — pr2c00092_si_002.zip [file pr2c00092_si_002.zip › Supplementary Tables/Table S3.xlsx]

## Sheet: legend
Table S3. Protein abundance data for 45 COREAD cell lines and three pooled controls measured by TMTpro-HRMS2 using the SimPLIT method.

## Sheet: Table S3
Accession	Description	Contaminant	# Peptides	# PSMs	Coverage [%]	# Unique Peptides	LS-180	HCT-116	LoVo	SNU-407	HT-29	SW837	LS-411N	COLO-678	LS-513	RCM-1	SW1116	NCI-H747	CCK-81	GP5d	HT55	pooled1	NCI-H508	HCC-56	HCT-15	SNU-C5	HT-115	SW948	CL-11	SW48	SNU-C2B	SK-CO-1	SNU-81	CW-2	SW1463	SNU-61	RKO	pooled2	CaR-1	HCC2998	SNU-1040	COLO-205	NCI-H630	SNU-C1	DIFI	GEO	NCI-H716	T84	SNU-175
Q15149	Plectin OS=Homo sapiens OX=9606 GN=PLEC PE=1 SV=3	FALSE	296	2307	67	286	84.9658	94.6964	75.9548	126.578	109.903	121.485	107.235	78.2081	90.469	130.273	139.766	137.402	62.1563	68.8136	72.7668	99.3269	92.7799	68.3098	86.8878	160.212	77.1614	60.4547	186.316	88.5183	117.936	132.89	119.572	66.3132	66.3145	104.507	72.6942	99.1343	144.779	82.3386	39.5223	82.5811	62.2036	99.4449	102.604	82.3511	63.5192	109.472	80.4089
Q09666	Neuroblast differentiation-associated protein AHNAK OS=Homo sapiens OX=9606 GN=AHNAK PE=1 SV=2	FALSE	276	1476	76	273	95.4928	75.6558	88.802	90.8238	131.126	114.838	70.653	129.737	71.0076	81.1777	110.79	212.435	37.7688	71.7206	126.436	91.5362	78.1573	66.341	127.692	124.105	88.3247	68.6202	132.524	94.8785	142.94	116.791	90.4347	104.698	51.2585	111.535	103.272	98.429	134.549	88.3975	39.876	66.9146	40.0417	81.4576	99.5609	55.4944	39.8653	161.009	118.553
Q14204	Cytoplasmic dynein 1 heavy chain 1 OS=Homo sapiens OX=9606 GN=DYNC1H1 PE=1 SV=5	FALSE	255	1561	63	254	104.824	102.81	84.6119	114.475	87.9169	108.688	94.3035	98.081	96.7606	89.2904	105.668	102.351	113.114	109.614	82.8807	104.612	86.8277	99.5728	100.668	80.1275	115.446	84.5284	110.43	99.0604	108.905	107.081	112.37	97.039	99.1495	100.435	101.676	96.6833	112.535	108.131	83.3384	67.1183	100.125	97.6711	111.614	87.3928	107.256	98.3389	114.032
P78527	DNA-dependent protein kinase catalytic subunit OS=Homo sapiens OX=9606 GN=PRKDC PE=1 SV=3	FALSE	221	1635	57	221	108.29	109.736	117.849	81.7445	106.985	116.795	108.675	86.8097	86.8353	117.317	103.271	104.854	71.1041	96.9763	83.2428	99.5158	104.89	82.8789	113.611	83.5159	103.887	105.923	105.708	130.506	69.1625	84.7207	117.71	107.611	90.3778	88.1428	110.72	100.636	99.0612	78.2763	119.955	119.949	83.7447	118.603	138.489	92.2848	91.2698	90.9564	89.1979
Q13813	Spectrin alpha chain, non-erythrocytic 1 OS=Homo sapiens OX=9606 GN=SPTAN1 PE=1 SV=3	FALSE	185	1624	76	184	182.424	61.9892	74.844	81.3058	78.4761	88.5288	92.76	68.6949	109.449	121.655	120.695	98.4375	87.7449	104.129	132.747	96.1196	125.46	85.1626	84.1652	90.4125	106.83	98.1863	97.6121	58.9082	94.0296	151.522	82.6232	168.767	106.148	85.2329	62.4983	102.442	118.655	72.423	68.9006	91.9974	84.7963	87.1972	146.162	78.1833	79.2585	114.34	85.2976
P15924	Desmoplakin OS=Homo sapiens OX=9606 GN=DSP PE=1 SV=3	FALSE	180	1071	63	180	117.195	78.5346	99.9851	80.2534	73.068	121.955	84.5585	73.4982	99.6839	120.815	120.696	99.9907	95.478	150.375	84.9362	98.9776	123.282	115.595	82.3433	94.7931	104.693	157.966	70.8701	82.4632	84.4196	117.314	99.6917	94.8917	122.774	108.732	40.2409	99.9303	93.3531	94.369	79.6353	51.5332	160.463	119.801	111.063	128.8	55.4764	180.928	105.372
Q5T4S7	E3 ubiquitin-protein ligase UBR4 OS=Homo sapiens OX=9606 GN=UBR4 PE=1 SV=1	FALSE	159	494	41	159	99.7383	100.423	102.517	103.764	99.1823	89.758	83.004	90.1865	94.5124	76.7006	98.8509	93.0299	143.687	126.333	98.9274	99.3863	78.1286	95.1631	100.384	95.5426	87.342	109.155	116.749	107.025	98.9527	98.5461	107.192	107.964	101.868	101.555	95.16	99.2724	98.564	98.2845	118.842	86.5329	82.0378	97.3123	106.658	92.4215	100.586	92.6896	109.471
Q8WXH0	Nesprin-2 OS=Homo sapiens OX=9606 GN=SYNE2 PE=1 SV=3	FALSE	159	302	29	157	116.319	86.8315	91.5009	97.9712	96.9232	88.5112	89.4184	93.8007	89.2022	82.0246	100.183	86.5532	162.753	113.719	108.832	95.456	67.7404	97.9715	65.9603	108.202	93.0031	115.1	83.3942	123.721	145.726	126.699	79.3577	84.2768	84.02	140.046	84.3026	100.48	121.437	75.0053	150.738	121.603	115.291	93.3692	110.028	80.0426	86.8036	96.9411	125.939
Q63HN8	E3 ubiquitin-protein ligase RNF213 OS=Homo sapiens OX=9606 GN=RNF213 PE=1 SV=3	FALSE	152	391	35	150	92.4323	70.7801	81.911	91.0033	69.5719	120.953	65.8713	83.1206	82.5456	110.18	146.21	262.89	74.8574	72.4688	84.0974	91.1081	99.2277	121.217	117.94	82.868	74.2756	108.502	150.523	65.7608	75.7757	137.349	79.8123	69.2625	88.0312	151.455	72.2889	105.713	100.28	116.146	86.5544	99.3469	78.8539	68.0005	116.143	81.0548	85.7802	130.858	99.1737
Q92616	eIF-2-alpha kinase activator GCN1 OS=Homo sapiens OX=9606 GN=GCN1 PE=1 SV=6	FALSE	149	874	65	149	82.3679	111.032	140.512	101.699	109.621	96.5558	96.6112	87.0479	93.5742	94.2911	86.4801	86.3918	122.531	108.141	83.1981	99.9453	76.833	91.6789	110.251	105.54	153.792	113.112	96.9023	107.086	71.8354	89.0692	87.3641	82.3265	110.348	101.34	100.553	101.969	79.9436	102.069	137.127	108.862	115.616	98.8101	111.195	82.0913	108.521	90.0963	94.0331
Q9UPN3	Microtubule-actin cross-linking factor 1, isoforms 1/2/3/5 OS=Homo sapiens OX=9606 GN=MACF1 PE=1 SV=4	FALSE	155	315	24	148	121.986	114.619	82.484	92.6567	97.3672	111.79	73.7862	107.192	107.408	80.8528	106.308	123.025	64.2606	99.3192	114.279	102.666	67.4364	93.2183	97.7013	134.369	109.811	95.2311	164.059	113.381	83.3278	92.2927	73.719	80.838	90.4089	84.1628	123.348	96.696	143.835	74.2522	75.9399	125.104	73.946	87.0705	83.4544	80.2701	165.68	79.0159	73.7691
P46013	Proliferation marker protein Ki-67 OS=Homo sapiens OX=9606 GN=MKI67 PE=1 SV=2	FALSE	143	388	57	143	48.3278	125.98	63.1391	78.5568	148.032	91.2293	134.984	81.4679	110.017	96.5165	112.501	56.492	101.388	61.3103	190.243	99.8162	49.9787	106.43	152.606	142.639	103.406	65.4982	142.097	125.746	68.206	53.3049	62.272	57.3967	98.0708	171.208	107.783	93.3574	102.848	151.898	93.5963	53.8774	67.3752	94.1745	65.0761	89.8944	92.9687	126.915	74.3487
O75369	Filamin-B OS=Homo sapiens OX=9606 GN=FLNB PE=1 SV=2	FALSE	153	1760	79	138	110.437	71.0149	112.678	128.081	95.5342	81.5379	92.5954	190.244	74.5333	82.3387	119.196	121.328	76.1521	71.6796	73.2517	99.3986	103.777	76.9808	71.1218	114.657	109.419	69.409	101.557	51.4471	110.354	172.003	137.447	97.8602	85.1285	138.969	60.3307	99.5383	140.015	88.9025	72.1652	51.3866	55.546	106.198	113.672	67.5596	49.492	159.392	93.3379
Q7Z6Z7	E3 ubiquitin-protein ligase HUWE1 OS=Homo sapiens OX=9606 GN=HUWE1 PE=1 SV=3	FALSE	137	610	47	137	97.2574	77.6042	97.4209	94.7404	100.626	79.3456	100.37	120.412	89.7167	106.322	107.788	88.5589	119.331	124.274	93.8525	102.381	94.4491	87.3978	105.98	98.5742	102.823	88.7936	89.0295	103.586	91.0831	114.607	105.223	91.695	118.831	110.382	90.77	106.775	94.5186	91.6556	145.314	93.9967	165.517	76.6513	95.7744	104.884	96.7569	110.722	74.902
Q01082	Spectrin beta chain, non-erythrocytic 1 OS=Homo sapiens OX=9606 GN=SPTBN1 PE=1 SV=2	FALSE	151	1271	71	136	178.499	65.0391	77.0825	84.0649	85.8589	83.3607	103.078	54.8124	108.526	119.116	115.107	95.374	111.14	113.12	103.825	101.996	112.163	86.4747	86.0605	86.9763	121.144	99.1123	99.9084	55.7726	94.2704	141.945	81.7138	183.74	106.467	80.8568	61.315	102.08	100.273	72.1319	74.9505	87.2401	95.9109	82.5906	147.279	74.4555	86.8792	105.694	81.8894
P21333	Filamin-A OS=Homo sapiens OX=9606 GN=FLNA PE=1 SV=4	FALSE	145	1590	72	130	85.676	90.2013	85.8532	89.4894	91.4432	267.431	87.2937	120.729	76.5488	91.9165	88.3563	107.385	50.2155	84.7813	83.5053	99.1734	81.7566	107.006	104.38	185.495	97.1141	45.9617	95.3816	108.232	122.027	109.532	67.8494	89.9052	47.8847	135.349	107.294	94.8323	143	70.4093	95.0263	46.8547	70.5848	61.2112	100.866	61.1733	86.5388	150.726	50.9625
P35579	Myosin-9 OS=Homo sapiens OX=9606 GN=MYH9 PE=1 SV=4	FALSE	151	2361	67	124	92.6269	94.5201	90.3518	124.842	92.1551	79.1111	68.3826	142.805	100.577	95.935	112.293	115.445	94.4356	101.819	88.7819	105.919	102.34	116.747	84.8669	143.032	79.4589	88.9144	81.5077	89.3262	118.239	98.4747	104.209	83.9604	78.2135	118.441	113.494	98.7762	120.196	86.2611	75.8946	104.103	69.6693	96.5844	94.6315	96.0488	56.9046	90.3244	110.151
P49327	Fatty acid synthase OS=Homo sapiens OX=9606 GN=FASN PE=1 SV=3	FALSE	123	1156	68	122	115.219	128.773	81.7611	100.347	115.566	101.803	91.1724	85.1063	108.749	63.1778	96.2767	72.3611	132.864	116.328	93.6512	96.8439	72.9474	101.269	98.6562	114.239	101.158	124.404	94.1145	94.2621	89.1743	73.569	87.5679	99.5895	110.371	118.441	119.337	100.899	71.0924	182.764	97.4513	89.2793	88.9847	151.685	103.302	81.7447	106.679	74.8776	115.086
Q14789	Golgin subfamily B member 1 OS=Homo sapiens OX=9606 GN=GOLGB1 PE=1 SV=2	FALSE	121	280	41	121	90.2648	77.8673	91.4254	106.665	96.4401	96.9424	86.9033	96.4605	104.045	107.527	111.592	131.572	114.986	97.1596	94.294	95.8554	119.671	96.8189	100.441	103.781	83.7268	105.441	95.9521	75.2086	108.59	97.4519	123.964	86.1388	90.3041	120.65	84.903	106.958	105.517	89.9375	92.6427	123.229	102.606	84.9748	84.5562	112.612	78.5377	86.5769	129.159
Q6P2Q9	Pre-mRNA-processing-splicing factor 8 OS=Homo sapiens OX=9606 GN=PRPF8 PE=1 SV=2	FALSE	118	648	59	118	95.6979	109.05	119.448	93.3694	96.8311	85.2284	105.539	106.124	92.551	98.2139	101.392	103.791	98.1263	94.3379	100.252	100.049	88.4475	101.344	110.439	122.838	89.4184	111.714	82.7035	109.104	96.92	83.458	95.4155	98.0882	92.6136	98.7213	119.415	99.3605	83.9546	110.492	113.345	98.5459	113.99	92.3678	96.9124	89.3929	111.026	100.789	99.8335
Q9NZM1	Myoferlin OS=Homo sapiens OX=9606 GN=MYOF PE=1 SV=1	FALSE	120	557	66	117	85.0124	85.6663	88.753	111.425	68.2452	86.2317	92.1995	105.016	70.0358	70.7827	260.892	234.788	40.2987	56.1968	52.5765	91.8802	75.2922	53.4874	68.5495	215.484	77.7912	45.473	125.683	70.2942	122.083	243.851	70.5078	43.1789	50.8435	195.091	48.2407	94.1502	289.207	72.8934	46.7296	48.992	38.8243	48.4611	52.1908	69.852	42.7969	210.347	41.7125
Q9Y490	Talin-1 OS=Homo sapiens OX=9606 GN=TLN1 PE=1 SV=3	FALSE	136	748	68	116	94.4285	98.7005	99.3622	107.044	94.7611	102.488	90.4239	114.554	121.802	89.6423	91.1044	137.208	85.8056	86.1791	87.0201	99.4773	74.0501	105.255	97.3004	123.789	116.792	86.7544	85.0507	102.835	131.681	111.662	79.2583	100.773	84.7347	85.1735	119.842	95.0486	80.0228	111.64	69.0368	76.2232	103.603	92.0179	106.537	85.7393	130.241	72.3326	90.1076
P58107	Epiplakin OS=Homo sapiens OX=9606 GN=EPPK1 PE=1 SV=3	FALSE	114	542	65	107	147.882	69.8612	49.9885	170.392	151.398	69.6466	67.7801	82.5491	77.6228	87.9653	79.5504	75.5709	132.267	133.372	110.829	93.3241	95.7723	60.7947	65.4114	65.9625	185.839	59.2494	178.055	89.6048	92.3456	64.5836	181.335	110.705	63.3445	144.953	48.1562	93.8879	60.693	200.909	160.887	48.0075	84.3049	60.039	68.0663	214.263	67.4676	108.091	98.3087
Q9NU22	Midasin OS=Homo sapiens OX=9606 GN=MDN1 PE=1 SV=2	FALSE	105	218	23	104	100.589	107.544	108.364	73.3632	117.943	71.9536	130.664	69.3287	98.9331	95.5488	86.7208	101.935	132.509	119.167	92.2035	93.2339	87.063	82.9572	88.6346	119.071	130.616	113.608	83.8052	139.83	83.6848	82.4151	82.4717	92.5341	99.2241	98.4738	117.813	97.7976	97.5913	140.811	90.3533	77.1795	93.4072	131.364	101.633	83.7776	127.432	106.616	87.9717
O75643	U5 small nuclear ribonucleoprotein 200 kDa helicase OS=Homo sapiens OX=9606 GN=SNRNP200 PE=1 SV=2	FALSE	104	655	57	104	93.1297	106.553	118.212	96.9362	105.224	91.3071	107.235	106.729	89.7195	92.7762	99.6518	101.109	100.625	92.086	99.3893	99.318	89.7585	98.5385	111.231	125.654	101.408	106.96	84.213	105.927	101.169	81.889	94.9877	95.269	90.0136	102.905	112.324	97.753	91.5451	109.152	117.544	92.6274	110.532	91.7804	92.3251	84.611	108.584	102.47	102.84
Q14980	Nuclear mitotic apparatus protein 1 OS=Homo sapiens OX=9606 GN=NUMA1 PE=1 SV=2	FALSE	104	509	59	103	126.563	86.4949	82.1027	87.774	105.662	102.3	97.759	137.77	86.0625	74.6059	92.0518	145.969	91.1819	84.717	104.595	94.392	87.8534	82.0794	102.268	71.6515	76.6976	127.155	117.603	115.163	84.0468	105.074	100.509	112.071	102.559	133.821	80.7421	100.707	111.765	142.98	85.5551	67.7773	105.971	85.006	99.9233	98.6658	84.2587	103.446	114.06
P12270	Nucleoprotein TPR OS=Homo sapiens OX=9606 GN=TPR PE=1 SV=3	FALSE	102	372	44	100	107.824	94.5882	112.447	101.388	86.715	90.0934	80.4477	86.297	97.9885	119.72	87.5986	116.121	113.437	88.8238	121.792	94.72	122.991	100.883	82.7258	121.437	76.076	101.096	88.8651	126.721	98.8698	83.7536	90.8441	96.1154	104.348	100.077	104.55	100.648	112.695	92.9285	83.4237	91.2457	102.146	87.1783	90.1501	109.935	97.944	104.228	110.007
Q7Z406	Myosin-14 OS=Homo sapiens OX=9606 GN=MYH14 PE=1 SV=2	FALSE	114	871	59	100	69.7186	64.7663	64.4492	85.5291	120.608	104.986	74.2617	88.0588	116.815	93.3488	165.515	123.798	96.7125	88.2445	136.693	106.495	117.187	121.004	64.5898	49.8322	131.469	56.6839	87.0954	71.2421	81.3809	130.462	175.383	145.482	100.481	120.622	42.722	104.363	67.4877	92.7585	56.5309	67.5016	72.1914	74.0221	246.427	77.0437	31.0067	102.673	54.9713
P42704	Leucine-rich PPR motif-containing protein, mitochondrial OS=Homo sapiens OX=9606 GN=LRPPRC PE=1 SV=3	FALSE	96	1054	76	95	73.086	102.747	99.8068	88.9284	96.1268	93.8985	128.298	100.331	86.9726	97.788	97.5589	72.3971	149.402	120.343	93.8721	98.4446	120.579	105.407	91.8179	72.1797	119.949	129.601	90.4011	99.0059	76.4078	88.4838	96.7255	104.829	117.874	98.8266	89.4802	98.4319	88.1328	73.0793	63.8105	87.7656	144.375	121.314	111.038	113.362	110.953	117.768	91.3115
O60437	Periplakin OS=Homo sapiens OX=9606 GN=PPL PE=1 SV=4	FALSE	93	259	59	92	58.3581	69.4474	53.8587	88.6799	80.4449	173.018	54.1095	148.194	64.5365	109.229	160.189	303.752	35.1087	42.093	80.753	78.2277	58.934	77.4112	155.077	142.647	71.2949	55.8272	207.232	73.5084	63.8184	139.542	99.7028	59.5301	54.3015	174.579	45.1086	121.487	175.221	88.5617	58.8392	58.1652	54.7391	82.7751	91.3358	59.1697	50.7859	122.374	67.0116
P46940	Ras GTPase-activating-like protein IQGAP1 OS=Homo sapiens OX=9606 GN=IQGAP1 PE=1 SV=1	FALSE	94	1061	66	88	110.544	95.7747	116.65	83.7998	110.91	111.594	96.637	111.295	88.7546	87.1101	98.3734	90.4121	86.8614	107.528	103.034	100.722	95.7481	114.01	83.9664	90.6488	111.636	105.72	121.552	84.7729	88.3785	125.615	81.8515	111.523	76.722	123.82	83.1225	100.913	92.3468	92.4916	81.5467	121.172	108.378	103.764	103.593	100.719	87.9348	99.8859	92.5732
P49792	E3 SUMO-protein ligase RanBP2 OS=Homo sapiens OX=9606 GN=RANBP2 PE=1 SV=2	FALSE	141	454	56	88	109.214	108.952	112.429	92.8754	96.2364	85.5676	112.621	62.5047	102.778	119.4	102.255	105.19	79.6154	110.828	97.1017	102.432	101.743	100.271	95.3664	104.13	95.0256	118.041	97.525	115.871	90.8088	108.458	83.0685	92.3829	98.0797	98	102.132	99.0973	95.4416	96.1794	62.9567	101.696	78.5072	116.341	94.8847	94.5809	138.739	106.416	90.3339
Q14008	Cytoskeleton-associated protein 5 OS=Homo sapiens OX=9606 GN=CKAP5 PE=1 SV=3	FALSE	87	306	48	87	101.086	101.285	75.7471	94.6967	130.5	113.259	99.6803	81.0875	91.6253	79.2337	113.389	107.235	102.026	111.634	90.2017	107.316	69.4112	134.444	82.6645	106.703	95.8847	122.533	106.754	132.119	110.938	74.8939	86.001	84.1015	111.318	89.5615	94.9956	97.6757	93.4317	105.022	106.171	73.83	95.5294	85.2041	112.25	86.7853	112.514	109.716	87.6939
O75691	Small subunit processome component 20 homolog OS=Homo sapiens OX=9606 GN=UTP20 PE=1 SV=3	FALSE	87	260	39	87	91.7732	92.0217	122.216	96.2283	102.81	78.7047	107.828	75.2293	103.64	100.481	110.081	101.622	126.018	97.7475	93.5315	100.069	95.1092	86.9301	104.813	119.249	136.025	92.5206	118.134	110.64	76.9533	79.3966	79.9954	95.0088	104.518	91.0523	113.051	96.6039	95.4544	101.686	157.442	86.655	98.757	84.4556	90.2191	80.2871	92.1858	108.457	93.067
P27708	CAD protein OS=Homo sapiens OX=9606 GN=CAD PE=1 SV=3	FALSE	91	471	65	86	102.906	105.124	94.4178	91.3976	95.337	105.196	99.1784	81.3925	93.0875	84.9772	93.8124	64.1473	137.496	160.617	91.4371	99.4765	70.6728	75.4892	113.25	90.5812	134.658	123.964	107.795	127.66	74.9268	106.961	75.1302	103.583	111.741	82.3753	103.947	97.266	89.7731	109.125	152.614	91.5926	92.1333	98.177	133.193	86.1161	134.696	86.4403	92.9766
Q9H583	HEAT repeat-containing protein 1 OS=Homo sapiens OX=9606 GN=HEATR1 PE=1 SV=3	FALSE	86	291	47	86	87.3709	122.954	115.971	87.9525	103.515	88.5795	102.215	77.4894	95.5962	119.46	108.776	92.0561	113.246	99.2393	85.8993	99.6783	95.5612	103.923	104.225	112.133	114.707	113.048	105.488	114.229	76.6575	76.7466	83.006	90.2042	101.34	95.3116	117.895	95.5253	92.1314	114.063	135.869	74.9824	100.098	100.294	96.5812	96.1715	116.046	116.155	90.5288
P07814	Bifunctional glutamate/proline--tRNA ligase OS=Homo sapiens OX=9606 GN=EPRS1 PE=1 SV=5	FALSE	88	708	66	86	97.7929	91.9866	98.4035	134.294	92.8825	98.4728	97.4362	98.4836	113.362	92.0775	87.8912	102.772	102.258	107.208	82.0343	102.644	94.4667	80.1223	93.1719	119.431	109.014	87.2555	97.6332	105.31	91.4902	77.1189	115.653	117.58	90.2573	117.767	99.427	104.302	96.0708	112.96	98.2337	106.44	106.223	114.831	101.74	126.621	97.6238	75.8627	117.265
Q86UP2	Kinectin OS=Homo sapiens OX=9606 GN=KTN1 PE=1 SV=1	FALSE	85	299	64	85	121.732	85.7638	107.552	101.962	74.145	125.087	79.1527	101.998	85.5652	100.815	102.163	103.196	117.374	79.3494	119.51	94.6342	99.5778	84.7464	121.382	98.6025	74.8882	80.5249	95.2018	118.197	102.318	140.504	77.7759	73.926	112.582	116.977	100.434	102.362	84.5504	85.1466	91.6274	87.9235	97.9008	74.3622	101.019	74.5285	98.3093	113.145	107.577
P50851	Lipopolysaccharide-responsive and beige-like anchor protein OS=Homo sapiens OX=9606 GN=LRBA PE=1 SV=4	FALSE	93	304	45	85	120.963	111.764	77.7244	109.476	111.149	102.402	102.435	90.7261	107.747	84.6903	80.5747	91.407	106.871	128.615	77.7244	95.7322	95.7255	82.3482	58.615	122.024	101.91	114.351	100.002	111.976	112.525	121.269	107.31	99.2363	93.9738	91.1511	89.4127	98.1702	103.513	115.078	87.6617	177.749	125.137	85.4046	120.84	91.8449	87.0284	82.2382	89.9168
Q14573	Inositol 1,4,5-trisphosphate receptor type 3 OS=Homo sapiens OX=9606 GN=ITPR3 PE=1 SV=2	FALSE	96	292	46	84	93.754	108.913	95.5591	80.2871	122.476	80.5193	71.8172	58.1056	114.98	177.825	126.303	126.614	101.002	78.0273	71.6759	92.1402	77.9043	95.8913	83.2587	115.209	74.1608	111.812	113.174	87.7562	81.3039	108.514	135.749	99.1419	104.311	81.6909	131.326	98.797	127.577	146.155	71.0446	84.8349	79.2484	92.2963	109.396	113.867	56.6119	113.222	112.959
Q93008	Probable ubiquitin carboxyl-terminal hydrolase FAF-X OS=Homo sapiens OX=9606 GN=USP9X PE=1 SV=3	FALSE	84	241	38	84	89.5803	88.2117	95.5294	92.6079	90.2313	106.478	96.1043	98.5635	88.2438	100.469	106.535	88.8893	148.015	115.76	93.5128	101.27	78.2243	89.8895	92.9569	93.9707	95.0389	125.409	106.372	101.036	121.067	94.505	90.8287	102.658	97.8464	109.655	101.622	98.9214	85.2269	99.6068	94.3323	86.1552	113.132	79.3595	94.0744	109.586	96.1453	121.503	122.801
Q14690	Protein RRP5 homolog OS=Homo sapiens OX=9606 GN=PDCD11 PE=1 SV=3	FALSE	83	280	50	83	93.4066	123.669	111.442	92.6639	97.2282	90.2417	97.8897	73.9578	92.7047	122.84	111.395	94.0098	121.546	95.2447	85.4442	96.3181	100.839	97.576	100.674	104.225	107.711	95.3877	102.471	119.837	84.3083	77.939	78.5749	120.397	94.996	102.713	116.209	96.1412	90.1206	117.762	152.914	81.8755	87.7541	93.1757	94.1236	94.5379	103.734	106.849	70.8651
A5YKK6	CCR4-NOT transcription complex subunit 1 OS=Homo sapiens OX=9606 GN=CNOT1 PE=1 SV=2	FALSE	83	245	41	83	97.3472	101.945	114.403	85.864	103.869	94.3854	99.7798	106.073	98.2624	92.8972	94.9719	108.5	105.503	100.405	98.2681	97.5269	85.1562	103.542	99.1967	96.8635	94.2065	97.2674	115.896	109.357	93.3563	89.994	102.469	105.417	98.244	98.1936	112.715	98.1253	82.9053	109.739	100.571	102.957	106.849	102.661	88.9527	94.7669	102.549	100.16	104.478
Q709C8	Vacuolar protein sorting-associated protein 13C OS=Homo sapiens OX=9606 GN=VPS13C PE=1 SV=1	FALSE	83	158	30	83	132.257	80.1875	118.483	96.3409	69.0675	89.0996	79.5939	192.82	91.7351	83.6116	79.9768	92.4557	113.413	112.425	78.3435	90.189	92.8253	116.952	108.316	99.8923	74.6543	98.943	112.07	82.3352	107.758	121.321	106.419	76.165	95.2917	105.392	97.8769	103.788	100.681	74.6923	90.4229	96.2239	92.679	101.861	115.492	96.0642	104.919	85.4762	113.509
E1BNR0	Uncharacterized protein OS=Bos taurus GN=APOB PE=4 SV=2	TRUE	88	174	24	82	65.2206	74.4193	87.0206	86.7207	253.335	88.1787	144.283	62.84	149.34	90.2171	68.0124	65.0026	60.2496	79.5595	129.032	96.5688	64.8796	90.7026	81.0502	200.878	71.101	90.9075	144.857	92.8827	103.205	122.237	71.4888	78.7385	111.116	73.918	104.386	97.6528	100.182	82.6069	76.8678	82.3423	68.8907	188.991	71.1439	261.561	67.1666	82.7876	62.8733
A3KMH1	von Willebrand factor A domain-containing protein 8 OS=Homo sapiens OX=9606 GN=VWA8 PE=1 SV=2	FALSE	79	206	51	79	86.6683	73.8738	105.491	113.115	88.378	59.9044	114.482	82.4838	129.836	140.519	107.789	71.3964	131.781	123.301	76.4639	94.5171	153.447	123.198	77.4323	66.239	60.3235	185.691	66.7307	104.359	73.2462	111.773	80.5857	67.2181	157.947	91.6388	87.9592	92.2112	88.1718	90.1683	95.5056	191.693	74.6449	147.283	94.6046	141.393	58.6755	60.2778	135.204
Q92817	Envoplakin OS=Homo sapiens OX=9606 GN=EVPL PE=1 SV=3	FALSE	78	177	44	78	68.5736	93.6273	74.3232	67.6412	76.8783	143.724	61.3283	115.285	101.362	169.912	187.448	143.273	55.7884	59.1108	97.3952	84.3307	71.3232	70.8978	100.973	144.114	97.6141	70.9035	170.185	84.7687	66.3562	174.532	109.314	61.9312	68.5025	155.919	46.3767	106.288	253.45	84.5199	60.0047	72.8332	60.9792	95.5414	123.697	61.4419	46.9762	107.973	66.9331
P53621	Coatomer subunit alpha OS=Homo sapiens OX=9606 GN=COPA PE=1 SV=2	FALSE	78	550	71	78	84.7967	96.0806	96.6368	103.991	100.36	114.637	115.594	119.479	98.7978	91.3586	98.182	98.2778	92.2176	110.933	77.8158	100.842	99.8636	102.809	90.345	107.751	99.8268	89.27	90.4708	98.2748	113.785	109.163	109.935	110.961	94.8135	94.7092	88.9823	99.0384	94.7233	83.6793	99.211	158.88	107.359	88.0267	77.6724	113.85	85.6823	82.3686	110.987
Q14315	Filamin-C OS=Homo sapiens OX=9606 GN=FLNC PE=1 SV=3	FALSE	95	304	46	77	83.5961	211.147	88.8252	77.868	84.3339	130.784	85.9438	76.9871	97.4565	94.5187	115.721	77.0739	73.7281	78.2586	82.802	140.956	60.3099	61.133	77.0658	64.8362	58.9793	60.6593	64.5857	54.5014	514.629	68.0762	66.3625	62.2825	61.392	79.0742	104.434	141.679	86.735	43.0497	155.33	44.1316	33.0506	41.9234	42.1287	40.9037	42.5776	45.4157	44.3641
A6NHR9	Structural maintenance of chromosomes flexible hinge domain-containing protein 1 OS=Homo sapiens OX=9606 GN=SMCHD1 PE=1 SV=2	FALSE	77	177	44	77	110.811	119.843	114.664	118.309	102.662	68.8625	102.348	104.145	83.5071	82.7898	86.2926	72.3604	155.263	106.683	78.4672	92.9921	64.7389	65.589	111.946	126.265	87.4477	80.4819	69.9347	132.783	104.218	189.805	51.3292	77.2827	77.9271	145.224	117.406	97.6217	74.5685	79.215	112.89	105.178	132.048	83.5053	101.172	66.5292	112.536	105.181	93.2751
Q00610	Clathrin heavy chain 1 OS=Homo sapiens OX=9606 GN=CLTC PE=1 SV=5	FALSE	99	1272	69	77	105.599	99.2052	87.3573	105.972	92.2994	101.312	90.9761	116.057	95.6015	82.7194	104.271	106.598	96.6346	116.161	99.687	99.5485	124.422	89.8621	94.3754	99.6562	88.551	96.9037	79.1366	94.0444	113.413	95.1814	113.318	110.462	90.9031	102.255	107.517	99.9995	132.614	107.023	81.062	117.215	100.956	88.2191	90.7787	92.4543	98.5467	85.8754	99.3522
Q9Y4A5	Transformation/transcription domain-associated protein OS=Homo sapiens OX=9606 GN=TRRAP PE=1 SV=3	FALSE	77	156	25	76	96.1565	92.6293	106.857	99.7652	102.092	95.6127	102.537	101.171	104.097	92.1136	100.26	114.39	107.525	88.599	98.288	97.9071	83.48	96.7213	96.9791	105.929	105.469	104.182	111.702	114.374	102.883	90.981	91.242	95.9505	98.5893	107.976	98.8181	94.7236	91.3342	117.176	118.947	89.9444	96.8962	99.0784	97.4204	91.8807	118.193	106.152	92.7732
P35580	Myosin-10 OS=Homo sapiens OX=9606 GN=MYH10 PE=1 SV=3	FALSE	102	523	53	75	63.415	178.791	118.438	71.6412	90.3988	115.472	76.2597	135.834	67.2562	76.958	93.6489	105.728	84.9893	147.207	62.4702	111.492	81.332	55.7201	138.042	56.3486	56.4383	144.178	75.5698	51.4919	201.05	51.3802	111.779	238.699	66.4239	119.338	54.1628	98.0465	106.985	68.9947	143.95	57.4629	129.839	55.359	53.3227	55.2288	218.794	56.4606	150.112
Q92614	Unconventional myosin-XVIIIa OS=Homo sapiens OX=9606 GN=MYO18A PE=1 SV=3	FALSE	74	216	44	74	116.919	61.195	97.5078	99.0555	122.554	118.723	42.9605	85.7025	133.678	105.923	138.945	89.0869	95.749	102.024	96.2551	93.7208	95.328	81.8626	91.1586	97.8216	92.3793	96.7714	113.717	83.6498	122.052	90.0088	154.104	100.979	120.012	102.904	56.066	101.186	69.4343	145.206	110.864	110.396	78.3993	93.0395	89.4713	115.054	61.2638	105.091	91.8635
Q14152	Eukaryotic translation initiation factor 3 subunit A OS=Homo sapiens OX=9606 GN=EIF3A PE=1 SV=1	FALSE	72	496	49	72	108.262	136.527	88.6646	115	117.295	96.543	101.037	90.2151	91.7892	92.6756	95.9357	91.9529	94.608	90.2604	88.3916	100.844	81.2358	93.3162	118.069	114.217	133.827	93.2062	90.8971	109.98	90.822	76.9128	90.1753	95.4641	93.22	98.2285	125.298	95.1312	106.784	98.2039	96.9032	87.2363	120.461	97.3324	89.0261	94.9778	89.5337	102.295	87.1841
P16144	Integrin beta-4 OS=Homo sapiens OX=9606 GN=ITGB4 PE=1 SV=5	FALSE	72	381	49	72	118.771	94.3325	100.59	91.9327	117.127	85.0721	100.717	65.7462	112.55	97.4748	108.532	114.04	72.5643	108.928	120.855	90.768	134.696	93.4758	68.8588	164.824	98.6771	94.8976	85.6434	97.1682	104.88	139.874	105.347	88.5296	83.52	88.0885	47.2456	104.273	284.36	103.711	39.8063	142.687	86.8321	72.16	126.04	62.1979	35.5737	92.3144	73.4979
Q92878	DNA repair protein RAD50 OS=Homo sapiens OX=9606 GN=RAD50 PE=1 SV=1	FALSE	72	221	53	72	56.6931	55.7491	95.0351	93.921	110.724	137.169	54.9689	96.6602	125.011	130.035	119.734	171.479	61.8789	97.6874	95.3606	97.8935	104.43	97.3913	88.4048	79.1711	128.076	120.91	137.469	72.5497	64.8858	107.172	94.7685	63.8611	140.643	136.633	62.0639	101.571	74.0976	137.717	69.2669	120.791	134.325	114.087	79.69	128.113	89.136	104.41	112.293
Q13085	Acetyl-CoA carboxylase 1 OS=Homo sapiens OX=9606 GN=ACACA PE=1 SV=2	FALSE	72	195	36	72	93.2631	119.691	74.6917	67.133	231.436	113.041	70.6566	115.133	94.438	63.699	106.231	108.004	109.383	56.4473	82.6142	94.1383	95.0023	78.1947	115.562	115.373	121.421	138.888	100.58	87.4491	94.7481	66.406	103.405	78.7301	93.7788	104.062	106.029	100.37	148.149	130.853	114.669	97.7802	104.75	110.153	92.8076	89.737	99.248	80.7899	83.4136
P11717	Cation-independent mannose-6-phosphate receptor OS=Homo sapiens OX=9606 GN=IGF2R PE=1 SV=3	FALSE	77	221	42	71	97.3653	93.6741	81.2575	76.2815	74.9991	73.3096	79.6796	74.8371	113.014	97.4324	119.198	178.201	48.7393	101.66	196.213	94.1382	85.912	95.3738	128.88	106.512	72.952	111.73	112.409	79.0828	94.067	82.0575	115.696	61.9879	126.045	142.386	84.5852	100.323	75.0514	123.045	177.829	98.067	99.9986	97.7236	56.2587	93.1096	92.4289	127.304	75.9256
Q14683	Structural maintenance of chromosomes protein 1A OS=Homo sapiens OX=9606 GN=SMC1A PE=1 SV=2	FALSE	72	273	55	71	84.5767	81.8448	95.0549	89.5251	115.443	87.3942	125.605	128.042	93.0761	109.09	110.749	103.306	106.687	72.0001	99.6506	97.9561	89.1096	93.2425	100.802	122.115	83.6615	115.319	90.077	98.4928	107.457	90.0241	82.1044	96.2288	112.565	121.012	93.6844	104.105	95.4065	92.2161	103.755	106.848	123.22	84.67	119.446	101.186	114.83	104.231	100.05
Q9NR09	Baculoviral IAP repeat-containing protein 6 OS=Homo sapiens OX=9606 GN=BIRC6 PE=1 SV=2	FALSE	70	149	22	70	113.294	108.081	88.8443	100.729	105.005	82.0441	81.0525	83.8903	104.013	96.8284	104.325	102.291	119.345	110.443	102.648	97.1655	85.7873	99.2263	100.921	101.414	98.3562	148.899	96.2887	99.011	94.3294	88.083	79.9379	86.4872	104.577	107.288	110.098	99.2972	123.82	102.264	98.4021	94.2836	92.836	122.673	132.225	88.5428	123.708	101.748	84.2449
P09874	Poly [ADP-ribose] polymerase 1 OS=Homo sapiens OX=9606 GN=PARP1 PE=1 SV=4	FALSE	70	476	65	70	87.0598	122.31	100.193	127.128	90.6854	77.0551	124.317	142.048	94.6799	77.1323	70.9306	88.3719	110.064	113.267	78.7397	96.0193	78.309	108.7	103.576	103.27	109.818	57.012	97.46	138.448	87.8627	73.0803	85.783	129.567	101.108	117.094	107.177	101.734	108.136	103.875	63.5857	95.3799	122.327	92.8445	75.8255	101.676	141.67	71.1789	92.6303
P18206	Vinculin OS=Homo sapiens OX=9606 GN=VCL PE=1 SV=4	FALSE	69	559	67	69	105.901	102.566	95.6243	111.398	77.3093	100.282	105.015	101.579	109.593	71.2426	99.6909	122.147	100.453	108.002	88.1612	101.035	82.1772	82.7601	116.335	80.2024	98.4468	76.4152	80.8062	103.07	144.7	129.055	86.3904	135.812	81.9063	126.626	79.5842	95.7124	106.677	78.1262	72.8382	71.0763	71.3706	66.9871	85.653	81.068	60.925	120.315	80.719
P24928	DNA-directed RNA polymerase II subunit RPB1 OS=Homo sapiens OX=9606 GN=POLR2A PE=1 SV=2	FALSE	69	184	45	69	109.74	102.707	108.165	104.089	100.142	80.7703	97.5147	95.4685	108.035	102.142	92.3105	103.372	113.869	94.1903	90.4796	97.0052	84.211	104.44	111.143	108.335	100.233	111.709	95.3025	106.547	85.4388	93.816	105.614	90.8623	98.1426	100.933	101.28	101.992	87.4457	105.592	117.541	101.399	116.229	93.68	97.4205	96.8565	107.41	105.707	104.45
Q14517	Protocadherin Fat 1 OS=Homo sapiens OX=9606 GN=FAT1 PE=1 SV=2	FALSE	69	153	21	69	96.8342	193.705	114.211	92.4138	100.653	69.4636	69.1551	88.963	111.423	103.933	96.1382	71.2433	102.985	70.3418	123.224	95.3119	72.6761	97.0484	227.548	80.2022	140.403	83.3549	128.388	80.411	80.7863	79.7892	112.169	123.223	64.9984	71.0745	59.7438	98.1834	62.462	129.359	118.696	90.1484	65.3404	189.111	78.3336	113.467	81.0655	106.005	84.1265
Q9P2E9	Ribosome-binding protein 1 OS=Homo sapiens OX=9606 GN=RRBP1 PE=1 SV=5	FALSE	69	364	64	68	97.1032	96.7164	87.369	92.6029	98.2774	104.358	94.6188	81.5975	148.889	81.9814	82.065	104.046	111.119	107.816	102.663	108.779	153.368	133.72	97.2419	67.9463	67.0465	103.005	92.989	73.7626	109.955	96.0675	111.624	118.003	125.608	66.5941	88.3801	94.6898	107.742	77.1008	80.5957	87.4037	84.1104	84.5831	113.634	129.779	78.1897	88.4209	123.598
O75165	DnaJ homolog subfamily C member 13 OS=Homo sapiens OX=9606 GN=DNAJC13 PE=1 SV=5	FALSE	68	195	39	68	91.9689	86.7181	86.6278	102.406	82.6339	85.8109	88.4479	114.265	98.895	107.347	110.634	165.748	95.0267	102.625	84.4765	96.3689	99.5176	89.1266	90.9361	102.511	105.469	115.61	135.671	103.797	101.313	89.8818	52.0809	83.9006	98.7547	132.079	100.697	98.656	84.6281	111.482	91.2444	106.628	100.615	102.066	94.3387	112.185	80.6475	95.4323	101.487
Q9UQE7	Structural maintenance of chromosomes protein 3 OS=Homo sapiens OX=9606 GN=SMC3 PE=1 SV=2	FALSE	68	267	53	67	84.7353	79.4998	96.3367	89.3576	109.748	89.2193	118.134	127.971	90.1832	113.264	109.2	127.581	100.999	71.4774	93.2688	99.0237	93.2374	88.2692	106.478	138.224	84.2407	105.172	102.485	97.4594	99.469	87.3281	79.3296	98.6978	106.092	112.001	99.5374	101.978	93.8526	86.2968	114.769	107.998	124.024	83.1257	114.15	106.824	107.655	97.7005	90.8686
P41252	Isoleucine--tRNA ligase, cytoplasmic OS=Homo sapiens OX=9606 GN=IARS1 PE=1 SV=2	FALSE	67	464	58	67	104.597	96.7364	109.393	102.592	92.3309	100.296	95.1868	101.568	107.799	90.0001	91.0176	113.976	106.949	103.324	86.0267	98.2077	101.416	80.4149	99.1527	128.855	99.2039	98.3691	106.054	111.422	82.5572	75.4312	122.84	81.5102	84.6802	110.496	112.659	104.938	96.3776	85.6762	111.279	115.126	109.471	97.3423	105.831	137.745	79.9797	74.2567	120.587
Q92621	Nuclear pore complex protein Nup205 OS=Homo sapiens OX=9606 GN=NUP205 PE=1 SV=3	FALSE	67	274	41	67	92.4313	98.8494	115.91	89.2548	103.534	78.1653	128.605	94.0703	97.5969	114.382	98.958	99.4639	98.4947	100.123	89.7438	100.417	92.3213	94.0671	83.1485	110.4	90.3619	110.297	113.612	123.072	88.3447	98.6896	87.8123	101.163	94.8659	96.5155	118.061	97.2687	85.2768	101.971	89.2205	93.2591	107.956	100.009	117.931	103.234	118.699	96.211	112.404
Q8WWI1	LIM domain only protein 7 OS=Homo sapiens OX=9606 GN=LMO7 PE=1 SV=3	FALSE	66	236	45	66	100.036	42.3982	109.513	84.0063	83.1728	48.5134	67.3288	74.8936	123.025	157.86	123.828	157.231	70.3363	71.3032	195.986	90.5681	117.162	144.069	64.9175	67.5009	75.9624	124.602	102.342	99.2821	110.778	130.675	87.1185	72.8172	141.547	98.3048	57.6041	105.316	83.7626	107.465	67.1144	75.6104	90.495	125.42	85.4117	123.09	52.6534	118.708	83.0979
O95347	Structural maintenance of chromosomes protein 2 OS=Homo sapiens OX=9606 GN=SMC2 PE=1 SV=2	FALSE	66	205	55	66	87.4405	87.121	76.5979	101.05	116.92	87.049	104.011	102.097	114.848	68.632	87.4685	123.51	130.117	80.0633	126.263	106.811	57.8976	84.6181	105.478	172.539	148.422	122.69	88.538	88.582	82.5961	59.442	76.8496	71.2183	91.5013	130.916	126.931	91.7815	111.553	96.0759	91.2728	83.7695	75.1172	122.573	74.312	69.7567	130.859	112.268	84.8257
Q9UM54	Unconventional myosin-VI OS=Homo sapiens OX=9606 GN=MYO6 PE=1 SV=4	FALSE	65	258	54	65	70.2364	106.719	98.4235	152.769	135.779	85.1755	78.413	72.4035	114.406	95.7453	108.791	113.467	83.8831	110.465	77.2148	96.1095	94.5425	91.9325	108.449	47.0867	128.399	158.372	87.9409	95.1596	83.8	132.574	107.573	91.785	105.819	111.828	55.7058	99.0321	83.0089	92.1527	68.8649	86.1273	77.6547	109.734	125.171	146.918	97.6489	111.627	134.48
Q9NYU2	UDP-glucose:glycoprotein glucosyltransferase 1 OS=Homo sapiens OX=9606 GN=UGGT1 PE=1 SV=3	FALSE	69	354	58	65	109.012	84.0647	88.3001	103.272	89.035	92.6257	102.26	93.2703	118.419	93.2306	92.073	83.949	133.601	131.81	85.275	99.8023	136.189	104.543	99.2822	81.1013	92.5755	133.244	89.9381	69.3989	97.6696	114.035	91.2451	80.9001	102.07	120.739	79.0035	108.065	152.358	87.7172	104.153	128.821	102.324	98.4873	80.7864	108.933	88.5916	62.953	81.6703
Q00341	Vigilin OS=Homo sapiens OX=9606 GN=HDLBP PE=1 SV=2	FALSE	65	324	57	65	100.229	97.4707	93.351	122.181	126.582	110.798	87.8461	103.669	87.034	86.6452	100.169	102.236	101.123	105.511	75.8476	99.3078	91.0154	92.7343	114.863	106.781	80.9081	121.946	99.6326	104.655	130.761	82.6569	94.4601	88.6815	84.9869	101.792	106.228	97.8982	131.142	103.234	77.7403	94.7044	115.067	93.5913	98.2851	86.3204	92.5052	57.852	108.86
Q02880	DNA topoisomerase 2-beta OS=Homo sapiens OX=9606 GN=TOP2B PE=1 SV=3	FALSE	81	331	54	64	117.248	68.3935	118.69	144.777	72.9825	68.0361	111.066	109.94	92.8234	106.973	83.0094	77.1353	138.208	86.5309	102.813	101.374	77.297	126.888	100.864	73.2772	90.5915	102.533	100.362	150.113	69.0365	105.833	108.26	79.9174	107.678	89.5305	115.719	102.1	61.9031	89.3673	159.904	74.2889	113.933	90.4172	110.399	90.1321	95.7481	100.03	108.447
Q9UIG0	Tyrosine-protein kinase BAZ1B OS=Homo sapiens OX=9606 GN=BAZ1B PE=1 SV=2	FALSE	64	196	46	64	82.6126	93.1747	112.384	93.0691	111.955	83.044	125.343	125.288	106.906	99.4309	91.0093	100.118	101.959	68.3745	103.022	102.309	81.3785	103.299	117.776	73.1635	97.0663	107.765	130.548	137.804	90.4222	82.0059	83.9551	89.6034	87.6673	99.9205	118.354	99.2709	97.5629	147.07	93.6022	83.3074	111.799	99.2365	95.2952	75.5799	123.816	120.172	103.798
P11388	DNA topoisomerase 2-alpha OS=Homo sapiens OX=9606 GN=TOP2A PE=1 SV=3	FALSE	80	365	54	63	51.5252	65.9643	94.3939	65.5304	173.967	118.151	133.409	104.181	79.2176	77.885	127.405	56.9695	121.916	80.8747	127.554	121.057	60.9402	97.9184	178.281	137.193	98.7366	112.366	96.8641	104.341	88.1445	64.2786	86.1916	73.1879	121.535	103.489	76.5336	100	69.8898	107.947	191.573	72.0127	63.5535	78.6558	56.5504	63.1284	151.353	75.4316	44.4433
P29144	Tripeptidyl-peptidase 2 OS=Homo sapiens OX=9606 GN=TPP2 PE=1 SV=4	FALSE	63	246	59	63	102.019	73.3072	85.4626	90.0792	99.4087	69.4537	114.009	84.2476	173.342	86.828	93.8204	79.4904	135.234	108.058	102.159	103.081	113.549	104.467	88.9981	101.18	84.226	134.555	84.5164	92.156	91.1698	147.268	62.4597	74.7517	131.389	90.2571	105.816	93.2414	89.2914	93.8196	72.5058	152.853	141	124.555	115.041	112.625	107.492	76.821	81.5597
Q07157	Tight junction protein ZO-1 OS=Homo sapiens OX=9606 GN=TJP1 PE=1 SV=3	FALSE	65	207	47	63	83.4967	94.8342	134.752	82.5587	100.54	92.0503	69.4252	109.433	95.4894	132.77	144.945	140.973	62.2763	59.7651	101.279	95.4115	66.4161	94.4083	138.128	156.263	85.4417	78.1688	172.931	134.992	83.9643	93.7007	94.1839	50.9412	67.8045	98.5881	86.1214	97.9468	240.771	101.838	85.5174	74.1578	66.4744	80.2249	63.2976	81.7049	71.5718	127.707	82.2329
O60610	Protein diaphanous homolog 1 OS=Homo sapiens OX=9606 GN=DIAPH1 PE=1 SV=2	FALSE	63	259	55	63	92.9605	88.1578	86.618	69.2079	118.956	130.345	84.7534	96.6907	124.452	87.1056	135.481	165.942	71.3298	71.7052	78.9486	97.3466	98.8156	112.014	93.0137	106.713	108.627	98.6774	110.224	116.644	79.5258	74.2174	99.7102	62.966	106.259	164.318	70.0849	98.1899	105.662	105.615	79.3998	122.999	89.3384	128.932	56.4776	113.401	80.4434	102.157	71.6649
Q9P2J5	Leucine--tRNA ligase, cytoplasmic OS=Homo sapiens OX=9606 GN=LARS1 PE=1 SV=2	FALSE	63	384	64	63	96.9988	99.081	105.54	111.401	100.999	109.904	104.54	82.8856	105.356	100.583	93.571	96.3279	114.172	112.881	69.7629	95.9967	104.093	93.5428	88.3192	117.248	107.185	103.107	72.3626	95.0889	79.8172	87.8601	114.473	92.558	105.273	99.0624	133.784	106.226	60.2658	69.111	149.399	137.651	91.9797	103.942	69.4513	131.561	92.1463	84.5793	80.7339
P31327	Carbamoyl-phosphate synthase [ammonia], mitochondrial OS=Homo sapiens OX=9606 GN=CPS1 PE=1 SV=2	FALSE	66	177	56	62	186.934	134.907	80.8172	68.3535	66.2874	64.0748	66.5469	62.0685	69.548	66.304	77.2837	68.9225	125.135	142.034	65.1728	255.61	95.2922	61.4039	188.337	68.9071	63.3421	83.9985	65.7114	103.973	112.794	63.2518	254.874	127.152	58.6643	58.7261	68.4107	125.162	54.2599	26.8096	716.67	62.9316	32.8041	48.7106	58.6085	50.5871	52.2547	73.3296	128.372
Q7L014	Probable ATP-dependent RNA helicase DDX46 OS=Homo sapiens OX=9606 GN=DDX46 PE=1 SV=2	FALSE	61	229	60	61	101.224	111.717	104.88	97.8399	107.757	97.0116	94.7579	100.36	100.753	90.732	91.1417	120.478	99.3769	83.694	99.563	98.7138	86.1664	112.519	120.031	106.072	94.4591	104.467	90.9079	94.3416	89.0137	87.6512	99.2734	97.4131	104.888	95.3696	116.655	100.772	83.1401	85.0977	157.504	115.153	81.0256	105.309	82.7973	91.749	91.4384	97.8503	104.551
O75116	Rho-associated protein kinase 2 OS=Homo sapiens OX=9606 GN=ROCK2 PE=1 SV=4	FALSE	69	209	54	61	102.945	82.3738	71.0248	56.5158	105.574	98.347	75.8378	113.516	107.896	105.015	143.695	93.9905	103.864	89.2446	156.755	93.4049	102.325	93.8612	93.795	87.7223	128.863	137.187	118.245	85.7585	83.8578	120.775	52.1503	86.5556	94.9092	127.24	83.0122	103.742	141.305	96.5446	98.9489	113.61	78.021	215.565	48.6724	80.1825	134.501	105.307	88.7456
Q12789	General transcription factor 3C polypeptide 1 OS=Homo sapiens OX=9606 GN=GTF3C1 PE=1 SV=4	FALSE	61	134	33	61	100.001	111.45	103.727	74.5415	106.292	89.9012	86.5987	86.1035	99.5477	94.6696	105.423	113.111	114.555	88.4675	128.469	97.1415	84.7538	104.897	92.1167	114.411	105.989	96.2228	111.948	113.496	96.6899	89.4308	71.6615	91.6954	101.636	103.632	120.295	101.127	97.8411	107.909	85.9975	104.07	100.204	95.9073	100.122	83.8315	131.925	103.889	100.457
P26640	Valine--tRNA ligase OS=Homo sapiens OX=9606 GN=VARS1 PE=1 SV=4	FALSE	61	367	55	61	114.084	154.189	101.939	118.626	115.077	74.712	89.3985	73.3895	120.569	107.123	89.1448	79.1669	92.5131	94.7707	75.2407	100.057	107.392	107.272	93.6148	110.901	124.336	111.367	78.1767	104.607	116.707	96.6542	79.1876	84.862	90.5503	90.153	109.933	94.2869	102.876	120.422	61.0004	107.421	139.057	104.427	108.052	128.584	98.0371	87.3018	99.6808
Q14839	Chromodomain-helicase-DNA-binding protein 4 OS=Homo sapiens OX=9606 GN=CHD4 PE=1 SV=2	FALSE	80	379	46	61	98.9964	108.833	78.7355	80.8343	112.012	95.2427	96.0622	117.478	95.7593	95.9661	98.3622	103.566	103.795	90.6862	121.214	102.457	93.0629	118.739	92.9334	110.549	98.4417	111.335	94.1879	107.32	86.2478	86.3992	98.7812	70.0004	104.635	108.393	117.513	101.462	86.253	113.019	109.225	91.5909	130.063	119.309	120.781	75.1202	121.081	98.4875	83.122
P55196	Afadin OS=Homo sapiens OX=9606 GN=AFDN PE=1 SV=3	FALSE	61	163	47	61	125.805	69.9736	119.805	107.173	88.8216	93.7294	50.2206	57.1876	107.179	110.148	130.31	156.473	117.802	46.402	127.649	91.3212	79.8386	78.3763	99.0579	87.8714	89.4438	139.699	91.0466	96.2982	118.548	107.559	54.1238	101.647	121.109	170.103	69.3827	95.8962	158.402	71.3856	85.6138	69.7858	125.788	97.2705	85.4722	123.951	75.0958	158.026	123.065
P53396	ATP-citrate synthase OS=Homo sapiens OX=9606 GN=ACLY PE=1 SV=3	FALSE	60	453	61	60	91.4548	108.587	90.365	87.873	112.898	102.975	100.255	80.6838	106.588	78.3661	104.434	106.978	115.247	107.993	98.363	106.938	107.225	74.9006	114.45	102.442	89.3455	94.1959	104.431	72.9061	128.333	89.1884	92.6653	93.8155	115.079	112.881	108.051	100.091	84.6881	116.354	107.286	74.6663	116.994	100.304	77.7464	80.4641	195.21	79.0734	99.2734
P35573	Glycogen debranching enzyme OS=Homo sapiens OX=9606 GN=AGL PE=1 SV=3	FALSE	60	160	49	60	134.369	112.444	121.609	118.298	115.342	81.7442	87.3143	83.281	82.3127	73.7138	79.1918	74.4193	87.1767	178.92	72.9377	96.9263	85.5331	62.8764	71.7615	112.58	67.6789	91.0301	103.071	128.387	115.616	91.0569	114.759	172.479	84.7702	102.103	101.966	94.3322	89.7855	99.8817	97.7031	107.382	72.688	101.95	60.3252	85.4947	168.688	83.488	134.364
Q13576	Ras GTPase-activating-like protein IQGAP2 OS=Homo sapiens OX=9606 GN=IQGAP2 PE=1 SV=4	FALSE	64	213	51	60	83.7264	47.4955	99.3471	59.7052	70.2181	81.0545	158.316	372.78	47.5297	80.9851	53.5055	178.07	92.994	44.5846	47.9018	81.7866	77.3447	52.668	49.1893	54.5313	83.4658	138.594	163.688	55.8398	127.718	97.6642	208.264	119.308	149.855	56.7354	50.536	114.599	59.3041	57.7312	97.0464	67.1545	61.6446	117.136	63.3749	116.338	61.185	59.3242	68.6192
O95602	DNA-directed RNA polymerase I subunit RPA1 OS=Homo sapiens OX=9606 GN=POLR1A PE=1 SV=2	FALSE	61	165	48	60	88.3344	79.2137	135.514	96.2518	98.9947	77.7402	111.112	89.3585	104.895	114.877	101.692	92.0846	131.62	82.3725	93.0811	102.858	92.0369	101.049	89.9488	137.82	104.518	125.993	115.575	123.988	85.9307	64.5681	84.236	87.167	80.8085	101.398	107.597	97.366	106.185	115.984	107.758	85.9605	89.9607	117.256	94.9716	80.0899	113.185	112.73	92.838
Q9BQG0	Myb-binding protein 1A OS=Homo sapiens OX=9606 GN=MYBBP1A PE=1 SV=2	FALSE	60	339	50	60	96.4243	92.3356	126.427	104.858	91.3973	78.1535	110.755	101.19	75.0745	112.334	86.3115	69.49	109.657	121.844	125.79	97.957	80.0732	81.368	120.195	114.177	107.847	128.662	80.747	156.792	70.5828	55.9791	89.9351	110.916	91.654	86.5769	125.902	98.5935	72.1793	118.121	123.481	74.1375	100.51	80.7294	99.834	102.983	117.519	100.059	105.092
O94832	Unconventional myosin-Id OS=Homo sapiens OX=9606 GN=MYO1D PE=1 SV=2	FALSE	61	261	62	59	133.589	54.6481	102.994	65.14	60.8724	83.2806	72.4949	88.3253	125.964	116.312	121.817	75.0084	171.553	129.989	104.183	93.8288	167.076	77.2169	82.8967	75.59	82.8458	111.878	123.963	80.8695	80.8941	144.168	47.7257	136.852	117.906	120.742	42.0299	107.347	44.7969	75.7339	115.834	68.857	95.6052	100.052	108.484	94.7954	148.318	86.8821	95.6411
Q8WYP5	Protein ELYS OS=Homo sapiens OX=9606 GN=AHCTF1 PE=1 SV=3	FALSE	59	159	33	59	95.66	94.2981	107.714	101.478	100.227	86.0744	87.3643	85.4061	98.6979	121.791	97.8129	113.038	130.19	85.3202	97.9536	96.9737	95.8882	100.058	99.5191	133.412	82.1911	105.921	92.9422	127.826	90.5131	87.6644	90.2964	96.6676	106.595	97.5067	92.06	100.939	98.0896	85.5077	112.121	91.3106	102.434	93.6386	101.468	113.694	104.457	99.4031	93.3215
P26358	DNA (cytosine-5)-methyltransferase 1 OS=Homo sapiens OX=9606 GN=DNMT1 PE=1 SV=2	FALSE	59	166	44	59	98.8636	118.134	67.9907	92.5955	124.134	65.3744	97.6338	113.849	120.247	70.5368	92.0355	80.3883	123.198	87.7456	137.943	109.332	50.4745	124.665	119.007	129.394	114.219	117.225	107.365	99.7807	86.0373	50.5248	70.9545	65.7277	95.9721	120.639	155.271	92.744	80.6042	149.92	128.474	74.9275	113.923	123.474	98.3392	63.3344	117.791	111.882	77.8383
O75533	Splicing factor 3B subunit 1 OS=Homo sapiens OX=9606 GN=SF3B1 PE=1 SV=3	FALSE	59	430	60	59	96.4002	111.866	107.059	98.7934	102.502	86.1855	100.083	100.314	94.7059	99.1562	97.1272	101.138	119.241	90.4001	96.345	98.6838	91.4127	101.276	97.4159	107.262	99.3056	103.825	98.579	105.846	95.0318	94.2032	104.22	96.6677	103.505	97.7181	103.48	100.252	94.8609	111.527	108.909	104.03	116.445	96.8855	107.685	89.1413	104.822	104.769	91.5953
P55072	Transitional endoplasmic reticulum ATPase OS=Homo sapiens OX=9606 GN=VCP PE=1 SV=4	FALSE	58	814	81	58	81.0548	100.561	104.745	71.6987	116.134	102.059	100.906	104.876	110.31	94.1823	97.3908	129.839	69.5868	122.452	88.9646	105.24	89.9516	141.894	97.9551	67.4953	120.248	77.7568	100.045	88.9756	107.582	125.682	98.4657	104.397	92.6563	88.0156	101.351	97.5282	84.5642	93.8997	95.1275	95.5077	123.997	84.5934	134.271	118.105	121.688	79.593	72.9269
O60841	Eukaryotic translation initiation factor 5B OS=Homo sapiens OX=9606 GN=EIF5B PE=1 SV=4	FALSE	58	205	43	58	116.559	115.082	121.711	66.4723	124.304	106.743	106.948	84.4719	99.1153	98.4437	93.4675	90.6092	74.4796	102.138	99.0493	100.405	91.3388	90.3153	119.588	121.548	125.953	138.718	94.8862	108.974	76.1996	92.5335	95.9019	70.2877	88.0904	98.5218	90.4401	96.7048	119.543	84.7491	81.7326	83.5767	71.5861	131.505	99.9148	83.4127	108.08	122.919	83.164
Q08211	ATP-dependent RNA helicase A OS=Homo sapiens OX=9606 GN=DHX9 PE=1 SV=4	FALSE	58	573	49	58	87.584	100.355	110.221	109.116	99.9383	89.7271	99.0668	114.847	100.208	89.9044	92.5228	100.51	106.269	99.4524	100.241	100.037	91.7203	117.627	98.6143	108.514	91.7925	99.4724	103.952	109.468	88.7507	91.7283	93.3759	93.084	97.4259	110.678	104.264	99.5321	93.8228	93.6755	107.964	104.646	110.05	103.769	97.2933	100.338	110.74	102.373	82.8858
Q7L2E3	ATP-dependent RNA helicase DHX30 OS=Homo sapiens OX=9606 GN=DHX30 PE=1 SV=1	FALSE	57	128	56	57	94.4919	145.171	99.046	102.068	90.2702	66.3526	117.964	98.793	96.7663	92.8605	86.8119	77.0582	165.248	80.8934	85.5844	100.621	72.4085	120.999	105.867	116.279	119.421	94.9666	110.834	111.382	83.7386	91.3471	86.2708	91.704	104.122	75.2836	124.139	91.2381	93.2991	132.127	90.414	70.6868	88.1631	109.904	94.7828	97.1057	92.9223	106.436	92.5582
Q9NTI5	Sister chromatid cohesion protein PDS5 homolog B OS=Homo sapiens OX=9606 GN=PDS5B PE=1 SV=1	FALSE	63	211	47	57	83.921	69.6659	71.2535	88.265	124.999	72.3483	123.179	136.665	133.109	118.096	119.146	134.099	83.3317	38.3474	101.469	102.104	121.625	98.5942	87.8017	109.164	80.9486	166.082	76.1641	73.0392	79.3003	103.4	85.7985	78.9875	130.971	108.445	100.684	98.995	85.234	72.4734	73.0055	135.541	104.371	110.138	196.949	107.018	127.89	80.1862	97.0215
Q86VP6	Cullin-associated NEDD8-dissociated protein 1 OS=Homo sapiens OX=9606 GN=CAND1 PE=1 SV=2	FALSE	61	435	60	57	92.3525	101.687	117.073	104.819	97.7507	106.639	100.227	119.849	89.1137	77.9165	91.549	97.7075	92.7867	111.663	99.3335	99.5332	74.8233	96.1401	106.988	98.7048	107.124	95.5319	86.9368	94.9177	118.11	86.0399	104.434	101.887	96.5792	106.873	129.51	95.3997	81.6916	125.358	83.7516	100.186	132.286	95.0092	68.7778	92.0982	109.077	94.0924	118.112
O15027	Protein transport protein Sec16A OS=Homo sapiens OX=9606 GN=SEC16A PE=1 SV=4	FALSE	57	196	36	57	121.114	63.8306	94.4533	112.991	100.525	101.961	93.0679	101.194	127.661	84.6497	107.412	123.543	101.779	67.4905	103.427	94.9006	96.0311	98.9885	91.7826	100.968	105.839	90.8785	97.3376	118.032	91.3199	91.5472	112.93	79.7336	77.0972	109.457	132.111	105.947	104.165	94.4495	95.4012	114.053	71.5199	99.6462	97.2036	93.6184	86.5686	99.3996	157.31
P13639	Elongation factor 2 OS=Homo sapiens OX=9606 GN=EEF2 PE=1 SV=4	FALSE	58	1603	73	57	94.915	147.797	94.0046	104.23	126.467	90.0195	120.559	97.3619	96.23	68.6249	85.5085	75.5931	93.5871	93.3122	105.705	106.084	81.2508	99.536	120.614	106.646	138.016	94.6405	103.791	86.6195	128.869	81.2591	83.0862	82.712	84.5402	83.6639	133.574	91.1822	97.518	137.883	83.0895	73.6218	107.851	125.476	97.6145	79.0729	116.894	89.898	82.4691
P11586	C-1-tetrahydrofolate synthase, cytoplasmic OS=Homo sapiens OX=9606 GN=MTHFD1 PE=1 SV=3	FALSE	58	590	77	57	105.113	101.862	106.832	90.5623	92.0615	89.1575	120.621	99.2193	101.818	97.2645	110.382	68.7714	119.617	113.972	75.6737	107.072	75.7164	75.7942	107.238	85.4769	105.876	77.4929	85.5335	119.149	114.196	139.458	105.827	87.2447	102.932	131.074	92.8607	94.1316	81.4022	98.0965	122.696	96.4289	96.8404	108.609	104.012	87.392	200.104	89.4669	95.0288
Q5UIP0	Telomere-associated protein RIF1 OS=Homo sapiens OX=9606 GN=RIF1 PE=1 SV=2	FALSE	56	149	32	56	75.5544	81.8086	96.4009	88.8919	130.062	79.4644	98.0113	92.1433	94.8708	99.3335	128.787	94.1221	122.994	77.4777	138.948	101.13	72.2797	116.098	97.1193	118.937	94.7784	148.558	115.066	131.638	78.6285	62.0404	64.6309	66.3282	92.2822	115.239	130.766	95.6107	114.865	122.903	90.453	74.8045	90.9647	99.3727	71.5868	79.2086	123.608	133.602	99.7044
P46939	Utrophin OS=Homo sapiens OX=9606 GN=UTRN PE=1 SV=2	FALSE	59	98	22	56	79.4959	104.388	117.989	107.757	148.643	106.936	97.5047	86.4319	104.835	64.8134	83.9007	162.355	70.2623	83.1222	91.5796	89.9863	69.3064	97.5329	140.658	159.168	74.0179	116.858	88.4355	132.708	124.578	68.7978	71.8495	86.0393	76.0545	91.4658	102.959	99.5716	134.219	67.4859	70.3172	134.05	67.1064	74.2658	67.1938	73.8622	122.066	70.3834	71.8924
Q15029	116 kDa U5 small nuclear ribonucleoprotein component OS=Homo sapiens OX=9606 GN=EFTUD2 PE=1 SV=1	FALSE	57	342	76	56	94.422	108.209	113.974	94.5507	104.792	90.2643	109.884	111.589	93.742	97.0759	101.821	97.6419	95.8303	94.6536	91.3702	100.18	91.2597	98.2966	112.513	114.437	96.6661	107.72	88.4437	109.127	95.4267	82.7149	94.6899	95.6324	93.3653	96.5316	123.562	99.6132	94.1349	112.971	107.696	94.6416	118.654	94.9115	98.0617	88.2172	108.531	97.8394	98.7021
Q7KZ85	Transcription elongation factor SPT6 OS=Homo sapiens OX=9606 GN=SUPT6H PE=1 SV=2	FALSE	56	178	42	56	91.6557	92.2793	115.414	91.1912	109.565	87.49	107.489	115.653	91.8413	92.7275	97	116.929	105.35	89.6789	98.213	97.5235	82.1707	99.9898	102.05	123.337	98.3958	100.704	119.702	102.604	96.849	75.1267	94.9733	100.442	90.3893	100.947	116.145	96.174	95.1245	108.213	107.022	105.713	107.015	91.6304	98.3897	79.3098	111.669	95.9351	100.642
P42345	Serine/threonine-protein kinase mTOR OS=Homo sapiens OX=9606 GN=MTOR PE=1 SV=1	FALSE	56	126	28	56	99.4109	102.858	90.9438	108.971	96.0758	102.374	94.0327	100.344	100.758	88.8228	86.5165	109.274	126.122	106.828	92.3092	94.3591	91.2579	88.016	93.2655	91.6992	115.057	94.5855	123.05	94.1107	105.324	93.6871	109.702	94.4446	102.041	94.9047	105.081	103.774	105.435	77.3111	154.255	114.169	83.879	94.5127	109.408	89.1476	101.987	82.4751	92.8882
P55265	Double-stranded RNA-specific adenosine deaminase OS=Homo sapiens OX=9606 GN=ADAR PE=1 SV=4	FALSE	56	332	53	56	94.0339	103.873	108.437	136.06	84.1654	100.829	103.454	133.075	91.0989	101.683	86.4399	113.54	88.1023	70.6493	86.6467	97.9127	100.689	111.581	109.11	98.1666	84.7598	95.5014	94.6976	119.268	92.5963	93.26	112.754	78.3116	88.6822	108.631	111.665	100.327	106.068	74.1537	122.767	105.971	99.1802	93.7727	102.501	100.371	101.64	116.866	96.7936
Q8IVF2	Protein AHNAK2 OS=Homo sapiens OX=9606 GN=AHNAK2 PE=1 SV=2	FALSE	57	88	28	55	102.946	90.4287	86.3316	73.0787	78.5328	195.882	76.0567	59.0788	70.5684	113.418	204.014	159.409	59.2566	66.9146	70.6724	93.4123	68.2986	72.7998	79.0722	120.773	78.6489	68.0584	87.4706	124.022	99.1078	166.518	235.925	78.158	62.7963	90.2679	72.7192	95.3638	136.555	88.913	68.1175	72.084	65.7207	74.6682	65.7538	62.1806	78.5208	99.739	65.3715
Q9C0C2	182 kDa tankyrase-1-binding protein OS=Homo sapiens OX=9606 GN=TNKS1BP1 PE=1 SV=4	FALSE	55	144	51	55	102.383	71.5517	73.7036	117.743	129.469	89.5805	79.3613	82.6872	86.8363	104.365	99.3533	214.106	69.5982	96.4066	93.3497	89.506	108.058	92.241	93.36	83.2829	93.3048	106.278	103.101	104.641	89.2423	88.4055	141.182	113.366	85.2608	91.419	102.435	104.424	171.358	79.9099	58.3066	93.575	81.7441	90.8752	71.4712	98.3491	63.1168	99.3056	128.322
Q92900	Regulator of nonsense transcripts 1 OS=Homo sapiens OX=9606 GN=UPF1 PE=1 SV=2	FALSE	55	234	60	55	103.269	99.4653	91.8901	107.518	100.633	80.7322	102.32	122.033	94.7782	77.3788	85.4203	101.677	119.221	106.073	106.235	101.357	82.254	85.4017	107.566	115.972	92.1756	113.394	106.962	112.632	97.6593	83.2196	100.369	89.1987	106.067	97.0092	109.102	101.019	96.7258	108.621	121.326	91.3923	121.154	109.908	100.313	80.6069	79.6897	96.2736	115.453
P34932	Heat shock 70 kDa protein 4 OS=Homo sapiens OX=9606 GN=HSPA4 PE=1 SV=4	FALSE	60	640	77	55	79.7401	118.263	112.276	94.8931	93.4782	116.682	125.749	94.2451	105.084	79.1606	104.832	83.2667	95.9377	101.84	93.5181	101.034	77.2205	103.351	105.461	101.889	101.062	88.6191	97.2183	107.188	90.3132	83.8447	105.005	93.1752	111.972	99.2147	132.538	101.927	75.1335	109.847	96.6048	98.1666	68.5109	110.304	69.5936	124.047	66.2014	99.7856	95.8732
Q5JRA6	Transport and Golgi organization protein 1 homolog OS=Homo sapiens OX=9606 GN=MIA3 PE=1 SV=1	FALSE	55	117	38	55	118.463	92.3292	95.5699	138.087	104.765	87.1872	94.173	83.889	124.131	78.3273	73.171	93.3165	113.019	91.2887	108.165	104.118	97.6105	106.307	111.124	79.1859	95.2329	95.2709	89.3009	81.3379	97.3031	158.57	105.743	97.8396	85.4357	93.4517	99.911	106.376	91.5048	89.7409	132.808	90.7664	67.0028	90.8818	72.404	113.25	137.875	71.4519	148.176
Q9Y4L1	Hypoxia up-regulated protein 1 OS=Homo sapiens OX=9606 GN=HYOU1 PE=1 SV=1	FALSE	55	538	61	55	70.2749	107.874	116.011	88.1331	114.806	95.8497	115.709	119.583	120.709	101.319	91.7163	94.7985	84.2396	92.5877	73.8779	112.512	111.589	130.328	118.966	89.6909	86.9882	90.14	75.3826	100.323	93.4338	130.573	99.7793	105.154	113.642	73.2826	79.348	101.38	97.6202	103.824	143.83	135.095	96.7898	84.1299	64.7814	138.743	93.7795	82.1346	87.8832
Q16531	DNA damage-binding protein 1 OS=Homo sapiens OX=9606 GN=DDB1 PE=1 SV=1	FALSE	54	272	55	54	92.0707	123.691	106.433	139.204	104.175	92.8663	100.287	96.5015	99.1464	89.4662	94.8551	99.1481	81.8335	93.9909	89.1555	97.1756	88.4963	91.694	109.206	106.185	109.595	95.599	102.166	125.374	91.7132	101.255	82.4274	85.1854	102.909	88.6549	122.522	97.0183	99.7545	103.698	85.4281	95.1865	114.092	112.554	78.4497	99.8501	79.671	109.683	102.448
Q8WUM4	Programmed cell death 6-interacting protein OS=Homo sapiens OX=9606 GN=PDCD6IP PE=1 SV=1	FALSE	54	394	69	54	111.914	98.8575	101.453	97.3957	84.9369	81.9062	99.3663	102.773	116.832	87.2225	102.052	82.6311	110.989	124.165	89.5134	107.992	92.9954	101.943	94.3346	91.6427	119.719	103.098	112.662	89.9362	77.0147	99.7764	110.288	116.785	109.95	92.5437	91.181	96.1304	80.4876	129.461	87.936	72.2884	92.2145	129.54	122.204	80.4701	76.2589	117.667	109.208
Q9NTJ3	Structural maintenance of chromosomes protein 4 OS=Homo sapiens OX=9606 GN=SMC4 PE=1 SV=2	FALSE	54	143	45	54	85.2678	88.5447	82.2466	99.2371	120.43	92.6733	104.51	104.022	104.921	77.1137	100.8	109.279	128.786	78.5612	116.778	106.83	59.9208	88.9413	101.693	169.648	138.645	126.064	89.2167	88.9475	83.3869	59.5065	75.8084	70.2949	92.6394	135.61	126.256	93.4208	109.352	93.7957	103.983	84.4593	78.0653	119.426	75.934	64.5271	123.535	112.362	80.5792
Q15021	Condensin complex subunit 1 OS=Homo sapiens OX=9606 GN=NCAPD2 PE=1 SV=3	FALSE	54	169	49	54	87.1905	99.6769	74.4808	95.1671	144.003	92.306	115.49	90.8759	102.405	73.9161	101.382	91.8915	129.425	82.1541	111.428	108.208	60.6024	88.3842	111.126	170.901	128.633	122.576	93.2725	91.804	84.0288	64.4643	69.2707	71.6371	92.9958	129.579	127.869	92.855	108.615	95.061	110.114	79.7185	85.2512	117.357	74.0347	64.1539	130.887	110.498	73.5762
P52948	Nuclear pore complex protein Nup98-Nup96 OS=Homo sapiens OX=9606 GN=NUP98 PE=1 SV=4	FALSE	54	197	39	54	98.2832	100.398	111.969	94.4778	97.8168	85.365	104.879	81.8522	93.1381	114.706	102.913	108.034	114.197	101.108	93.0893	97.7741	102.286	122.247	93.8493	114.406	75.849	105.923	97.0343	116.625	89.1513	93.4165	90.9458	108.926	103.451	93.1528	91.8955	100.841	94.2821	107.488	87.7054	92.8194	110.863	94.7798	115.651	105.55	107.888	106.363	103.512
P27816	Microtubule-associated protein 4 OS=Homo sapiens OX=9606 GN=MAP4 PE=1 SV=3	FALSE	54	321	59	53	119.79	126.8	88.871	85.6587	100.666	103.594	114.544	86.2605	75.1064	81.1387	94.5814	132.464	76.0931	93.4844	116.3	104.649	102.18	109.495	101.974	82.8651	116.49	106.554	102.593	100.088	80.1553	85.2906	100.688	123.531	90.6803	80.8111	119.553	97.0531	122.719	107.537	66.221	56.7301	60.0137	110.972	105.737	72.9389	98.1001	91.3319	133.631
Q7KZF4	Staphylococcal nuclease domain-containing protein 1 OS=Homo sapiens OX=9606 GN=SND1 PE=1 SV=1	FALSE	53	495	68	53	92.0443	86.7195	102.963	100.187	114.028	101.105	128.086	95.3046	95.4965	112.52	97.1486	79.6452	103.084	99.9084	89.4049	102.355	94.9886	94.3694	77.1379	95.3446	110.567	111.305	103.64	106.317	99.6224	116.275	94.8643	87.8718	102.495	94.2248	112.111	98.8655	84.7294	112.853	90.639	98.3944	126.689	121.46	89.1867	81.2522	148.904	86.4009	89.5034
Q29RF7	Sister chromatid cohesion protein PDS5 homolog A OS=Homo sapiens OX=9606 GN=PDS5A PE=1 SV=1	FALSE	59	209	49	53	84.098	105.462	100.488	77.9875	125.625	112.495	108.289	112.017	93.2454	85.728	104.43	88.8049	107.087	104.024	88.5647	101.656	77.2042	94.1368	133.001	105.561	110.352	90.1011	99.198	116.064	89.0809	80.2151	101.206	101.336	100.011	97.9477	104.023	100.562	89.6509	111.867	163.878	91.0952	90.4329	83.9527	83.0999	87.8772	107.931	99.1079	109.386
Q93009	Ubiquitin carboxyl-terminal hydrolase 7 OS=Homo sapiens OX=9606 GN=USP7 PE=1 SV=2	FALSE	53	254	59	53	106.189	101.792	98.6947	93.2081	83.752	83.1236	99.2109	90.6885	101.83	100.853	96.7288	69.6908	140.291	103.202	132.33	98.4145	87.4657	136.694	89.6006	93.4847	105.136	103.671	92.1859	120.214	87.0495	85.647	101.431	76.2838	106.753	110.505	102.125	101.753	62.7565	88.7276	87.9835	84.4301	208.502	115.422	95.766	86.0225	127.453	121.88	110.543
Q12888	TP53-binding protein 1 OS=Homo sapiens OX=9606 GN=TP53BP1 PE=1 SV=2	FALSE	53	142	44	53	111.472	97.8325	107.853	140.659	93.3144	113.817	84.3646	100.495	119.89	93.6685	75.294	95.3633	80.8399	96.0555	100.351	88.7292	104.381	265.531	80.5707	110.326	82.2595	85.7593	111.566	57.9316	70.1414	101.674	87.2814	64.5108	72.8539	109.669	96.5128	99.0317	120.45	86.5897	66.8576	119.057	97.4216	89.7913	98.1561	88.1789	103.543	84.8828	116.669
P10809	60 kDa heat shock protein, mitochondrial OS=Homo sapiens OX=9606 GN=HSPD1 PE=1 SV=2	FALSE	53	2033	84	53	96.7173	102.677	132.874	79.9892	94.8689	97.3135	123.475	79.3001	70.458	134.502	99.8515	71.8341	117.885	88.4281	107.267	102.561	115.422	100.443	106.854	79.0006	100.222	112.58	89.3733	90.1974	78.0889	92.818	104.877	126.402	128.823	69.6395	99.9184	105.341	84.4336	90.9495	120.224	80.3889	99.1461	101.348	127.971	98.437	82.5338	100.137	110.73
Q92598	Heat shock protein 105 kDa OS=Homo sapiens OX=9606 GN=HSPH1 PE=1 SV=1	FALSE	58	483	72	53	64.8955	128.644	77.5994	80.5154	188.906	87.6078	61.4988	100.565	161.859	99.0608	145.626	76.3398	43.8819	45.7344	122.739	114.527	96.7713	141.74	91.813	77.2122	151.712	143.273	97.2363	75.6105	78.2994	105.615	94.5428	63.1254	131.984	83.5091	69.9031	97.6521	62.562	152.61	77.5169	97.7679	99.9306	218.848	158.904	102.796	97.5706	73.7198	64.2065
Q99996	A-kinase anchor protein 9 OS=Homo sapiens OX=9606 GN=AKAP9 PE=1 SV=4	FALSE	76	114	23	53	115.008	83.7675	88.6869	92.3505	92.179	100.274	107.518	96.3789	104.664	94.0066	93.0735	114.619	95.9233	111.252	109.807	100.491	98.2573	96.2138	102.014	106.142	120.299	103.039	140.36	112.164	90.0277	85.6851	81.4158	94.6095	88.7261	100.794	81.7184	98.5339	120.133	67.2916	88.6591	94.0555	112.522	100.583	93.5056	80.8986	145.412	99.0746	135.105
P55060	Exportin-2 OS=Homo sapiens OX=9606 GN=CSE1L PE=1 SV=3	FALSE	53	469	58	53	78.4577	110.888	83.4733	82.8064	142.896	118.89	109.203	130.493	81.5933	78.3365	99.1348	127.19	95.0649	78.4589	77.6676	105.447	82.9016	91.9117	113.185	122.693	111.534	101.053	97.6996	120.975	92.3973	72.6735	86.2183	90.0598	92.8422	113.461	114.471	95.9241	83.5931	102.161	136.854	70.501	114.144	134.038	79.4057	87.4281	110.705	77.7439	88.898
Q9Y5B9	FACT complex subunit SPT16 OS=Homo sapiens OX=9606 GN=SUPT16H PE=1 SV=1	FALSE	52	315	51	52	73.9173	128.788	107.544	80.6502	90.9179	105.327	121.937	89.1427	89.4442	100.302	106.28	89.4715	102.162	106.125	102.844	105.148	77.4952	87.017	118.957	113.66	91.4534	77.335	100.123	126.693	80.2717	97.9057	126.625	90.5882	103.6	92.4784	116.326	99.4722	78.1482	115.596	106.962	83.2628	142.696	97.5483	82.7276	79.1016	82.6809	91.68	112.191
P52701	DNA mismatch repair protein Msh6 OS=Homo sapiens OX=9606 GN=MSH6 PE=1 SV=2	FALSE	52	158	44	52	85.7704	100.005	50.2717	49.888	140.385	101.588	139.647	115.113	109.888	86.0985	106.91	83.019	157.078	51.1348	118.252	104.951	67.1391	124.524	48.7613	120.465	89.5937	174.136	124.269	108.398	49.5738	63.2029	74.9743	87.3261	101.026	136.737	134.068	95.8064	127.114	127.42	127.836	94.9609	39.455	100.299	133.189	75.5249	186.838	107.261	40.2507
Q9BTC0	Death-inducer obliterator 1 OS=Homo sapiens OX=9606 GN=DIDO1 PE=1 SV=5	FALSE	52	129	32	52	97.733	74.18	92.3365	80.5371	110.873	81.5531	88.9794	104.796	109.978	108.081	107.61	142.41	95.5976	72.2702	134.574	98.49	89.7603	127.404	104.052	123.881	95.4199	128.522	104.419	96.8512	89.9603	83.7042	78.3437	84.3052	98.106	104.059	89.462	101.749	77.1309	88.4498	121.332	96.7166	85.2171	112.849	107.808	98.0585	113.895	116.756	86.6832
Q8TEQ6	Gem-associated protein 5 OS=Homo sapiens OX=9606 GN=GEMIN5 PE=1 SV=3	FALSE	52	160	42	52	93.2301	126.735	112.681	88.0652	101.601	95.648	122.178	69.1685	109.967	81.1346	102.377	77.5979	117.429	111.012	98.375	92.7997	87.137	96.2015	114.257	133.615	83.5756	114.52	115.766	135.065	81.321	64.5037	71.4311	74.8314	105.209	90.4648	136.281	95.8225	88.2277	126.13	114.781	76.5317	104.538	119.488	89.6455	106.312	103.357	93.4728	98.4698
Q15393	Splicing factor 3B subunit 3 OS=Homo sapiens OX=9606 GN=SF3B3 PE=1 SV=4	FALSE	52	315	53	52	97.6289	111.746	112.238	100.183	101.586	85.1273	102.033	104.032	92.4509	93.8535	95.1634	95.5053	119.022	92.8216	97.0613	99.5463	89.9338	105.708	109.471	103.635	103.448	97.1917	96.7103	106.046	98.6524	89.1436	102.47	92.0408	96.1825	97.36	114.481	97.5256	88.4831	112.471	135.451	104.044	115.482	94.8043	103.052	89.5409	105.288	107.763	87.1858
Q04637	Eukaryotic translation initiation factor 4 gamma 1 OS=Homo sapiens OX=9606 GN=EIF4G1 PE=1 SV=4	FALSE	58	373	42	52	100.536	116.677	93.0771	95.4007	125.182	90.8395	104.391	101.306	99.2543	98.935	99.9376	104.62	90.6731	91.9993	85.5375	101.633	95.3075	122.345	114.683	92.2868	85.5554	97.7944	111.301	110.453	108.08	70.7543	83.4957	101.649	93.4198	118.868	96.5989	97.4076	120.593	132.01	105.152	75.4539	78.5718	129.35	110.197	98.182	98.0068	90.1667	69.9155
Q08J23	RNA cytosine C(5)-methyltransferase NSUN2 OS=Homo sapiens OX=9606 GN=NSUN2 PE=1 SV=2	FALSE	51	317	80	51	89.0723	69.5089	130.432	88.638	109.492	95.9829	124.402	103.756	103.457	87.1775	102.573	107.165	101.907	100.264	85.2504	100.922	91.1402	76.3226	88.8573	109.1	169.623	104.528	96.6095	120.176	78.951	75.6539	72.7039	104.509	93.1295	97.0177	122.523	99.1559	108.427	89.4356	109.563	128.484	144.521	125.996	98.1429	77.8446	119.119	70.3077	113.268
O60306	RNA helicase aquarius OS=Homo sapiens OX=9606 GN=AQR PE=1 SV=4	FALSE	52	137	43	51	87.3022	88.023	96.0985	98.2928	106.054	80.0359	102.34	109.234	91.9159	83.9959	91.7451	136.198	128.861	93.8381	103.773	102.293	85.8757	105.424	100.335	111.144	118.127	85.5187	100.64	128.043	100.376	62.9307	97.4034	97.1369	87.0208	99.374	118.577	102.073	87.9171	99.9945	182.105	103.001	106.36	91.3135	98.4677	81.7366	98.0026	101.302	113.82
P78347	General transcription factor II-I OS=Homo sapiens OX=9606 GN=GTF2I PE=1 SV=2	FALSE	53	304	56	51	92.1452	92.5139	87.1124	95.4656	119.343	110.55	114.798	150.966	93.08	75.3571	84.7086	94.1142	98.7519	85.522	101.287	104.286	95.953	99.2119	69.902	100.901	105.714	115.484	120.725	155.035	74.3625	92.7899	88.507	72.0962	99.2691	104.852	103.178	102.02	120.914	139.831	118.175	78.2136	91.0561	124.09	91.7519	75.9718	114.1	107.749	97.3361
O95071	E3 ubiquitin-protein ligase UBR5 OS=Homo sapiens OX=9606 GN=UBR5 PE=1 SV=2	FALSE	51	112	24	51	86.98	99.9554	108.68	106.516	102.806	79.2286	84.6399	82.9175	104.36	137.772	106.732	92.606	115.274	95.2945	99.4259	96.8123	90.2563	111.767	98.743	85.0722	93.2362	126.389	107.151	111.826	77.0558	88.62	86.9336	77.2781	127.933	101.912	112.962	102.866	78.5888	103.702	96.1606	90.7894	116.756	115.135	96.3691	108.992	115.203	132.521	87.5371
O75153	Clustered mitochondria protein homolog OS=Homo sapiens OX=9606 GN=CLUH PE=1 SV=2	FALSE	51	183	54	51	100.291	118.008	83.3539	131.539	126.108	66.3714	94.3785	74.6644	116.037	88.4093	100.406	74.2178	71.9861	124.721	126.534	102.975	70.5309	89.5371	121.98	118.884	133.244	118.733	90.7754	135.595	76.867	69.5448	87.3586	73.8024	90.2519	96.9758	133.929	91.9911	74.5813	158.701	146.89	71.548	109.193	116.892	88.7466	102.781	97.6922	82.971	91.6729
A0AVT1	Ubiquitin-like modifier-activating enzyme 6 OS=Homo sapiens OX=9606 GN=UBA6 PE=1 SV=1	FALSE	51	211	61	51	63.4579	97.4728	113.409	105.604	100.456	124.995	106.719	89.577	118.58	80.1248	96.9582	115.62	93.0115	105.119	87.1729	101.723	73.1527	86.313	87.6333	137.64	104.369	99.6632	112.478	86.0493	99.6949	100.907	100.408	95.4513	83.2575	96.5693	140.119	96.2936	83.4938	59.3243	114.741	94.9642	99.6209	82.1729	94.8604	88.221	111.423	83.4695	89.9564
P22314	Ubiquitin-like modifier-activating enzyme 1 OS=Homo sapiens OX=9606 GN=UBA1 PE=1 SV=3	FALSE	51	824	65	51	92.7219	111.896	95.7079	99.8081	103.193	94.2005	102.855	127.451	85.9359	104.753	96.38	71.1578	94.8234	108.983	103.326	106.81	75.7172	106.489	100.826	93.2983	102.46	92.5909	90.9776	119.635	111.993	93.9143	91.3524	106.789	106.916	100.064	109.866	97.1114	68.2177	101.996	105.071	94.1726	127.383	79.5323	93.0754	110.744	129.824	122.768	117.389
P33176	Kinesin-1 heavy chain OS=Homo sapiens OX=9606 GN=KIF5B PE=1 SV=1	FALSE	63	333	65	51	109.27	112.395	99.5375	86.6306	101.137	123.013	89.8119	103.628	96.3861	77.4096	87.5138	96.5719	107.301	109.777	94.5243	105.095	82.871	82.177	106.86	109.218	99.1607	93.398	98.9278	97.7624	105.557	122.407	112.278	82.5978	109.226	100.804	101.556	95.1993	68.298	117.45	94.4689	64.6853	117.252	97.355	105.86	100.606	112.166	85.0377	105.007
Q13200	26S proteasome non-ATPase regulatory subunit 2 OS=Homo sapiens OX=9606 GN=PSMD2 PE=1 SV=3	FALSE	51	320	66	51	108.903	125.864	87.6191	106.068	101.673	84.7671	93.1858	95.2556	103.305	87.7475	94.9173	88.476	100.253	117.463	100.206	104.296	82.4764	92.7627	99.0433	114.995	115.952	96.8965	95.9229	94.78	110.415	76.9916	83.2114	95.9961	91.0628	95.1055	160.26	94.1288	97.6457	117.202	100.582	79.0548	90.0466	107.398	89.2556	90.8539	91.5485	94.5762	92.9854
Q9UDY2	Tight junction protein ZO-2 OS=Homo sapiens OX=9606 GN=TJP2 PE=1 SV=2	FALSE	53	247	56	51	71.3597	59.4826	111.818	83.7484	117.071	101.647	56.7847	87.3374	146.495	105.696	65.3546	178.29	82.2806	103.079	131.485	98.0693	104.485	113.422	83.6133	87.1792	87.4783	177.897	105.169	70.952	63.234	140.671	103.623	111.899	106.714	99.2517	44.6071	99.8052	191.536	75.1407	92.484	86.0062	129.981	147.333	107.841	119.837	43.9257	96.9952	74.6342
Q13439	Golgin subfamily A member 4 OS=Homo sapiens OX=9606 GN=GOLGA4 PE=1 SV=1	FALSE	51	92	25	50	119.754	89.0705	109.555	124.808	91.1201	86.4374	82.7753	100.952	95.6904	86.2458	86.0859	101.38	122.091	90.9858	112.151	100.898	91.6017	101.075	107.393	110.12	92.7709	119.613	121.493	121.131	74.0526	110.002	102.888	60.8543	104.047	79.3712	99.4487	104.139	103.521	103.09	95.852	82.6658	85.5158	78.6212	89.9437	125.178	77.6332	127.985	109.104
P19338	Nucleolin OS=Homo sapiens OX=9606 GN=NCL PE=1 SV=3	FALSE	51	612	45	50	100.69	114.043	107.885	79.8919	100.761	109.729	103.958	89.3203	71.5127	105.951	95.7423	65.9345	116.553	85.0832	149.128	103.817	149.706	99.6008	110.356	80.545	99.7365	96.8802	81.7136	81.4853	93.8304	87.633	112.53	116.974	100.086	81.8601	105.266	101.797	103.43	104.465	92.7896	80.6951	110.418	97.2881	101.367	82.9742	111.916	96.7453	127.346
P42285	Exosome RNA helicase MTR4 OS=Homo sapiens OX=9606 GN=MTREX PE=1 SV=3	FALSE	51	211	52	50	89.029	107.127	115.349	102.203	111.187	96.1078	96.8161	87.7489	125.945	95.3605	106.664	104.488	92.661	86.0939	83.4287	99.7898	72.4694	89.0917	108.282	139.823	113.345	97.7158	99.0366	105.243	92.0231	77.4366	94.3796	100.741	101.927	101.171	111.441	95.8741	92.6666	139.285	104.752	106.766	104.627	100.873	77.513	91.3142	99.2528	107.009	93.4224
Q10570	Cleavage and polyadenylation specificity factor subunit 1 OS=Homo sapiens OX=9606 GN=CPSF1 PE=1 SV=2	FALSE	50	124	42	50	115.116	108.701	104.084	106.379	93.9484	79.773	99.8982	86.8851	98.1269	118.726	98.4149	100.648	113.132	85.2822	93.6085	97.2763	98.6572	103.56	89.8743	97.7518	97.2367	116.242	93.9225	81.8313	94.3857	83.215	98.0937	104.334	101.104	112.348	124.117	103.327	98.8039	112.86	109.86	101.406	113.139	95.9344	98.5813	83.2663	101.013	103.513	98.1899
O43795	Unconventional myosin-Ib OS=Homo sapiens OX=9606 GN=MYO1B PE=1 SV=3	FALSE	58	269	56	50	94.7644	91.3853	80.9102	189.647	56.0097	76.9436	92.9666	103.158	111.629	119.789	62.1333	117.687	79.373	127.805	93.3583	102.441	74.9936	103.147	141.899	85.8912	90.3838	129.941	118.241	97.33	120.605	77.4763	82.044	124.07	90.1981	84.3643	77.0893	102.326	102.395	174.486	86.7185	57.8166	88.0455	80.6727	121.799	64.9885	124.677	125.332	84.0622
P35606	Coatomer subunit beta' OS=Homo sapiens OX=9606 GN=COPB2 PE=1 SV=2	FALSE	50	316	69	50	88.1733	90.9017	101.745	103.017	102.009	118.947	108.787	116.899	96.4936	95.9148	95.6662	100.594	95.2566	111.568	73.1178	100.909	94.8765	97.51	97.1402	110.471	100.435	92.0953	95.9625	102.531	115.754	100.304	110.162	107.257	93.4048	90.4405	92.8191	98.8361	92.863	79.3028	106.193	156.043	115.034	82.3143	73.3855	113.436	84.9248	81.0715	113.827
Q14203	Dynactin subunit 1 OS=Homo sapiens OX=9606 GN=DCTN1 PE=1 SV=3	FALSE	50	177	48	50	118.303	102.198	80.8602	94.6948	91.1246	104.773	95.4731	111.459	107.748	94.3324	103.218	90.9319	95.6265	119.914	86.3382	103.005	77.0884	97.5079	94.2142	92.9542	103.654	110.264	114.316	110.035	104.938	89.2941	93.5816	84.037	95.5334	107.899	124.619	100.064	107.913	101.298	118.303	90.4012	87.3796	104.808	90.2476	84.2217	109.174	81.5945	99.685
Q6ZNJ1	Neurobeachin-like protein 2 OS=Homo sapiens OX=9606 GN=NBEAL2 PE=1 SV=2	FALSE	50	100	29	50	114.58	75.4898	74.2029	100.369	123.019	90.1121	102.096	70.0436	144.572	108.317	102.433	77.5762	94.894	99.1437	126.086	97.0655	73.8111	149.267	67.8453	61.2413	167.382	101.276	97.5469	91.0724	75.4419	242.228	83.0439	53.3142	87.461	89.7549	70.0226	89.2915	89.4488	94.5128	69.5979	175.011	66.017	129.269	180.419	108.961	65.6338	93.1896	124.632
Q14697	Neutral alpha-glucosidase AB OS=Homo sapiens OX=9606 GN=GANAB PE=1 SV=3	FALSE	50	474	68	50	85.5268	97.8024	108.77	85.0578	105.898	91.2107	111.842	135.621	83.7678	81.7448	103.543	109.846	90.1023	119.794	88.9839	100.489	105.638	85.754	127.031	92.3072	101.221	99.9646	94.1789	78.2671	84.573	127.975	94.3938	115.95	117.467	82.0627	90.12	103.096	88.0224	97.5491	118.754	91.8625	102.348	84.9487	123.511	129.939	68.5891	85.0231	110.579
Q9UPU5	Ubiquitin carboxyl-terminal hydrolase 24 OS=Homo sapiens OX=9606 GN=USP24 PE=1 SV=3	FALSE	51	113	24	50	120.615	94.1632	93.5236	112.437	108.126	70.7351	104.465	91.9728	109.14	90.5919	92.7944	97.0628	90.7097	142.087	86.9899	94.586	83.466	64.9288	77.7562	118.057	119.493	109.001	126.789	96.5024	88.5733	120.136	85.8074	92.3985	127.843	89.0579	104.505	95.6844	108.905	109.896	82.7178	98.1363	115.699	116.532	109.21	98.4099	97.5319	92.2478	103.139
P22102	Trifunctional purine biosynthetic protein adenosine-3 OS=Homo sapiens OX=9606 GN=GART PE=1 SV=1	FALSE	50	422	65	50	100.661	118.425	93.3537	95.6108	98.1561	102.529	105.708	87.5885	116.525	80.9421	111.637	67.862	120.781	120.097	78.2126	101.913	94.061	101.893	113.302	106.396	124.905	102.096	107.092	92.8552	89.135	81.9205	100.48	92.3889	104.001	83.9755	109.74	95.7592	91.9215	122.106	95.8397	89.7137	112.257	152.96	112.471	84.8013	80.0919	98.2414	99.396
P02545	Prelamin-A/C OS=Homo sapiens OX=9606 GN=LMNA PE=1 SV=1	FALSE	53	909	72	50	94.706	84.6104	122.023	149.396	91.311	88.1804	100.106	114.343	110.521	108.755	84.4104	159.99	51.3958	65.2139	76.6908	98.3484	110.384	99.559	72.0993	92.6321	71.1306	67.9911	139.116	123.545	98.0257	111.266	106.866	126.855	73.9875	129.402	64.2014	112.94	99.047	84.795	63.7743	120.437	62.6686	86.7143	81.9109	130.593	76.9325	114.497	89.9747
Q8NI27	THO complex subunit 2 OS=Homo sapiens OX=9606 GN=THOC2 PE=1 SV=2	FALSE	50	160	34	50	95.0265	89.0505	109.888	91.9043	122.88	70.1244	111.198	113.591	95.6291	114.533	92.1355	92.0487	130.638	89.5735	85.4373	96.3418	96.5009	108.711	107.236	99.806	105.506	91.715	92.994	119.828	87.3391	81.4079	116.348	95.6836	94.7563	89.0411	107.575	105.552	80.408	100.528	109.356	88.251	103.124	114.338	111.574	86.2111	114.964	118.425	106.827
Q5JTH9	RRP12-like protein OS=Homo sapiens OX=9606 GN=RRP12 PE=1 SV=2	FALSE	51	193	47	50	85.2964	93.1312	127.507	107.697	113.322	70.7308	100.874	81.3071	112.51	128.308	108.025	88.0943	119.529	94.7687	76.3935	92.5047	112.285	90.6873	91.9974	103.304	108.839	87.2581	99.1809	116.486	78.6466	77.7047	81.6518	118.913	109.331	106.675	117.658	99.3813	97.9207	81.3323	104.866	96.4103	105.95	78.97	98.1893	119.819	77.8726	117.64	98.277
Q9H0A0	RNA cytidine acetyltransferase OS=Homo sapiens OX=9606 GN=NAT10 PE=1 SV=2	FALSE	50	271	61	50	87.0444	115.351	114.817	87.0136	111.142	89.7957	106.569	87.9973	92.3931	128.97	93.8448	85.4514	93.9104	115.748	86.0182	103.934	102.596	131.319	81.6831	84.8972	94.3969	116.122	105.292	128.734	83.5604	78.2947	87.5324	89.8377	112.319	85.2479	118.202	99.9651	79.877	109.535	107.079	92.1706	119.072	101.191	140.884	98.6865	99.8733	125.008	72.728
O00410	Importin-5 OS=Homo sapiens OX=9606 GN=IPO5 PE=1 SV=4	FALSE	53	468	66	50	86.4079	128.229	81.9434	91.3864	125.27	72.8859	101.597	121.19	138.725	89.9019	75.3359	76.7242	108.36	101.368	97.4648	103.21	88.6587	109.416	117.197	134.94	102.696	134.162	82.1448	102.733	108.816	94.3518	69.8985	71.8751	116.256	82.1257	92.0897	92.64	86.9431	125.527	97.8666	133.342	163.5	118.854	76.9629	79.5565	117.445	70.8925	76.0113
Q16891	MICOS complex subunit MIC60 OS=Homo sapiens OX=9606 GN=IMMT PE=1 SV=1	FALSE	50	372	72	49	85.7408	90.0132	118.315	91.5289	87.3625	105.453	109.923	94.7555	86.3004	128.544	109.565	87.8728	100.394	107.072	97.8165	99.3443	120.367	99.2483	94.5775	82.387	89.4286	112.727	89.4177	101.454	86.7108	87.6244	119.782	112.099	117.819	85.3606	97.2416	103.755	87.1832	106.569	101.87	100.653	99.041	85.4732	121.964	115.509	86.9481	98.8892	122.986
P50748	Kinetochore-associated protein 1 OS=Homo sapiens OX=9606 GN=KNTC1 PE=1 SV=1	FALSE	49	101	25	49	91.7405	80.6935	78.7209	96.105	117.463	96.2868	127.951	91.4144	105.025	78.9686	101.369	91.3678	131.34	112.429	102.473	96.6527	63.2209	79.195	86.7192	77.4592	182.592	102.211	107.919	107.096	111.661	87.9993	71.3351	106.033	100.116	135.677	80.5634	100.203	97.7894	99.0118	116.877	122.614	93.3715	95.9298	91.6057	83.8005	111.248	96.8806	86.7159
Q14966	Zinc finger protein 638 OS=Homo sapiens OX=9606 GN=ZNF638 PE=1 SV=2	FALSE	49	119	32	49	102.918	102.241	104.001	114.302	101.872	88.0651	91.5714	88.0095	103.821	112.165	97.2093	115.77	96.3401	73.0718	113.045	95.5992	96.3874	107.091	113.961	107.502	80.3368	100.914	103.004	101.064	91.1743	83.1398	88.9582	98.0525	88.2793	118.408	120.82	100.907	120.975	90.7647	100.725	105.867	92.6092	85.8307	99.0013	85.7972	127.378	107.481	92.0697
P23229	Integrin alpha-6 OS=Homo sapiens OX=9606 GN=ITGA6 PE=1 SV=5	FALSE	49	272	54	49	179.661	80.2797	86.6483	84.646	95.2588	74.789	113.036	53.0885	102.499	81.3421	85.1693	87.7813	93.4102	166.929	123.654	91.808	115.454	170.426	64.2314	125.658	98.1214	113.22	71.6835	76.5428	104.86	112.281	130.624	99.1457	88.1906	76.0198	45.2105	108.331	55.2959	114.114	62.2548	143.006	133.077	112.932	145.198	76.7062	44.3391	95.6618	118.644
Q5VZ89	DENN domain-containing protein 4C OS=Homo sapiens OX=9606 GN=DENND4C PE=1 SV=3	FALSE	49	116	35	49	110.826	69.5282	83.0323	130.131	77.0933	69.5005	112.444	77.7382	194.943	90.9844	79.4703	83.1452	119.93	115.624	81.4914	104.118	97.9895	189.913	91.6564	76.7304	114.314	102.757	112.925	75.6878	67.7142	122.041	84.1194	89.8405	121.015	77.9556	78.9829	96.3593	76.8611	91.032	131.122	89.3476	123.796	117.111	170.671	108.496	78.1676	67.4563	92.3029
O00159	Unconventional myosin-Ic OS=Homo sapiens OX=9606 GN=MYO1C PE=1 SV=4	FALSE	51	239	52	49	100.42	99.1345	88.7406	102.359	131.121	90.0266	83.3227	123.554	106.004	93.3237	95.5572	126.073	58.04	110.318	97.7382	94.2678	80.477	86.2754	103.815	113.81	106.461	100.49	105.399	157.718	93.3689	83.022	106.77	113.13	63.4338	106.839	75.8352	103.157	150.702	115.665	116.59	80.6061	65.9785	65.6458	84.5217	88.5591	85.5399	75.3829	94.836
O43491	Band 4.1-like protein 2 OS=Homo sapiens OX=9606 GN=EPB41L2 PE=1 SV=1	FALSE	54	343	59	49	123.369	83.3803	70.1252	114.965	58.1012	71.0273	162.097	51.3058	145.462	55.7491	109.767	95.3723	125.129	83.3411	149.281	101.527	121.87	184.295	66.2164	68.4526	120.145	164.023	71.9821	69.1412	76.7552	82.7757	55.3938	130.583	106.157	118.5	66.8951	96.8152	124.777	79.6171	43.8354	36.9549	112.554	70.6321	145.725	92.1985	49.4011	144.021	50.4735
Q8N3C0	Activating signal cointegrator 1 complex subunit 3 OS=Homo sapiens OX=9606 GN=ASCC3 PE=1 SV=3	FALSE	49	101	28	49	99.0595	115.988	96.9615	126.74	130.668	68.6193	87.0333	83.6175	120.804	98.7477	85.8536	101.614	106.611	92.0443	87.6546	97.9834	94.454	84.5862	86.1365	100.585	108.964	126.044	76.0856	117.119	100.186	108.174	94.9462	88.9138	94.9284	99.7375	120.416	98.7234	96.5909	89.3701	79.9049	95.75	111.3	139.131	86.8316	86.6638	105.364	94.6628	95.9528
Q9UKK3	Protein mono-ADP-ribosyltransferase PARP4 OS=Homo sapiens OX=9606 GN=PARP4 PE=1 SV=3	FALSE	49	139	38	49	91.8104	81.8154	75.6405	66.2003	99.1502	70.0539	71.9741	55.7619	174.302	117.36	176.682	118.719	100.801	109.509	97.2345	92.986	105.063	166.203	80.5577	80.0908	106.678	106.487	111.589	64.0803	77.8032	109.433	103.116	79.7422	124.789	99.4136	80.4305	104.524	69.6302	84.2413	69.58	117.207	104.694	130.766	128.21	119.622	86.6072	100.96	138.508
O14980	Exportin-1 OS=Homo sapiens OX=9606 GN=XPO1 PE=1 SV=1	FALSE	49	414	56	49	92.633	100.738	95.2773	98.2123	103.428	98.9018	107.523	102.468	93.879	103.698	99.7175	111.409	108.046	95.8788	86.5465	101.644	93.7506	100.687	111.078	106.835	90.377	109.662	103.017	119.22	93.1358	86.3655	84.7434	92.114	93.9047	108.722	107.59	98.7971	101.331	91.488	101.024	99.8917	98.7558	98.4847	101.013	89.7356	121.455	92.1472	103.761
Q9Y520	Protein PRRC2C OS=Homo sapiens OX=9606 GN=PRRC2C PE=1 SV=4	FALSE	51	108	21	49	88.5614	95.479	85.8798	104.518	105.631	89.0862	89.3675	98.3672	114.851	88.9302	83.8061	110.097	102.517	89.397	155.926	97.5864	105.89	109.932	111.726	109.682	100.906	86.338	94.6695	101.313	114.104	75.772	96.25	100.58	89.5392	107.735	98.3609	97.204	120.626	111.224	81.4796	92.537	84.3979	102.78	89.0499	93.2575	90.1602	99.9389	110.925
P49588	Alanine--tRNA ligase, cytoplasmic OS=Homo sapiens OX=9606 GN=AARS1 PE=1 SV=2	FALSE	49	511	56	49	102.409	102.573	123.512	79.1324	82.4043	96.1752	121.812	129.914	73.9885	94.0449	86.6105	94.068	149.512	96.9743	63.3344	103.536	90.6858	73.5158	120.5	97.4803	99.1725	69.247	102.296	120.131	115.184	86.7831	117.112	109.887	77.5057	113.327	99.0355	108.138	80.8901	78.1282	156.504	124.987	89.5024	70.5351	82.435	107.759	127.488	88.0133	112.304
Q15075	Early endosome antigen 1 OS=Homo sapiens OX=9606 GN=EEA1 PE=1 SV=2	FALSE	50	98	38	49	110.16	84.8234	106.202	77.0756	83.0991	89.0596	99.0995	69.3006	93.4154	105.125	87.5616	110.943	99.0168	94.9395	191.51	98.6687	133.334	100.832	98.8049	91.8908	86.6657	118.25	94.1772	103.416	94.4681	72.4726	107.493	80.1197	94.2733	109.309	112.581	101.913	82.69	66.7586	80.061	60.7034	104.151	110.19	128.115	107.587	95.1091	126.826	80.9648
Q14764	Major vault protein OS=Homo sapiens OX=9606 GN=MVP PE=1 SV=4	FALSE	48	338	66	48	91.2865	86.9255	74.302	74.7725	87.2331	97.1597	79.3962	51.1092	137.235	137.756	152.456	119.104	105.999	112.808	96.2584	96.1994	105.305	146.378	70.5092	68.3267	138.197	73.3852	89.7354	56.6941	87.811	141.966	148.469	95.2635	91.8941	112.666	71.0003	102.398	62.0861	90.3289	57.3771	120.422	90.7638	122.521	102.615	121.364	79.0087	122.414	136.951
Q99460	26S proteasome non-ATPase regulatory subunit 1 OS=Homo sapiens OX=9606 GN=PSMD1 PE=1 SV=2	FALSE	48	308	58	48	112.395	116.445	90.2931	108.835	98.3107	88.5334	96.2204	98.5804	106.779	86.2502	95.9409	80.9362	99.8176	123.737	93.8797	103.048	87.6074	96.3159	102.799	107.907	117.711	93.9298	94.2198	105.958	98.2123	92.3597	98.4026	94.4526	101.475	96.7777	112.094	99.7772	101.158	117.656	87.3566	79.0671	107.37	111.468	93.4566	89.9101	96.4171	100.884	93.167
Q92896	Golgi apparatus protein 1 OS=Homo sapiens OX=9606 GN=GLG1 PE=1 SV=2	FALSE	48	173	47	48	101.783	144.655	88.3539	101.571	134.767	95.9026	106.949	72.9862	130.552	64.6741	78.3615	86.5892	115.22	107.761	75.0198	94.8545	97.0495	125.314	85.0691	81.8223	79.752	111.237	93.6473	112.44	105.462	54.0034	163.414	86.4931	101.262	122.773	80.7215	99.5397	55.1385	77.7693	37.3905	95.6801	159.961	123.232	91.0139	95.296	150.041	109.504	143.223
Q9H2G2	STE20-like serine/threonine-protein kinase OS=Homo sapiens OX=9606 GN=SLK PE=1 SV=1	FALSE	49	159	47	48	126.563	81.2994	175.171	111.936	92.1799	91.8053	109.849	80.4045	99.7967	69.5201	73.6591	86.4948	123.067	118.849	61.1942	98.2106	73.2179	68.4484	95.7761	147.991	69.4617	98.2959	91.3256	101.059	144.777	117.289	116.893	80.9382	102.459	93.588	99.1865	99.2937	92.9441	107.047	73.4962	105.395	81.4351	103.85	72.5571	114.217	105.586	78.2535	105.647
Q8N201	Integrator complex subunit 1 OS=Homo sapiens OX=9606 GN=INTS1 PE=1 SV=2	FALSE	48	102	27	48	88.3239	104.862	107.92	104.038	92.0768	75.989	91.0896	97.8651	122.057	109.737	92.6289	101.759	121.675	98.1272	95.0308	96.8207	99.5295	102.953	92.1886	106.362	92.4651	120.216	102.814	102.913	96.0716	82.9647	105.053	91.3057	110.681	97.5076	99.02	97.9545	82.1658	104.892	116.08	119.182	109.884	102.176	106.849	88.7377	121.691	94.6496	92.7397
Q13428	Treacle protein OS=Homo sapiens OX=9606 GN=TCOF1 PE=1 SV=3	FALSE	49	160	35	48	94.3113	85.1144	117.466	90.7572	83.2465	129.256	107.636	86.5714	100.58	108.071	91.3905	112.329	75.6704	89.7421	136.184	91.6731	129.208	108.273	97.62	99.4191	94.3893	82.1612	95.1002	107.574	78.8154	72.7961	88.8829	122.446	108.411	100.586	116.281	98.0372	77.7697	102.038	73.6447	76.4947	79.3109	109.248	63.4605	114.372	61.9622	118.144	139.207
P31948	Stress-induced-phosphoprotein 1 OS=Homo sapiens OX=9606 GN=STIP1 PE=1 SV=1	FALSE	48	389	68	48	98.6375	126.044	89.0014	81.8707	120.38	114.312	114.083	84.5074	74.1854	81.3388	97.1654	92.9535	89.8743	97.9545	134.999	102.692	119.459	80.6847	101.509	98.6532	114.117	94.4547	79.2827	91.9841	92.1443	99.7381	96.5739	107.952	110.971	85.455	128.113	98.908	104.199	97.3014	64.1837	72.7583	114.952	95.0187	122.802	118.342	64.8893	91.3952	97.3395
P11387	DNA topoisomerase 1 OS=Homo sapiens OX=9606 GN=TOP1 PE=1 SV=2	FALSE	53	310	55	48	90.5783	123.902	96.146	78.8722	113.768	113.858	106.307	110.168	81.0757	134.308	99.5581	80.0326	98.7768	76.7497	92.6754	103.224	86.5971	86.6247	107.115	129.387	80.4803	105.008	83.0826	100.254	80.1579	77.6179	66.1396	91.9816	172.149	68.9413	161.484	102.98	69.1557	101.009	104.648	95.9137	106.804	146.872	107.874	106.089	120.579	99.001	76.2659
O94906	Pre-mRNA-processing factor 6 OS=Homo sapiens OX=9606 GN=PRPF6 PE=1 SV=1	FALSE	47	172	53	47	89.029	103.061	110.48	86.4664	103.211	93.8654	99.1725	115.061	91.9064	100.005	109.987	132.66	96.349	81.7596	88.7833	98.2024	98.61	117.491	101.763	125.68	91.9439	121.695	79.48	99.8875	98.0787	81.1596	91.0468	94.7346	91.4349	92.7108	114.012	100.273	88.1406	95.9649	116.818	94.7196	114.59	123.66	96.8967	82.847	123.412	95.1465	96.8878
P52272	Heterogeneous nuclear ribonucleoprotein M OS=Homo sapiens OX=9606 GN=HNRNPM PE=1 SV=3	FALSE	47	477	70	47	93.0235	102.576	122.902	93.0811	95.2199	96.2523	109.738	105.277	92.9301	91.7857	95.8058	101.215	106.433	88.9973	101.246	103.516	94.0445	104.424	126.318	91.9237	98.8393	97.3662	86.969	92.2778	105.987	80.8837	108.727	105.802	104.068	93.7486	106.225	102.396	73.7147	103.348	134.999	102.112	109	98.0849	94.6423	84.5563	109.696	101.71	123.195
Q92538	Golgi-specific brefeldin A-resistance guanine nucleotide exchange factor 1 OS=Homo sapiens OX=9606 GN=GBF1 PE=1 SV=2	FALSE	47	128	33	47	93.9521	115.745	95.7114	92.6106	91.6728	100.28	104.84	107.431	98.5249	87.4572	104.457	100.909	107.382	121.24	79.5579	98.2305	94.3925	91.749	103.629	137.98	94.1439	74.716	110.028	113.993	107.974	89.606	93.5967	85.9049	87.5554	114.633	98.3286	101.77	109.467	104.106	116.667	108.966	91.6903	84.6689	99.2373	91.9643	104.841	80.8437	80.616
O60313	Dynamin-like 120 kDa protein, mitochondrial OS=Homo sapiens OX=9606 GN=OPA1 PE=1 SV=3	FALSE	47	227	55	47	89.8766	72.6422	60.8075	66.746	73.263	103.196	132.716	106.243	91.9055	159.232	124.042	125.571	90.1068	115.737	87.3918	100.524	159.12	155.634	83.9756	88.3384	94.8659	112.833	93.5064	115.14	59.7067	75.4582	69.7764	97.6905	124.117	72.32	98.0856	99.4319	85.8416	86.5603	135.979	101.971	107.967	91.4565	100.231	147.398	90.8835	114.414	56.4048
O60287	Nucleolar pre-ribosomal-associated protein 1 OS=Homo sapiens OX=9606 GN=URB1 PE=1 SV=4	FALSE	47	120	28	47	94.6157	95.9473	120.702	92.7011	100.023	84.3524	90.9684	88.8672	98.4717	121.207	116.491	102.043	100.723	103.869	94.59	94.4279	95.8235	96.8533	99.6688	107.85	105.771	112.102	104.263	102.161	85.5351	84.0624	90.328	98.9894	98.6216	96.8273	121.782	99.3616	89.793	93.3986	138.606	94.6027	73.4142	111.036	108.9	103.408	81.7039	105.514	93.9062
P78344	Eukaryotic translation initiation factor 4 gamma 2 OS=Homo sapiens OX=9606 GN=EIF4G2 PE=1 SV=1	FALSE	47	227	53	47	106.436	105.39	94.0506	96.5359	126.547	89.6059	130.074	81.7918	96.3631	79.6104	100.134	98.8439	99.9067	103.232	87.9971	103.481	79.215	115.38	118.017	112.772	111.337	102.214	109.074	112.684	88.2789	84.7117	93.6196	97.8516	92.9299	87.1951	96.0601	98.6593	96.2204	123.143	150.859	79.7544	87.5741	115.823	120.907	76.4447	91.843	106.767	74.7353
P53618	Coatomer subunit beta OS=Homo sapiens OX=9606 GN=COPB1 PE=1 SV=3	FALSE	47	364	56	47	89.4338	90.9838	103.856	102.453	114.482	116.346	97.0862	112.827	101.355	92.5745	96.4885	99.2826	93.253	113.081	75.168	101.33	99.098	100.573	93.1045	111.12	97.4577	92.4991	89.2254	93.0367	117.788	103.488	111.305	111.693	96.8999	89.5054	93.5191	99.6875	89.8649	99.3137	100.392	148.352	109.963	84.2422	73.4675	110.937	84.9597	79.0615	109.87
Q86U86	Protein polybromo-1 OS=Homo sapiens OX=9606 GN=PBRM1 PE=1 SV=1	FALSE	47	89	32	47	120.783	106.451	101.482	67.9383	96.3931	77.3474	117.491	109.048	108.463	80.5331	97.0033	97.7554	113.339	93.0442	118.898	94.0299	84.0758	123.291	98.9855	60.9617	46.4547	146.064	109.054	90.9386	94.3077	112.312	63.2291	98.9566	137.977	122.268	105.96	105.163	83.8719	75.9147	94.446	93.817	133.172	113.793	100.456	77.7945	131.906	147.087	96.8457
Q7LBC6	Lysine-specific demethylase 3B OS=Homo sapiens OX=9606 GN=KDM3B PE=1 SV=2	FALSE	49	131	42	47	106.891	110.203	101.812	83.881	88.6272	90.2786	104.835	79.4522	123.945	98.547	99.3565	132.176	105.219	98.8562	85.9987	89.9224	65.0222	125.679	94.5978	98.843	102.754	132.487	89.9897	89.8579	72.2152	85.1239	102.587	106.874	125.77	98.7869	113.238	96.1755	97.2661	94.2165	90.1272	98.9027	127.588	123.809	97.5682	76.1991	114.284	103.407	88.9009
P35658	Nuclear pore complex protein Nup214 OS=Homo sapiens OX=9606 GN=NUP214 PE=1 SV=2	FALSE	47	142	36	47	97.5212	74.604	101.651	97.3477	95.7408	81.0099	105.672	91.2468	108.919	110.538	104.701	125.347	102	102.964	103.999	96.7387	93.9134	88.627	98.6147	100.87	97.8577	102.948	95.3864	110.369	87.9903	90.3943	95.2802	112.885	91.4137	100.226	130.666	102.558	110.899	94.5754	77.8195	103.579	94.1673	102.838	113.294	102.715	85.4165	98.3424	110.382
P14625	Endoplasmin OS=Homo sapiens OX=9606 GN=HSP90B1 PE=1 SV=1	FALSE	60	980	72	47	98.7361	102.84	121.96	92	96.0335	96.1828	111.351	76.7607	96.1757	95.5426	94.8378	79.9921	126.327	114.18	86.8694	110.211	92.1017	83.0088	141.803	101.913	95.8646	81.6452	76.8702	94.7934	100.027	124.786	90.0812	126.885	130.992	74.211	83.0423	101.975	92.0255	87.8601	147.719	132.37	98.839	68.444	86.4765	122.277	90.123	101.233	72.4222
Q5JRX3	Presequence protease, mitochondrial OS=Homo sapiens OX=9606 GN=PITRM1 PE=1 SV=3	FALSE	47	170	55	47	109.214	68.0191	96.6596	98.0379	107.544	102.358	104.909	93.5314	80.5185	115.356	98.0723	118.566	118.89	117.526	76.4688	94.331	86.5484	86.9158	72.1955	68.527	106.237	97.4099	130.887	106.347	86.2577	111.897	83.2787	151.457	110.258	91.2801	103.249	107.255	60.3067	75.0967	120.42	117.062	108.563	106.808	94.6475	125.651	73.7048	124.147	125.06
P33991	DNA replication licensing factor MCM4 OS=Homo sapiens OX=9606 GN=MCM4 PE=1 SV=5	FALSE	48	264	60	47	107.418	109.707	70.4421	99.096	124.968	110.123	99.4591	112.972	95.0586	75.4378	93.6332	72.8694	138.347	80.5027	106.655	103.311	82.1051	93.2314	104.799	107.23	125.697	154.602	92.4664	123.586	110.358	51.6484	79.8659	71.3423	67.5634	126.683	116.869	91.9538	142.504	132.391	103.739	95.2478	116.323	142.521	112.351	43.1064	124.406	94.2786	106.411
Q12768	WASH complex subunit 5 OS=Homo sapiens OX=9606 GN=WASHC5 PE=1 SV=1	FALSE	47	113	47	47	85.2553	79.8655	115.632	98.3077	104.198	95.7548	108.111	76.6964	101.439	113.897	107.346	107.497	127.812	104.288	80.3973	93.5029	89.1493	86.5572	96.1183	103.829	82.3806	101.945	118.02	94.6296	98.3361	96.4078	99.0239	94.203	112.163	128.06	95.7831	103.394	76.4983	95.6892	92.2458	108.312	88.469	101.323	99.3782	82.2368	194.314	100.905	93.9895
Q8N1F7	Nuclear pore complex protein Nup93 OS=Homo sapiens OX=9606 GN=NUP93 PE=1 SV=2	FALSE	47	210	60	47	91.8139	108.57	110.332	91.7661	99.1595	82.3622	108.602	88.0941	94.9145	115.171	100.77	104.175	112.619	102.125	87.6233	101.903	92.4368	100.21	92.929	107.529	82.547	102.673	105.598	127.775	91.3449	91.9909	87.6701	102.305	97.0927	100.86	118.273	98.7663	85.2814	107.149	95.9318	88.5098	106.912	102.202	113.254	103.574	111.26	97.2657	105.769
Q14669	E3 ubiquitin-protein ligase TRIP12 OS=Homo sapiens OX=9606 GN=TRIP12 PE=1 SV=1	FALSE	48	143	31	47	93.9371	121.966	76.5346	106.257	120.567	95.1629	88.442	67.0807	107.585	106.42	104.89	119.177	86.4809	92.7825	112.513	100.204	84.2263	120.424	96.2685	121.582	111.031	156.023	86.8212	90.3808	97.307	83.3689	91.8357	70.8109	95.8009	82.546	118.376	93.1982	97.8105	152.011	110.241	86.8696	98.5867	123.502	85.694	63.6208	95.8587	105.344	107.428
Q9Y4G6	Talin-2 OS=Homo sapiens OX=9606 GN=TLN2 PE=1 SV=4	FALSE	66	187	33	47	117.71	75.7133	155.698	115.105	64.595	79.5556	94.2385	68.1575	108.544	91.7702	117.445	80.4314	112.125	113.917	98.9994	105.996	100.283	69.6537	78.7435	79.123	141.802	114.244	70.7119	85.9215	143.85	112.409	134.975	99.2352	82.0264	115.272	70.453	101.297	74.5486	91.8244	89.8918	63.2816	93.0474	114.967	139.054	76.2186	71.3903	99.124	151.078
Q9BSJ8	Extended synaptotagmin-1 OS=Homo sapiens OX=9606 GN=ESYT1 PE=1 SV=1	FALSE	48	278	53	47	109.055	78.8515	127.302	89.8102	92.1402	88.348	124.425	98.861	102.388	77.3188	88.6066	93.5708	121.127	115.516	93.2145	99.4651	68.0515	89.1761	106.157	82.7512	94.5649	116.609	120.877	112.68	99.9318	101.175	74.6534	110.704	98.707	104.681	123.295	95.9863	64.9484	88.9733	111.794	80.9747	83.1096	90.7024	82.1388	84.813	107.065	122.734	134.422
P38646	Stress-70 protein, mitochondrial OS=Homo sapiens OX=9606 GN=HSPA9 PE=1 SV=2	FALSE	47	908	66	46	84.8896	90.4354	180.747	83.5275	77.5844	89.1859	107.991	86.289	92.5823	106.899	119.122	85.153	92.4569	98.7443	103.351	101.042	96.4616	95.7603	115.372	91.193	91.8228	90.957	76.7497	93.3257	83.6248	80.5407	123.885	113.427	128.366	85.059	127.792	105.664	60.868	91.5181	117.54	108.935	98.2203	86.7568	68.4725	142.439	72.2537	95.1313	120.915
P13010	X-ray repair cross-complementing protein 5 OS=Homo sapiens OX=9606 GN=XRCC5 PE=1 SV=3	FALSE	47	756	72	46	98.4796	130.888	103.424	93.2411	92.7211	90.6371	106.926	107.881	90.1976	104.57	99.8018	95.4842	94.2893	101.231	91.9705	98.2578	100.483	93.5361	108.35	121.452	102.318	99.9355	80.2563	111.88	87.6327	81.3121	119.793	84.9007	87.2878	97.0824	123.271	100.51	96.3433	95.9303	87.2289	119.378	75.2402	104.922	110.017	90.3951	101.253	99.544	119.593
P18583	Protein SON OS=Homo sapiens OX=9606 GN=SON PE=1 SV=4	FALSE	46	144	32	46	106.397	105.237	114.402	104.268	94.174	98.3277	90.0769	103.164	93.7875	98.5705	103.776	96.3108	103.743	88.7538	98.8985	100.114	99.446	100.909	116.486	118.014	91.7922	82.2972	108.723	104.024	97.5797	76.8024	109.686	98.573	89.2846	96.9142	111.449	98.0198	103.566	111.295	112.106	93.8687	91.5878	87.0988	92.0539	94.5383	91.6068	121.042	115.998
P42858	Huntingtin OS=Homo sapiens OX=9606 GN=HTT PE=1 SV=2	FALSE	46	100	21	46	108.414	68.8925	93.727	112.112	102.834	106.42	100.879	92.4245	103.977	91.6248	120.982	100.772	123.382	92.3433	79.871	101.346	85.1879	85.0881	107.324	110.415	102.768	102.574	94.3016	117.814	98.5401	98.7324	98.4222	96.9053	105.736	89.4155	107.291	99.4854	114.709	107.822	102.838	94.5955	91.6119	91.6811	104.593	82.8897	116.376	89.9532	97.2317
Q14566	DNA replication licensing factor MCM6 OS=Homo sapiens OX=9606 GN=MCM6 PE=1 SV=1	FALSE	46	205	55	46	120.493	110.48	59.7877	105.385	121.755	90.5432	90.0398	105.365	105.481	81.0664	95.0306	63.4077	162.024	77.1517	106.206	105.784	72.5744	94.3083	104.151	107.936	132.156	157.37	95.3766	140.552	100.752	42.7394	78.6717	69.6108	64.7909	133.763	114.38	90.867	144.339	132.347	104.468	92.1693	113.898	146.789	115.291	42.0131	125.817	97.9053	100.503
O43707	Alpha-actinin-4 OS=Homo sapiens OX=9606 GN=ACTN4 PE=1 SV=2	FALSE	68	1368	76	46	117.156	82.1964	91.9493	83.0946	109.956	113.492	93.1751	95.4114	78.8462	97.0296	122.315	124.799	79.8121	92.4742	116.775	101.518	129.444	84.8384	85.0013	101.516	111.198	105.446	87.8509	103.971	82.9642	112.222	93.4798	139.596	75.6914	118.214	65.7186	102.848	158.831	73.2135	75.4568	89.436	89.9972	72.4515	126.472	74.0714	63.6894	110.605	63.0376
Q9ULT8	E3 ubiquitin-protein ligase HECTD1 OS=Homo sapiens OX=9606 GN=HECTD1 PE=1 SV=3	FALSE	46	89	23	46	79.1114	181.297	92.5053	97.8747	97.1096	105.253	100.641	85.3461	98.8767	98.1844	110.69	103.415	82.1832	78.8472	84.4808	104.185	72.3333	108.065	108.927	112.487	126.239	84.4559	105.619	95.3211	139.876	88.2255	84.0226	73.4512	81.4297	101.676	129.873	87.9978	73.1594	148.848	87.4921	81.5398	93.9038	109.31	86.4051	94.7513	94.2785	111.923	101.324
Q9ULV0	Unconventional myosin-Vb OS=Homo sapiens OX=9606 GN=MYO5B PE=1 SV=3	FALSE	54	112	35	46	143.061	69.0479	92.1519	130.253	80.5434	59.7356	87.1868	75.5579	145.16	93.0716	88.2413	68.4547	124.156	142.6	97.2215	103.557	93.9107	66.6458	98.9086	60.7307	89.8599	110.451	77.9377	127.728	68.829	368.422	101.982	76.1986	75.0085	61.4938	38.8426	83.0512	142.778	135.532	116.239	123.604	124.436	115.779	113.856	90.0301	58.1037	80.0582	82.0631
Q9BZF9	Uveal autoantigen with coiled-coil domains and ankyrin repeats OS=Homo sapiens OX=9606 GN=UACA PE=1 SV=2	FALSE	48	96	37	46	130.377	94.4913	115.675	84.177	91.4662	135.642	68.8456	78.5439	84.7506	95.5844	121.136	121.687	91.666	96.0208	102.605	87.3316	79.8259	95.2418	94.7311	128.435	98.3205	101.541	141.532	101.054	110.354	74.4005	97.7921	77.9323	91.9771	130.089	65.8624	110.911	85.6296	89.3417	88.125	97.0615	91.1561	79.8099	92.3155	85.7178	69.6741	111.231	148.815
O00429	Dynamin-1-like protein OS=Homo sapiens OX=9606 GN=DNM1L PE=1 SV=2	FALSE	46	252	74	46	92.3984	89.4649	128.51	113.174	87.4782	89.4392	112.514	94.9526	100.167	91.8097	91.1724	81.0772	118.767	115.771	97.084	96.2216	76.2139	94.3193	89.0686	111.525	129.53	91.2036	90.3203	123.747	102.758	106.845	72.0346	105.732	106.099	86.5989	116.817	97.1888	65.3955	78.9507	93.3231	92.9992	180.32	91.896	84.8832	86.416	71.2212	124.765	121.851
A2RRP1	Neuroblastoma-amplified sequence OS=Homo sapiens OX=9606 GN=NBAS PE=1 SV=2	FALSE	46	107	24	46	119.484	96.0946	107.505	105.101	97.1194	96.4851	110.571	77.2843	115.307	97.1947	94.0858	103.084	97.8979	93.2039	90.8021	98.7798	97.0238	83.7087	86.7528	77.3183	81.8574	137.875	103.485	102.479	89.0458	103.65	135.498	104.192	112.042	88.0876	98.8618	98.1227	91.2367	108.009	96.44	96.8389	107.426	124.809	98.6669	84.5615	98.8078	93.1232	113.527
Q13045	Protein flightless-1 homolog OS=Homo sapiens OX=9606 GN=FLII PE=1 SV=2	FALSE	46	198	45	46	123.731	95.3424	105.979	112.903	115.184	75.6449	81.9123	84.2951	98.1826	83.9329	109.354	118.526	85.5324	107.358	99.9833	102.139	81.5219	91.0619	97.361	111.017	108.314	114.501	110.826	79.4458	101.775	132.836	105.862	87.7746	85.1258	111.102	88.782	92.6936	132.492	94.1299	96.2051	90.7893	76.033	97.058	93.0025	90.1583	92.6245	117.726	102.277
Q14160	Protein scribble homolog OS=Homo sapiens OX=9606 GN=SCRIB PE=1 SV=4	FALSE	49	161	42	46	122.5	81.4894	106.494	58.7434	103.641	98.9649	100.619	123.511	100.794	115.451	99.4318	101.258	81.0196	99.7742	108.279	98.0296	98.8019	85.2671	85.3134	104.536	89.3678	114.576	94.0673	120.693	103.418	110.594	98.7275	82.4243	117.922	82.0299	114.1	98.1629	127.303	91.2725	70.6226	76.2047	114.365	110.436	109.336	101.546	73.8277	99.3643	88.2063
P30622	CAP-Gly domain-containing linker protein 1 OS=Homo sapiens OX=9606 GN=CLIP1 PE=1 SV=2	FALSE	53	108	37	46	109.378	84.0499	135.552	87.0339	86.8695	95.4569	92.4114	106.577	87.0744	96.4122	120.956	130.488	80.3178	78.4639	112.474	96.4851	57.4145	77.9225	117.987	122.6	112.351	93.1043	120.058	107.726	102.03	77.2883	121.513	89.0631	76.1861	118.848	106.308	99.6007	110.523	94.4965	80.6744	88.0203	81.7745	89.1029	84.0254	79.5188	95.0268	119.722	107.495
P36776	Lon protease homolog, mitochondrial OS=Homo sapiens OX=9606 GN=LONP1 PE=1 SV=2	FALSE	46	314	58	46	129.645	79.0195	168.181	97.4645	64.8076	69.5593	118.521	85.7519	69.4621	123.507	90.6623	71.1558	129.438	128.869	74.0124	99.9435	104.979	78.5864	104.916	85.134	88.118	105.955	100.559	94.8754	73.9624	93.5259	119.117	117.855	105.387	81.2466	127.122	118.659	63.3235	66.358	207.942	83.5409	107.522	74.3355	92.5944	72.2479	78.0377	96.9203	141.366
O15031	Plexin-B2 OS=Homo sapiens OX=9606 GN=PLXNB2 PE=1 SV=3	FALSE	47	139	37	45	99.8909	79.754	90.6401	107.946	93.5931	126.026	97.1215	117.148	112.998	135.242	47.1305	136.605	88.9164	94.7918	84.7539	87.4432	93.3577	91.5776	100.439	126.25	82.809	115.51	100.46	113.327	102.278	95.2077	106.525	81.5445	99.5209	113.217	73.1437	104.833	102.575	121.758	81.1381	84.8336	83.7394	86.6048	93.8453	113.441	80.0305	107.815	91.2264
Q9NR30	Nucleolar RNA helicase 2 OS=Homo sapiens OX=9606 GN=DDX21 PE=1 SV=5	FALSE	48	389	62	45	77.8484	108.589	112.953	83.0597	124.802	80.4329	109.117	114.644	87.6456	101.16	119.46	69.7702	134.823	80.1967	93.4895	102.01	105.849	104.102	125.799	120.96	102.539	82.0822	105.323	114.893	91.6806	71.2995	94.4703	85.8852	96.653	99.0055	101.791	97.6697	99.4364	143.899	99.0929	68.1199	89.2188	94.8015	87.6386	99.2698	118.141	131.973	84.7162
Q9Y5S2	Serine/threonine-protein kinase MRCK beta OS=Homo sapiens OX=9606 GN=CDC42BPB PE=1 SV=2	FALSE	52	118	35	45	119.121	92.9726	96.3747	79.9607	65.2817	161.791	81.6207	75.1666	99.0119	123.683	104.876	86.2034	113.87	101.792	98.0697	100.204	65.3356	69.5465	103.669	78.7655	80.469	73.4327	97.6345	126.072	93.1281	172.604	171.371	86.4494	88.1953	126.392	73.5908	93.3445	87.1267	96.7922	141.216	87.6898	121.964	88.7247	91.5247	84.7401	112.832	84.7452	99.4543
Q5VZK9	F-actin-uncapping protein LRRC16A OS=Homo sapiens OX=9606 GN=CARMIL1 PE=1 SV=1	FALSE	45	120	42	45	117.185	84.4335	109.37	133.729	95.1132	82.2811	124.215	66.0791	118.58	102.223	102.814	92.5943	106.458	88.1013	73.3773	103.446	106.16	80.7492	74.921	80.8237	133.88	143.387	82.7257	98.4229	99.3115	97.0369	105.247	125.952	116.613	98.5368	60.2832	95.949	74.008	113.245	76.8311	146.135	85.7908	88.1417	102.642	95.8582	62.8581	94.7472	222.292
Q9NVI1	Fanconi anemia group I protein OS=Homo sapiens OX=9606 GN=FANCI PE=1 SV=4	FALSE	45	112	41	45	68.0427	107.339	99.1303	112.329	131.179	68.9823	83.3658	109.309	144.439	86.2595	105.967	82.9734	91.5075	87.5334	121.728	99.9151	60.8233	105.091	86.3377	103.773	135.682	126.845	141.226	89.3438	93.3877	75.7227	66.4165	101.549	90.3879	96.4695	135.184	91.7617	97.1034	108.028	114.433	80.788	117.054	93.1472	87.6777	83.1548	127.307	86.7395	86.3278
O60716	Catenin delta-1 OS=Homo sapiens OX=9606 GN=CTNND1 PE=1 SV=1	FALSE	45	292	58	45	48.1914	84.1315	98.8708	99.289	108.935	123.978	105.098	64.7847	90.8437	124.121	113.706	188.318	84.8114	71.67	99.9698	93.2807	115.974	98.0939	92.5546	91.1481	80.4502	127.707	103.958	52.2796	90.8526	108.29	121.98	136.472	115.491	101.497	61.6892	101.562	108.426	109.161	104.829	92.0655	143.973	104.495	69.3182	119.076	50.2808	141.483	67.5387
P13667	Protein disulfide-isomerase A4 OS=Homo sapiens OX=9606 GN=PDIA4 PE=1 SV=2	FALSE	46	731	67	45	90.3997	103.695	84.5605	77.7225	111.771	94.2096	108.753	146.575	102.015	91.6343	103.417	72.4896	110.851	108.232	86.223	107.453	94.134	97.4833	88.0556	72.8695	96.3089	82.6957	104.443	115.39	103.657	197.648	95.215	103.938	91.1903	73.1749	85.409	98.3882	77.4698	127.905	68.0882	148.418	104.103	74.7896	100.372	98.6217	126.719	84.152	130.512
Q8WUM0	Nuclear pore complex protein Nup133 OS=Homo sapiens OX=9606 GN=NUP133 PE=1 SV=2	FALSE	45	159	52	45	94.0572	100.067	112.101	95.0964	97.483	81.9149	102.111	89.1179	101.116	117.504	100.308	104.767	112.726	105.141	88.7938	97.6955	89.8385	100.504	92.7402	124.804	94.3086	107.941	100.353	119.123	77.5874	93.65	85.821	106.481	104.733	96.5921	103.653	101.869	94.0018	110.283	92.1366	95.2643	106.703	102.783	102.227	106.868	105.343	102.407	105.012
Q01970	1-phosphatidylinositol 4,5-bisphosphate phosphodiesterase beta-3 OS=Homo sapiens OX=9606 GN=PLCB3 PE=1 SV=2	FALSE	45	176	50	45	165.027	120.486	71.08	131.991	101.044	96.5321	82.8689	62.3946	99.7194	79.1587	101.16	76.75	103.742	138.671	76.1047	93.2717	81.5757	78.2519	68.5074	81.6412	104.718	122.134	102.723	83.8475	98.7504	118.282	144.575	70.342	180.447	75.9326	88.0308	100.241	80.4275	99.2287	54.4413	61.3743	81.4287	98.7576	175.676	162.576	72.4156	88.4806	140.25
P47897	Glutamine--tRNA ligase OS=Homo sapiens OX=9606 GN=QARS1 PE=1 SV=1	FALSE	46	320	65	45	104.996	106.085	93.6997	138.23	95.6038	86.3216	79.4417	88.5891	118.551	89.6991	93.6345	75.5981	114.469	127.528	87.8627	99.6919	88.9078	108.013	90.0575	108.421	125.425	102.111	100.781	114.17	83.2029	94.5926	101.938	94.8504	107.403	87.861	94.2546	98.0097	88.8081	121.703	106.925	102.057	84.3475	107.76	112.804	100.013	79.7992	111.523	102.563
Q15020	Squamous cell carcinoma antigen recognized by T-cells 3 OS=Homo sapiens OX=9606 GN=SART3 PE=1 SV=1	FALSE	45	172	52	45	95.3422	100.293	117.885	85.6548	79.7435	86.4131	101.823	115.193	90.4465	129.666	87.916	109.026	104.65	100.507	97.5785	97.8631	85.8707	104.154	94.394	99.0933	105.66	91.8497	99.7155	126.301	74.6038	79.9018	114.945	104.441	113.178	90.9839	112.114	102.794	86.6075	97.2623	79.0639	111.193	117.912	88.858	104.524	84.8986	107.405	108.497	104.541
P43243	Matrin-3 OS=Homo sapiens OX=9606 GN=MATR3 PE=1 SV=2	FALSE	44	400	52	44	101.783	100.163	124.508	92.1398	106.395	89.6346	109.317	101.228	100.743	96.2987	106.943	103.406	81.4768	79.8643	101.681	104.419	93.8026	104.533	119.648	97.4176	90.1387	89.4488	92.296	109.728	89.6339	87.0595	107.083	101.915	112.956	88.7009	108.841	106.797	90.93	101.804	113.279	105.083	108.028	92.9068	84.4629	85.325	118.176	102.218	101.059
Q92797	Symplekin OS=Homo sapiens OX=9606 GN=SYMPK PE=1 SV=2	FALSE	44	160	44	44	108.326	109.329	103.761	97.6015	92.2544	86.5978	106.166	85.5829	100.409	106.486	93.7764	112.892	121.382	83.7659	93.0772	98.5939	99.5289	101.216	104.557	99.0456	105.847	115.588	98.4115	96.8994	90.922	81.2064	94.4558	100.937	99.7973	107.293	102.076	102.218	90.4325	99.2787	134.504	100.879	113.071	95.8822	100.413	81.3157	126.321	96.6036	100.507
P55011	Solute carrier family 12 member 2 OS=Homo sapiens OX=9606 GN=SLC12A2 PE=1 SV=1	FALSE	44	234	43	44	167.687	72.4636	57.1204	96.9918	126.447	86.7385	141.201	53.85	173.337	60.8838	100.925	58.341	90.9214	89.9496	128.954	94.1892	79.9545	191.483	70.7281	46.8927	102.162	73.9013	69.5954	57.2285	87.7722	94.9994	165.745	95.0574	260.543	60.5312	40.7525	102.654	60.3514	131.288	96.9766	72.5477	115.785	62.0167	85.0355	274.606	54.1251	180.696	89.5802
P25205	DNA replication licensing factor MCM3 OS=Homo sapiens OX=9606 GN=MCM3 PE=1 SV=3	FALSE	44	289	63	44	118.945	111.228	62.1457	105.736	111.281	90.4062	89.7433	105.36	102.024	80.7615	91.2733	76.7207	166.839	80.7363	102.72	104.081	75.2278	97.2599	101.278	112.135	132.047	146.346	81.5902	143.053	99.6023	52.0313	83.2677	77.9605	71.0204	129.138	104.6	93.4437	133.908	127.183	112.833	98.9049	118.094	135.951	114.496	43.7419	122.588	95.0861	105.557
P16615	Sarcoplasmic/endoplasmic reticulum calcium ATPase 2 OS=Homo sapiens OX=9606 GN=ATP2A2 PE=1 SV=1	FALSE	52	364	54	44	90.9118	104.838	92.0359	86.4956	108.543	89.1773	111.889	109.527	94.716	93.2496	114.607	82.0893	125.006	102.639	89.5247	104.751	78.9332	95.5319	100.206	89.4628	100.976	92.2533	87.379	105.132	102.345	130.766	104.922	101.37	117.611	103.062	89.3147	100.736	75.1385	95.9608	81.9896	103.189	126.457	84.8934	82.5279	146.687	116.089	135.333	92.4129
O15020	Spectrin beta chain, non-erythrocytic 2 OS=Homo sapiens OX=9606 GN=SPTBN2 PE=1 SV=3	FALSE	58	167	29	44	81.9646	61.9899	95.1373	57.9456	89.0771	161.037	78.5528	250.104	90.4036	83.1386	161.54	98.606	49.9583	76.0159	78.0227	86.506	71.1297	65.0829	101.744	160.664	75.2569	107.349	139.704	162.455	58.2827	104.154	88.5864	62.4769	78.6021	75.4375	144.235	104.839	290.176	68.4765	51.5376	114.773	59.1312	113.734	112.07	110.299	72.7805	77.6766	55.721
P49750	YLP motif-containing protein 1 OS=Homo sapiens OX=9606 GN=YLPM1 PE=1 SV=4	FALSE	45	106	27	44	122.381	82.7984	99.5523	100.626	76.3551	95.4778	107.785	93.9281	74.8783	109.83	96.2527	94.1211	120.592	105.881	122.126	97.415	98.4798	103.985	71.8636	98.5277	88.0292	86.7009	103.319	136.286	76.6074	114.892	115.701	116.174	93.0729	117.575	79.9229	98.8633	96.2468	90.6221	78.8355	92.9871	109.28	94.1412	105.484	75.8105	128.263	104.952	104.227
P46459	Vesicle-fusing ATPase OS=Homo sapiens OX=9606 GN=NSF PE=1 SV=3	FALSE	45	205	61	44	89.6858	110.229	78.6857	162.073	77.8432	84.0752	95.3015	88.6545	121.612	84.8275	87.7635	98.9897	142.568	103.183	70.8567	103.652	121.041	91.2784	89.5755	89.2026	76.9927	97.6111	87.3832	108.274	112.818	97.2506	122.173	101.657	101.765	119.857	82.8833	100.237	99.0686	97.8221	125.615	118.371	101.89	136.726	83.7019	78.6651	139.098	69.759	86.52
Q5SRE5	Nucleoporin NUP188 homolog OS=Homo sapiens OX=9606 GN=NUP188 PE=1 SV=1	FALSE	44	125	30	44	92.6743	105.481	111.856	100.563	104.462	77.5565	95.4535	87.8099	100.527	108.392	104.291	107.16	108.586	99.0918	96.2973	99.7985	85.4437	99.3057	97.09	122.71	89.605	102.59	105.104	119.244	101.059	91.0851	89.222	97.0422	93.9139	91.0742	116.454	99.0562	95.8314	102.688	118.807	98.3629	102.082	100.045	109.379	100.008	98.1562	94.3667	99.6344
P40939	Trifunctional enzyme subunit alpha, mitochondrial OS=Homo sapiens OX=9606 GN=HADHA PE=1 SV=2	FALSE	44	447	70	44	82.1452	97.1509	83.1522	89.4533	74.6354	112.816	97.6981	92.02	96.0985	143.86	109.544	94.6506	106.242	109.015	112.938	98.5806	127.707	130.949	81.7799	74.6262	78.009	104.789	85.8941	88.2875	97.5054	110.305	102.914	93.98	109.355	93.9852	120.571	99.3427	126.398	102.154	57.5039	143.191	74.5276	91.946	84.8062	97.6255	131.556	107.837	76.8174
Q9NQT8	Kinesin-like protein KIF13B OS=Homo sapiens OX=9606 GN=KIF13B PE=1 SV=2	FALSE	51	112	34	44	112.724	71.9026	125.097	136.696	77.6764	71.0501	105.459	87.3122	120.731	107.588	84.5142	98.193	125.097	101.299	79.2813	95.3787	118.297	86.1835	62.2224	84.0604	108.384	137.006	84.2074	83.1131	104.282	118.047	119.361	109.438	109.725	87.9524	80.1879	107.533	63.4318	96.5346	95.5064	99.0565	131.358	101.945	95.9282	110.344	74.0204	85.2462	130.927
P28340	DNA polymerase delta catalytic subunit OS=Homo sapiens OX=9606 GN=POLD1 PE=1 SV=2	FALSE	45	134	52	44	77.2122	78.132	84.5541	89.8008	130.169	91.677	101.994	121.961	115.888	80.5546	100.877	115.601	129.46	81.7361	97.9129	102.47	73.0394	104.156	88.4516	102.255	133.874	135.832	121.006	115.543	72.8263	70.3503	81.1195	84.8725	106.513	120.655	95.8381	93.6687	90.6067	88.9083	102.543	84.7583	97.0727	96.3851	171.121	84.9543	104.188	96.8406	98.2328
P55786	Puromycin-sensitive aminopeptidase OS=Homo sapiens OX=9606 GN=NPEPPS PE=1 SV=2	FALSE	44	329	61	44	88.662	112.319	72.7017	96.7195	83.6507	104.499	93.3745	139.963	88.8522	79.5736	98.7319	182.338	85.2757	103.179	75.0173	95.1441	123.502	84.4282	95.1401	96.9693	96.1111	100.308	113.747	86.6636	103.388	99.35	78.3586	99.9543	91.4497	120.556	104.76	105.315	163.596	121.566	89.0017	97.4069	111.91	99.4181	84.6505	67.7348	103.618	66.6025	91.6943
Q460N5	Protein mono-ADP-ribosyltransferase PARP14 OS=Homo sapiens OX=9606 GN=PARP14 PE=1 SV=3	FALSE	44	83	32	44	86.7357	72.4025	95.2557	122.544	81.1269	128.664	81.3929	95.3955	95.3429	148.492	129.014	118.204	91.0175	79.1506	77.1412	98.1217	72.8705	113.455	113.021	110.351	89.8784	95.5792	114.342	74.1288	87.5616	70.4698	110.144	86.7817	94.221	168.057	97.4605	101.68	90.5607	91.595	75.0915	107.683	114.284	70.2618	96.0696	80.4072	78.1578	135.698	73.6603
Q9NQW6	Anillin OS=Homo sapiens OX=9606 GN=ANLN PE=1 SV=2	FALSE	43	91	41	43	68.0026	83.7502	88.1425	89.7589	128.451	93.0498	130.054	77.4204	99.9214	78.2475	143.913	110.904	95.819	72.8854	120.142	119.537	66.4948	72.7327	121.163	198.673	125.841	97.6606	149.734	127.509	95.7192	59.6186	69.6598	64.9103	71.9895	99.8883	84.877	93.5298	109.123	110.649	107.934	47.8435	53.3937	85.0041	52.5658	59.7542	124.953	94.9559	53.619
Q9UNX4	WD repeat-containing protein 3 OS=Homo sapiens OX=9606 GN=WDR3 PE=1 SV=1	FALSE	43	144	60	43	92.6118	136.351	112.476	97.6941	102.056	94.4708	106.698	81.4088	87.1356	111.408	103.393	87.3391	101.992	105.161	84.5794	95.2263	93.8336	88.3392	102.083	110.113	114.346	97.2049	101.959	133.099	104.855	71.9669	90.1745	110.578	90.4705	74.8556	120.145	95.9773	95.5274	106.439	145.774	76.4479	90.3833	92.5318	89.1912	99.7698	107.147	107.571	94.752
Q9UKV3	Apoptotic chromatin condensation inducer in the nucleus OS=Homo sapiens OX=9606 GN=ACIN1 PE=1 SV=2	FALSE	43	148	39	43	101.105	104.877	111.42	88.116	82.9816	96.6893	123.961	102.732	89.0918	89.9531	87.3571	91.2179	94.7965	83.415	156.024	96.2627	113.698	103.329	101.696	103.106	93.8863	85.4919	96.3717	105.644	94.4278	74.3956	118.102	97.7289	101.705	110.11	97.3447	102.965	84.3757	122.906	77.3221	85.3791	89.8071	95.0386	116.03	90.3725	101.87	93.9897	158.599
P11021	Endoplasmic reticulum chaperone BiP OS=Homo sapiens OX=9606 GN=HSPA5 PE=1 SV=2	FALSE	46	837	66	43	100.55	105.483	129.376	111.425	78.9039	80.8982	88.2796	130.947	96.1766	73.6325	98.2391	88.3006	89.5414	84.7645	131.586	111.895	150.383	78.7336	123.829	142.705	72.0049	58.4639	70.4764	96.0155	108.607	82.6537	127.152	130.912	78.3629	73.7887	107.93	97.9831	123.101	73.0625	100.202	282.946	61.8859	56.5616	72.7719	116.427	78.465	74.8974	105.023
Q9Y4W6	AFG3-like protein 2 OS=Homo sapiens OX=9606 GN=AFG3L2 PE=1 SV=2	FALSE	44	209	53	43	91.9462	90.9305	125.693	130.344	98.3332	71.7523	82.7286	86.5568	108.399	102.739	91.9376	58.2671	143.499	150.481	72.5414	93.851	108.729	87.4349	103.477	82.3349	79.8704	93.328	71.883	125.183	83.7685	109.58	122.018	109.256	98.9209	120.851	100.679	102.687	61.0924	110.098	136.009	90.1114	132.368	82.8233	100.951	102.099	70.8732	98.0932	121.088
P48634	Protein PRRC2A OS=Homo sapiens OX=9606 GN=PRRC2A PE=1 SV=3	FALSE	45	95	30	43	92.1575	94.7151	100.114	102.636	106.498	113.144	108.129	87.1014	91.8747	114.089	90.875	97.7067	101.769	93.6019	108.522	97.0654	117.538	90.2137	105.35	108.391	101.449	95.3754	82.0534	111.088	107.775	73.3087	111.615	90.3522	91.3392	93.6396	125.42	95.0913	113.13	95.1784	102.712	83.251	97.4423	88.317	96.8557	102.735	88.6515	96.9947	117.824
Q03701	CCAAT/enhancer-binding protein zeta OS=Homo sapiens OX=9606 GN=CEBPZ PE=1 SV=3	FALSE	43	153	47	43	74.9161	95.0184	99.6339	98.5293	113.787	106.321	77.1493	81.7283	104.467	132.92	118.617	101.679	102.012	92.608	100.573	100.041	107.393	107.852	106.261	93.1969	98.6297	101.233	105.996	117.016	83.4384	74.4947	88.5124	126.66	103.039	99.3019	92.2938	94.6834	96.4085	141.096	125.763	80.0468	78.0047	103.225	100.781	99.7285	107.462	109.627	76.4959
Q96A65	Exocyst complex component 4 OS=Homo sapiens OX=9606 GN=EXOC4 PE=1 SV=1	FALSE	43	114	52	43	107.205	70.6924	107.046	103.008	91.6196	104.995	94.282	106.672	101.383	103.607	107.698	118.873	105.953	91.2055	85.2971	100.463	82.8654	79.344	77.723	96.0105	112.503	124.941	133.467	104.584	94.8477	119.801	107.038	81.2225	91.0481	103.008	94.9679	96.6297	100.786	98.147	96.5343	128.283	101.416	103.622	111.712	87.4635	97.7131	90.7554	100.354
Q9H2P0	Activity-dependent neuroprotector homeobox protein OS=Homo sapiens OX=9606 GN=ADNP PE=1 SV=1	FALSE	43	84	48	43	96.7342	95.4835	79.7226	74.3966	128.478	98.8784	89.4231	124.114	85.0596	117.91	99.0891	111.221	106.389	85.916	108.071	99.1138	94.3252	131.255	84.7176	103.89	81.7841	116.762	100.652	120.308	87.7278	77.2895	92.4946	71.1544	110.021	113.734	113.176	100.709	87.7025	98.4078	107.326	98.9834	128.821	116.579	111.389	90.1635	118.821	97.7108	87.153
Q9H0D6	5'-3' exoribonuclease 2 OS=Homo sapiens OX=9606 GN=XRN2 PE=1 SV=1	FALSE	43	208	56	43	101.285	121.332	96.3098	98.1133	118.625	77.0226	113.538	111.786	105.912	87.8457	90.9298	107.488	109.947	75.5412	79.671	104.653	89.0037	105.872	103.801	116.216	105.149	104.011	92.7323	98.818	98.246	85.8213	70.4098	101.434	109.808	86.2141	133.978	98.4872	83.9046	98.8695	86.8701	108.288	126.26	116.085	107.189	71.2281	115.843	118.008	67.2301
Q13017	Rho GTPase-activating protein 5 OS=Homo sapiens OX=9606 GN=ARHGAP5 PE=1 SV=2	FALSE	43	82	36	43	125.498	75.3935	106.611	102.523	87.4723	100.332	96.7543	84.3006	114.088	104.196	90.716	95.7307	123.145	100.974	88.2782	103.987	615.902	75.3821	57.8766	63.9176	64.999	57.3092	74.1277	63.29	78.2266	78.3501	52.958	59.5794	60.5791	69.9949	57.7546	69.7533	89.5901	96.775	84.3639	100.712	93.974	97.7716	100.861	86.7183	144.272	106.721	99.9463
O75694	Nuclear pore complex protein Nup155 OS=Homo sapiens OX=9606 GN=NUP155 PE=1 SV=1	FALSE	43	149	40	43	93.6578	99.4731	119.119	93.8941	101.322	75.9791	124.773	78.3449	96.7099	116.554	111.643	105.067	110.435	95.4638	81.4305	96.1344	91.9609	83.7457	91.2821	129.466	97.1651	115.734	98.2929	121.896	88.6225	103.175	81.2412	102.44	102.719	89.3319	99.5777	103.351	89.2368	96.9423	115.679	99.0077	106.499	102.625	122.016	106.044	100.047	88.7245	103.221
Q02952	A-kinase anchor protein 12 OS=Homo sapiens OX=9606 GN=AKAP12 PE=1 SV=4	FALSE	43	63	39	43	42.8669	905.25	33.8364	24.5286	44.568	45.8339	39.6777	40.2749	42.338	58.8182	90.7932	44.2881	39.4719	37.9424	44.3101	65.2013	58.1747	67.1317	126.179	135.067	85.62	71.105	219.447	114.811	57.0034	70.5997	80.2687	47.8856	53.2828	79.8323	171.952	161.64	102.331	60.6588	82.4083	49.3996	60.0881	51.6156	59.5102	56.0882	49.4497	115.438	52.0001
Q7Z478	ATP-dependent RNA helicase DHX29 OS=Homo sapiens OX=9606 GN=DHX29 PE=1 SV=2	FALSE	45	98	38	43	90.0964	109.448	119.744	127.537	94.5175	80.4657	77.6754	101.849	131.271	89.432	90.049	120.478	95.5886	88.0201	83.8568	99.9709	84.6025	85.907	116.011	135.233	88.354	100.639	102.032	73.6206	92.0371	86.8212	100.264	106.81	108.517	100.606	123.357	95.1878	90.7174	132.495	66.2744	91.4586	115.998	96.7917	75.7683	113.315	90.9279	80.7264	121.384
Q9Y6R7	IgGFc-binding protein OS=Homo sapiens OX=9606 GN=FCGBP PE=1 SV=3	FALSE	43	87	19	43	203.039	61.0954	67.8559	76.4839	115.19	63.918	96.6267	60.8019	301.235	68.2081	63.3684	71.9858	94.8819	70.3424	67.0288	117.938	402.096	86.2509	73.8529	77.312	71.3929	96.0848	74.0382	77.2953	86.2884	83.4287	74.9789	76.4441	77.1704	68.3189	71.7363	103.311	45.6863	48.9126	48.0755	53.9771	47.7517	57.4148	64.385	115.851	735.994	65.0186	43.3153
P00533	Epidermal growth factor receptor OS=Homo sapiens OX=9606 GN=EGFR PE=1 SV=2	FALSE	43	187	47	42	95.6719	84.8044	116.863	61.0578	89.9493	72.9761	93.6879	141.554	79.9951	66.9074	106.099	233.429	60.9146	91.4506	76.7175	127.922	70.3585	57.9192	101.927	181.66	76.1611	90.39	189.976	184.231	65.4825	68.0047	83.3441	64.6718	68.3191	96.3856	68.0359	133.134	73.103	53.9748	50.7106	44.9167	43.0963	28.8349	817.076	45.0654	29.3281	57.3412	51.9681
O60763	General vesicular transport factor p115 OS=Homo sapiens OX=9606 GN=USO1 PE=1 SV=2	FALSE	42	199	55	42	108.045	108.752	122.516	118.587	93.0201	121.196	96.6207	87.7023	109.886	79.392	80.8823	82.1038	112.349	112.463	64.1888	102.295	82.0104	82.5971	109.899	117.565	98.674	87.6858	118.851	117.652	113.973	88.8546	90.5115	121.161	80.8718	82.065	102.84	104.789	72.8317	109.315	124.103	129.072	89.9993	69.3679	72.6836	92.8817	106.348	64.0393	156.5
Q6PKG0	La-related protein 1 OS=Homo sapiens OX=9606 GN=LARP1 PE=1 SV=2	FALSE	49	181	57	42	101.382	82.8257	124.997	94.7359	123.118	73.334	111.924	89.7202	119.55	99.4735	113.841	124.297	62.3889	89.8585	95.2996	93.2548	93.3657	109.251	112	85.5521	104.305	103.107	99.4978	88.8294	87.0115	80.2155	109.426	98.7068	106.322	105.671	120.464	96.2765	98.346	116.669	59.2541	93.5368	111.06	111.707	76.6902	91.7655	80.7453	95.2422	111.979
Q9UQ35	Serine/arginine repetitive matrix protein 2 OS=Homo sapiens OX=9606 GN=SRRM2 PE=1 SV=2	FALSE	42	147	23	42	109.796	110.457	98.0662	93.6841	89.8101	92.6405	111.617	89.2093	101.379	109.055	80.1779	95.4124	108.75	83.729	126.926	99.2902	91.9396	105.848	113.458	103.587	93.623	87.2385	107.368	121.001	83.9611	66.7229	111.522	112.413	99.1024	85.5186	119.185	97.5119	89.6331	134.553	99.212	83.2527	70.5337	99.0979	74.4874	93.1008	111.55	99.9463	128.521
P54136	Arginine--tRNA ligase, cytoplasmic OS=Homo sapiens OX=9606 GN=RARS1 PE=1 SV=2	FALSE	42	274	63	42	95.6632	96.9879	107.467	113.371	97.9032	108.031	99.4292	89.4709	113.504	87.5496	106.225	105.569	101.905	102.98	76.7331	97.2108	97.4615	98.8996	99.2693	113.545	91.6328	83.6054	107.728	108.074	97.7686	82.6335	109.918	99.5743	101.789	104.858	101.026	102.217	90.6574	109.534	91.2772	110.415	107.883	112.731	70.4127	126.723	78.8284	89.7486	104.267
Q9P2M7	Cingulin OS=Homo sapiens OX=9606 GN=CGN PE=1 SV=2	FALSE	42	105	38	42	70.8896	62.697	85.1158	81.3992	85.3723	89.181	66.4852	91.089	171.59	137.965	113.781	174.526	65.0362	54.8129	157.041	93.0184	137.631	120.729	84.1175	113.977	110.772	96.2446	113.464	63.5292	89.4935	142.545	86.6371	62.3837	87.1997	147.556	44.8758	98.8438	272.483	124.682	60.8467	104.699	85.3177	135.814	117.673	88.8139	49.7646	125.491	45.0253
Q08378	Golgin subfamily A member 3 OS=Homo sapiens OX=9606 GN=GOLGA3 PE=1 SV=2	FALSE	42	89	35	42	112.217	97.8525	122.882	83.4199	91.5783	116.875	83.8782	99.2394	96.8586	109.18	97.1514	90.6218	103.64	81.9235	114.85	97.8322	86.1589	80.946	93.46	93.0428	121.219	85.8919	100.981	113.38	106.411	81.6539	118.041	131.965	84.644	88.526	113.554	100.124	100.286	87.3887	96.2562	102.81	83.3343	71.4167	99.7318	93.5061	87.6649	107.172	121.061
Q9NSE4	Isoleucine--tRNA ligase, mitochondrial OS=Homo sapiens OX=9606 GN=IARS2 PE=1 SV=2	FALSE	43	236	56	42	75.8456	75.5568	100.909	149.924	69.1877	97.8622	92.7924	127.109	94.3674	116.2	93.0817	103.399	85.391	126.636	98.0174	93.7208	91.0503	77.1634	89.9791	95.1466	88.9765	112.368	101.058	100.219	90.0897	112.546	117.617	115.238	115.143	108.662	76.2887	108.454	89.5716	69.5205	103.775	109.842	104.17	92.8835	94.2087	131.562	79.4452	75.1048	148.794
O60271	C-Jun-amino-terminal kinase-interacting protein 4 OS=Homo sapiens OX=9606 GN=SPAG9 PE=1 SV=4	FALSE	45	148	45	42	110.427	95.664	81.4126	82.5271	77.7927	114.801	80.0446	175.397	76.5909	85.8	111.298	169.386	89.7705	36.679	119.494	92.9161	91.7471	68.8135	105.506	110.354	127.387	99.6561	87.9197	110.801	77.5773	79.4703	105.948	107.914	90.6781	139.055	88.9816	108.191	114.729	102.767	62.402	95.2093	90.296	95.6398	64.2773	80.554	107.523	107.09	79.0791
P54886	Delta-1-pyrroline-5-carboxylate synthase OS=Homo sapiens OX=9606 GN=ALDH18A1 PE=1 SV=2	FALSE	42	311	62	42	76.8822	90.1072	78.4615	130.675	99.9321	80.32	98.7166	90.6311	86.4375	105.824	115.884	69.602	133.104	158.707	88.7544	95.9603	105.992	115.322	102.173	88.7014	94.7276	96.4016	90.4802	125.756	91.4568	73.8904	93.7506	104.875	105.998	78.6787	128.812	102.985	95.7887	120.394	112.964	84.7049	138.297	75.6727	89.0133	204.402	67.6832	122.303	87.9321
Q27J81	Inverted formin-2 OS=Homo sapiens OX=9606 GN=INF2 PE=1 SV=2	FALSE	43	192	51	42	96.7303	73.8115	88.3265	74.5532	113.068	144.576	93.2506	89.8176	116.748	91.3653	141.48	104.895	106.976	77.2623	83.9186	103.22	74.4781	90.2696	90.6754	84.5621	88.6706	81.1275	141.152	89.7576	104.058	160.814	137.867	45.5937	102.191	161.223	54.1744	93.3856	153.566	147.029	65.7396	59.8609	102.183	139.62	105.177	89.0776	111.473	73.7706	146.171
Q13423	NAD(P) transhydrogenase, mitochondrial OS=Homo sapiens OX=9606 GN=NNT PE=1 SV=3	FALSE	42	213	46	42	101.827	44.4669	156.906	121.976	67.2468	80.1402	145.625	134.944	124.398	99.7848	71.8184	123.123	75.864	90.1001	58.4653	103.314	119.476	58.3616	97.8884	88.0421	117.12	94.9843	125.976	121.419	66.1091	101.055	53.4869	115.272	148.061	128.863	54.0919	109.793	79.2326	94.2178	112.809	116.156	121.498	77.6381	117.919	159.537	119.757	64.2373	114.693
Q9Y2W1	Thyroid hormone receptor-associated protein 3 OS=Homo sapiens OX=9606 GN=THRAP3 PE=1 SV=2	FALSE	43	129	39	42	106.045	118.552	87.65	94.0862	93.7464	95.6268	110.389	92.3849	94.0572	88.4418	95.9257	82.5314	96.4826	86.6982	159.871	97.5117	131.486	104.689	105.451	79.6532	76.1444	89.2121	97.715	93.8865	94.9095	79.9082	149.854	107.465	94.6095	95.7175	97.9454	101.354	116.321	105.352	69.0205	82.6304	109.22	94.8034	104.426	95.4557	98.2031	92.0867	146.611
O00443	Phosphatidylinositol 4-phosphate 3-kinase C2 domain-containing subunit alpha OS=Homo sapiens OX=9606 GN=PIK3C2A PE=1 SV=2	FALSE	42	100	27	42	108.746	96.2683	129.085	89.3983	130.932	81.8644	89.944	96.4187	93.7205	78.9144	122.731	143.142	60.1954	78.3567	96.2191	104.064	78.5156	124.221	101.076	112.409	91.0176	135.97	117.768	86.8814	87.5261	78.4759	64.9497	102.668	118.045	83.8269	116.397	100.253	101.241	111.901	104.867	77.1143	102.538	84.1945	106.045	120.487	82.2353	137.638	75.0808
P30876	DNA-directed RNA polymerase II subunit RPB2 OS=Homo sapiens OX=9606 GN=POLR2B PE=1 SV=1	FALSE	42	147	42	42	103.345	100.187	111.882	104.085	102.972	85.6603	98.1835	98.0489	106.663	97.1654	90.9	98.238	120.836	101.109	84.5853	96.1396	89.797	99.5659	99.1391	110.955	91.6624	112.541	106.84	104.75	93.2321	85.6671	90.1531	94.2513	97.6223	101.679	122.563	99.5817	98.6907	107.426	117.555	110.607	107.383	97.6067	99.2975	83.2023	105.598	97.6179	103.289
P49915	GMP synthase [glutamine-hydrolyzing] OS=Homo sapiens OX=9606 GN=GMPS PE=1 SV=1	FALSE	42	315	76	42	90.6279	105.109	86.7979	92.2424	106.571	102.551	95.7792	104.099	88.3854	92.1326	111.206	126.08	99.6061	105.493	88.3651	104.955	76.526	121.644	101.593	103.617	123.098	122.653	94.9359	104.084	95.6393	72.003	84.3439	83.9427	96.7279	112.636	112.959	93.5986	81.6614	103.637	95.784	86.6521	132.52	117.322	97.965	117.353	97.3026	94.312	83.7291
Q9BXJ9	N-alpha-acetyltransferase 15, NatA auxiliary subunit OS=Homo sapiens OX=9606 GN=NAA15 PE=1 SV=1	FALSE	51	237	53	42	69.3998	147.59	105.439	114.842	128.096	111.248	120.503	71.8264	107.124	77.4662	92.6656	74.6842	101.867	83.8635	84.1743	109.21	74.2762	89.7382	120.289	140.969	139.118	94.7452	109.343	129.79	72.0914	76.0566	78.1024	73.8723	81.7243	86.1851	136.841	96.8593	77.4785	130.557	108.614	84.417	97.6242	94.88	98.6078	100.188	111.852	80.3792	107.114
Q92499	ATP-dependent RNA helicase DDX1 OS=Homo sapiens OX=9606 GN=DDX1 PE=1 SV=2	FALSE	42	293	64	42	109.167	93.7885	116.326	86.3065	97.6001	102.118	100.935	102.653	91.2903	105	91.8724	86.922	105.739	109.73	98.5292	102.023	97.45	102.797	110.71	104.724	107.474	98.1348	84.519	103.485	107.078	90.137	96.9385	91.5231	96.9102	94.2859	114.28	99.5528	87.7328	93.6794	111.135	111.568	101.561	107.421	102.774	93.0886	102.258	98.3941	116.494
P54577	Tyrosine--tRNA ligase, cytoplasmic OS=Homo sapiens OX=9606 GN=YARS1 PE=1 SV=4	FALSE	42	280	76	42	111.865	111.687	126.068	82.5483	96.1441	99.6223	104.571	112.954	93.2513	98.8692	93.3555	73.3479	119.508	101.817	71.5918	102.799	105.443	68.6184	128.274	85.885	99.0073	88.4886	106.571	110.697	99.0624	74.0294	138.937	116.201	83.7501	91.566	98.5242	104.945	92.9108	90.2115	99.1807	114.429	104.557	82.407	83.4537	110.985	111.382	76.1125	113.987
P14618	Pyruvate kinase PKM OS=Homo sapiens OX=9606 GN=PKM PE=1 SV=4	FALSE	44	1350	78	41	72.4459	100.311	129.967	124.795	98.1631	109.471	116.622	143.271	109.841	87.5869	92.4842	70.5479	62.6191	73.8861	101.699	106.29	82.3555	91.8088	121.42	120.165	94.3788	68.6015	107.718	128.059	127.811	114.197	93.4061	79.847	74.0043	84.8944	116.775	94.5591	94.9381	74.0604	131.14	164.766	83.6537	91.7715	71.5612	77.6118	158.421	72.8542	100.674
Q9Y2L1	Exosome complex exonuclease RRP44 OS=Homo sapiens OX=9606 GN=DIS3 PE=1 SV=2	FALSE	41	158	53	41	107.751	90.6351	142.484	87.5576	94.5279	60.7933	106.389	93.4752	123.612	103.836	85.1732	96.9359	112.776	95.4837	100.744	97.8256	109.495	99.9633	86.4057	104.697	77.4705	140.452	87.6917	108.966	64.1083	78.3015	102.43	98.6258	121.114	94.9798	129.338	95.9608	87.0156	103.105	108.198	171.502	130.417	95.9161	96.846	88.8376	74.447	59.9484	118.166
P09327	Villin-1 OS=Homo sapiens OX=9606 GN=VIL1 PE=1 SV=4	FALSE	43	406	62	41	95.6364	78.3251	47.006	44.5949	98.5058	125.84	103.499	40.8371	171.981	191.745	113.918	42.6063	98.831	121.385	132.264	93.0258	98.2193	225.771	56.0786	43.3524	130.265	178.485	56.7718	42.8853	62.6659	94.3856	85.9548	78.9453	139.703	167.042	42.7897	96.686	33.4442	146.174	49.318	146.44	181.305	173.697	196.762	130.843	36.6105	169.816	43.9135
P06737	Glycogen phosphorylase, liver form OS=Homo sapiens OX=9606 GN=PYGL PE=1 SV=4	FALSE	51	320	62	41	58.1385	162.64	84.8027	78.4381	86.6475	48.4056	119.98	113.588	103.958	79.4509	107.053	117.889	159.598	86.1661	87.3642	105.881	78.456	59.481	75.8976	70.7622	173.841	71.5573	193.057	181.525	90.1498	50.1168	50.0016	83.1812	77.6796	139.312	106.171	98.8106	91.2145	49.6158	234.182	58.3565	46.2283	37.127	115.989	39.4715	77.3385	130.556	65.5303
Q96N67	Dedicator of cytokinesis protein 7 OS=Homo sapiens OX=9606 GN=DOCK7 PE=1 SV=4	FALSE	47	111	25	41	130.913	119.433	113.752	111.548	86.0052	70.0499	112.309	92.7723	113.385	89.9842	84.8044	94.5179	94.1672	112.829	70.5361	102.993	69.8099	95.2588	93.8102	128.49	79.6226	116.175	111.578	112.704	124.075	99.8604	96.1462	106.393	94.8607	82.419	96.8028	91.9939	123.132	90.3349	96.6596	89.5553	115.338	82.0175	99.7839	95.8883	84.7286	83.4779	108.334
Q99798	Aconitate hydratase, mitochondrial OS=Homo sapiens OX=9606 GN=ACO2 PE=1 SV=2	FALSE	41	323	57	41	116.753	71.6499	106.92	135.856	58.4725	76.2764	135.41	84.6025	117.039	91.0485	96.5449	82.624	118.33	130.621	80.0041	97.8482	123.661	99.7087	88.6669	124.119	96.6474	110.199	79.587	113.422	111.082	72.7078	116.857	87.9818	104.58	77.0798	92.0738	101.627	77.8159	96.6413	110.056	102.66	83.3825	74.0343	99.7568	184.098	68.4181	76.2019	126.1
Q01780	Exosome component 10 OS=Homo sapiens OX=9606 GN=EXOSC10 PE=1 SV=2	FALSE	41	112	54	41	105.854	119.254	102.811	85.7819	110.622	99.6893	102.071	91.4548	118.375	85.6262	91.3845	102.955	108.647	97.6151	79.3948	98.4636	74.6627	93.9317	102.624	114.832	109.008	89.033	123.519	131.63	83.7756	71.1983	80.4723	99.7504	102.387	92.1172	134.344	96.7141	101.366	129.273	135.326	91.9965	88.838	98.9719	88.5928	85.1943	93.4397	100.34	108.778
P49368	T-complex protein 1 subunit gamma OS=Homo sapiens OX=9606 GN=CCT3 PE=1 SV=4	FALSE	41	609	67	41	89.5093	132.464	109.26	82.7373	119.173	105.921	104.589	98.31	93.8305	76.351	108.516	80.6634	92.1655	113.183	91.6108	101.715	87.7109	97.3226	118.079	86.6082	147.552	89.6075	72.0853	105.909	101.321	88.8562	112.72	96.9767	98.5151	97.9064	103.118	95.7118	82.106	123.302	89.9747	78.3673	119.307	149.324	72.2982	107.804	89.7022	98.8163	105.356
Q02218	2-oxoglutarate dehydrogenase, mitochondrial OS=Homo sapiens OX=9606 GN=OGDH PE=1 SV=3	FALSE	51	288	60	41	95.4335	74.1339	150.677	96.6214	70.1671	94.7826	116.494	73.0375	119.252	138.448	116.479	118.48	72.2984	93.0892	73.6007	97.0053	92.7255	79.6275	90.1181	101.711	89.6091	94.7711	100.562	109.659	88.4079	88.8369	108.788	108.666	146.87	118.422	74.6959	106.53	82.3479	98.5147	101.34	130.094	78.8037	92.6225	84.4767	121.098	93.1728	86.6878	110.114
P49736	DNA replication licensing factor MCM2 OS=Homo sapiens OX=9606 GN=MCM2 PE=1 SV=4	FALSE	41	264	56	41	112.091	109.026	66.0471	102.095	119.554	96.2281	93.5074	107.872	101.257	80.5114	94.9727	77.9723	151.832	78.9769	104.304	103.753	77.0472	94.7627	100.629	107.868	127.389	149.96	91.5036	131.374	101.985	52.2097	83.325	73.2795	70.9473	129.638	114.792	93.2889	138.23	126.277	102.15	98.7415	114.633	137.657	112.48	46.6409	125.632	94.5883	105.324
P30101	Protein disulfide-isomerase A3 OS=Homo sapiens OX=9606 GN=PDIA3 PE=1 SV=4	FALSE	42	616	78	41	99.4486	95.69	128.596	79.2708	104.684	99.1015	103.875	109.043	89.5628	106.161	85.7656	72.0156	97.2119	118.14	102.887	108.548	120.477	103.065	133.074	94.5464	68.5466	71.8803	87.7396	112.951	86.5403	129.674	101.609	115.658	89.6338	87.0796	93.9224	103.604	95.0374	93.7316	139.11	134.481	48.451	101.5	97.1023	164.195	99.0188	108.091	75.6127
Q96ST3	Paired amphipathic helix protein Sin3a OS=Homo sapiens OX=9606 GN=SIN3A PE=1 SV=2	FALSE	41	140	36	41	113.958	94.7727	94.55	103.393	91.7318	87.2747	112.474	94.1202	83.7768	112.735	96.5022	102.706	116.098	92.2626	106.954	96.6912	88.5524	109.924	91.4106	95.2958	85.4959	113.511	92.3649	100.308	94.9132	94.3463	98.7592	112.015	94.3292	122.337	107.375	99.0627	87.8695	97.369	106.73	97.4307	115.487	71.1768	93.8995	97.1883	113.672	114.113	98.3681
Q00839	Heterogeneous nuclear ribonucleoprotein U OS=Homo sapiens OX=9606 GN=HNRNPU PE=1 SV=6	FALSE	41	722	50	41	94.7996	107.246	104.966	98.5844	97.0198	100.316	114.855	116.816	90.4811	92.1212	92.9532	87.7535	88.1437	107.027	101.448	105.47	108.986	105.366	108.308	95.5167	98.7166	94.958	90.5496	100.806	93.0478	88.0753	104.125	104.332	98.3488	103.129	101.793	103.943	104.611	99.202	105.341	108.289	110.177	98.7839	112.461	95.9258	119.771	99.5106	93.0319
P02769	Serum albumin OS=Bos taurus GN=ALB PE=1 SV=4	TRUE	45	189	71	41	62.1975	76.6894	238.322	96.3505	53.837	71.5375	70.1686	141.28	54.8796	179.064	118.318	86.081	84.1876	93.2558	67.4782	106.353	238.907	67.2967	99.7394	129.189	64.5338	103.049	107.556	70.6352	75.7227	106.846	108.478	67.8926	101.506	80.3002	75.3305	103.018	89.0071	49.0417	113.558	54.8541	59.6589	72.0327	59.0929	216.969	80.1779	185.423	61.264
Q9Y678	Coatomer subunit gamma-1 OS=Homo sapiens OX=9606 GN=COPG1 PE=1 SV=1	FALSE	45	321	71	41	82.9486	90.6823	98.2911	107.305	111.904	109.245	103.134	111.654	104.962	96.7538	91.4348	97.626	95.4883	118.372	78.4276	101.773	103.633	109.374	88.2415	110.761	103.158	87.4737	81.0955	101.73	120.857	94.2709	109.658	113.454	95.6049	90.2479	90.0909	100.349	98.0591	97.2925	102.134	148.885	107.696	85.6855	68.3543	125.446	84.4425	81.4994	103.11
P49790	Nuclear pore complex protein Nup153 OS=Homo sapiens OX=9606 GN=NUP153 PE=1 SV=2	FALSE	41	112	39	41	110.804	83.7043	110.328	100.558	99.4618	75.1949	76.6608	95.8476	98.3393	132.548	95.276	102.55	117.588	95.9677	107.429	97.7434	103.545	118.798	104.295	97.2017	88.369	105.306	79.0483	112.175	96.1463	79.9818	85.5085	110.749	99.8014	93.0449	125.438	100.591	86.0115	107.866	69.5443	93.3496	107.853	95.7616	112.23	136.092	92.7474	127.057	116.405
P51610	Host cell factor 1 OS=Homo sapiens OX=9606 GN=HCFC1 PE=1 SV=2	FALSE	41	170	30	41	94.4634	92.5698	93.1298	93.9537	107.329	117.201	99.335	103.518	89.2613	111.731	90.5294	119.539	104.666	90.542	93.8803	98.3505	86.1045	110.347	97.8182	118.672	91.0409	94.0999	98.9296	132.753	93.5711	91.5065	90.8702	101.044	88.4624	98.1178	107.181	99.4821	83.1548	93.6208	118.109	96.0733	104.269	97.9029	98.7578	111.076	110.983	123.835	95.5791
Q9UHB6	LIM domain and actin-binding protein 1 OS=Homo sapiens OX=9606 GN=LIMA1 PE=1 SV=1	FALSE	41	180	63	41	90.9586	75.7935	121.479	87.4581	105.552	97.0277	95.8997	116.75	103.267	102.445	126.355	121.87	97.8794	88.9905	75.7479	92.5256	81.2313	89.2273	77.7932	77.6509	141.535	103.471	113.849	78.284	84.8682	105.158	97.1054	119.218	118.648	146.548	64.198	101.213	115.476	126.643	55.077	66.0476	65.4356	87.1357	49.8042	121.126	99.0205	170.701	69.7701
Q9H3U1	Protein unc-45 homolog A OS=Homo sapiens OX=9606 GN=UNC45A PE=1 SV=1	FALSE	41	156	48	41	81.1015	123.001	120.27	107.694	100.98	82.285	100.755	95.8558	120.132	103.993	89.0781	76.1107	88.7506	120.021	91.995	97.9771	85.1938	101.76	97.5051	126.211	92.8978	96.2336	116.626	113.429	97.0004	104.043	91.9532	81.0553	82.4967	92.2203	118.325	103.051	103.355	108.408	125.855	98.7556	78.4924	132.943	103.893	87.1707	102.273	82.9545	86.7036
Q6KC79	Nipped-B-like protein OS=Homo sapiens OX=9606 GN=NIPBL PE=1 SV=2	FALSE	41	75	16	41	100.888	91.8166	82.261	94.4437	103.537	82.806	115.972	115.862	111.329	91.3636	109.628	130.651	99.8549	75.3369	99.2555	94.9948	101.462	98.5308	87.1828	93.2351	109.732	117.765	101.098	84.9884	90.6624	99.8588	91.5288	98.7009	119.672	106.761	93.9083	104.914	99.1477	120.716	107.591	111.904	116.405	94.0553	103.975	86.7121	115.123	94.9906	96.7797
O75976	Carboxypeptidase D OS=Homo sapiens OX=9606 GN=CPD PE=1 SV=2	FALSE	41	103	36	41	87.2492	99.6914	75.7461	85.5555	110.242	68.2642	148.265	226.947	82.5193	71.3502	93.3622	86.1633	75.5732	100.354	90.5814	98.1353	123.546	92.0991	80.1082	109.01	73.8539	134.233	87.9701	98.5998	83.7073	122.831	88.3279	72.7637	135.342	102.507	83.219	111.881	70.4845	66.6148	142.108	128.133	124.382	90.3622	98.1509	74.1643	116.223	75.0254	146.697
Q03001	Dystonin OS=Homo sapiens OX=9606 GN=DST PE=1 SV=4	FALSE	46	71	7	40	70.5941	148.126	76.8448	67.374	92.2047	101.583	82.3201	91.584	98.5807	84.5596	164.092	241.459	60.3878	57.3102	72.4024	90.5773	68.6585	99.5582	93.0167	194.834	109.258	84.2783	118.69	97.7013	90.2739	108.851	70.7614	77.974	74.5825	107.066	103.742	100.753	158.683	81.7318	85.3709	97.9297	75.085	80.1029	85.3077	85.2497	108.819	101.907	84.1132
Q8IWJ2	GRIP and coiled-coil domain-containing protein 2 OS=Homo sapiens OX=9606 GN=GCC2 PE=1 SV=4	FALSE	46	89	30	40	126.358	77.2152	103.746	91.2751	104.952	94.9843	72.747	68.5096	124.71	102.451	100.237	104.317	112.441	74.7369	144.147	97.1731	100.466	90.0413	102.172	98.646	103.351	102.216	100.772	94.6192	85.8174	117.925	113.418	83.0377	94.3537	127.487	81.3139	104.364	106.984	96.9163	90.3839	125.886	104.45	103.127	85.7539	96.7042	83.432	92.5546	110.843
P33993	DNA replication licensing factor MCM7 OS=Homo sapiens OX=9606 GN=MCM7 PE=1 SV=4	FALSE	40	236	64	40	117.866	111.591	66.5844	105.515	116.523	85.354	89.5748	101.476	104.571	82.995	94.8094	78.3418	159.363	80.7825	99.824	104.829	73.3383	94.2398	99.9541	102.919	133.627	156.529	99.3246	127.631	100.146	54.5596	80.8796	77.9432	68.9965	127.22	110.394	92.2987	134.383	124.989	118.758	95.66	115.078	153.251	112.709	40.9066	129.488	94.3935	94.2468
Q8TEM1	Nuclear pore membrane glycoprotein 210 OS=Homo sapiens OX=9606 GN=NUP210 PE=1 SV=3	FALSE	40	140	28	40	115.77	106.989	99.175	114.137	77.8084	32.4567	175.956	91.2877	83.7813	113.109	65.4578	81.543	144.147	136.284	78.0177	84.0801	86.9552	129.359	120.207	99.748	82.3255	81.685	97.1744	119.989	88.0858	56.7507	82.4192	104.165	138.838	93.561	100.069	118.668	100.595	42.2603	138.352	80.6791	142.018	77.0554	147.272	134.252	91.0158	91.1386	56.2995
Q9UIA9	Exportin-7 OS=Homo sapiens OX=9606 GN=XPO7 PE=1 SV=3	FALSE	40	163	44	40	108.511	88.4427	82.5898	130.08	76.0041	82.4224	106.933	129.732	111.38	93.0268	70.3851	105.617	134.658	99.2509	74.2235	106.745	97.1714	69.5057	104.043	132.45	105.854	119.279	111.851	135.781	81.7613	80.7055	119.949	77.4454	79.0311	76.7115	113.873	94.588	76.1098	121.573	104.559	100.659	118.766	96.543	78.3354	65.8563	100.604	77.7281	124.728
Q9H2M9	Rab3 GTPase-activating protein non-catalytic subunit OS=Homo sapiens OX=9606 GN=RAB3GAP2 PE=1 SV=1	FALSE	41	101	36	40	81.9688	88.9071	82.1301	120.663	96.4062	106.256	72.352	125.688	128.684	98.2946	93.2626	138.38	90.3136	68.4994	102.511	105.684	81.9061	97.4527	99.3108	73.0733	93.0436	108.807	117.702	89.3565	97.9575	105.69	101.004	92.231	92.2869	135.63	119.108	95.4401	114.43	98.9795	92.747	103.767	94.3036	109.944	93.0567	101.167	158.172	79.8795	89.1513
P08133	Annexin A6 OS=Homo sapiens OX=9606 GN=ANXA6 PE=1 SV=3	FALSE	40	192	66	40	34.5628	200.888	67.8192	32.5208	41.8893	64.0404	80.7098	56.4145	174.764	440.021	78.6525	100.566	35.4823	36.2326	42.7328	112.704	44.1811	97.3849	79.0467	109.605	87.4924	41.0152	359.616	120.738	135.32	40.7246	40.9376	52.3771	85.5729	63.9724	142.444	99.5724	133.055	40.6689	122.839	115.178	39.9063	51.7791	48.6821	46.4348	38.7699	66.2413	39.1961
Q9BXP5	Serrate RNA effector molecule homolog OS=Homo sapiens OX=9606 GN=SRRT PE=1 SV=1	FALSE	41	197	43	40	103.993	101.366	105.158	89.8919	104.067	94.4038	117.27	101.076	92.5262	103.057	97.6613	94.2006	97.0792	84.3709	110.678	103.201	104.75	96.7013	112.362	97.3719	102.199	101.911	101.254	106.04	79.4594	82.7872	105.544	103.998	98.7735	106.333	99.2498	101.267	88.9251	107.38	90.6031	91.6994	133.879	97.6569	96.6413	88.3155	102.293	115.364	107.122
Q9BUQ8	Probable ATP-dependent RNA helicase DDX23 OS=Homo sapiens OX=9606 GN=DDX23 PE=1 SV=3	FALSE	40	138	46	40	98.8972	91.8896	124.426	96.498	87.2438	99.0214	97.9274	114.772	97.0424	91.5816	103.793	106.962	106.762	74.3768	111.948	96.8594	84.1904	110.708	87.8884	92.2551	114.11	113.904	91.4088	110.5	93.1085	86.2345	93.2733	105.957	96.53	107.12	111.949	100.864	90.7759	124.515	107.962	93.9024	105.629	102.498	93.5758	83.086	97.1055	106.281	113.453
O15067	Phosphoribosylformylglycinamidine synthase OS=Homo sapiens OX=9606 GN=PFAS PE=1 SV=4	FALSE	40	140	49	40	162.521	100.376	122.872	106.814	102.195	81.722	86.2904	74.0232	112.429	82.5373	77.0996	81.0325	82.9302	135.156	87.2983	104.704	67.6665	81.7344	108.714	133.226	144.017	100.423	71.3344	92.6545	108.152	95.3242	73.9048	95.9721	79.8299	89.3763	167.203	90.4667	68.5487	102.23	109.414	91.8489	138.608	76.1813	78.0934	102.186	194.909	82.7044	94.2377
Q13616	Cullin-1 OS=Homo sapiens OX=9606 GN=CUL1 PE=1 SV=2	FALSE	40	125	56	40	86.1878	119.035	104.86	74.6003	119.522	81.3568	93.9912	112.979	101.1	92.2883	104.131	99.9805	119.099	99.6525	88.809	102.408	80.6431	86.5655	93.1322	98.0993	116.021	113.358	114.866	119.451	106.428	87.001	78.6499	75.8129	102.347	104.127	130.07	93.4284	83.8482	148.621	85.5671	86.4086	121.274	107.456	93.2494	74.0647	108.198	94.1571	123.748
P41250	Glycine--tRNA ligase OS=Homo sapiens OX=9606 GN=GARS1 PE=1 SV=3	FALSE	40	439	64	40	84.7978	95.2084	102.931	87.5983	87.5607	79.2188	145.309	121.824	96.2318	99.7787	114.575	123.98	103.588	81.6342	70.7907	104.973	97.5452	74.9828	89.1744	123.532	96.8806	99.403	114.118	110.991	96.2315	64.4946	138.238	110.472	76.8811	105.423	99.4066	102.226	84.2196	95.045	66.6328	81.1987	96.171	101.537	94.6876	88.9014	114.729	92.0487	135.454
P51659	Peroxisomal multifunctional enzyme type 2 OS=Homo sapiens OX=9606 GN=HSD17B4 PE=1 SV=3	FALSE	40	301	64	40	112.624	95.5383	145.103	100.044	81.8482	107.729	107.51	67.7922	170.744	80.3355	90.4961	81.9982	111.937	65.064	84.6832	96.554	88.1832	142.27	78.0082	85.6898	83.6105	124.168	72.1562	81.4719	98.5956	115.524	114.275	149.446	147.333	53.2311	64.3174	101.719	81.2974	145.821	54.8665	151.309	118.795	108.243	82.1551	42.6287	95.3364	114.046	130.697
P49321	Nuclear autoantigenic sperm protein OS=Homo sapiens OX=9606 GN=NASP PE=1 SV=2	FALSE	40	263	69	40	148.032	112.364	76.9649	94.7778	102.501	135.839	98.4368	86.1915	104.188	63.7141	81.3248	64.132	84.768	80.5729	166.918	99.275	87.7156	90.8234	154.584	107.056	86.809	82.6897	82.1232	104.908	89.5788	69.796	120.806	97.182	81.9395	114.256	125.915	103.817	130.501	101.235	90.4077	105.158	77.1742	90.8001	67.617	100.951	105.134	62.8883	187.945
O14646	Chromodomain-helicase-DNA-binding protein 1 OS=Homo sapiens OX=9606 GN=CHD1 PE=1 SV=2	FALSE	48	99	34	40	67.4647	110.922	120.141	83.9509	109.986	77.8723	144.924	71.3618	115.918	94.7986	136.14	104.399	95.7141	67.1115	101.592	97.7041	70.5539	110.045	106.006	134.748	97.8716	133.883	103.358	104.545	93.4586	69.64	77.8339	82.4572	108.318	65.3611	139.167	102.754	107.903	118.249	115.743	96.973	113.591	102.116	74.5365	113.783	110.955	96.6451	104.383
P16435	NADPH--cytochrome P450 reductase OS=Homo sapiens OX=9606 GN=POR PE=1 SV=2	FALSE	40	277	66	40	75.2169	76.6515	86.7821	78.7882	76.2979	122.619	135.425	102.535	104.199	147.472	98.6534	84.1179	86.8932	99.9805	122.087	102.282	77.6535	86.0976	120.742	70.3121	77.1568	109.477	186.955	86.5758	92.2384	150.63	85.7678	85.9881	95.7486	96.2136	73.8694	104.575	74.9532	121.575	99.6044	81.4114	73.0476	182.397	109.775	100.493	83.4158	134.09	98.3385
Q92974	Rho guanine nucleotide exchange factor 2 OS=Homo sapiens OX=9606 GN=ARHGEF2 PE=1 SV=4	FALSE	40	129	52	40	86.6502	89.4322	195.549	125.107	107.448	55.8397	109.096	86.2417	123.848	122.449	75.3261	64.879	104.533	77.0763	71.7109	104.814	77.1138	129.64	86.6215	124.481	85.3436	93.6769	105.759	119.962	76.1147	88.168	117.229	99.6663	74.9995	84.9235	132.645	103.656	71.4315	103.471	158.795	132.229	96.9164	77.1358	91.7387	98.9277	142.68	80.5305	83.6386
P12956	X-ray repair cross-complementing protein 6 OS=Homo sapiens OX=9606 GN=XRCC6 PE=1 SV=2	FALSE	40	662	67	40	94.443	127.501	102.856	94.4359	93.9784	94.7672	104.158	107.988	87.7305	102.812	103.038	98.483	90.7951	101.411	93.9801	101.623	102.802	96.2838	109.385	122.908	96.2803	103.01	74.1038	105.016	86.1122	81.898	120.018	87.3795	87.3087	97.341	127.411	102.743	95.704	93.3524	96.3337	125.045	71.2616	104.208	107.003	91.4833	104.012	93.4943	118.637
Q6WCQ1	Myosin phosphatase Rho-interacting protein OS=Homo sapiens OX=9606 GN=MPRIP PE=1 SV=3	FALSE	41	92	52	40	98.9878	94.1361	131.312	115.753	68.7323	136.131	64.4589	122.061	84.1039	90.3293	121.322	148.354	65.1214	62.1278	96.3635	100.707	64.4407	84.5736	103.866	135.193	88.2274	89.0712	132.164	152.604	108.805	143.775	102.679	59.1821	72.4684	90.6647	73.2214	99.0638	153.619	73.9865	119.486	68.3829	76.2846	67.8613	88.2199	97.0654	75.305	88.1696	109.69
P50990	T-complex protein 1 subunit theta OS=Homo sapiens OX=9606 GN=CCT8 PE=1 SV=4	FALSE	40	518	79	40	92.3189	137.491	107.836	80.6399	118.68	106.123	107.045	94.1235	94.5941	76.8557	109.829	76.6797	92.1134	113.975	87.5564	104.139	89.0679	93.4918	119.328	93.9353	145.371	84.7983	75.7414	104.867	106.348	88.8924	109.04	99.5745	97.0996	91.792	105.673	94.9802	80.8753	123.591	97.8409	73.6721	120.168	145.219	73.2978	105.694	90.9158	95.835	102.319
P07384	Calpain-1 catalytic subunit OS=Homo sapiens OX=9606 GN=CAPN1 PE=1 SV=1	FALSE	40	378	66	40	101.352	94.6755	76.6455	111.021	97.8049	121.206	96.721	124.676	97.4087	99.3422	105.69	130.171	70.5645	97.469	79.6161	95.6375	100.01	86.3359	91.3041	110.025	106.135	121.778	123.068	75.0172	82.0941	127.427	108.296	99.9685	94.7254	97.49	76.1276	100.198	137.545	127.758	59.8892	95.4473	98.0331	107.702	120.387	93.0308	56.9085	76.9171	121.978
P07237	Protein disulfide-isomerase OS=Homo sapiens OX=9606 GN=P4HB PE=1 SV=3	FALSE	40	712	81	40	109.772	129.663	80.1618	73.9092	101.159	107.474	98.2028	116.178	98.2237	81.9207	91.7196	85.8303	98.9656	119.424	101.182	106.215	158.496	106.6	107.166	93.3379	82.5947	89.2143	85.7464	89.0131	135.662	78.5274	96.0821	102.761	86.8144	107.372	75.4409	105.171	99.5032	128.645	82.4907	155.063	81.2656	82.0869	108.847	106.971	127.878	69.8844	65.7417
P11216	Glycogen phosphorylase, brain form OS=Homo sapiens OX=9606 GN=PYGB PE=1 SV=5	FALSE	52	444	65	40	145.037	81.6548	168.127	97.8371	216.424	62.0483	93.2116	77.5398	67.7216	97.7097	100.774	65.0952	78.842	85.0546	64.9411	97.9825	155.207	136.342	71.8225	84.0198	84.7411	79.4566	78.7805	98.5853	145.058	98.0881	94.9442	92.6455	109.009	75.5323	86.5954	109.173	126.592	55.6224	65.38	132.259	66.003	58.1376	83.5435	132.822	114.29	107.489	65.053
P42224	Signal transducer and activator of transcription 1-alpha/beta OS=Homo sapiens OX=9606 GN=STAT1 PE=1 SV=2	FALSE	40	175	62	40	78.9289	78.1472	84.6288	152.557	86.8407	192.036	78.194	86.2502	80.6205	126.731	100.073	112.801	90.9039	82.208	74.3704	94.7098	86.3596	95.6935	107.161	100.082	106.734	106.215	112.733	95.3768	95.065	81.6152	100.712	82.1847	107.985	117.555	96.54	107.988	133.726	75.4438	67.1235	87.2332	68.6501	69.1684	135.285	62.517	64.3627	158.711	68.2294
P20810	Calpastatin OS=Homo sapiens OX=9606 GN=CAST PE=1 SV=4	FALSE	39	238	65	39	107.73	68.704	80.6089	75.3996	56.2521	103.493	68.6085	113.045	96.584	71.2376	94.5817	308.586	44.3793	61.8175	153.228	95.7454	179.399	83.9404	72.2641	101.389	79.0776	87.8532	102.29	64.4558	89.2208	136.916	108.38	105.647	101.151	80.3903	90.769	116.857	440.859	50.876	22.6175	69.3062	48.979	77.2162	49.2163	67.8295	67.3967	64.2993	102.961
P21399	Cytoplasmic aconitate hydratase OS=Homo sapiens OX=9606 GN=ACO1 PE=1 SV=3	FALSE	39	205	55	39	135.117	111.246	86.5949	77.212	91.9565	66.353	96.836	138.208	108.992	73.081	64.3186	97.9386	105.507	182.022	65.8516	98.766	90.2861	159.153	98.7168	78.1999	94.2422	107.181	69.6017	91.6027	103.642	76.999	100.954	141.341	92.882	61.7338	133.557	99.9088	105.406	67.1344	114.784	102.583	100.242	103.857	122.657	114.55	79.7338	67.7224	148.157
O14776	Transcription elongation regulator 1 OS=Homo sapiens OX=9606 GN=TCERG1 PE=1 SV=2	FALSE	39	138	31	39	92.9972	111.523	126.956	99.4355	84.5573	105.374	74.5498	95.4572	103.791	92.6273	96.0664	119.108	108.639	85.9763	100.101	102.841	93.6918	109.354	85.4164	101.968	77.5009	107.376	115.009	129.192	83.989	84.4143	103.371	92.2798	109.046	115.394	91.5417	100.455	82.9097	109.524	107.49	83.7558	111.331	89.6904	83.7545	111.275	99.9242	109	134.998
O14617	AP-3 complex subunit delta-1 OS=Homo sapiens OX=9606 GN=AP3D1 PE=1 SV=1	FALSE	39	182	40	39	98.0772	111.37	98.3571	107.19	92.7597	89.2595	90.217	104.464	109.251	85.0273	90.0792	125.677	115.873	99.7717	85.8879	96.7378	95.0682	107.832	103.754	85.7274	104.314	108.448	127.038	103.089	109.707	90.9934	94.2583	90.2969	103.107	91.5786	83.78	101.009	91.946	118.898	88.6655	99.9302	93.3015	100.309	97.2922	87.3355	104.681	90.0264	85.96
Q9HCE1	Helicase MOV-10 OS=Homo sapiens OX=9606 GN=MOV10 PE=1 SV=2	FALSE	39	83	46	39	119.808	145.166	113.311	120.31	106.309	121.377	106.1	89.6204	81.709	81.4895	83.1792	74.7759	63.3161	126.229	73.3144	93.9867	61.7853	71.0831	118.944	135.884	78.8258	88.9508	132.049	160.765	66.4417	65.1246	108.367	116.962	71.6434	91.0007	139.322	92.8505	165.706	94.2309	101.17	80.027	70.5598	60.2182	76.0481	95.1082	89.4647	108.693	73.7397
P33527	Multidrug resistance-associated protein 1 OS=Homo sapiens OX=9606 GN=ABCC1 PE=1 SV=3	FALSE	40	105	35	39	112.174	100.937	91.0883	106.169	98.574	103.877	96.3391	81.3058	91.9405	106.434	112.685	127.248	86.8259	108.57	82.7013	93.13	104.279	184.455	80.3567	87.3949	73.932	79.0667	110.75	104.908	92.3689	125.131	91.7805	94.1969	89.9734	96.6385	88.8581	95.9103	103.327	77.949	72.6661	102.677	123.451	111.369	109.731	85.3831	106.539	102.085	84.6701
O75534	Cold shock domain-containing protein E1 OS=Homo sapiens OX=9606 GN=CSDE1 PE=1 SV=2	FALSE	39	154	52	39	75.8544	141.036	89.638	85.2644	172.049	69.8298	81.3597	101.956	126.52	80.3205	94.2568	84.4663	82.037	90.0058	115.756	109.651	62.9869	96.698	126.906	126.687	142.682	108.9	108.982	109.231	97.9064	68.1788	85.3138	81.8043	90.8811	85.9587	113.505	93.3777	114.055	116.854	133.271	79.5145	88.0914	122.866	79.8706	82.2141	129.912	86.25	68.7847
P35221	Catenin alpha-1 OS=Homo sapiens OX=9606 GN=CTNNA1 PE=1 SV=1	FALSE	52	474	72	39	72.6464	89.2144	106.002	50.5357	110.223	134.021	97.9243	90.602	63.1371	117.526	124.955	162.63	87.9668	79.2538	118.501	94.862	133.079	125.301	98.8925	110.689	72.8121	134.405	105.984	66.8635	67.0118	61.5178	133.224	56.8554	132.942	131.681	60.4517	108.29	91.0477	110.655	86.703	113.189	145.649	110.561	41.3851	129.586	45.3447	158.482	78.8726
P48147	Prolyl endopeptidase OS=Homo sapiens OX=9606 GN=PREP PE=1 SV=2	FALSE	39	217	67	39	129.882	116.922	100.373	115.742	89.1579	91.0315	97.4931	71.8999	109.533	74.8014	90.5918	87.6343	104.3	117.603	98.5993	104.435	121.473	96.698	67.5103	77.3034	90.1484	142.384	76.2011	94.2913	135.07	148.527	77.3332	111.38	115.274	83.4501	75.0279	87.9285	79.1843	86.3632	103.269	62.0141	139.544	118.744	136.047	116.751	75.3271	132.412	87.1962
P14735	Insulin-degrading enzyme OS=Homo sapiens OX=9606 GN=IDE PE=1 SV=4	FALSE	39	169	45	39	120.13	110.753	89.8534	75.8137	110.623	71.0906	109.793	102.78	113.141	71.1628	92.4402	73.9543	148.518	125.46	87.9324	96.555	85.7203	107.133	95.3696	114.334	98.8162	94.7585	97.7604	110.204	136.92	113.71	98.3151	61.9828	104.103	108.079	72.3446	100.45	95.9728	133.204	87.4587	111.128	122.475	113.837	95.9734	107.67	94.4475	108.584	93.3277
Q8N163	Cell cycle and apoptosis regulator protein 2 OS=Homo sapiens OX=9606 GN=CCAR2 PE=1 SV=2	FALSE	39	251	53	39	124.27	114.95	79.236	138.25	69.8942	75.1345	103.055	114.418	116.353	97.8806	71.5821	96.3258	123.355	80.6092	89.317	105.37	102.645	83.3939	117.418	102.068	106.484	111.352	90.9384	107.944	84.9212	83.4583	105.369	110.165	95.9019	70.4924	125.341	102.107	65.0774	123.309	134.737	95.413	119.148	100.167	92.5609	63.1851	92.7819	100.077	84.5884
Q9NVP1	ATP-dependent RNA helicase DDX18 OS=Homo sapiens OX=9606 GN=DDX18 PE=1 SV=2	FALSE	39	254	67	39	79.5849	127.971	96.9411	82.5478	100.469	102.594	103.798	91.455	89.5584	124.339	111.5	84.7811	120.588	89.1899	94.6632	100.019	111.074	113.238	106.669	77.788	100.968	123.845	87.0335	93.1947	89.0464	98.9507	98.1568	102.233	96.433	100.12	102.351	98.8991	91.9432	125.047	110.119	83.1216	112.837	121.554	78.0717	84.6156	88.0458	99.8012	107.929
Q13435	Splicing factor 3B subunit 2 OS=Homo sapiens OX=9606 GN=SF3B2 PE=1 SV=2	FALSE	39	168	48	39	106.222	114.6	96.3912	89.061	93.0721	86.9324	99.6226	116.063	92.9068	88.9174	83.4291	110.148	105.955	80.4513	141.443	94.7858	134.717	105.792	92.9952	102.993	91.8318	102.79	89.4336	108.443	85.26	88.2253	104.864	103.08	97.8225	89.9036	99.7314	102.119	98.2941	115.918	88.1047	90.2587	100.233	90.8575	100.122	102.087	89.8808	110.594	105.034
Q9HCS7	Pre-mRNA-splicing factor SYF1 OS=Homo sapiens OX=9606 GN=XAB2 PE=1 SV=2	FALSE	39	116	55	39	89.0453	96.6746	99.9861	96.4861	103.146	85.2659	115.496	107.135	88.3835	80.1657	92.3094	126.946	119.004	92.0259	105.764	102.167	89.2149	105.355	100.597	102.648	119.071	85.5108	101.061	123.519	102.483	68.1086	100.865	101.858	85.6016	98.9681	114.041	101.098	88.2748	103.869	177.942	99.5665	103.092	87.6298	97.4514	85.5	96.2915	106.06	110.465
Q99959	Plakophilin-2 OS=Homo sapiens OX=9606 GN=PKP2 PE=1 SV=2	FALSE	39	181	53	39	118.171	72.5485	91.7327	86.494	76.034	101.529	93.7537	89.3794	103.913	93.3628	104.039	124.355	122.216	132.439	91.5168	98.5175	113.384	141.278	93.3051	110.732	99.2964	145.137	67.7373	55.7701	63.5632	103.887	123.614	74.7214	148.283	108.53	44.5941	106.168	79.0925	93.5394	55.1928	56.2697	188.599	108.214	89.1434	111.425	41.6592	218.939	148.175
Q96Q15	Serine/threonine-protein kinase SMG1 OS=Homo sapiens OX=9606 GN=SMG1 PE=1 SV=3	FALSE	39	84	15	39	97.8203	91.3536	110.754	104.753	98.9168	96.817	94.2155	85.8244	96.8389	102.681	107.146	114.737	108.72	102.925	89.2675	97.231	92.8541	102.86	104.8	106.314	93.0438	92.8972	105.867	116.458	97.273	93.5008	90.4506	105.727	99.295	97.9521	103.548	97.1588	93.7768	93.7411	98.5027	100.467	104.838	98.5422	103.794	94.901	111.319	97.2489	99.6663
P20700	Lamin-B1 OS=Homo sapiens OX=9606 GN=LMNB1 PE=1 SV=2	FALSE	44	509	68	39	104.446	99.647	126.444	88.2761	96.6782	108.215	110.541	110.434	106.375	102.191	113.657	95.2235	92.9277	66.8803	77.3316	100.732	95.4139	113.132	114.787	96.3783	80.3166	84.1597	83.8823	125.961	92.4994	97.6843	131.788	113.161	119.984	67.5872	75.7477	107.517	113.217	124.849	102.906	127.37	93.5294	79.7055	65.1272	111.714	97.3929	98.0259	131.17
P57740	Nuclear pore complex protein Nup107 OS=Homo sapiens OX=9606 GN=NUP107 PE=1 SV=1	FALSE	39	144	61	39	98.6859	100.562	122.194	90.3919	99.9702	78.2374	105.864	84.2316	94.8949	113.326	96.6567	112.834	123.131	102.182	82.4246	94.4129	94.4814	107.253	90.6925	121.449	94.1362	111.056	102.334	124.93	79.8459	89.241	83.9937	101.544	101.908	95.0618	102.02	100.054	88.2934	111.549	97.0712	91.3064	109.98	95.3533	103.176	109.195	105.643	101.737	105.458
Q12769	Nuclear pore complex protein Nup160 OS=Homo sapiens OX=9606 GN=NUP160 PE=1 SV=3	FALSE	39	123	34	39	89.9462	102.563	119.02	87.4389	107.267	81.7479	104.081	78.4686	90.22	114.264	109.432	110.532	110.394	106.997	83.4649	104.164	96.9772	103.052	95.1538	117.275	100.071	109.971	96.4864	119.296	91.7754	92.5336	87.4299	106.066	98.5886	91.2877	93.1612	100.876	89.0674	108.388	108.657	98.948	102.724	95.7965	108.332	102.278	106.121	102.839	101.857
O43290	U4/U6.U5 tri-snRNP-associated protein 1 OS=Homo sapiens OX=9606 GN=SART1 PE=1 SV=1	FALSE	39	108	57	39	97.1873	99.5306	106.332	87.5462	96.575	91.8552	102.436	114.592	94.1399	86.5934	96.1438	113.598	91.9994	85.6647	142.678	93.1283	132.513	100.344	89.9817	106.27	90.8276	121.478	86.5827	104.346	85.4076	88.5095	96.0716	100.609	94.4502	96.6255	104.019	101.965	97.5825	100.758	76.2644	90.5487	107.048	89.8816	98.9239	100.376	91.3393	107.416	125.269
P27824	Calnexin OS=Homo sapiens OX=9606 GN=CANX PE=1 SV=2	FALSE	41	401	63	39	111.733	95.2481	135.113	96.1847	92.4844	98.9895	101.587	100.718	109.83	95.5029	110.017	98.6072	52.1033	100.927	98.1726	102.781	174.162	83.7036	120.943	95.6127	80.9683	71.7352	66.9021	83.6605	88.9011	103.04	108.732	126.43	111.366	94.4609	87.8399	101.543	126.23	93.9365	103.049	157.979	86.9167	78.643	64.2257	138.052	89.5856	91.9261	92.4802
O60264	SWI/SNF-related matrix-associated actin-dependent regulator of chromatin subfamily A member 5 OS=Homo sapiens OX=9606 GN=SMARCA5 PE=1 SV=1	FALSE	55	236	48	39	89.5494	104.631	106.003	87.2283	111.768	91.0506	122.955	118.886	97.1809	92.7755	97.0583	97.9746	94.6593	85.6212	99.3479	103.311	78.7981	113.291	113.599	98.3791	98.7226	109.576	90.398	118.144	89.2706	84.4858	86.027	83.9014	101.148	107.28	126.25	100.729	87.6948	157.981	101.367	84.9314	110.189	95.9364	98.2324	76.0433	125.203	111.483	99.1027
Q96QK1	Vacuolar protein sorting-associated protein 35 OS=Homo sapiens OX=9606 GN=VPS35 PE=1 SV=2	FALSE	39	265	55	39	92.793	88.3882	92.246	105.274	100.669	110.222	99.4046	107.227	99.3011	98.0156	89.8536	98.5822	112.472	121.463	85.7545	98.3334	99.4112	109.053	104.639	83.2945	85.0637	98.9755	107.276	104.181	106.261	103.255	106.601	90.7105	101.176	125.158	72.2254	102.721	105.99	108.394	103.393	96.6487	107.119	99.0243	94.0283	108.802	92.6631	93.5442	108.428
P43304	Glycerol-3-phosphate dehydrogenase, mitochondrial OS=Homo sapiens OX=9606 GN=GPD2 PE=1 SV=3	FALSE	39	188	66	39	112.467	103.833	105.426	97.2481	86.7619	91.6416	101.63	81.2768	95.7152	137.481	118.222	102.958	100.135	89.7524	83.0668	92.3864	93.9216	73.618	80.9121	85.6528	88.6685	82.9878	112.541	95.3175	85.7622	146.144	107.533	136.677	84.7583	124.995	98.5228	101.988	108.679	137.31	122.761	80.667	95.6403	98.8641	78.8986	88.6494	132.207	105.271	54.877
Q15643	Thyroid receptor-interacting protein 11 OS=Homo sapiens OX=9606 GN=TRIP11 PE=1 SV=3	FALSE	38	68	22	38	83.4791	73.7277	106.89	81.2195	75.8424	139.965	95.0462	87.3041	101.501	116.803	111.496	106.911	143.237	91.6333	86.6588	98.286	82.846	81.5879	111.371	122.338	98.3126	80.3354	119.947	105.885	113.831	99.4108	121.294	93.5194	87.6503	95.9813	88.6428	97.0475	97.8455	93.6759	93.9554	97.1456	106.819	89.1564	98.8225	78.2677	110.241	91.0424	130.291
Q9BZ29	Dedicator of cytokinesis protein 9 OS=Homo sapiens OX=9606 GN=DOCK9 PE=1 SV=2	FALSE	39	71	24	38	112.018	92.9739	87.8086	81.0227	93.9228	78.384	95.9031	131.666	111.479	82.9257	107.588	137.117	94.717	89.4744	106.399	96.6014	81.8606	82.5444	73.4115	136.576	72.5965	153.139	104.73	106.186	82.4928	171.486	94.8427	83.9572	109.524	89.8408	65.6011	91.2106	89.2205	89.7119	100.032	134.763	74.567	122.187	113.111	91.4554	59.0608	91.6503	94.8172
O43719	HIV Tat-specific factor 1 OS=Homo sapiens OX=9606 GN=HTATSF1 PE=1 SV=1	FALSE	39	145	58	38	114.416	93.4186	92.7855	105.495	103.011	66.228	82.381	94.0737	93.9195	170.65	85.668	117.959	120.438	71.7072	87.291	100.558	83.5104	100.221	108.795	134.9	69.8643	110.499	84.8585	87.7792	108.079	104.299	86.9916	116.851	78.368	116.62	94.3075	114.057	101.512	89.64	98.2018	77.7516	129.713	142.864	77.6096	118.299	140.291	99.891	89.5985
Q9H3S7	Tyrosine-protein phosphatase non-receptor type 23 OS=Homo sapiens OX=9606 GN=PTPN23 PE=1 SV=1	FALSE	38	90	31	38	114.203	101.307	93.3205	121.895	75.7587	77.735	85.5104	100.302	113.844	112.499	84.6283	98.6432	115.858	111.971	94.0705	98.4542	87.7631	100.46	100.31	75.5233	104.317	103.937	124.602	107.388	93.238	110.486	104.251	82.5878	111.133	95.6094	98.0626	100.333	86.2863	105.171	131.455	85.3261	99.3297	92.7215	129.28	83.5064	89.2268	63.3018	116.985
O95714	E3 ubiquitin-protein ligase HERC2 OS=Homo sapiens OX=9606 GN=HERC2 PE=1 SV=2	FALSE	38	55	11	38	89.1947	122.013	106.528	108.478	106.06	88.2734	96.1648	87.5486	104.049	99.2418	109.729	91.7269	96.9107	99.5061	93.9295	100.647	74.8279	97.6772	107.969	120.493	109.683	106.251	99.5764	118.865	97.7296	95.2451	69.9141	81.4423	97.1582	100.518	129.799	92.8517	101.882	109.074	103.359	99.7964	90.3122	110.953	102.476	94.6674	115.857	97.5645	85.2946
Q12955	Ankyrin-3 OS=Homo sapiens OX=9606 GN=ANK3 PE=1 SV=3	FALSE	43	96	13	38	102.171	67.0799	90.3631	121.049	87.0215	110.235	118.074	153.138	78.9289	89.2946	72.7477	73.6138	119.258	157.221	66.7376	93.0666	91.939	80.0848	113.977	116.987	53.8834	143.062	97.1216	119.091	124.03	100.262	80.5441	77.8011	124.778	108.521	57.844	110.074	143.812	72.7825	80.2915	94.5129	107.268	54.2566	103.386	114.753	145.708	87.8296	74.8549
O95202	Mitochondrial proton/calcium exchanger protein OS=Homo sapiens OX=9606 GN=LETM1 PE=1 SV=1	FALSE	38	293	55	38	105.585	86.5337	127.402	129.718	78.6714	91.5359	98.455	89.7555	90.5774	104.088	114.869	79.3203	90.6215	135.128	76.7181	101.02	88.394	75.8813	110.954	97.3343	91.3478	84.1171	94.1503	118.571	90.3079	100.77	131.947	109.738	109.185	79.8881	109.538	107.876	66.3385	107.614	149.819	86.3876	118.788	79.4746	99.6958	106.752	62.565	104.61	132.142
P56192	Methionine--tRNA ligase, cytoplasmic OS=Homo sapiens OX=9606 GN=MARS1 PE=1 SV=2	FALSE	38	309	57	38	92.1723	89.8262	110.102	108.692	105.96	105.765	96.4895	104.175	97.8839	88.7987	91.669	83.5755	131.712	115.852	74.9607	102.366	98.0305	90.8016	119.964	111.9	120.681	88.516	81.3682	111.809	98.3819	91.9101	112.858	92.2247	96.158	92.1729	93.4945	99.7308	78.4291	89.2009	139.407	112.673	113.676	87.3656	97.9229	118.669	96.2548	96.8969	103.003
P11413	Glucose-6-phosphate 1-dehydrogenase OS=Homo sapiens OX=9606 GN=G6PD PE=1 SV=4	FALSE	38	217	75	38	85.9484	86.6917	53.6017	98.4786	172.787	323.869	63.4618	109.102	58.3826	68.4839	82.1114	83.3615	94.8915	83.0442	51.3738	84.411	87.4851	123.303	115.122	118.459	63.9083	75.8068	109.826	134.586	114.144	118.701	68.109	77.0747	57.4288	127.675	84.8364	123.534	122.454	85.3501	81.606	119.114	71.9352	138.383	73.1241	111.105	216.929	111.739	76.8911
Q14C86	GTPase-activating protein and VPS9 domain-containing protein 1 OS=Homo sapiens OX=9606 GN=GAPVD1 PE=1 SV=2	FALSE	38	108	32	38	111.02	123.296	96.0401	95.9683	89.7251	89.9737	65.1351	104.661	114.925	81.8906	76.001	145.952	88.4571	96.9508	116.201	103.804	77.7661	75.6397	111.587	126.219	104.58	103.791	107.69	117.232	119.683	66.9997	107.423	79.2563	70.2482	91.7299	142.864	97.2916	118.082	91.2356	125.098	108.13	88.8026	106.328	89.6371	114.097	81.3037	93.2128	93.6915
P31939	Bifunctional purine biosynthesis protein PURH OS=Homo sapiens OX=9606 GN=ATIC PE=1 SV=3	FALSE	38	405	85	38	88.3599	95.5008	82.291	89.3024	108.669	125.764	117.568	91.5512	94.8352	111.731	96.4498	95.9251	115.759	119.641	59.003	107.65	96.8787	101.895	95.4776	96.5167	120.55	115.61	100.491	103.315	97.039	104.173	72.8907	89.1731	99.738	110.586	97.632	98.0353	105.404	99.2889	83.7696	111.839	101.096	109.402	133.954	104.608	108.702	75.4993	106.718
Q14974	Importin subunit beta-1 OS=Homo sapiens OX=9606 GN=KPNB1 PE=1 SV=2	FALSE	38	445	57	38	94.8771	120.956	84.4112	96.672	111.618	103.526	125.015	106.621	90.9984	86.008	94.4517	89.0453	92.8774	98.5707	101.831	102.521	108.102	81.5834	121.2	114.04	101.613	99.2439	100.504	104.4	101.87	79.7921	97.6529	93.4599	85.2158	104.345	109.27	97.7091	128.892	111.156	103.6	85.755	107.566	88.1315	76.5754	85.2562	103.347	80.4712	92.0697
Q69YN4	Protein virilizer homolog OS=Homo sapiens OX=9606 GN=VIRMA PE=1 SV=2	FALSE	38	94	28	38	90.3432	116.708	110.349	90.5785	90.5937	83.5619	103.239	76.5302	107.167	113.131	109.328	107.448	113.512	85.5639	101.285	100.662	88.9079	93.5468	96.4337	99.4852	85.5565	112.983	90.1123	118.427	96.1153	89.7	96.4137	101.109	110.095	110.432	112.367	98.3163	90.0288	103.892	110.206	96.6206	99.5155	108.545	94.9693	85.4366	103.14	113.571	106.82
O60341	Lysine-specific histone demethylase 1A OS=Homo sapiens OX=9606 GN=KDM1A PE=1 SV=2	FALSE	38	123	70	38	108.373	106.685	92.388	90.7057	95.5088	95.1558	95.7074	111.178	96.8465	97.3973	97.2504	101.761	110.985	92.5734	106.195	101.29	82.6486	118.937	103.091	95.1999	91.7069	101.377	104.094	114.68	97.1433	92.1546	104.671	70.5451	102.835	130.502	91.8682	98.5465	95.0453	89.5216	112.86	103.463	106.334	100.587	100.74	90.0552	158.242	107.31	92.0814
Q9HC35	Echinoderm microtubule-associated protein-like 4 OS=Homo sapiens OX=9606 GN=EML4 PE=1 SV=3	FALSE	38	147	46	38	97.5025	87.3883	85.7544	88.9859	140.44	116.91	102.186	68.2418	108.832	115.944	94.957	83.0045	134.074	74.9455	103.895	96.9385	134.14	113.896	85.7425	61.2615	106.296	166.901	96.6421	75.986	89.33	87.9301	80.3625	85.391	136.561	104.076	78.81	96.674	96.117	96.2397	68.6659	125.699	80.7934	100.159	151.223	78.0328	247.832	92.6741	58.3648
P35251	Replication factor C subunit 1 OS=Homo sapiens OX=9606 GN=RFC1 PE=1 SV=4	FALSE	39	81	38	38	113.907	119.718	84.5863	101.542	116.496	104.461	85.1535	100.826	105.695	84.854	113.438	99.9732	101.962	86.0126	82.3931	98.984	70.6787	87.0595	108.337	114.273	87.1105	102.134	115.972	138.422	83.8364	72.1458	81.3809	96.5025	100.649	131.414	110.925	99.1607	128.999	122.974	94.1234	115.991	80.6398	89.52	86.6028	82.9706	126.545	83.2049	82.4292
P21359	Neurofibromin OS=Homo sapiens OX=9606 GN=NF1 PE=1 SV=2	FALSE	38	68	17	38	105.978	51.3113	77.1758	87.6535	143.205	99.9593	130.612	165.645	88.3251	92.682	96.4575	115.692	94.9568	108.176	52.604	89.5673	113.415	95.3464	105.854	120.853	54.742	136.144	99.5563	120.023	108.721	94.8554	70.2292	76.7611	109.231	131.709	61.822	100.738	95.0027	106.328	61.538	141.519	102.148	102.639	98.3225	106.298	99.551	92.1779	93.5136
P49589	Cysteine--tRNA ligase, cytoplasmic OS=Homo sapiens OX=9606 GN=CARS1 PE=1 SV=3	FALSE	38	204	61	38	107.094	116.948	103.756	102.626	97.5793	93.5381	99.1047	108.502	89.0122	90.1366	107.166	126.726	89.4001	91.6958	75.5373	101.179	117.727	104.538	88.017	118.572	94.3012	109.558	103.237	100.484	93.987	75.618	126.655	92.8157	94.8485	83.8383	93.2271	102.576	116.511	66.3991	71.924	106.922	107.67	91.2793	84.0581	105.372	76.2977	113.635	111.963
Q14692	Ribosome biogenesis protein BMS1 homolog OS=Homo sapiens OX=9606 GN=BMS1 PE=1 SV=1	FALSE	38	122	37	38	92.2327	123.437	117.096	90.1457	96.4727	84.2887	97.2935	80.0142	102.793	114.04	109.059	93.8398	117.018	99.0494	86.7906	96.4294	101.197	108.062	91.6128	115.347	103.963	92.4757	111.371	150.949	69.9707	58.6416	82.9905	96.1249	103.064	89.4105	128.119	96.7006	100.408	112.959	106.316	93.4315	131.013	86.537	101.2	88.7352	95.6232	110.177	100.121
Q9BZE4	Nucleolar GTP-binding protein 1 OS=Homo sapiens OX=9606 GN=GTPBP4 PE=1 SV=3	FALSE	38	166	62	38	77.8348	109.169	111.671	102.593	105.711	86.9997	113.35	124.378	96.2124	108.973	97.3478	81.8977	101.949	88.8377	90.2882	102.788	97.5081	97.0699	114.242	124.03	86.0514	92.5723	102.438	109.929	88.4783	71.2381	96.8948	107.91	87.7283	85.0263	134.174	104.709	75.3994	88.4577	133.925	93.4874	127.596	104.415	81.4561	88.1993	95.5863	115.291	110.016
P15311	Ezrin OS=Homo sapiens OX=9606 GN=EZR PE=1 SV=4	FALSE	53	590	68	38	105.262	198.207	86.5821	101.717	77.3924	174.302	61.2747	84.7976	73.3626	87.4981	135.991	133.514	52.603	78.5773	52.758	96.1606	142.983	74.7418	95.8108	169.321	94.0489	81.4753	63.354	109.73	119.5	113.161	75.9544	90.751	68.3003	147.558	51.7471	101.563	247.517	109.135	60.9219	66.2581	62.9537	131.041	50.9711	74.0497	68.0335	109.735	74.0401
Q86VI3	Ras GTPase-activating-like protein IQGAP3 OS=Homo sapiens OX=9606 GN=IQGAP3 PE=1 SV=2	FALSE	42	113	31	38	80.6824	85.6373	101.298	103.637	127.264	83.0297	88.8615	84.5335	142.526	98.7067	119.709	108.962	92.0398	88.0013	87.5327	107.579	65.506	96.8112	85.5396	91.5347	142.809	109.325	111.776	108.136	99.1224	95.5975	101.083	83.5448	91.6473	130.024	92.9468	94.5966	110.072	91.205	158.906	69.7031	83.5424	102.207	73.3319	84.8308	87.7236	105.152	71.1701
Q9Y2A7	Nck-associated protein 1 OS=Homo sapiens OX=9606 GN=NCKAP1 PE=1 SV=1	FALSE	38	184	38	38	98.7769	101.29	98.8191	103.203	104.476	106.135	102.163	95.8774	94.0109	84.1554	93.5367	105.036	106.008	105.425	101.295	99.7922	88.7342	90.7584	97.9746	101.15	106.793	97.2953	111.307	101.009	106.949	96.7491	115.654	99.9045	97.1564	96.9513	94.989	96.6253	85.8229	92.42	94.0076	95.0795	107.429	107.72	91.1215	92.2613	108.982	92.2131	109.967
Q9HAV4	Exportin-5 OS=Homo sapiens OX=9606 GN=XPO5 PE=1 SV=1	FALSE	38	174	41	38	76.0747	118.566	84.8887	130.109	130.523	98.6841	84.1547	77.528	81.0819	86.9754	78.9517	103.308	142.105	101.315	97.7303	108.004	77.1564	84.4034	103.649	119.276	115.321	151.829	66.5222	135.7	99.4082	63.8503	104.201	90.5089	83.0648	87.4076	121.527	96.1758	97.257	94.4033	136.203	72.0692	92.9104	128.196	116.452	86.0258	106.431	105.371	106.731
O60879	Protein diaphanous homolog 2 OS=Homo sapiens OX=9606 GN=DIAPH2 PE=1 SV=1	FALSE	38	115	42	38	120.695	66.0495	86.763	81.6859	109.363	72.3696	94.7589	82.9256	80.9705	143.614	108.464	115.921	111.424	107.93	117.999	99.0654	105.103	110.461	94.6593	78.8424	95.6892	102.189	86.1756	97.3584	61.8579	139.293	107.813	87.0614	83.9098	149.327	90.5119	109.748	65.8455	83.7744	69.1452	94.7829	157.012	150.394	106.668	116.263	95.8982	123.516	157.945
O95757	Heat shock 70 kDa protein 4L OS=Homo sapiens OX=9606 GN=HSPA4L PE=1 SV=3	FALSE	44	203	63	38	148.696	110.432	91.5703	117.257	133.194	95.2007	132.502	88.424	108.976	57.0128	66.2074	55.4211	81.6474	144.594	64.3084	104.557	69.3657	53.8391	100.728	130.139	80.997	89.206	142.794	167.705	85.8121	74.4955	103.119	103.534	81.3535	49.274	168.167	99.4706	85.1603	116.076	137.399	104.214	50.8945	87.7068	50.6856	82.8743	165.848	71.7831	98.3183
Q9Y263	Phospholipase A-2-activating protein OS=Homo sapiens OX=9606 GN=PLAA PE=1 SV=2	FALSE	38	134	61	38	106.923	84.9398	90.9323	95.9309	117.106	92.9036	94.9515	97.8449	160.468	84.034	85.3416	108.756	108.642	85.6342	84.2311	101.362	87.4621	153.496	84.5962	90.7538	137.356	91.9019	99.7677	72.7784	76.8398	126.342	108.751	97.9559	88.5709	88.6833	101.454	93.2911	80.46	101.503	60.8742	96.4307	113.805	112.232	131.562	156.76	60.5298	89.69	121.924
P48643	T-complex protein 1 subunit epsilon OS=Homo sapiens OX=9606 GN=CCT5 PE=1 SV=1	FALSE	39	540	72	38	93.7609	135.594	107.596	78.8159	119.231	105.843	102.748	86.6551	95.1286	78.4618	108.579	82.6463	92.8482	117.771	91.3167	103.004	84.6933	93.5061	116.821	89.278	148.009	91.6837	71.4994	100.952	105.734	90.67	114.242	95.0818	97.8926	98.0778	104.852	97.007	81.2059	123.715	88.2897	73.7457	118.538	150.415	75.2956	106.201	89.6435	98.3215	103.044
O14497	AT-rich interactive domain-containing protein 1A OS=Homo sapiens OX=9606 GN=ARID1A PE=1 SV=3	FALSE	40	87	25	37	94.0596	113.03	69.7577	119.77	110.384	101.615	67.4452	104.004	107.264	86.6631	92.0354	102.041	106.422	72.3507	157.037	96.1211	87.9391	115.731	120.417	92.3761	97.2718	111.767	126.119	61.1996	82.4888	98.4437	119.036	100.736	129.926	100.598	52.8729	103.078	79.6809	86.2785	127.033	108.454	108.522	104.088	105.163	88.9898	126.79	96.0512	109.915
O95425	Supervillin OS=Homo sapiens OX=9606 GN=SVIL PE=1 SV=2	FALSE	37	73	23	37	113.391	77.583	82.341	99.3984	79.8292	89.7595	75.0633	69.5975	78.3542	86.6411	136.406	262.608	82.0377	74.0364	96.391	96.5635	74.7967	94.5942	93.6153	121.809	103.285	96.1273	98.7654	99.2611	99.3925	156.785	86.5856	79.6395	81.217	141.761	69.3659	103.001	171.602	57.1219	64.633	61.2406	66.8269	98.3831	102.642	73.6176	51.091	134.339	92.2737
P23921	Ribonucleoside-diphosphate reductase large subunit OS=Homo sapiens OX=9606 GN=RRM1 PE=1 SV=1	FALSE	37	140	61	37	103.732	170.795	53.8632	108.253	201.141	83.8583	93.4333	97.8127	87.7697	44.6847	84.9436	72.8409	58.0496	160.834	70.5014	107.488	49.1021	102.97	151.981	104.382	108.727	81.8562	114.096	164.162	81.4426	68.3736	74.7456	66.3406	82.427	90.5167	169.96	88.9185	96.7724	99.7461	122.994	66.5357	96.9612	112.679	88.7449	144.274	109.051	73.7094	50.1348
Q92922	SWI/SNF complex subunit SMARCC1 OS=Homo sapiens OX=9606 GN=SMARCC1 PE=1 SV=3	FALSE	45	136	39	37	97.762	134.277	57.7327	172.389	112.706	70.2377	64.334	75.3495	122.518	87.4975	78.0534	82.6547	111.604	74.7422	160.787	97.3555	64.5613	137.159	117.083	107.85	117.504	117.412	81.7569	64.2953	57.1515	94.1608	94.2733	137.686	106.959	115.871	79.672	106.604	69.5176	98.0176	94.7319	78.0782	121.068	134.581	123.963	69.9716	147.157	138.702	91.2897
Q13459	Unconventional myosin-IXb OS=Homo sapiens OX=9606 GN=MYO9B PE=1 SV=3	FALSE	38	85	24	37	110.708	112.888	98.8849	101.541	90.9051	83.7973	83.015	98.476	94.072	78.588	92.9538	125.194	118.331	102.248	112.712	95.6867	73.9943	77.7179	103.17	114.876	84.3444	123.481	155.033	122.095	85.9098	88.4213	79.5904	81.9038	76.562	91.3969	142.477	99.0273	96.0818	103.842	95.4793	81.9682	94.4445	92.2463	98.7667	80.5986	91.5805	96.1071	90.504
Q92667	A-kinase anchor protein 1, mitochondrial OS=Homo sapiens OX=9606 GN=AKAP1 PE=1 SV=1	FALSE	37	83	39	37	112.815	54.6073	139.714	97.7982	81.8811	65.9801	111.881	61.0837	99.573	82.4913	105.4	95.0523	127.215	72.8088	198.79	92.9092	169.127	101.583	70.5004	88.4391	87.2603	140.128	57.0588	57.386	85.4481	95.0372	119.962	113.218	129.816	104.608	76.8035	103.624	81.4941	101.533	75.9236	107.051	126.507	124.975	116.992	115.307	84.8229	99.0398	96.079
Q14676	Mediator of DNA damage checkpoint protein 1 OS=Homo sapiens OX=9606 GN=MDC1 PE=1 SV=3	FALSE	37	85	31	37	91.599	124.489	89.2878	81.0921	112.311	90.4217	111.72	80.3059	88.9224	108.621	75.3339	128.082	119.736	88.5925	113.035	96.4524	88.2706	106.369	105.84	124.174	97.5447	130.809	84.4691	105.301	109.399	66.6598	75.3791	96.2488	91.7388	99.0154	124.374	94.4075	91.41	105.32	96.4481	106.391	111.438	105.135	80.8197	102.775	135.34	104.473	83.7345
Q8TEX9	Importin-4 OS=Homo sapiens OX=9606 GN=IPO4 PE=1 SV=2	FALSE	37	188	48	37	97.963	92.3914	105.639	110.356	100.847	112.279	104.743	91.293	116.939	104.159	97.6738	80.4438	128.786	81.595	73.9208	100.971	71.8391	89.7676	118.529	117.638	115.809	84.6876	113.635	107.125	89.4332	131.16	72.4063	68.5541	92.2822	116.222	121.62	89.2926	71.4011	115.197	142.519	91.635	109.528	107.071	114.938	74.2516	127.64	85.4671	100.511
O75592	E3 ubiquitin-protein ligase MYCBP2 OS=Homo sapiens OX=9606 GN=MYCBP2 PE=1 SV=4	FALSE	37	66	10	37	58.8161	107.437	93.669	72.5061	100.05	75.1885	111.535	120.855	150.604	103.745	102.491	105.118	106.818	80.322	110.532	100.313	112.215	104.305	87.4228	91.2386	71.2714	130.011	97.8719	121.111	87.8484	107.108	103.609	59.0321	137.794	90.6637	103.998	94.5021	88.021	110.097	59.2507	138.128	117.298	146.404	111.501	85.0174	95.0391	86.4571	83.8068
Q9Y4B6	DDB1- and CUL4-associated factor 1 OS=Homo sapiens OX=9606 GN=DCAF1 PE=1 SV=3	FALSE	37	80	31	37	95.3289	163.614	152.768	123.438	93.8009	54.864	91.5526	75.574	85.3577	100.995	98.382	98.5066	88.7945	86.6522	95.9232	94.4482	88.5164	84.6216	117.181	80.2789	81.9471	112.281	115.974	119.776	68.6905	95.8293	86.1332	72.2135	144.874	90.1361	142.262	99.285	86.639	73.8237	106.627	85.1967	75.8504	109.275	88.7753	77.6952	85.4632	170.697	150.074
P28331	NADH-ubiquinone oxidoreductase 75 kDa subunit, mitochondrial OS=Homo sapiens OX=9606 GN=NDUFS1 PE=1 SV=3	FALSE	37	206	71	37	102.703	108.148	133.422	98.7261	85.2562	76.6403	92.5514	91.4264	132.358	90.7097	100.548	99.1553	105.804	77.0487	112.959	92.5442	101.886	115.553	82.6169	80.5689	77.1664	129.646	84.7522	92.9136	103.089	69.8505	116.173	140.062	116.123	94.8236	96.8765	97.8985	76.9511	86.7355	86.9148	131.056	104.822	81.4938	116.26	91.1526	109.826	98.8398	125.506
P07355	Annexin A2 OS=Homo sapiens OX=9606 GN=ANXA2 PE=1 SV=2	FALSE	37	906	81	37	148.669	80.5059	99.6371	93.5479	106.137	97.2629	102.47	125.755	61.5278	108.394	108.252	150.574	44.3995	78.8247	92.3351	101.709	221.787	67.5152	84.4612	117.614	58.9644	57.3039	119.908	77.5198	77.4044	148.097	96.8214	86.2309	59.1039	128.995	98.6821	99.5915	302.893	71.2295	51.9187	98.9983	50.2767	92.761	78.7828	69.1361	47.8833	114.688	83.2619
Q8IXT5	RNA-binding protein 12B OS=Homo sapiens OX=9606 GN=RBM12B PE=1 SV=2	FALSE	37	87	42	37	106.403	134.873	118.852	88.0837	92.5105	85.7592	110.332	81.0465	89.7594	113.036	96.4	116.448	89.8156	96.1318	82.392	98.1572	80.1709	82.1547	107.074	97.9512	75.293	94.4177	136.032	123.553	55.5545	104.119	95.6851	143.407	93.4314	87.4995	121.497	102.16	103.387	93.5275	124.883	108.984	91.8465	88.0016	103.735	66.2649	91.8432	106.771	95.9835
O94979	Protein transport protein Sec31A OS=Homo sapiens OX=9606 GN=SEC31A PE=1 SV=3	FALSE	37	131	37	37	94.1865	95.1893	130.019	50.8762	117.878	158.763	77.1531	91.2631	116.962	106.224	99.0689	121.722	44.9003	111.992	76.2265	107.574	95.1053	100.956	59.6494	122.879	66.9801	93.8149	106.093	77.112	155.015	103.239	131.131	128.033	89.8483	94.8868	77.0869	98.1704	90.6672	104.954	158	133.506	62.0209	89.624	87.6421	103.935	130.821	52.2565	150.489
Q7Z2W4	Zinc finger CCCH-type antiviral protein 1 OS=Homo sapiens OX=9606 GN=ZC3HAV1 PE=1 SV=3	FALSE	38	120	54	37	90.1063	82.6176	102.683	118.714	100.578	91.0626	102.318	111.45	115.575	98.4972	103.269	117.276	89.5439	89.3765	88.8131	98.1206	87.8831	97.668	103.994	99.0536	98.193	103.096	132.645	105.169	92.8014	83.5061	101.874	108.792	92.2641	96.1556	94.3057	102.599	93.0073	118.623	139.095	87.36	92.0667	108.544	102.433	72.6616	120.172	112.752	102.514
P78371	T-complex protein 1 subunit beta OS=Homo sapiens OX=9606 GN=CCT2 PE=1 SV=4	FALSE	37	548	78	37	92.8934	132.661	108.853	80.1997	120.971	101.508	109.835	88.3389	95.7562	78.8127	107.492	80.8284	95.359	114.354	91.6193	100.517	89.9858	95.6444	112.663	87.317	144.378	88.7561	78.4314	102.962	105.701	94.4152	108.116	99.3668	95.975	94.9741	106.226	95.087	81.0918	122.554	84.1091	80.407	116.368	142.687	74.8154	108.708	89.8567	100.804	106.215
P02786	Transferrin receptor protein 1 OS=Homo sapiens OX=9606 GN=TFRC PE=1 SV=2	FALSE	38	241	55	37	57.5732	121.525	81.9846	90.1408	158.154	88.5903	105.566	98.5534	98.8102	92.7086	141.929	72.4582	108.603	98.7982	80.5944	104.011	95.2498	146.032	148.282	91.1814	109.006	88.6101	90.8778	93.6623	104.7	64.9512	70.0438	107.366	94.2335	102.006	92.6429	101.156	87.8131	173.194	97.5227	126.42	108.421	127.951	51.2871	69.0637	102.527	95.9183	85.5108
P53992	Protein transport protein Sec24C OS=Homo sapiens OX=9606 GN=SEC24C PE=1 SV=3	FALSE	40	167	46	37	92.8005	82.821	97.0249	106.715	88.0779	120.673	77.255	112.373	100.838	104.608	95.445	108.135	108.966	123.603	84.4756	96.1895	99.9607	83.245	101.428	87.5615	90.4113	83.8078	112.061	164.817	80.9262	96.4513	113.181	80.9479	89.9377	101.942	108.905	104.416	110.144	96.576	105.616	135.269	79.9084	81.535	82.9885	107.601	82.5349	89.9757	95.7211
Q6ZRV2	Protein FAM83H OS=Homo sapiens OX=9606 GN=FAM83H PE=1 SV=3	FALSE	37	87	42	37	103.796	83.8869	95.0034	124.781	127.952	91.7679	75.3392	97.2105	106.635	107.098	119.231	88.279	76.9102	90.8594	112.389	98.8614	71.7018	78.0328	93.737	129.47	104.851	97.4272	110.507	86.6256	110.141	136.068	83.5517	77.8242	85.6239	103.466	137.182	93.791	95.2738	77.4436	116.175	78.7737	72.0936	116.186	105.104	116.703	60.4709	129.19	86.0755
Q7Z5K2	Wings apart-like protein homolog OS=Homo sapiens OX=9606 GN=WAPL PE=1 SV=1	FALSE	37	85	39	37	92.3569	96.0167	102.437	89.1161	111.685	90.1379	112.482	119.975	99.6029	98.8247	103.299	114.891	83.4634	89.6437	95.9817	100.087	91.8362	93.7291	107.826	117.698	104.572	98.7333	108.976	116.43	106.069	76.0151	75.1417	73.3218	102.621	106.534	122.969	97.5285	95.9986	105.693	131.138	99.1091	94.5258	84.9525	93.3772	107.267	94.5665	107.234	109.185
Q13618	Cullin-3 OS=Homo sapiens OX=9606 GN=CUL3 PE=1 SV=2	FALSE	38	169	50	37	121.484	106.722	120.644	100.916	95.9818	98.056	93.0812	85.984	84.7336	75.7446	89.4228	98.1126	103.783	138.547	90.9292	95.8584	72.0304	93.7378	108.669	111.618	99.3571	109.694	93.161	101.677	114.418	97.2351	117.09	92.5726	91.2842	93.2019	107.321	96.9334	101.491	119.687	85.524	103.299	136.574	94.4274	74.7827	89.4	88.5457	82.0884	122.428
Q6P2E9	Enhancer of mRNA-decapping protein 4 OS=Homo sapiens OX=9606 GN=EDC4 PE=1 SV=1	FALSE	37	117	41	37	101.706	108.212	107.86	97.013	91.3244	94.0849	92.6903	97.6959	98.2225	92.5897	82.813	106.748	133.082	103.579	93.5966	98.7826	93.2485	100.591	97.8667	99.9421	90.0383	95.3036	107.403	149.885	106.938	79.6048	98.6612	74.4394	88.6277	98.645	117.428	101.377	91.8109	87.0483	125.881	93.3651	124.926	104.83	92.0213	108.791	109.126	99.0452	109.65
Q5H9R7	Serine/threonine-protein phosphatase 6 regulatory subunit 3 OS=Homo sapiens OX=9606 GN=PPP6R3 PE=1 SV=2	FALSE	38	138	50	37	96.1261	105.868	68.2994	88.0993	116.557	99.1676	105.729	142.92	88.1086	75.3609	95.0571	125.206	96.6003	99.8659	93.7193	103.316	76.9232	81.27	92.1803	116.478	115.553	129.39	104.897	105.413	90.7261	89.8591	64.5257	84.0095	110.28	134.921	107.758	95.8161	110.104	118.096	92.0314	78.5303	98.0005	99.5254	102.118	106.69	94.5311	92.0824	94.5847
Q2TB90	Hexokinase HKDC1 OS=Homo sapiens OX=9606 GN=HKDC1 PE=1 SV=3	FALSE	40	120	48	37	60.1409	58.9648	95.7156	59.585	92.8347	132.144	69.9553	56.2222	109.585	231.617	191.086	76.7811	139.878	68.4502	56.6208	100.42	251.455	84.5474	48.5419	50.4097	67.995	84.0077	61.9004	52.7294	57.879	48.0106	206.504	136.621	226.251	65.6414	46.9915	110.515	56.2123	272.936	88.9121	89.6505	53.8484	67.8486	85.1343	110.076	66.3233	166.262	59.822
Q93034	Cullin-5 OS=Homo sapiens OX=9606 GN=CUL5 PE=1 SV=4	FALSE	37	99	49	37	96.9994	93.6187	106.233	104.866	91.0016	106.718	88.0176	156.878	81.9856	99.5264	85.258	127.525	79.4495	106.996	76.7082	98.219	74.1127	112.877	106.54	96.3884	90.5469	96.2309	106.909	121.227	121.444	78.422	83.2662	110.844	100.058	116.588	87.1377	97.4071	90.6849	136.994	71.2256	76.6608	142.892	78.9376	60.5123	103.957	83.1865	96.0207	100.469
P45974	Ubiquitin carboxyl-terminal hydrolase 5 OS=Homo sapiens OX=9606 GN=USP5 PE=1 SV=2	FALSE	39	235	55	37	103.65	105.391	94.5481	103.323	103.834	102.121	111.745	98.2714	106.404	84.7794	94.3528	87.4206	98.5964	104.082	101.516	99.9647	78.7057	100.463	83.0009	99.388	133.055	111.69	90.2014	106.624	100.257	77.7985	102.672	88.2194	104.374	125.112	100.36	98.079	73.5478	106.887	87.8032	99.4419	171.635	92.8267	90.9456	68.6021	107.745	97.2279	136.668
Q15386	Ubiquitin-protein ligase E3C OS=Homo sapiens OX=9606 GN=UBE3C PE=1 SV=3	FALSE	37	98	47	37	98.4989	89.7294	120.976	91.0572	109.39	88.8084	87.5788	101.991	108.127	102.505	113.774	99.8866	73.1236	115.484	99.8666	99.2035	79.8492	79.5504	85.3369	99.4634	130.095	99.6873	143.494	133.994	93.8105	120.936	87.8962	84.233	80.646	87.9864	101.863	91.1574	95.3652	89.8216	130.819	93.3554	100.569	109.501	95.6108	76.5565	100.049	83.2306	112.675
P04843	Dolichyl-diphosphooligosaccharide--protein glycosyltransferase subunit 1 OS=Homo sapiens OX=9606 GN=RPN1 PE=1 SV=1	FALSE	37	340	69	37	89.4489	102.523	101.422	87.3452	108.152	116.247	108.079	108.128	85.1076	103.78	98.0286	91.0363	111.389	101.024	84.0734	104.217	103.85	105.731	123.038	78.7586	103.348	101.32	84.3421	89.9688	88.4861	123.397	86.6152	115.873	119.955	89.9833	83.6283	101.706	88.9145	102.735	122.175	114.649	107.821	104.659	81.1661	148.561	77.5888	107.919	82.8738
P33992	DNA replication licensing factor MCM5 OS=Homo sapiens OX=9606 GN=MCM5 PE=1 SV=5	FALSE	37	197	56	37	125.621	116.098	56.4951	109.413	109.692	78.3202	86.3482	101.505	110.338	83.5622	95.9462	77.9677	175.107	78.2689	89.5924	105.725	75.873	94.0378	100.344	113.683	136.988	151.338	77.1883	144.682	101.575	47.6605	83.7543	72.252	68.6226	131.84	107.656	92.5065	137.033	122.605	108.467	101.072	114.982	138.471	113.763	46.561	123.358	91.5077	103.994
Q9Y6K5	2'-5'-oligoadenylate synthase 3 OS=Homo sapiens OX=9606 GN=OAS3 PE=1 SV=3	FALSE	37	129	42	37	65.3408	66.5955	121.052	119.482	63.5955	268.638	48.5813	99.1668	64.6307	249.05	72.9445	102.218	43.8933	48.2849	75.5956	90.93	70.3702	120.768	68.8622	100.676	140.546	87.5579	98.468	120.819	104.044	69.6799	140.101	94.7217	71.5503	120.972	78.4559	112.407	82.5513	57.9766	43.766	87.0312	53.6702	63.1685	79.2599	53.1579	54.5831	218.509	68.3433
Q9Y446	Plakophilin-3 OS=Homo sapiens OX=9606 GN=PKP3 PE=1 SV=1	FALSE	37	170	58	37	80.9314	90.6519	73	78.9409	98.9267	108.863	89.6786	77.5516	93.6836	134.709	130.512	111.686	102.581	115.235	111.877	101.174	127.385	156.899	68.0049	83.7074	98.2641	163.251	82.6515	105.4	85.0559	91.8423	106.648	59.6261	115.791	108.405	47.7164	99.352	140.994	104.032	83.6669	63.8503	140.618	144.434	109.957	135.509	37.4137	162.374	65.1389
Q12931	Heat shock protein 75 kDa, mitochondrial OS=Homo sapiens OX=9606 GN=TRAP1 PE=1 SV=3	FALSE	38	428	63	37	97.4506	111.134	112.328	90.5978	88.9612	90.0478	103.541	87.8685	94.5236	115.818	114.373	73.8596	99.1611	124.969	97.0903	98.2774	99.5559	107.502	110.078	81.4277	92.4352	98.4095	94.0208	160.582	73.3184	82.559	102.959	82.631	122.835	84.5452	103.715	103.427	66.6028	112.624	146.806	93.4016	97.1969	117.167	77.5129	119.892	122.036	103.183	102.949
O60502	Protein O-GlcNAcase OS=Homo sapiens OX=9606 GN=OGA PE=1 SV=2	FALSE	36	146	48	36	92.5796	140.792	93.9191	87.4719	99.204	85.2999	106.835	99.6291	86.025	86.9835	104.138	121.927	107.017	111.125	82.8551	94.1982	79.9946	82.2119	114.72	107.667	69.7663	84.2764	118.797	137.418	97.0642	66.9149	70.8495	117.043	103.146	118.022	128.777	103.333	108.26	63.8044	215.694	98.0797	58.7	72.2951	79.6857	107.465	70.8191	92.786	101.938
O75083	WD repeat-containing protein 1 OS=Homo sapiens OX=9606 GN=WDR1 PE=1 SV=4	FALSE	36	278	70	36	102.418	90.7296	84.5621	104.113	113.4	116.923	109.887	115.388	104.27	73.1539	120.45	75.8716	100.961	90.7807	93.3899	103.703	93.7554	82.0478	105.562	98.964	129.576	92.3662	89.2466	88.5837	99.2975	120.731	102.446	94.7564	91.0807	104.242	111.11	96.2338	86.6792	84.7764	94.4586	132.406	128.29	79.9894	105.842	96.3152	59.0016	113.463	102.021
O75717	WD repeat and HMG-box DNA-binding protein 1 OS=Homo sapiens OX=9606 GN=WDHD1 PE=1 SV=1	FALSE	36	83	40	36	93.3845	102.568	77.1708	95.6123	107.316	92.2026	113.932	84.4874	107.002	72.3002	103.21	67.6429	151.727	95.9148	119.853	115.676	51.2994	72.577	105.636	130.724	93.4854	86.541	99.3636	152.11	100.658	64.9935	78.2785	94.5129	83.5905	156.056	139.46	90.7149	81.495	122.574	140.732	79.2931	80.9711	98.1042	84.6781	70.0835	192.528	95.2212	102.513
Q9Y6D5	Brefeldin A-inhibited guanine nucleotide-exchange protein 2 OS=Homo sapiens OX=9606 GN=ARFGEF2 PE=1 SV=3	FALSE	52	124	37	36	94.9284	73.0765	74.9601	76.295	99.361	120.125	84.9322	116.768	99.9969	124.315	119.945	135.426	106.002	90.9962	86.7634	96.1103	104.235	92.0618	67.7995	117.649	99.4824	120.364	106.175	87.3931	77.5371	107.785	84.2139	69.8115	130.655	133.014	94.87	106.956	81.5828	86.3492	123.206	134.915	97.3193	137.761	105.072	90.4258	105.862	82.1567	93.0128
P10586	Receptor-type tyrosine-protein phosphatase F OS=Homo sapiens OX=9606 GN=PTPRF PE=1 SV=2	FALSE	42	86	32	36	102.121	92.1819	71.8238	112.334	100.113	92.4232	124.906	90.5578	96.6369	83.6854	77.7586	126.93	96.9989	144.599	85.353	101.579	107.863	79.0231	76.2765	123.375	68.9209	117.076	129.371	90.9668	72.8637	106.418	124.059	94.8964	105.668	106.258	87.7612	109.204	139.791	93.0007	126.37	123.451	115.997	74.8842	82.7628	78.2878	97.9722	75.8081	94.3218
Q96L91	E1A-binding protein p400 OS=Homo sapiens OX=9606 GN=EP400 PE=1 SV=4	FALSE	36	64	17	36	96.7558	90.6074	116.328	102.231	95.8002	103.818	103.886	96.8594	102.329	95.6629	96.0566	111.109	100.452	87.6653	102.075	98.3642	85.036	94.969	99.3734	96.8351	115.594	99.5704	113.661	110.886	101.883	95.0589	87.2527	102.184	100.819	105.728	92.2163	98.933	90.9708	105.237	117.89	100.904	100.328	97.6109	99.8895	87.8339	115.325	101.502	101.959
Q6P996	Pyridoxal-dependent decarboxylase domain-containing protein 1 OS=Homo sapiens OX=9606 GN=PDXDC1 PE=1 SV=2	FALSE	36	171	64	36	84.4619	75.5295	84.1138	118.632	98.9786	116.34	101.21	76.3783	125.46	74.7791	115.146	76.5204	125.05	133.278	87.4807	106.64	97.5496	123.392	98.9415	83.5698	118.499	100.764	99.6897	94.3206	96.2448	95.2044	121.467	90.3718	85.6312	124.821	67.0013	102.532	66.7347	111.723	107.833	126.333	123.127	105.365	84.856	87.6693	139.308	84.3312	163.624
O43143	Pre-mRNA-splicing factor ATP-dependent RNA helicase DHX15 OS=Homo sapiens OX=9606 GN=DHX15 PE=1 SV=2	FALSE	37	269	55	36	109.882	109.949	115.926	99.6762	110.957	91.3279	106.377	94.1595	93.4241	78.4997	98.9276	91.9995	93.6787	113.186	89.015	103.015	87.186	90.1038	111.982	94.54	116.595	96.32	102.314	102.428	104.54	84.8635	114.367	97.593	94.4106	88.8035	116.476	97.4781	98.9047	104.46	124.776	99.66	121.183	80.3543	88.5855	107.19	104.958	96.0706	105.108
Q9BTW9	Tubulin-specific chaperone D OS=Homo sapiens OX=9606 GN=TBCD PE=1 SV=2	FALSE	36	126	44	36	109.955	124.994	89.0664	102.951	96.541	108.039	100.562	99.2496	93.7215	81.7865	92.7228	83.9048	145.573	94.9893	80.1681	95.7764	83.5688	88.1139	78.3168	107.435	152.007	98.8978	120.168	160.021	87.8603	67.4033	78.816	101.595	84.644	106.525	86.8781	97.7492	77.7359	108.064	109.865	95.896	95.687	117.026	60.8301	84.1096	134.624	69.7666	96.6982
P40227	T-complex protein 1 subunit zeta OS=Homo sapiens OX=9606 GN=CCT6A PE=1 SV=3	FALSE	36	382	74	36	90.0955	132.042	108.736	80.7485	121.27	107.242	107.527	99.3811	90.5156	75.1306	108.692	80.3038	92.2513	112.272	91.2404	102.551	86.7619	96.3201	117.688	90.9914	143.066	89.0796	79.6109	113.12	99.7579	87.071	113.285	93.9201	97.1511	97.3887	99.8588	94.9296	85.1464	123.379	93.2199	75.4131	117.056	143.981	74.6839	104.851	88.8408	99.6123	106.416
Q9NRY4	Rho GTPase-activating protein 35 OS=Homo sapiens OX=9606 GN=ARHGAP35 PE=1 SV=3	FALSE	37	82	33	36	114.73	72.3264	97.3005	111.479	121.054	107.105	83.0963	116.865	91.5642	74.7164	84.7359	108.418	92.1923	126.956	104.884	92.5757	77.2036	104.664	115.462	102.229	60.0484	100.548	115.167	111.876	155.959	78.125	78.8569	109.564	83.5542	109.213	98.9807	98.5501	110.4	78.5309	75.7626	90.9352	108.056	84.2575	132.121	81.9207	128.133	97.2634	106.401
P52789	Hexokinase-2 OS=Homo sapiens OX=9606 GN=HK2 PE=1 SV=2	FALSE	40	148	56	36	118.27	90.3463	88.6152	76.3442	119.957	61.3525	131.263	63.9745	135.086	139.155	128.25	67.4017	90.1243	76.8715	90.5282	122.46	119.301	101.393	121.063	92.9063	81.7219	131.482	91.5746	116.472	87.5018	72.7106	91.6605	112.681	96.8176	63.9059	129.173	89.6364	69.6358	104.124	130.246	89.9208	72.1768	116.037	91.5471	66.144	226.163	127.892	87.0104
P00558	Phosphoglycerate kinase 1 OS=Homo sapiens OX=9606 GN=PGK1 PE=1 SV=3	FALSE	41	681	89	36	95.3874	94.8948	74.1022	83.681	114.069	102.208	102.891	96.5449	92.4816	149.497	108.168	119.054	85.9423	83.5756	92.3707	105.133	104.13	91.7292	74.7266	76.6935	118.379	74.5723	80.1938	72.8426	164.101	121.535	118.864	112.749	109.662	90.2567	91.3853	98.1801	90.4505	68.1843	51.5433	100.542	129.988	132.443	83.0986	99.4729	195.698	104.087	132.907
Q2M389	WASH complex subunit 4 OS=Homo sapiens OX=9606 GN=WASHC4 PE=1 SV=2	FALSE	36	103	35	36	81.6674	71.8696	118.257	100.376	96.5478	102.122	104.96	77.0981	103.492	114.916	109.274	113.31	128.025	104.707	79.2659	94.1126	86.3455	87.7525	100.704	106.115	94.2938	105.024	119.613	91.718	94.9042	83.9905	99.4425	95.7758	117.407	132.264	80.3959	104.254	78.3869	104.235	91.2544	105.503	92.1588	101.129	108.394	81.4092	132.713	113.364	99.1934
P25705	ATP synthase subunit alpha, mitochondrial OS=Homo sapiens OX=9606 GN=ATP5F1A PE=1 SV=1	FALSE	36	806	68	36	89.4398	110.485	129.088	121.256	84.3859	93.6069	104.457	102.55	100.799	104.674	92.8247	70.9798	90.6614	110.571	92.2095	102.012	105.684	100.084	118.412	91.1201	101.406	95.0325	74.9082	94.2467	99.6277	108.277	111.794	126.884	107.794	61.4056	101.779	101.545	77.5476	89.6774	131.1	120.993	93.2338	99.6624	94.7	100.882	101.23	88.1808	138.283
Q9P2R3	Rabankyrin-5 OS=Homo sapiens OX=9606 GN=ANKFY1 PE=1 SV=2	FALSE	36	95	42	36	88.9073	83.4089	90.4064	123.053	89.6009	82.5675	103.073	92.7042	108.518	90.7392	91.1639	107.27	104.119	120.75	129.398	94.3205	76.9275	90.0816	108.81	94.8123	93.7503	115.445	93.2211	128.515	99.259	92.7008	119.737	99.4676	79.8471	97.605	110.041	99.7806	109.735	114.485	118.35	101.031	99.5138	91.8685	96.6869	73.6368	115.669	79.1448	98.5069
Q9NRL2	Bromodomain adjacent to zinc finger domain protein 1A OS=Homo sapiens OX=9606 GN=BAZ1A PE=1 SV=2	FALSE	36	73	28	36	91.2698	112.952	102.894	104.395	107.784	71.8153	118.637	84.5192	105.486	96.6585	117.564	93.7889	111.308	71.032	102.353	107.544	69.5142	117.857	107.455	109.259	95.1138	101.849	101.204	116.851	94.0078	90.8509	87.5961	52.299	99.1882	115.585	149.167	92.2025	89.393	138.004	128.777	77.9453	85.6393	104.861	82.6331	80.8554	146.72	121.832	79.3943
P55884	Eukaryotic translation initiation factor 3 subunit B OS=Homo sapiens OX=9606 GN=EIF3B PE=1 SV=3	FALSE	36	241	56	36	97.3102	127.279	83.2755	103.716	142.911	97.023	100.038	91.5186	95.0146	87.004	104.187	101.45	93.0243	84.5085	90.5567	101.184	78.6057	91.8558	106.783	119.117	149.342	104.921	108.694	109.235	94.3247	68.6562	84.4536	83.3	91.9663	100.518	114.848	93.3801	97.716	106.754	101.826	84.8729	109.678	123.438	86.9375	86.8734	109.641	100.401	88.2838
P06756	Integrin alpha-V OS=Homo sapiens OX=9606 GN=ITGAV PE=1 SV=2	FALSE	36	110	38	36	117.777	93.611	69.1709	99.7378	107.034	127.534	65.6009	116.761	74.7219	88.8498	109.528	156.415	75.8383	84.7169	120.993	91.7108	94.2387	103.671	97.9898	101.377	74.8523	112.534	105.077	84.3539	113.631	136.6	96.3831	104.048	90.609	98.4644	79.2846	106.886	227.065	84.7038	77.0669	68.9643	91.9181	70.4349	105.487	95.5002	62.1234	89.041	68.8756
P19367	Hexokinase-1 OS=Homo sapiens OX=9606 GN=HK1 PE=1 SV=3	FALSE	42	181	50	36	141.72	124.02	129.276	66.0927	130.786	151.479	64.28	111.441	41.4134	95.8971	52.5099	57.9526	37.4398	175.216	104.249	116.228	71.544	93.1516	110.812	96.0606	67.6038	86.4523	136.112	161.326	109.553	73.3273	80.0609	89.1968	78.2805	54.8211	191.454	100.244	103.507	42.4496	111.12	88.8196	39.0327	65.8411	72.9281	140.39	286.727	42.5278	67.7482
P29401	Transketolase OS=Homo sapiens OX=9606 GN=TKT PE=1 SV=3	FALSE	36	570	70	36	108.334	109.313	87.0007	80.4411	105.319	112.297	108.044	158.731	66.6853	82.2274	106.162	86.0775	90.267	117.044	78.7012	103.356	150.348	86.1495	106.517	70.9795	113.367	98.7234	100.657	95.9086	82.886	104.239	114.896	99.2821	119.016	79.4533	76.089	101.488	177.447	98.8018	68.3013	82.4832	64.4351	121.648	118.114	103.913	94.483	97.6811	141.812
P14923	Junction plakoglobin OS=Homo sapiens OX=9606 GN=JUP PE=1 SV=3	FALSE	42	390	75	36	96.8196	85.7049	89.4177	76.5208	92.8968	136.784	91.3038	72.8475	93.1882	101.542	118.493	128.266	99.0081	127.441	91.3288	98.4367	130.609	111.747	91.391	77.6092	98.9475	118.504	86.5247	75.929	74.7153	110.935	121.723	110.449	102.968	131.494	53.4237	103.031	116.465	121.716	99.7879	53.7421	159.164	106.011	92.8743	106.891	49.9413	176.903	105.05
O00267	Transcription elongation factor SPT5 OS=Homo sapiens OX=9606 GN=SUPT5H PE=1 SV=1	FALSE	36	102	41	36	97.9041	92.5755	106.654	107.715	104.736	82.5901	102.567	83.4361	103.647	92.8827	85.6273	123.762	122.482	92.4195	101.46	99.5402	89.8334	111.213	104.243	126.066	86.1738	113.622	82.2197	92.8411	110.871	81.8995	111.333	94.4164	89.3268	97.9487	103.721	104.271	88.5839	100.081	129.958	100.047	119.135	79.5226	114.444	71.0507	107.945	91.1412	93.1137
O14974	Protein phosphatase 1 regulatory subunit 12A OS=Homo sapiens OX=9606 GN=PPP1R12A PE=1 SV=1	FALSE	36	85	38	36	106.77	102.979	98.9996	99.067	89.8347	141.009	86.4282	72.2673	82.2419	88.7715	104.63	128.181	86.4442	80.244	135.009	97.1226	71.4741	93.7014	103.616	107.189	125.258	91.899	113.528	101.884	112.27	82.3905	82.5192	106.57	94.1855	116.9	101.788	94.8267	109.116	95.2684	103.626	73.2502	94.4342	87.2873	91.3306	88.6376	86.2805	132.182	107.852
P38606	V-type proton ATPase catalytic subunit A OS=Homo sapiens OX=9606 GN=ATP6V1A PE=1 SV=2	FALSE	36	177	66	36	101.695	107.027	82.4918	82.673	97.6232	99.9442	100.394	117.304	101.462	109.885	74.4102	117.913	118.48	104.557	83.88	100.259	93.9869	88.7631	109.866	85.5813	128.135	104.143	106.025	102.98	113.861	80.9417	101.018	89.1361	96.9867	95.2872	98.2673	105.021	79.8688	123.518	114.631	101.41	117.046	123.97	88.7184	77.3323	111.088	83.9011	73.0484
O95163	Elongator complex protein 1 OS=Homo sapiens OX=9606 GN=ELP1 PE=1 SV=3	FALSE	36	87	33	36	122.3	121.26	107.412	104.28	97.9559	92.0048	101.923	93.6364	118.315	79.1747	80.2422	96.4253	100.336	90.7949	95.1173	98.8229	73.6701	76.9663	101.6	107.659	134.908	112.121	86.9857	118.305	100.951	59.7846	100.524	109.301	81.121	97.5634	146.799	91.7408	100.978	134.399	104.287	101.507	99.9284	86.8694	90.8619	80.4274	116.821	77.8149	98.7051
P11142	Heat shock cognate 71 kDa protein OS=Homo sapiens OX=9606 GN=HSPA8 PE=1 SV=1	FALSE	52	1562	80	36	99.5738	118.866	108.073	101.882	122.403	113.572	99.3999	97.8769	99.0659	81.4895	103.9	74.3465	78.2607	83.7903	112.904	104.596	92.5101	109.564	125.151	103.093	113.171	94.7106	88.9452	79.7232	112.12	87.8969	97.4242	81.7027	95.4022	92.2733	127.313	99.0001	87.085	142.389	97.4028	93.5495	92.8355	131.681	87.7377	84.6433	84.7125	91.2204	87.6782
Q9H7D0	Dedicator of cytokinesis protein 5 OS=Homo sapiens OX=9606 GN=DOCK5 PE=1 SV=3	FALSE	38	80	23	36	102.464	114.38	104.505	128.331	70.8703	86.4594	80.3231	111.619	90.2728	73.6288	112.91	159.832	97.3573	96.5747	71.4533	99.0179	75.7903	69.5521	101.933	95.8806	117.689	85.2256	139.104	174.184	98.0539	125.583	80.2648	104.254	77.598	83.0785	77.031	94.7782	96.5551	77.0638	87.5859	84.6467	76.2777	76.9015	71.5187	73.1121	90.2175	109.677	112.996
P43246	DNA mismatch repair protein Msh2 OS=Homo sapiens OX=9606 GN=MSH2 PE=1 SV=1	FALSE	36	140	46	36	93.7096	88.709	50.9676	49.4978	137.1	110.693	119.997	129.258	119.522	93.9891	121.53	96.0673	129.722	47.8652	104.151	107.221	79.9062	115.222	75.5691	112.379	93.3483	145.914	115.293	110.242	58.5801	76.9356	93.7075	90.7196	98.2885	127.14	110.941	95.8137	114.174	126.591	115.626	109.407	38.392	100.384	115.909	86.8329	168.892	104.21	65.7911
Q9NY33	Dipeptidyl peptidase 3 OS=Homo sapiens OX=9606 GN=DPP3 PE=1 SV=2	FALSE	36	195	66	36	101.264	88.1196	63.2714	74.2634	128.042	101.573	89.5835	137.207	129.089	98.0877	111.039	88.7924	85.2582	104.68	94.9222	104.807	98.903	115.537	78.1598	78.1083	119.047	109.477	95.1577	104.629	82.1183	133.219	93.2668	83.3275	126.466	88.6644	94.9918	98.9267	89.4852	110.561	54.2567	131.375	146.461	114.013	127.272	102.734	64.0847	96.5427	105.404
Q99613	Eukaryotic translation initiation factor 3 subunit C OS=Homo sapiens OX=9606 GN=EIF3C PE=1 SV=1	FALSE	36	186	40	36	101.617	131.218	93.381	113.943	117.523	98.3788	105.792	97.2527	92.4576	92.4182	96.1322	85.3876	82.8794	94.3211	95.7519	101.547	86.0025	96.3015	113.792	109.086	128.524	98.2921	90.112	99.1563	102.546	86.3649	91.3002	94.192	93.3357	99.9424	117.925	93.1274	107.623	96.1605	104.247	94.5945	116.314	100.719	90.125	97.5738	90.4031	103.024	84.9266
O14976	Cyclin-G-associated kinase OS=Homo sapiens OX=9606 GN=GAK PE=1 SV=2	FALSE	36	114	37	36	116.023	93.2138	87.3198	109.995	99.0665	88.4534	107.867	82.528	122.216	83.8549	109.961	101.718	121.149	94.0738	85.0802	97.4822	96.8957	83.5107	85.0742	95.3336	70.4423	106.359	142.443	105.375	105.263	105.815	95.9296	101.311	102.541	108.303	92.5546	102.85	74.9783	113.664	141.49	90.7052	103.354	102.088	106.471	87.4342	77.982	96.4235	107.616
Q8TCS8	Polyribonucleotide nucleotidyltransferase 1, mitochondrial OS=Homo sapiens OX=9606 GN=PNPT1 PE=1 SV=2	FALSE	37	170	52	36	80.5868	78.6166	128.171	88.1445	93.8528	98.9641	110.889	81.521	82.9468	130.985	105.329	75.4832	128.396	123.462	97.7841	94.8678	103.318	107.978	106.518	99.8901	80.32	115.953	90.6762	92.8885	95.7133	80.8771	107.811	113.787	106.98	89.3944	107.793	100.102	97.6932	66.1051	134.066	103.637	88.9735	104.505	95.2717	101.235	110.259	116.488	108.875
P11498	Pyruvate carboxylase, mitochondrial OS=Homo sapiens OX=9606 GN=PC PE=1 SV=2	FALSE	35	86	40	35	175.607	90.1588	79.7323	85.9797	119.882	67.7546	71.7359	94.8372	73.1141	128.276	88.4062	137.041	80.7967	140.897	73.8897	91.8918	86.1617	117.284	123.417	72.5128	70.9335	194.154	73.5562	78.6267	122.992	65.3507	105.552	96.7325	97.502	127.246	65.7237	102.256	86.684	90.2856	106.723	132.671	67.0085	135.082	85.9705	161.229	106.541	106.756	70.3992
Q13620	Cullin-4B OS=Homo sapiens OX=9606 GN=CUL4B PE=1 SV=4	FALSE	52	159	52	35	87.1811	119.619	62.5631	86.4262	84.0615	114.284	79.6872	94.2512	88.4041	150.11	117.469	168.897	95.3549	82.9895	68.5866	100.116	70.9911	101.584	121.614	133.537	90.9865	75.5077	136.685	121.104	105.448	83.6483	90.4317	96.8956	65.3295	109.536	87.6186	109.083	103.735	99.8104	74.8557	96.6702	115.659	94.1298	74.2187	76.7362	120.244	93.5368	78.5
Q12906	Interleukin enhancer-binding factor 3 OS=Homo sapiens OX=9606 GN=ILF3 PE=1 SV=3	FALSE	42	547	62	35	102.262	110.679	109.945	107.627	86.6775	79.3108	104.727	114.518	85.0952	97.6858	90.1537	94.4809	116.11	93.6664	105.571	101.49	88.9019	115.602	117.625	88.7493	94.6127	95.5166	106.408	122.269	87.973	85.0674	109.04	94.3082	96.881	86.6197	109.931	100.495	80.9657	116.275	96.6038	93.0323	129.537	81.1472	103.796	84.8888	99.1688	112.868	105.455
Q12788	Transducin beta-like protein 3 OS=Homo sapiens OX=9606 GN=TBL3 PE=1 SV=2	FALSE	35	124	57	35	93.7449	129.267	113.492	95.1613	100.894	91.3156	101.454	79.4808	88.0017	115.541	102.299	91.8972	111.98	105.418	84.1647	95.8889	92.2552	95.8551	98.9558	114.474	115.286	96.9004	108.606	137.988	79.8376	73.0034	89.6874	111.638	96.0401	76.0572	117.123	96.294	92.1225	104.517	153.696	82.4858	93.382	87.6992	94.8576	96.994	106.214	101.476	95.7734
P49916	DNA ligase 3 OS=Homo sapiens OX=9606 GN=LIG3 PE=1 SV=2	FALSE	35	96	42	35	95.5711	85.686	100.144	105.655	132.471	96.0977	100.729	132.04	86.1111	96.1273	75.2116	92.2692	127.996	81.8313	99.4907	92.5701	116.485	82.5389	100.365	93.9134	84.2766	108.601	114.639	129.889	88.5431	75.4234	90.018	101.978	94.0728	112.346	101.52	105.39	70.9013	66.3669	95.9351	113.988	166.603	105.409	110.151	99.5419	107.037	109.613	83.4624
P49748	Very long-chain specific acyl-CoA dehydrogenase, mitochondrial OS=Homo sapiens OX=9606 GN=ACADVL PE=1 SV=1	FALSE	35	288	61	35	129.915	98.6351	107.83	121.414	82.2753	106.239	121.42	67.5126	116.727	156.21	96.0147	60.9095	86.7052	70.1232	76.2209	101.849	92.3957	137.885	81.7817	67.2376	92.7586	117.033	93.7933	106.578	71.7037	134.949	102.21	124.122	96.6436	87.2792	97.7094	95.9201	68.2309	91.5528	88.2144	170.646	78.5388	90.291	130.524	166.147	88.3872	85.8955	61.005
Q14126	Desmoglein-2 OS=Homo sapiens OX=9606 GN=DSG2 PE=1 SV=2	FALSE	35	198	51	35	117.513	85.6221	98.9755	86.6395	69.4858	96.0396	90.9252	62.4629	116.17	116.315	93.5568	95.2566	115.285	125.369	131.563	98.8217	127.188	119.998	75.4803	83.2985	90.9145	142.163	95.5185	78.7559	83.4294	114.059	96.3555	120.023	111.339	114.024	50.7301	96.7247	86.5163	119.916	72.3036	50.1253	149.52	168.198	107.089	94.5709	88.1882	150.609	125.632
Q13464	Rho-associated protein kinase 1 OS=Homo sapiens OX=9606 GN=ROCK1 PE=1 SV=1	FALSE	43	87	35	35	96.9153	146.484	80.5291	48.9522	103.268	93.3165	108.547	111.5	126.071	89.5749	101.492	168.945	74.782	50.4352	92.226	106.961	79.2352	80.2459	102.434	136.303	75.3454	83.385	175.962	102.616	56.2135	108.529	99.6447	64.771	120.043	132.013	91.2565	92.0026	97.1253	84.7928	82.999	95.2491	127.095	100.136	61.9569	73.8223	119.641	107.607	57.6982
Q1KMD3	Heterogeneous nuclear ribonucleoprotein U-like protein 2 OS=Homo sapiens OX=9606 GN=HNRNPUL2 PE=1 SV=1	FALSE	35	348	50	35	94.8752	80.4633	109.242	73.9965	109.935	114.238	114.448	101.299	77.0128	128.264	123.628	121.018	84.9004	82.0632	80.4323	104.183	84.9229	83.549	103.349	98.3375	110.499	103.29	97.9505	101.993	109.963	106.55	122.362	93.0365	100.074	84.1538	94.2299	105.74	71.1595	83.7535	97.2266	88.8495	177.798	86.0379	164.504	116.286	63.7477	104.931	87.9772
O95782	AP-2 complex subunit alpha-1 OS=Homo sapiens OX=9606 GN=AP2A1 PE=1 SV=3	FALSE	49	225	60	35	95.1769	113.323	70.4437	115.931	89.6893	101.057	82.3301	100.872	98.239	86.2576	105.815	136.689	113.601	98.3137	94.8461	97.4162	103.17	111.295	98.3703	88.5306	89.9533	83.7451	134.432	114.721	95.2039	81.2256	125.07	93.6677	73.2576	111.122	93.2648	102.971	123.967	111.294	71.9563	114.188	61.9509	106.594	130.702	83.6726	105.118	103.306	59.6836
Q05086	Ubiquitin-protein ligase E3A OS=Homo sapiens OX=9606 GN=UBE3A PE=1 SV=4	FALSE	35	101	54	35	103.431	104.18	128.211	95.4048	108.673	87.674	95.2973	107.124	98.3705	100.42	80.1111	79.5293	108.992	107.555	94.3485	100.679	81.5813	98.8536	110.771	92.8444	124.828	78.4913	103.779	117.429	115.211	75.5015	123.701	113.241	79.9077	75.1454	110.224	98.4919	74.3748	112.437	110.635	116.829	138.252	80.6201	86.7721	94.1895	119.191	78.5023	118.239
P05023	Sodium/potassium-transporting ATPase subunit alpha-1 OS=Homo sapiens OX=9606 GN=ATP1A1 PE=1 SV=1	FALSE	56	691	53	35	108.395	96.9474	77.8611	86.2745	94.9162	90.6859	101.386	85.9465	131.517	104.491	88.4468	73.2656	128.189	152.083	77.6029	101.991	128.501	117.766	79.6752	79.6136	110.44	103.997	78.2606	77.0547	72.7485	119.9	121.916	80.0544	212.855	61.2408	55.8802	100.097	67.6994	106.326	61.7662	106.167	150.324	100.295	105.252	156.995	67.1529	112.107	98.5285
Q03252	Lamin-B2 OS=Homo sapiens OX=9606 GN=LMNB2 PE=1 SV=4	FALSE	41	289	59	35	107.441	117.774	102.33	93.6558	80.4782	75.0354	103.21	105.44	77.3438	103.759	89.0109	121.106	106.471	97.033	119.339	100.573	95.0824	86.5084	104.333	98.3515	84.7391	120.231	104.326	137.642	82.6615	88.9427	107.345	99.767	100.206	93.5418	92.9234	103.4	95.9716	117.622	99.9281	63.347	122.779	81.4297	100.841	78.1926	82.0915	103.19	109.779
Q86XP3	ATP-dependent RNA helicase DDX42 OS=Homo sapiens OX=9606 GN=DDX42 PE=1 SV=1	FALSE	35	130	49	35	89.0172	116.562	99.8494	103.956	96.6162	93.2849	108.762	108.232	98.9208	92.2573	102.078	107.647	105.901	92.1817	87.8992	96.8351	99.2836	109.605	114.537	98.5049	98.1325	105.266	118.741	132.835	82.2754	70.4798	92.6946	88.4407	88.3817	92.3851	111.21	97.2282	121.691	83.6192	108.114	100.134	111.811	101.162	100.697	83.2136	91.8682	83.6764	108.827
Q8WTT2	Nucleolar complex protein 3 homolog OS=Homo sapiens OX=9606 GN=NOC3L PE=1 SV=1	FALSE	35	117	51	35	103.111	134.068	124.668	84.699	80.0732	89.1651	113.993	81.398	82.0728	108.013	120.377	82.9049	89.9964	136.238	75.3094	93.9153	109.943	76.2652	103.647	118.679	99.2901	75.8793	107.679	138.718	67.4678	67.6974	103.021	119.135	82.8095	89.5755	140.256	99.9382	79.8739	62.1635	125.983	90.4054	109.43	85.0457	88.6496	101.843	75.5132	116.131	104.811
O15042	U2 snRNP-associated SURP motif-containing protein OS=Homo sapiens OX=9606 GN=U2SURP PE=1 SV=2	FALSE	35	150	38	35	100.958	106.404	102.121	99.1034	101.759	85.9894	105.252	109.631	98.6205	100.835	98.7322	99.8579	100.07	88.1084	101.494	101.064	92.9954	102.754	105.442	113.994	95.9887	103.427	106.15	102.168	91.9747	79.6593	94.5428	90.9964	114.965	102.683	98.779	103.479	81.3923	126.64	76.9029	88.5315	116.513	105.092	114.118	85.4541	96.3749	104.371	108.273
Q14997	Proteasome activator complex subunit 4 OS=Homo sapiens OX=9606 GN=PSME4 PE=1 SV=2	FALSE	35	93	24	35	98.0599	126.945	89.8125	81.7814	121.073	80.6401	102.729	79.8759	105.682	86.3814	101.333	90.4408	104.603	125.982	105.146	99.5153	85.4334	109.059	98.3917	106.798	116.698	124.354	91.3379	110.733	104.278	83.2781	71.3926	75.8189	86.8497	95.9042	143.97	95.7024	121.009	116.31	91.0028	90.918	86.3973	108.843	110.903	81.2984	132.68	97.4054	90.6635
Q13263	Transcription intermediary factor 1-beta OS=Homo sapiens OX=9606 GN=TRIM28 PE=1 SV=5	FALSE	35	471	64	35	98.4837	117.049	98.7876	87.0701	100.506	96.3167	127.213	103.799	84.0106	88.5296	99.4352	97.3857	89.306	79.5612	131.792	100.754	90.8469	124.201	117.109	89.5155	108.779	88.6051	97.7807	89.4727	85.995	93.0156	124.579	90.4826	85.9967	91.6879	121.608	100.325	90.5317	117.994	100.069	73.4318	84.8058	106.118	131.096	57.2545	105.434	133.78	103.166
Q9BPX3	Condensin complex subunit 3 OS=Homo sapiens OX=9606 GN=NCAPG PE=1 SV=1	FALSE	35	106	39	35	87.2157	96.8054	86.5722	97.835	124.455	92.2554	114.178	96.1587	105.838	75.7458	96.3989	97.1177	127.032	85.268	109.079	108.045	65.8696	84.5486	109.716	153.727	120.39	119.032	97.0173	95.7588	93.5404	70.1872	75.5139	77.1104	98.9506	122.625	120.604	95.4097	113.233	88.1855	126.779	83.9771	77.0445	115.068	67.8078	63.4677	130.559	108.605	74.4974
Q8WWQ0	PH-interacting protein OS=Homo sapiens OX=9606 GN=PHIP PE=1 SV=2	FALSE	37	98	27	35	87.002	98.3809	101.014	145.784	96.0589	75.5337	101.239	75.2889	84.6092	104.489	95.2536	129.663	97.8759	97.3693	112.33	98.1084	84.3027	82.6959	107.182	142.14	77.3233	111.592	83.6504	131.253	101.475	91.442	97.7503	96.7987	97.5076	79.366	120.255	95.2659	88.9259	130.083	118.772	88.236	96.2329	80.3583	87.9269	89.5263	88.7686	105.745	115.702
Q9C0C9	(E3-independent) E2 ubiquitin-conjugating enzyme OS=Homo sapiens OX=9606 GN=UBE2O PE=1 SV=3	FALSE	35	85	36	35	110.414	151.991	88.157	100.086	95.6943	93.4438	93.2441	105.561	91.5844	76.9909	90.874	83.9815	106.923	120.4	94.9349	95.7205	79.1711	104.935	108.323	102.749	86.5354	111.341	96.8799	129.552	111.091	110.87	78.0119	95.5787	93.1641	107.117	89.4813	95.1996	82.378	102.17	133.294	100.223	89.1005	111.725	132.785	77.4177	135.604	80.9399	76.4428
Q6PIF6	Unconventional myosin-VIIb OS=Homo sapiens OX=9606 GN=MYO7B PE=1 SV=2	FALSE	35	68	20	35	143.387	71.521	79.5766	79.51	73.005	107.664	69.6576	63.419	173.997	156.987	121.322	70.348	106.132	101.573	82.6131	99.2876	121.503	115.992	64.2032	61.3927	111.694	150.179	66.7588	65.327	66.2938	96.775	124.96	114.627	187.547	102.696	57.7929	92.2594	51.8208	67.0402	59.8214	147.582	82.4317	75.2259	114.649	249.483	176.106	88.5076	61.2181
Q6PD62	RNA polymerase-associated protein CTR9 homolog OS=Homo sapiens OX=9606 GN=CTR9 PE=1 SV=1	FALSE	35	83	33	35	103.192	114.358	93.9123	106.697	120.517	88.4219	104.012	96.316	102.355	89.7777	86.3603	116.41	114.234	81.406	82.0946	99.9358	73.9642	96.5967	88.274	127.366	106.564	99.4654	99.4486	121.937	118.057	71.9773	90.7408	110.078	83.7784	100.403	111.972	99.3761	98.5351	118.029	124.228	105.952	97.4318	92.6111	86.7566	80.4683	109.302	97.0563	100.081
P54578	Ubiquitin carboxyl-terminal hydrolase 14 OS=Homo sapiens OX=9606 GN=USP14 PE=1 SV=3	FALSE	35	226	67	35	127.495	80.9847	118.763	111.205	131.927	76.2571	118.57	91.8272	93.9054	75.6143	82.8609	44.3043	139.546	137.173	66.1616	103.406	72.7831	78.9704	112.253	110.644	107.398	81	70.5666	107.732	105.54	97.6662	107.458	115.219	107.965	117.84	108.308	98.6572	65.1228	116.678	142.95	62.012	147.678	86.4423	158.616	70.7258	86.5369	80.1338	83.854
P08183	ATP-dependent translocase ABCB1 OS=Homo sapiens OX=9606 GN=ABCB1 PE=1 SV=3	FALSE	36	110	33	35	51.6124	48.7475	63.7858	67.9231	47.0917	193.067	47.5603	66.6639	281.034	112.189	149.821	56.0887	143.66	123.722	46.8493	100.184	48.7445	72.0102	122.265	36.8072	111.226	172.62	158.714	34.566	40.1619	36.4899	37.1518	452.525	131.834	29.5782	35.1701	80.1366	51.7035	50.5708	54.0139	57.8727	376.243	68.1084	38.6897	84.8805	222.722	147.196	50.8306
Q6PGP7	Tetratricopeptide repeat protein 37 OS=Homo sapiens OX=9606 GN=TTC37 PE=1 SV=1	FALSE	35	88	28	35	68.9207	73.1531	67.3944	65.5976	131.146	139.193	58.6249	146.539	136.789	123.82	125.157	154.953	61.096	62.7849	83.5201	101.313	98.5482	121.27	71.6665	68.1734	145.427	157.13	118.914	79.7512	60.2885	113.328	92.001	67.831	142.449	87.8754	71.4161	103.932	114.454	101.251	113.075	126.143	96.4445	136.35	93.6414	116.306	109.026	87.4845	80.5926
Q9H845	Complex I assembly factor ACAD9, mitochondrial OS=Homo sapiens OX=9606 GN=ACAD9 PE=1 SV=1	FALSE	35	172	64	35	83.4352	76.1112	80.7006	89.3718	96.8465	96.9411	102.251	118.437	76.0831	152.181	105.873	139.639	102.052	114.324	71.7351	94.0189	108.21	98.4026	103.616	73.807	82.9076	135.798	86.0326	99.4949	77.0206	99.6446	99.8309	106.78	115.332	124.916	82.092	106.115	92.4343	91.222	105.369	126.145	118.029	121.491	130.218	137.715	68.6931	111.188	75.8197
O94874	E3 UFM1-protein ligase 1 OS=Homo sapiens OX=9606 GN=UFL1 PE=1 SV=2	FALSE	36	115	52	35	114.618	83.7793	105.589	121.232	85.8086	74.2157	105.49	72.4024	103.927	110.786	85.2736	105.494	114.805	127.706	90.656	98.2186	98.1835	70.5721	95.6894	98.8827	86.5501	104.452	76.7915	122.862	102.925	93.1196	125.641	128.672	102.511	87.9464	101.706	103.495	80.3857	113.773	116.267	102.077	138.77	95.0776	92.9589	86.6344	102.32	87.28	86.5476
A0FGR8	Extended synaptotagmin-2 OS=Homo sapiens OX=9606 GN=ESYT2 PE=1 SV=1	FALSE	36	136	46	35	89.6491	90.4419	110.881	72.1958	103.809	83.4453	94.4669	137.753	82.9988	94.7149	112.036	171.563	98.4021	85.85	75.6898	96.103	79.0623	81.928	66.7607	86.7782	77.0836	169.709	150.085	111.974	122.441	145.36	60.0714	93.7511	98.8362	100.094	57.8788	98.1868	83.2348	106.805	86.8902	76.479	78.1334	90.5159	71.5284	85.4291	105.798	116.423	136.229
Q8N3U4	Cohesin subunit SA-2 OS=Homo sapiens OX=9606 GN=STAG2 PE=1 SV=3	FALSE	42	146	46	35	82.8867	85.9497	84.994	84.3315	103.711	87.9758	120.122	132.258	83.4811	119.01	118.669	117.158	113.373	69.768	97.6275	98.6845	90.212	100.355	97.9737	101.403	99.474	107.96	109.124	91.7546	81.7821	105.236	94.7745	96.545	103.224	112.312	99.7992	108.072	86.3133	101.269	98.4695	87.7545	141.439	100.571	121.285	110.781	125.899	124.16	86.1618
Q9H6S3	Epidermal growth factor receptor kinase substrate 8-like protein 2 OS=Homo sapiens OX=9606 GN=EPS8L2 PE=1 SV=2	FALSE	35	139	60	35	98.3634	71.4575	54.9331	53.2707	110.816	159.789	54.9435	168.876	90.8485	80.5851	129.667	236.103	49.0653	82.7668	70.0071	88.5086	80.3624	124.92	102.238	153.01	103.657	100.764	166.879	106.765	56.8943	77.757	89.795	81.6514	83.1934	114.706	42.9097	114.497	276.245	83.2451	50.8563	65.9761	85.1621	62.9751	67.5615	118.39	45.4797	122.292	56.8101
Q9H4A4	Aminopeptidase B OS=Homo sapiens OX=9606 GN=RNPEP PE=1 SV=2	FALSE	35	234	67	35	89.063	65.4385	85.574	194.559	92.0973	89.6206	97.4949	119.956	109.706	78.1061	74.3208	84.9176	123.771	129.484	70.425	95.4667	93.0761	94.4741	106.55	90.4762	94.3895	96.0987	83.3464	108.893	86.8596	105.693	111.387	115.594	101.856	137.501	63.6994	110.105	105.178	93.8968	126.634	89.7046	147.284	74.5441	127.253	147.692	80.5992	62.7433	117.945
Q9Y5K6	CD2-associated protein OS=Homo sapiens OX=9606 GN=CD2AP PE=1 SV=1	FALSE	35	109	62	35	109.321	79.5247	75.8105	83.6767	106.08	162.67	86.709	64.389	92.4536	98.2392	90.5084	95.13	106.279	96.7452	161.687	90.7766	133.633	105.795	103.338	98.2054	110.156	100.667	78.7629	77.3425	88.3483	110.72	103.633	127.931	89.0311	92.124	80.6476	99.6664	125.585	105.864	74.5945	87.2644	94.1668	88.6664	100.825	102.877	82.0317	121.491	104.579
P49756	RNA-binding protein 25 OS=Homo sapiens OX=9606 GN=RBM25 PE=1 SV=3	FALSE	34	135	37	34	103.64	112.703	109.042	103.151	91.5109	95.7882	97.0003	87.0566	101.422	98.5382	92.1143	98.2582	115.758	96.5273	95.7656	101.725	84.912	100.792	120.295	98.9848	94.053	84.2075	113.665	105.536	91.3727	79.2281	105.204	115.03	99.1664	111.93	95.0827	100.54	80.3331	142.166	118.835	86.7521	95.5756	98.2337	94.1733	88.0811	97.1083	115.613	112.043
Q9NSD9	Phenylalanine--tRNA ligase beta subunit OS=Homo sapiens OX=9606 GN=FARSB PE=1 SV=3	FALSE	34	218	58	34	85.8815	110.935	88.5818	81.8416	97.9023	119.409	99.973	93.4201	111.779	121.306	103.708	82.8865	118.485	92.8406	89.325	101.726	108.293	94.977	92.3923	93.4335	122.311	126.949	88.9034	91.0811	93.2139	81.7452	100.993	81.2801	123.704	101.565	101.267	97.8918	95.4913	85.9207	88.0096	84.2872	100.563	124.339	75.9121	115.462	114.357	90.5063	120.904
Q9NZB2	Constitutive coactivator of PPAR-gamma-like protein 1 OS=Homo sapiens OX=9606 GN=FAM120A PE=1 SV=2	FALSE	36	185	40	34	104.686	87.8599	89.4277	113.019	99.5819	87.233	86.2661	111.549	108.534	97.258	78.9392	130.367	101.637	101.529	105.158	96.9553	91.2429	107.427	91.2205	100.604	108.657	113.42	95.3617	103.734	93.1458	90.7665	94.9741	101.271	91.0936	107.424	110.912	98.7448	101.506	94.8863	95.6341	112.277	86.6649	108.104	120.237	95.5477	90.3608	82.776	112.91
Q92888	Rho guanine nucleotide exchange factor 1 OS=Homo sapiens OX=9606 GN=ARHGEF1 PE=1 SV=2	FALSE	34	112	42	34	108.231	82.3578	126.019	65.1152	163.764	96.149	64.1488	96.9283	136.023	96.5846	98.6681	104.228	97.0225	77.0325	84.0752	103.653	101.961	87.7036	86.7649	96.2452	86.5689	146.023	108.736	123.74	92.5318	116.538	77.8991	92.4274	93.938	87.5127	99.2087	102.201	120.299	69.3619	127.387	92.6851	105.615	96.2273	160.734	99.8712	94.7091	72.0759	93.2788
P08240	Signal recognition particle receptor subunit alpha OS=Homo sapiens OX=9606 GN=SRPRA PE=1 SV=2	FALSE	34	163	59	34	80.6966	100.362	99.8263	102.803	157.961	106.374	93.3832	122.673	85.8311	99.3496	101.13	120.718	60.4477	88.5259	80.1041	99.8146	92.4378	136.662	107.838	84.4051	89.2669	112.97	122.523	83.6459	82.1644	71.3422	106.473	76.4136	96.3004	126.151	103.291	108.115	123.26	120.3	110.456	106.838	78.9227	100.511	67.3909	136.301	80.5139	101.742	96.9982
Q96T58	Msx2-interacting protein OS=Homo sapiens OX=9606 GN=SPEN PE=1 SV=1	FALSE	35	61	12	34	101.765	87.6057	121.22	99.5386	103.103	82.7756	99.1353	90.8318	102.213	96.7319	103.34	102.13	109.314	80.2682	128.444	91.5845	97.2994	105.492	99.7218	102.186	90.8248	109.477	107.337	106.012	110.809	86.4727	91.0366	88.0919	104.277	106.626	94.1659	100.171	93.3534	106.475	106.619	85.5269	103.583	99.624	96.9821	92.18	102.802	113.638	108.773
Q9BVJ6	U3 small nucleolar RNA-associated protein 14 homolog A OS=Homo sapiens OX=9606 GN=UTP14A PE=1 SV=1	FALSE	34	101	56	34	93.7732	96.7164	102.153	83.9789	105.011	58.2861	100.932	83.7863	103.799	140.594	103.577	101.832	127.484	87.7153	114.143	96.2195	110.523	114.442	104.392	119.584	94.4065	96.2171	104.614	127.203	69.2103	72.4562	84.3713	103.845	99.382	93.4381	105.763	100.152	105.755	114.366	100.753	74.0529	98.3192	111.132	88.3487	86.59	96.1468	124.273	93.7009
Q92576	PHD finger protein 3 OS=Homo sapiens OX=9606 GN=PHF3 PE=1 SV=3	FALSE	34	70	22	34	101.774	84.3285	109.192	108.211	97.1818	92.5645	100.208	109.507	95.8426	97.0816	71.4278	119.913	108.762	94.7529	113.802	95.4526	92.279	92.9424	116.187	126.898	91.112	109.519	80.0441	102.588	97.289	78.3565	101.911	91.1851	92.7944	91.6376	130.095	105.162	106.594	77.9169	78.2998	174.66	102.758	92.4602	90.4028	79.0744	108.122	113.606	119.265
P26639	Threonine--tRNA ligase 1, cytoplasmic OS=Homo sapiens OX=9606 GN=TARS1 PE=1 SV=3	FALSE	38	363	60	34	93.765	100.585	105.661	66.2333	113.452	90.683	119.609	105.292	110.919	87.5588	105.752	113.299	110.266	95.6278	75.5123	105.784	108.073	73.7431	110.119	120.663	139.849	103.002	84.1082	73.3894	95.8732	87.298	96.1502	98.5475	83.9065	122.057	101.014	102.207	108.325	88.1145	109.319	112.724	135.192	110.019	106.564	86.0039	87.4781	64.0471	67.021
P26641	Elongation factor 1-gamma OS=Homo sapiens OX=9606 GN=EEF1G PE=1 SV=3	FALSE	34	455	77	34	81.7974	110.503	82.0244	102.792	133.008	118.681	125.199	148.02	72.2306	75.5008	95.3226	81.2651	89.5866	97.1831	80.732	106.154	112.339	87.1344	98.9235	117.294	142.146	100.95	106.316	97.1651	87.376	92.4519	85.8879	81.2549	95.2644	84.4937	117.509	93.4929	123.17	112.299	102.601	90.719	104.137	115.611	146.367	88.6856	51.8229	95.1597	75.7865
O43432	Eukaryotic translation initiation factor 4 gamma 3 OS=Homo sapiens OX=9606 GN=EIF4G3 PE=1 SV=2	FALSE	40	98	30	34	104.298	93.4905	115.812	116.25	132.573	124.346	74.6765	84.7867	69.2611	84.6697	82.5061	104.694	118.925	109.794	85.0281	98.8895	82.2832	89.2435	141.276	113.372	99.2562	90.0103	110.474	90.6735	85.0128	81.4069	127.722	71.7376	90.0162	86.0579	147.783	93.6755	90.1835	109.08	153.969	95.5609	81.3187	101.258	109.895	87.9455	100.026	94.0006	82.4323
Q9BSJ2	Gamma-tubulin complex component 2 OS=Homo sapiens OX=9606 GN=TUBGCP2 PE=1 SV=2	FALSE	34	82	49	34	107.078	86.5231	95.2909	91.0173	111.155	73.7129	102.058	114.261	114.798	88.4593	98.8789	91.2049	123.378	115.644	88.1702	98.3704	94.1196	88.5101	86.3032	117.282	96.7746	117.517	91.437	103.717	95.1016	90.0747	81.6144	105.411	114.862	112.001	105.557	99.7177	111.55	109.696	104.653	118.545	119.173	91.9557	90.5599	87.839	97.5228	74.5556	100.703
Q8NI35	InaD-like protein OS=Homo sapiens OX=9606 GN=PATJ PE=1 SV=3	FALSE	35	65	28	34	87.3902	86.6975	97.2238	111.084	94.3798	84.0591	98.8609	85.9804	107.133	95.8654	101.375	142.636	109.966	102.333	97.8597	97.1562	77.9037	85.1797	103.688	137.593	94.5153	74.0615	112.418	116.928	94.8061	129.722	110.341	98.4198	85.6228	115.049	65.7159	98.0356	114.455	107.253	110.66	102.017	89.5073	68.0077	94.4841	84.874	81.197	113.633	122.779
Q8NE71	ATP-binding cassette sub-family F member 1 OS=Homo sapiens OX=9606 GN=ABCF1 PE=1 SV=2	FALSE	35	190	50	34	84.3737	93.7704	82.3366	83.7429	142.732	126.003	97.9189	106.7	122.937	95.2545	91.0703	108.22	82.9354	82.647	94.989	104.368	101.648	115.933	111.01	111.899	130.152	128.967	86.1608	92.3858	99.4069	82.8033	98.9645	70.5059	89.7587	99.5868	82.6857	98.1326	124.609	120.38	93.2709	88.3641	117.099	102.662	121.122	112.993	95.9687	104.544	97.5041
Q99832	T-complex protein 1 subunit eta OS=Homo sapiens OX=9606 GN=CCT7 PE=1 SV=2	FALSE	34	403	76	34	94.2337	140.18	109.263	77.5126	115.586	103.83	107.441	87.4957	97.1173	79.9124	108.171	77.5214	94.1792	121.225	83.5249	102.807	83.5144	95.7138	118.181	90.1105	147.357	88.7745	74.0325	112.491	101.284	87.7067	112.253	89.6116	98.4196	101.42	103.131	95.9994	79.0564	129.794	89.8644	71.1269	118.24	157.643	68.2131	111.199	89.2471	99.4831	103.385
P17480	Nucleolar transcription factor 1 OS=Homo sapiens OX=9606 GN=UBTF PE=1 SV=1	FALSE	34	103	40	34	135.798	99.8343	97.6468	88.3201	103.52	85.6039	97.8323	101.792	87.1353	107.799	82.2579	102.283	113.831	94.8827	103.946	97.5173	92.2385	93.2446	112.461	87.3919	78.0711	104.343	87.0863	141.044	98.1468	86.0113	99.4101	110.899	95.9668	108.457	106.129	99.0994	93.5343	98.8039	137.054	101.254	107.507	103.346	92.4061	76.7658	125.3	87.4458	110.748
Q14185	Dedicator of cytokinesis protein 1 OS=Homo sapiens OX=9606 GN=DOCK1 PE=1 SV=2	FALSE	36	61	22	34	125.413	102.825	95.5461	128.257	94.7984	99.1227	74.9746	89.8539	82.8832	95.3387	86.1916	112.434	116.743	124.717	82.5541	88.3471	77.3227	136.364	107.443	131.037	87.1974	69.9342	92.8814	91.766	114.713	70.7505	115.251	80.8385	88.99	130.474	100.572	104.465	116.523	108.886	107.668	108.552	84.0771	89.854	89.4979	145.101	62.6456	96.8625	74.9229
Q07065	Cytoskeleton-associated protein 4 OS=Homo sapiens OX=9606 GN=CKAP4 PE=1 SV=2	FALSE	35	155	60	34	115.521	104.712	107.36	138.442	65.401	108.378	128.443	60.7216	88.0259	104.827	74.5106	107.454	100.135	114.781	81.0993	100.189	56.3034	97.5009	126.71	80.5011	85.9627	125.316	91.8675	103.785	119.407	131.47	116.693	91.9982	79.8361	107.728	85.112	99.8088	90.0696	42.55	94.1375	174.875	75.0265	54.1131	47.6872	103.632	133.101	94.7668	202.765
Q12965	Unconventional myosin-Ie OS=Homo sapiens OX=9606 GN=MYO1E PE=1 SV=2	FALSE	43	134	48	34	114.514	92.5065	98.8308	98.6989	81.9313	81.4969	91.7725	50.9376	104.595	160.483	101.202	89.4504	85.3819	97.0264	147.856	103.316	86.3698	99.5474	84.8501	99.4652	111.3	112.554	94.681	78.0083	108.689	136.664	97.5869	113.666	87.3814	112.795	72.9079	103.535	146.089	84.5	70.5291	99.8074	106.232	91.5335	83.2842	94.6426	52.9729	117.011	112.309
P42566	Epidermal growth factor receptor substrate 15 OS=Homo sapiens OX=9606 GN=EPS15 PE=1 SV=2	FALSE	34	93	58	34	109.344	99.5125	100.127	102.124	87.3598	81.242	96.7485	104.515	103.06	84.6544	94.7024	113.275	107.648	89.0463	129.23	97.4119	86.7778	86.7894	87.5971	108.164	103.173	109.916	133.453	97.6598	85.4477	95.3947	97.9065	117.099	96.2757	98.3749	96.7614	99.2096	118.237	97.6773	92.3705	89.5156	102.875	100.659	104.598	91.7423	102.949	89.7705	108.502
Q96PZ0	Pseudouridylate synthase 7 homolog OS=Homo sapiens OX=9606 GN=PUS7 PE=1 SV=2	FALSE	34	96	67	34	99.2477	104.826	122.891	85.8448	119.978	82.8418	113.791	71.3487	99.5557	109.837	84.4923	92.0299	123.903	108.903	83.5682	96.9426	87.5401	86.6325	86.2289	102.697	119.568	126.81	120.409	85.4825	74.2252	114.011	65.5878	97.4692	116.936	119.057	103.829	93.5177	84.3457	111.425	122.389	82.9642	103.69	136.101	125.537	103.966	125.94	92.9571	114.91
P14868	Aspartate--tRNA ligase, cytoplasmic OS=Homo sapiens OX=9606 GN=DARS1 PE=1 SV=2	FALSE	34	268	74	34	92.6353	103.802	102.153	108.827	96.8143	106.496	98.7079	93.4094	105.11	99.3603	99.0734	101.071	109.729	100.792	80.6078	101.412	102.186	94.7932	102.751	101.642	113.678	108.879	97.8594	94.0432	99.4425	78.7584	103.966	102.498	108.903	100.798	91.5944	98.2078	98.0591	114.319	113.915	120.053	85.2221	119.417	93.9192	111.618	113.089	82.8561	93.9459
Q06210	Glutamine--fructose-6-phosphate aminotransferase [isomerizing] 1 OS=Homo sapiens OX=9606 GN=GFPT1 PE=1 SV=3	FALSE	42	393	67	34	84.8367	73.2433	172.946	110.493	98.853	97.0011	97.8126	72.0215	128.147	88.8685	93.4931	65.3026	130.298	113.805	64.8028	108.076	88.1409	96.9424	104.26	82.0244	85.1529	102.477	87.6352	95.8772	107.558	67.3326	167.165	135.058	99.0602	100.379	75.0592	105.879	74.1634	60.3429	100.127	121.727	77.731	85.6802	84.8279	151.236	118.508	58.522	210.969
Q9C0E2	Exportin-4 OS=Homo sapiens OX=9606 GN=XPO4 PE=1 SV=2	FALSE	34	103	37	34	85.011	93.4713	103.672	96.1866	101.258	61.4186	125.488	83.2793	152.377	91.3551	109.176	68.0279	118.964	127.406	83.491	99.4175	114.989	108.889	95.4307	76.7622	97.3428	162.034	94.1004	87.9876	86.0944	113.293	61.7398	92.3161	107.535	92.5541	109.025	99.907	102.803	122.259	80.6695	119.524	119.842	96.451	107.472	78.3914	141.817	70.3364	114.941
Q9Y4E8	Ubiquitin carboxyl-terminal hydrolase 15 OS=Homo sapiens OX=9606 GN=USP15 PE=1 SV=3	FALSE	36	86	48	34	73.9257	108.159	96.5293	110.489	90.3174	98.1005	119.035	97.7975	105.737	82.7968	94.8222	104.592	111.448	101.504	102.323	102.424	84.2237	102.955	95.8917	90.5573	154.524	93.7339	109.359	85.6243	107.01	79.433	98.412	86.0165	94.3203	98.4909	122.025	97.423	90.3219	134.05	104.104	74.0293	104.494	124.418	57.1789	85.1304	128.706	110.867	91.2236
Q96HP0	Dedicator of cytokinesis protein 6 OS=Homo sapiens OX=9606 GN=DOCK6 PE=1 SV=3	FALSE	39	95	27	34	101.193	81.091	99.8228	97.5022	78.0205	78.5344	116.974	58.8507	123.909	139.685	94.5335	94.1553	129.069	91.9688	103.601	111.09	105.673	105.735	83.0607	67.7408	103.426	119.171	127.411	79.1745	109.717	137.309	104.034	75.4761	121.342	78.0651	80.9359	101.73	75.5983	103.398	116.304	113.18	96.0133	108.354	133.974	105.7	93.7647	107.407	73.9463
Q9GZR7	ATP-dependent RNA helicase DDX24 OS=Homo sapiens OX=9606 GN=DDX24 PE=1 SV=1	FALSE	34	135	48	34	71.1086	99.7659	89.1656	92.5466	77.0748	155.478	78.6035	99.0768	100.014	140.708	126.009	86.2841	133.518	80.7569	69.9511	99.938	76.9588	92.4311	120.251	118.122	98.5529	78.7307	111.311	109.191	83.8514	101.949	105.131	87.9454	99.1588	107.615	105.006	103.795	77.4802	97.9874	111.683	87.394	98.1487	118.485	81.8848	88.445	149.067	125.09	79.3336
P12814	Alpha-actinin-1 OS=Homo sapiens OX=9606 GN=ACTN1 PE=1 SV=2	FALSE	60	863	75	34	97.0015	89.5343	94.5795	90.8701	84.466	100.402	93.5584	128.069	111.587	115.984	101.552	71.7653	80.3771	116.847	115.922	107.484	96.7407	80.6649	87.1643	125.563	68.9772	75.804	90.6094	78.6208	135.717	153.608	99.0139	70.4432	81.8082	140.277	123.241	91.7467	153.394	58.7385	93.4576	117.232	87.3241	63.0213	92.2885	80.9198	119.639	89.874	66.6353
Q96RT1	Erbin OS=Homo sapiens OX=9606 GN=ERBIN PE=1 SV=2	FALSE	34	95	33	34	91.7795	77.3622	95.2338	51.1528	78.3544	89.111	68.4754	118.543	84.8109	95.0962	126.663	313.984	53.4251	70.6191	96.6655	88.7238	84.2605	89.0444	124.367	74.6319	102.409	73.2009	132.51	119.308	68.1525	81.4154	103.183	123.847	93.4621	100.195	113.897	116.117	176.578	98.2188	83.2367	96.76	74.8668	75.428	61.5231	87.1018	75.419	90.8748	84.8252
Q15477	Helicase SKI2W OS=Homo sapiens OX=9606 GN=SKIV2L PE=1 SV=3	FALSE	35	93	37	34	83.5623	80.6329	78.6999	77.6186	124.223	124.483	74.2617	128.483	120.437	113.672	112.728	140.672	73.5397	75.5243	91.1312	100.332	103.975	116.523	78.4849	73.5203	134.053	142.314	106.449	81.461	95.8592	113.597	88.0341	72.0835	129.798	85.2595	79.1323	99.4562	106.617	103.282	103.126	116.623	99.0193	129.087	92.8488	110.522	110.747	98.7516	83.0355
P43490	Nicotinamide phosphoribosyltransferase OS=Homo sapiens OX=9606 GN=NAMPT PE=1 SV=1	FALSE	34	317	72	34	86.1655	86.5282	79.6715	63.4221	92.7718	136.09	152.921	126.466	75.0461	113.4	109.474	97.2895	107.5	87.7003	77.5358	108.018	130.517	66.0687	77.3336	67.3513	119.449	76.6771	204.154	88.9823	59.3953	188.005	88.5286	70.3037	75.3635	99.1214	95.1746	93.5754	103.908	108.448	84.0609	62.2463	117.528	118.519	100.268	114.762	74.6186	123.292	84.5425
Q96KR1	Zinc finger RNA-binding protein OS=Homo sapiens OX=9606 GN=ZFR PE=1 SV=2	FALSE	34	108	40	34	91.2527	95.1258	105.798	101.198	94.5905	87.1674	103.774	102.869	94.0441	104.554	101.918	111.153	126.949	92.271	90.9845	96.3508	99.3464	87.4746	111.726	117.106	98.8613	97.9585	102.677	118.482	93.1679	80.5264	103.92	99.3513	95.219	96.3232	99.2281	98.6324	103.769	124.195	92.5885	89.9635	112.669	99.8707	108.649	95.9704	102.875	89.7311	106.418
Q14978	Nucleolar and coiled-body phosphoprotein 1 OS=Homo sapiens OX=9606 GN=NOLC1 PE=1 SV=2	FALSE	34	199	44	34	93.9324	108.467	91.0437	86.5945	108.659	94.8489	124.54	87.6917	84.9024	141.829	98.4167	71.0703	102.914	80.7962	129.521	94.7726	145.542	111.951	131.697	92.1773	111.699	83.4238	105.72	114.376	82.4457	68.7208	88.5503	92.4084	103.316	82.979	84.6891	100.305	104.182	154.016	93.3364	85.3756	75.8918	125.566	88.4667	132.163	91.9499	95.396	75.1603
O95373	Importin-7 OS=Homo sapiens OX=9606 GN=IPO7 PE=1 SV=1	FALSE	35	246	41	34	72.4807	116.263	105.747	94.212	148.81	104.396	106.233	107.021	92.7167	76.4274	105.82	97.2758	92.4379	82.4367	92.0319	105.69	82.4616	118.506	137.685	48.4709	127.097	121.592	128.898	122.461	103.101	87.7267	78.9337	87.4007	96.3768	86.1969	77.1315	95.9613	110.968	105.139	115.436	80.5715	103.13	101.684	111.824	91.7043	123.063	122.928	83.9557
Q14146	Unhealthy ribosome biogenesis protein 2 homolog OS=Homo sapiens OX=9606 GN=URB2 PE=1 SV=2	FALSE	33	62	24	33	96.5925	99.3879	123.418	91.3253	97.3962	79.6483	91.5015	89.964	98.3001	117.864	113.099	100.678	105.772	106.82	96.1139	92.1198	94.1532	98.4307	103.523	111.367	94.4181	108.984	99.0691	97.8194	88.176	86.0296	89.8299	109.244	100.626	96.3098	124.494	97.5256	88.9371	82.5465	140.451	99.1802	82.7816	104.236	110.622	99.1069	94.9181	98.7353	95.6992
O15226	NF-kappa-B-repressing factor OS=Homo sapiens OX=9606 GN=NKRF PE=1 SV=2	FALSE	33	73	49	33	80.1912	98.3105	99.9014	49.0385	117.09	76.54	128.029	89.0192	82.7145	144.39	93.5144	108.792	146.593	94.9173	93.1986	97.7601	88.842	113.737	102.24	118.954	90.4912	73.582	102.139	115.818	100.005	89.3862	89.6567	106.548	72.4056	113.344	115.036	107.815	84.7252	103.506	101.772	87.7182	133.913	120.936	93.5152	88.7573	123.739	139.515	88.4804
P48444	Coatomer subunit delta OS=Homo sapiens OX=9606 GN=ARCN1 PE=1 SV=1	FALSE	33	185	60	33	89.4772	87.5388	95.2039	105.423	111.446	116.997	95.3305	114.49	104.905	96.2474	96.4483	101.37	91.5075	115.217	76.414	101.985	96.8706	103.349	91.0117	114.112	99.6503	87.4376	82.0084	91.695	113.208	101.086	114.49	113.14	102.365	92.0135	95.361	102.202	96.9082	110.382	87.4103	130.829	115.278	85.8456	75.5659	112.066	88.3381	72.9457	108.802
O14841	5-oxoprolinase OS=Homo sapiens OX=9606 GN=OPLAH PE=1 SV=3	FALSE	33	77	36	33	104.971	67.044	106.965	144.482	56.2927	124.723	107.11	66.1804	91.2776	144.024	96.0103	79.0737	95.6295	158.324	63.628	94.264	64.5454	76.1436	60.7831	66.8269	81.1504	118.67	94.1592	101.847	73.8056	107.536	76.8924	103.84	107.621	73.0507	305.204	87.9247	75.7324	128.606	100.972	117.153	81.6028	88.4529	169.098	161.161	67.9108	99.4355	76.7372
Q9NW13	RNA-binding protein 28 OS=Homo sapiens OX=9606 GN=RBM28 PE=1 SV=3	FALSE	33	93	40	33	62.047	98.2978	94.4467	98.8961	104.835	85.1182	116.984	101.471	100.978	111.909	116.444	95.946	110.381	108.926	94.5819	98.7387	91.9629	97.6078	92.381	97.4764	110.014	89.6523	109.189	129.749	81.9834	84.8569	84.2382	107.909	90.1085	109.588	124.756	98.5275	71.5012	128.195	120.257	89.2862	119.455	107.081	80.5808	73.2928	97.2351	100.183	133.705
Q8IY37	Probable ATP-dependent RNA helicase DHX37 OS=Homo sapiens OX=9606 GN=DHX37 PE=1 SV=1	FALSE	33	78	42	33	91.2763	98.2565	104.672	107.405	109.437	82.3043	86.5704	95.5352	122.463	99.6924	105.239	105.552	112.79	79.9399	104.655	94.2126	75.1185	92.7553	91.9167	127.169	129.751	104.95	127.202	109.467	85.5601	83.7651	79.9541	90.4422	98.5656	103.946	100.51	98.9276	87.641	113.481	141.017	111.902	103.83	105.837	73.1198	86.0141	100.213	107.624	77.7763
Q96JM3	Chromosome alignment-maintaining phosphoprotein 1 OS=Homo sapiens OX=9606 GN=CHAMP1 PE=1 SV=2	FALSE	33	77	48	33	103.536	117.2	95.8741	102.307	89.5038	77.6503	92.8718	126.147	115.257	93.0435	77.0618	94.437	113.013	88.9016	116.611	96.5858	88.4327	117.474	108.371	98.6457	69.4668	102.655	92.8099	120.316	94.9638	105.291	96.9926	91.5987	111.862	100.505	105.652	94.9623	96.7343	109.735	87.2196	83.6411	148.681	101.724	75.3234	84.799	151.368	71.9826	128.03
P05455	Lupus La protein OS=Homo sapiens OX=9606 GN=SSB PE=1 SV=2	FALSE	33	297	64	33	96.5273	87.8962	78.12	68.6281	106.924	126.291	101.296	95.864	87.1403	121.188	97.4444	86.9718	126.403	106.241	107.663	105.402	119.423	100.191	101.211	90.0001	107.937	116.399	89.6365	91.7648	85.4841	88.1129	101.554	113.753	107.471	91.3947	98.7711	96.897	104.14	101.002	92.7457	88.622	121.845	97.3738	99.0605	93.5832	98.8328	112.04	111.052
P50991	T-complex protein 1 subunit delta OS=Homo sapiens OX=9606 GN=CCT4 PE=1 SV=4	FALSE	34	544	71	33	94.504	139.391	110.578	74.2222	117.465	106.516	112.632	87.7876	96.2971	77.2268	108.226	77.5648	93.4119	119.262	84.416	100.499	82.302	94.5911	117.329	94.1821	143.028	87.3466	79.8957	115.246	106.394	86.0941	113.701	90.2819	96.7334	101.078	98.2656	93.5303	78.9261	121.98	94.1894	79.3993	120.403	143.823	72.9223	106.316	91.0079	103.44	104.31
O94826	Mitochondrial import receptor subunit TOM70 OS=Homo sapiens OX=9606 GN=TOMM70 PE=1 SV=1	FALSE	33	179	67	33	73.9782	89.3201	95.2791	87.6434	88.6202	95.2076	105.484	98.3209	95.0135	183.992	106.557	89.8259	96.3935	101.163	93.2316	99.9698	130.366	107.245	73.8864	75.1242	107.283	110.891	75.8169	89.3319	81.7456	92.7791	112.622	107.716	135.307	109.036	87.4343	103.415	58.5086	122.291	76.9314	118.517	133.35	119.195	102.909	163.643	68.0974	102.389	85.6071
O75146	Huntingtin-interacting protein 1-related protein OS=Homo sapiens OX=9606 GN=HIP1R PE=1 SV=2	FALSE	33	71	35	33	70.6591	117.136	102.505	106.559	135.654	93.7045	72.6543	105.716	107.995	96.9472	123.608	110.841	82.8394	67.7594	104.422	101.001	54.9502	89.8719	96.4023	117.684	132.5	116.893	89.2873	83.0567	107.026	81.0049	101.268	110.552	89.5737	128.321	98.3435	103.266	207.37	74.8683	94.9537	151.6	65.9117	114.404	87.6014	84.7479	124.124	125.572	69.7477
Q5T5P2	Sickle tail protein homolog OS=Homo sapiens OX=9606 GN=KIAA1217 PE=1 SV=2	FALSE	33	51	18	33	104.561	59.3052	90.3173	108.546	76.5077	98.2908	96.3905	155.816	94.2297	115.865	96.4966	150.301	74.4599	61.1243	127.787	90.0018	113.057	103.277	80.0662	63.3095	88.4241	126.692	134.22	112.24	79.4425	96.0603	91.7684	112.131	113.299	118.378	61.6727	105.962	82.1311	83.0457	84.9771	100.147	126.676	86.7195	110.384	128.089	72.3565	103.193	96.9386
P18858	DNA ligase 1 OS=Homo sapiens OX=9606 GN=LIG1 PE=1 SV=1	FALSE	33	94	41	33	93.1615	88.8278	74.8187	108.947	158.055	99.8627	106.808	92.7331	135.094	66.7059	98.9247	87.786	124.061	72.83	83.1479	108.237	58.5616	110.432	115.672	111.516	118.768	101.367	99.3306	128.219	103.753	71.9323	79.8393	72.7921	90.7344	118.266	119.966	98.8505	81.0754	89.9199	109.91	95.2841	114.937	104.519	88.3962	63.4971	149.358	106.771	90.4452
Q9HD20	Manganese-transporting ATPase 13A1 OS=Homo sapiens OX=9606 GN=ATP13A1 PE=1 SV=2	FALSE	33	106	35	33	119.964	77.0528	90.8998	143.219	77.0626	65.5925	116.748	99.4604	127.519	95.5779	88.6166	95.8351	139.653	79.171	83.8323	99.796	117.733	101.14	85.1377	78.0259	86.9491	114.51	100.319	82.2365	95.2334	120.697	123.661	119.269	107.75	74.9529	90.4167	101.969	69.2453	92.1587	99.8931	119.204	83.2923	103.063	130.165	97.8136	113.542	114.332	60.6746
P17987	T-complex protein 1 subunit alpha OS=Homo sapiens OX=9606 GN=TCP1 PE=1 SV=1	FALSE	33	517	76	33	93.7691	130.328	111.795	80.1204	114.776	105.078	107.064	91.1145	94.7374	80.7604	107.577	79.4451	95.4253	116.196	90.5621	101.251	83.7548	93.4226	117.375	84.2221	148.213	90.2358	70.3874	108.257	113.369	93.4958	113.607	96.1773	97.5781	95.9457	98.6498	95.3103	77.8585	123.254	95.833	75.6303	121.376	145.244	75.4001	108.985	92.89	95.7718	100.562
Q9BUJ2	Heterogeneous nuclear ribonucleoprotein U-like protein 1 OS=Homo sapiens OX=9606 GN=HNRNPUL1 PE=1 SV=2	FALSE	33	199	47	33	104.783	101.804	100.345	89.5531	110.547	105.66	103.813	95.4721	91.7973	91.1931	92.2991	102.894	97.8784	99.6645	107.659	104.638	94.134	101.042	112.657	92.8785	98.3587	123.198	95.1912	89.2296	87.7082	95.2312	96.7309	120.706	100.942	87.6702	100.48	103.843	82.4522	95.0864	122.517	102.568	132.17	84.5721	137.834	80.047	87.7937	100.906	85.3252
Q8IZH2	5'-3' exoribonuclease 1 OS=Homo sapiens OX=9606 GN=XRN1 PE=1 SV=1	FALSE	33	59	22	33	95.0568	97.8823	94.6825	89.2827	83.4483	113.139	97.8748	106.299	76.6914	115.968	118.673	130.196	94.3782	110.782	80.702	94.9453	89.7255	96.6608	94.0484	115.809	107.187	100.548	97.0412	89.2399	98.3785	82.7759	99.7636	99.7158	103.974	115.105	109.933	100.094	101.636	100.952	93.7967	92.4329	105.625	91.5305	95.9305	106.785	85.0274	107.484	86.2816
Q96JB2	Conserved oligomeric Golgi complex subunit 3 OS=Homo sapiens OX=9606 GN=COG3 PE=1 SV=3	FALSE	33	89	50	33	94.1903	80.7943	101.102	106.884	89.9432	71.1455	82.4212	67.5205	170.874	116.541	96.7551	99.4438	132.115	104.469	86.5966	99.2044	119.788	87.1948	75.2774	84.6294	90.5981	146.026	84.5474	86.0131	84.5514	116.386	103.719	110.56	126.332	110.99	73.6238	99.7641	86.6792	82.6304	97.8692	191.911	111.354	114.655	79.1213	107.888	94.2069	68.2229	110.316
Q12929	Epidermal growth factor receptor kinase substrate 8 OS=Homo sapiens OX=9606 GN=EPS8 PE=1 SV=1	FALSE	33	104	48	33	82.102	65.9317	318.379	71.2132	104.823	65.8254	90.8603	67.0501	70.5095	103.345	133.679	89.5009	81.7589	57.7382	107.874	89.4089	80.8675	73.9049	85.0177	91.3999	181.873	94.7928	110.552	96.4429	85.7194	112.951	96.8865	110.661	110.459	103.677	61.2675	103.528	92.5379	89.277	142.774	81.2642	78.177	76.4091	66.8176	99.8734	108.447	176.841	71.7453
Q96K76	Ubiquitin carboxyl-terminal hydrolase 47 OS=Homo sapiens OX=9606 GN=USP47 PE=1 SV=3	FALSE	33	71	29	33	110.089	79.5012	105.206	123.347	97.2628	90.5657	102.509	87.4778	105.132	88.8837	97.605	113.165	92.977	106.346	97.0897	102.842	75.0069	103.156	106.057	114.082	94.9411	110.815	109.728	102.264	134.6	89.619	99.8377	74.931	89.8252	99.5523	100.139	95.4458	103.41	111.572	128.224	83.0896	110.02	94.3882	68.487	90.9736	117.939	98.5235	96.5112
Q15042	Rab3 GTPase-activating protein catalytic subunit OS=Homo sapiens OX=9606 GN=RAB3GAP1 PE=1 SV=3	FALSE	33	78	44	33	82.4415	88.4676	89.5273	119.993	103.619	105.856	81.489	125.978	128.662	93.6739	88.9234	134.532	92.3078	63.4048	98.6705	102.455	77.681	99.6492	98.5171	76.7673	94.5861	119.584	110.177	80.9291	64.0133	107.239	100.334	96.9144	91.7841	147.741	132.53	101.553	112.866	99.1849	85.2143	106.307	88.8625	106.441	84.1619	98.2432	165.329	79.7327	93.5801
Q15459	Splicing factor 3A subunit 1 OS=Homo sapiens OX=9606 GN=SF3A1 PE=1 SV=1	FALSE	33	226	50	33	102.808	111.701	106.992	98.2214	91.5601	93.3446	98.1324	104.142	93.5883	97.1233	98.2387	92.9395	119.274	88.0352	104.773	99.1253	100.948	99.6597	104.941	110.691	104.674	90.9902	84.5907	102.274	95.9309	94.4927	112.862	100.328	101.061	91.4298	103.215	101.912	93.2766	113.818	104.199	89.0629	116.972	95.7956	99.5484	93.5178	96.3647	108.354	101.322
P49959	Double-strand break repair protein MRE11 OS=Homo sapiens OX=9606 GN=MRE11 PE=1 SV=3	FALSE	33	108	52	33	59.6752	56.5253	93.993	100.028	114.174	138.43	56.2465	117.546	114.011	120.286	107.453	168.042	59.175	86.2834	109.501	98.6299	110.512	97.9885	86.0435	80.6962	125.229	114.64	127.273	68.8072	85.8923	98.329	98.1004	57.8596	138.168	141.412	66.4764	102.573	78.5231	145.415	58.3952	100.941	140.013	100.264	79.8777	125.489	86.9409	112.875	107.045
O43242	26S proteasome non-ATPase regulatory subunit 3 OS=Homo sapiens OX=9606 GN=PSMD3 PE=1 SV=2	FALSE	32	192	61	32	108.758	111.277	89.8795	106.467	92.8407	81.6146	99.0205	101.413	103.262	86.9568	88.5882	85.7968	122.152	127.409	94.5565	100.008	77.6228	89.4641	97.8138	108.344	116.209	105.793	112.39	120.628	104.091	85.8057	90.656	102.268	97.8218	88.2721	105.372	97.4479	100.964	111.067	114.049	81.1782	114.063	107.386	90.0217	90.4066	99.2707	95.4205	95.5055
P29317	Ephrin type-A receptor 2 OS=Homo sapiens OX=9606 GN=EPHA2 PE=1 SV=2	FALSE	36	115	54	32	91.7227	146.129	144.447	76.2969	103.958	175.693	83.4825	134.56	94.7044	78.92	103.329	81.3935	57.6027	60.1291	72.5529	95.0799	48.3416	63.4052	72.3824	248.305	80.9839	47.7931	147.854	105.716	156.165	131.864	92.1877	92.1837	58.496	79.3535	85.7801	89.1894	66.1118	125.035	79.0137	67.6941	57.2709	90.6631	86.457	71.4498	45.6098	100.985	66.5768
Q09161	Nuclear cap-binding protein subunit 1 OS=Homo sapiens OX=9606 GN=NCBP1 PE=1 SV=1	FALSE	32	166	54	32	82.8911	92.9646	102.464	83.3539	107.469	102.307	102.724	104.261	112.058	86.506	86.5128	124.404	91.138	92.0157	129.301	99.6306	87.8838	105.504	106.547	109.741	64.7314	139.933	92.2515	96.6309	86.188	68.2302	82.567	105.568	97.6596	112.264	144.129	100.17	99.6328	91.0394	126.9	135.2	89.6121	117.114	96.0685	76.8909	100.832	84.066	93.0618
P21980	Protein-glutamine gamma-glutamyltransferase 2 OS=Homo sapiens OX=9606 GN=TGM2 PE=1 SV=2	FALSE	33	195	64	32	34.8208	36.1944	34.8263	36.4762	38.7524	93.5627	51.4665	897.34	23.8817	36.3677	42.4127	98.6152	33.4071	35.6307	35.9745	70.2716	94.6284	40.1641	47.175	490.986	44.5206	27.8554	232.79	46.664	41.7349	42.3075	40.7272	45.6437	39.3383	100.019	62.388	203.057	238.7	31.54	28.9011	37.0753	38.6668	33.2094	41.963	34.42	44.2471	41.6324	32.5906
Q14CX7	N-alpha-acetyltransferase 25, NatB auxiliary subunit OS=Homo sapiens OX=9606 GN=NAA25 PE=1 SV=1	FALSE	32	89	34	32	99.3416	109.948	115.147	70.6104	94.3674	86.633	111.804	90.4698	90.8398	97.9298	96.7962	86.1103	117.66	134.965	96.7229	100.654	70.9281	85.6539	104.335	107.489	126.025	106.724	108.723	108.935	101.682	87.2106	101.337	79.867	106.757	100.169	107.659	96.5071	79.618	97.9128	118.901	89.2013	104.931	89.7482	106.87	91.3719	98.5882	107.633	112.447
P46100	Transcriptional regulator ATRX OS=Homo sapiens OX=9606 GN=ATRX PE=1 SV=5	FALSE	33	74	16	32	85.7483	86.2231	79.1854	92.6702	93.1281	94.0075	90.0555	139.491	80.5487	117.834	107.479	180.62	94.9611	69.5264	99.4322	89.0889	88.0589	150.505	85.0981	94.4419	87.4007	83.3159	105.089	107.567	94.7131	80.7181	117.929	84.3043	96.4931	149.991	72.3015	102.074	124.386	97.2568	81.0666	85.8899	69.8121	104.325	107.487	97.2194	96.467	144.011	84.2104
Q6P1N0	Coiled-coil and C2 domain-containing protein 1A OS=Homo sapiens OX=9606 GN=CC2D1A PE=1 SV=1	FALSE	32	82	42	32	131.123	77.3761	95.3603	102.967	70.9537	96.4162	84.9195	97.6359	117.961	80.6366	83.7057	97.8787	116.863	115.036	132.159	99.0076	78.9336	132.857	75.0539	83.7711	97.6151	116.259	122.894	107.915	85.4977	78.313	100.399	106.606	103.447	89.7358	118.816	101.886	87.0924	119.965	73.5013	142.033	104.447	101.949	152.072	84.9117	49.9463	94.9241	127.955
Q02790	Peptidyl-prolyl cis-trans isomerase FKBP4 OS=Homo sapiens OX=9606 GN=FKBP4 PE=1 SV=3	FALSE	33	304	77	32	84.762	125.852	107.19	93.7954	122.732	90.9084	121.861	101.699	84.5327	83.7535	103.372	73.2591	98.1304	107.103	97.089	103.96	82.3995	79.0727	126.792	97.7258	192.09	88.9598	96.194	89.2045	98.8668	75.545	96.6933	94.176	95.0509	85.7436	103.255	98.2306	120.098	101.122	141.623	77.5334	127.654	96.9069	84.6482	105.033	93.4962	99.7655	90.2526
Q96T23	Remodeling and spacing factor 1 OS=Homo sapiens OX=9606 GN=RSF1 PE=1 SV=2	FALSE	32	80	27	32	99.9553	91.6881	82.9898	82.7782	112.404	107.877	105.702	130.646	79.9269	77.7895	87.429	151.169	109.083	87.5223	99.2625	93.7769	88.4036	90.3972	103.832	107.99	81.2739	129.549	108.596	106.566	93.7259	86.5576	85.5222	101.841	105.161	101.328	107.259	101.998	139.584	124.716	81.1653	71.5647	110.384	76.4804	97.4697	85.1079	93.0011	90.5061	111.828
Q08379	Golgin subfamily A member 2 OS=Homo sapiens OX=9606 GN=GOLGA2 PE=1 SV=3	FALSE	32	90	43	32	91.914	79.4611	91.7037	78.9459	95.1853	118.042	88.0947	106.329	115.786	100.466	110.623	119.784	87.0919	99.1742	120.857	96.5417	101.067	93.4329	89.7984	106.998	97.8443	127.143	96.9433	81.9556	90.5429	67.0993	103.763	118.355	97.4595	101.045	115.855	110.697	108.976	110.066	103.451	103.88	76.6516	88.5224	82.7679	97.1566	79.2767	102.434	153.53
Q96T76	MMS19 nucleotide excision repair protein homolog OS=Homo sapiens OX=9606 GN=MMS19 PE=1 SV=2	FALSE	32	95	44	32	103.164	125.928	90.3338	104.853	104.492	109.366	90.9403	86.4553	93.3648	84.4621	110.651	98.2238	104.245	111.436	84.1988	97.8862	95.3373	86.7534	109.026	103.967	121.086	93.9422	106.667	110.153	83.9307	88.3498	82.4759	97.1366	94.1025	109.123	117.608	100.341	107.67	91.432	152.585	94.6596	92.2722	85.9281	91.2181	99.2636	104.312	106.359	104.016
Q96G03	Phosphoglucomutase-2 OS=Homo sapiens OX=9606 GN=PGM2 PE=1 SV=4	FALSE	32	132	55	32	125.728	89.1212	84.0303	117.191	99.4977	90.1101	108.759	87.8483	87.664	82.1596	104.832	81.2439	122.866	143.409	76.672	98.8676	99.8426	80.4722	103.352	100.056	108.954	81.9098	79.6132	110.333	89.3633	121.71	105.904	121.914	114.496	78.9075	108.551	94.6199	138.148	94.359	81.7939	132.623	95.9252	97.5552	84.8759	99.1347	78.3552	80.6426	93.7086
Q86Y56	Dynein assembly factor 5, axonemal OS=Homo sapiens OX=9606 GN=DNAAF5 PE=1 SV=4	FALSE	32	115	46	32	77.5951	114.115	103.838	84.6309	133.493	82.0488	84.2942	117.384	117.538	75.2893	91.4381	122.642	123.109	110.423	72.389	89.7731	103.545	89.8192	77.8604	131.962	110.212	159.915	106.24	98.4223	76.8057	68.0595	79.2556	73.928	108.273	124.803	92.4279	98.471	120.389	97.5904	108.432	99.3929	119.954	69.4895	129.379	84.9016	90.4075	88.8834	104.466
O94915	Protein furry homolog-like OS=Homo sapiens OX=9606 GN=FRYL PE=1 SV=2	FALSE	32	56	12	32	110.242	121.614	67.1818	72.402	138.869	129.018	55.5278	77.6498	127.227	88.7826	161.295	133.933	59.2849	70.954	76.4915	109.527	97.9972	137.718	101.702	102.744	88.1212	106.9	103.112	98.827	97.5383	114.005	114.049	73.2226	99.8513	92.8022	74.8674	96.5434	127.808	123.81	89.3712	91.0035	80.6564	79.1904	116.999	114.155	109.977	114.561	102.973
Q13724	Mannosyl-oligosaccharide glucosidase OS=Homo sapiens OX=9606 GN=MOGS PE=1 SV=5	FALSE	32	136	55	32	101.681	85.658	88.7638	102.813	89.6518	104.92	117.788	92.8856	83.4304	143.228	86.5484	81.7645	113.212	116.451	96.6372	94.5669	120.197	123.145	112.128	78.5964	78.7726	128.821	107.151	69.0087	98.2992	115.14	78.8628	113.509	103.787	82.4234	87.4314	102.727	86.1111	82.6568	162.914	105.645	84.8341	86.1628	128.622	97.5286	131.302	107.569	69.9524
Q8N766	ER membrane protein complex subunit 1 OS=Homo sapiens OX=9606 GN=EMC1 PE=1 SV=1	FALSE	32	122	41	32	84.1925	77.8687	77.8586	123.746	117.555	95.0061	100.698	79.9175	120.238	102.771	113.52	116.623	101.079	83.9573	102.877	102.092	92.0369	107.223	123.233	105.42	99.9639	105.523	97.3446	74.4322	103.615	115.496	100.946	82.8836	95.5865	101.008	93.4841	101.805	97.4755	119.968	136.678	119.903	96.1002	118.524	102.809	96.4913	92.7692	105.079	84.6871
Q92945	Far upstream element-binding protein 2 OS=Homo sapiens OX=9606 GN=KHSRP PE=1 SV=4	FALSE	35	286	60	32	104.893	120.017	82.0509	94.9134	90.2599	84.5317	111.523	106.801	90.3921	91.5693	91.76	91.1595	94.6574	100.454	144.785	100.232	94.3047	117.108	101.415	95.7554	87.5112	92.8194	101.507	109.3	94.3133	81.9506	102.132	108.618	103.25	85.872	121.933	102.211	72.5505	124.074	76.1889	73.8971	131.949	97.5215	101.119	74.8883	90.4617	102.526	119.597
O00567	Nucleolar protein 56 OS=Homo sapiens OX=9606 GN=NOP56 PE=1 SV=4	FALSE	32	235	72	32	93.0482	101.43	137.054	96.3475	94.4876	88.2177	124.916	93.2461	76.2854	125.325	103.271	80.482	91.7069	108.383	85.8976	99.9015	114.03	103.276	119.62	98.953	95.9898	97.9022	92.6529	102.304	82.0733	91.7153	97.1129	117.549	104.087	79.934	104.177	98.6224	81.55	117.422	114.48	104.717	113.756	98.4627	110.455	90.4836	95.7109	102.97	98.2768
P05783	Keratin, type I cytoskeletal 18 OS=Homo sapiens OX=9606 GN=KRT18 PE=1 SV=2	FALSE	52	2260	94	32	85.9499	74.9861	133.476	124.541	111.766	110.835	87.4526	137.781	99.9099	147.036	111.807	85.997	55.6124	65.6607	70.109	97.0811	80.0125	106.781	127.713	140.575	103.432	66.1547	86.7035	57.9553	120.826	163.757	104.776	113.067	86.2176	99.0641	36.2169	106.748	82.1292	84.5187	121.085	101.097	91.9028	157.352	91.703	57.3434	55.5935	148.392	75.3994
Q7Z2Z2	Elongation factor-like GTPase 1 OS=Homo sapiens OX=9606 GN=EFL1 PE=1 SV=2	FALSE	33	99	35	32	106.398	83.2802	127.424	95.7432	86.283	92.6878	97.3828	113.808	116.861	110.314	146.65	82.0531	88.2107	65.3777	90.2569	97.2702	94.5328	95.8346	93.4242	78.5654	105.848	95.2927	97.9419	92.3251	98.3266	119.702	98.5237	101.11	83.5947	89.8464	160.754	94.3774	90.9318	110.527	100.722	95.2094	92.0118	85.7949	109.19	181.457	80.0162	98.9761	91.2471
Q96TA1	Protein Niban 2 OS=Homo sapiens OX=9606 GN=NIBAN2 PE=1 SV=3	FALSE	32	234	60	32	75.761	78.3909	81.5318	86.5942	112.019	122.145	84.2581	140.358	95.2417	84.5067	117.395	201.329	46.821	80.025	98.0999	95.5228	92.6472	81.0142	84.5963	106.383	93.4148	99.091	131.452	124.539	89.86	89.464	104.758	99.5784	78.0031	110.176	111.687	103.336	99.1808	76.7296	67.2393	128.011	65.322	123.991	104.411	95.0685	46.7036	101.601	102.533
Q9UHD8	Septin-9 OS=Homo sapiens OX=9606 GN=SEPTIN9 PE=1 SV=2	FALSE	32	169	61	32	95.2614	106.992	69.162	78.5103	116.033	111.336	69.177	184.478	87.0222	99.4706	108.844	143.735	72.7859	82.1124	84.5171	90.563	133.181	98.6565	102.203	113.33	86.095	149.349	79.5686	96.4978	102.659	85.2372	82.2717	88.5773	84.6713	126.346	65.7385	105.617	180.116	89.31	68.1316	99.3543	90.2629	101.694	83.3134	78.3573	107.435	77.0831	85.9253
P52732	Kinesin-like protein KIF11 OS=Homo sapiens OX=9606 GN=KIF11 PE=1 SV=2	FALSE	32	79	33	32	83.5993	73.0982	72.4934	102.738	130.143	98.8369	136.881	88.7996	97.6901	75.2842	117.322	73.7464	159.743	74.4029	99.2224	115.999	67.8502	83.763	138.534	142.488	121.312	90.6729	99.7369	142.161	76.6828	61.8618	98.9041	76.9326	90.6748	115.539	97.4292	95.4584	82.2074	126.84	173.429	69.9881	63.3576	71.2739	67.0413	71.8102	115.518	90.8549	67.9596
P17301	Integrin alpha-2 OS=Homo sapiens OX=9606 GN=ITGA2 PE=1 SV=1	FALSE	32	111	35	32	104.417	71.3175	111.684	79.8399	71.193	105.618	70.6095	72.9441	139.4	150.993	87.5907	203.269	91.3671	48.6099	107.172	83.974	99.3919	84.8661	113.843	121.549	92.3832	70.0648	122.786	77.4076	63.7702	98.7678	64.8423	157.304	151.823	96.1593	61.5491	123.493	67.1189	86.7864	62.1733	85.1469	117.098	59.1467	83.0251	63.228	155.321	98.6248	89.635
O95359	Transforming acidic coiled-coil-containing protein 2 OS=Homo sapiens OX=9606 GN=TACC2 PE=1 SV=3	FALSE	36	67	20	32	132.435	85.0573	109.927	114.219	92.2221	84.852	116.267	92.5668	96.7612	84.5211	99.9522	77.9905	84.7019	104.021	124.239	100.266	106.307	111.792	101.057	76.6395	88.4786	104.059	85.9052	88.7869	103.71	123.13	103.645	122.102	89.9057	115.832	82.7681	95.8823	84.9401	78.5601	99.5286	116.703	86.2134	85.4864	124.621	121.784	69.629	111.398	91.7607
G3X6N3	Serotransferrin OS=Bos taurus GN=TF PE=1 SV=1	TRUE	32	83	54	32	61.5042	100.598	122.301	89.8191	108.174	113.566	90.7996	95.6753	94.4039	125.977	147.829	84.4217	85.0126	87.3671	84.7485	107.803	111.529	124.595	112.298	104.864	83.0366	101.117	116.65	95.828	111.645	82.7106	79.2332	90.6229	109.722	89.0459	85.9325	101.17	75.0121	143.795	104.683	87.087	92.5474	106.505	61.2284	108.244	100.423	110.13	71.5908
Q9BZH6	WD repeat-containing protein 11 OS=Homo sapiens OX=9606 GN=WDR11 PE=1 SV=1	FALSE	32	80	35	32	84.3801	89.16	114.14	106.901	117.739	101.856	83.2408	89.2567	100.259	100.679	104.069	101.452	129.564	100.345	80.3359	96.6221	81.8914	93.8603	95.08	117.526	89.1503	98.1576	98.4543	91.6876	94.7005	110.115	105.004	100.189	111.998	119.914	94.2597	98.0118	97.6061	78.309	116.111	120.286	97.743	94.9614	94.9894	98.8513	93.7068	87.605	100.167
Q9UBT2	SUMO-activating enzyme subunit 2 OS=Homo sapiens OX=9606 GN=UBA2 PE=1 SV=2	FALSE	32	164	56	32	86.1704	106.186	91.326	64.4707	141.502	116.125	85.5092	98.1028	94.6993	91.1208	97.7917	98.8771	97.1786	112.191	112.273	106.476	97.5897	112.026	118.06	78.9558	111.11	132.782	94.8429	79.1212	99.6671	97.2658	116.095	92.2491	93.0366	91.3365	87.1553	98.7076	94.4971	91.1863	111.442	105.53	102.503	87.4712	136.936	76.9441	109.044	106.88	103.156
Q9Y6D6	Brefeldin A-inhibited guanine nucleotide-exchange protein 1 OS=Homo sapiens OX=9606 GN=ARFGEF1 PE=1 SV=2	FALSE	48	118	30	32	106.274	65.0506	88.3511	100.87	110.649	99.3605	84.7857	78.3646	90.75	115.579	109.604	115.241	131.587	107.024	98.2299	98.279	103.047	85.0222	85.0488	91.5275	81.3882	138.991	101.39	71.7781	89.2068	118.824	108.143	68.8851	143.941	89.6065	118.299	104.902	92.6786	102.664	111.971	99.505	101.473	190.196	158.73	75.7171	70.8062	75.6469	74.7396
Q9Y6N5	Sulfide:quinone oxidoreductase, mitochondrial OS=Homo sapiens OX=9606 GN=SQOR PE=1 SV=1	FALSE	32	194	75	32	119.994	73.8155	75.6029	105.862	79.1238	78.9916	111.678	50.1641	91.8666	122.514	93.433	99.4832	107.895	191.808	98.9956	98.7736	195.808	143.414	46.0138	64.6863	95.2524	93.7093	68.2456	59.0823	82.6713	147.411	103.922	160.366	75.1793	110.998	50.5502	102.69	92.1201	55.1782	55.6862	163.334	91.76	92.2262	141.857	225.996	53.9392	145.354	94.5619
Q8IY21	Probable ATP-dependent RNA helicase DDX60 OS=Homo sapiens OX=9606 GN=DDX60 PE=1 SV=3	FALSE	35	70	28	32	65.0965	62.4289	88.4051	136.516	53.0826	305.801	54.5107	61.8859	54.8386	134.44	135.028	203.797	54.412	53.652	47.8937	88.2129	75.9805	87.6226	82.07	83.6038	97.9686	78.9485	104.334	79.7078	99.4411	84.3018	206.667	111.85	81.0193	124.159	76.8471	125.479	74.2256	61.3151	57.4111	75.8767	63.9723	60.4077	70.9955	84.6618	87.0446	134.53	73.0727
Q32MZ4	Leucine-rich repeat flightless-interacting protein 1 OS=Homo sapiens OX=9606 GN=LRRFIP1 PE=1 SV=2	FALSE	33	135	52	32	145.478	77.7839	89.072	103.58	124.311	70.789	67.2562	74.0031	97.016	82.7032	105.784	131.899	78.4816	85.8656	172.127	93.8503	97.0576	96.6322	91.832	121.872	103.541	115.52	106.326	70.222	100.687	127.129	123.271	78.4418	77.8722	119.858	75.5847	94.1547	138.397	88.468	77.3349	94.8974	68.9017	107.115	82.758	89.7554	83.2095	128.69	115.169
O00203	AP-3 complex subunit beta-1 OS=Homo sapiens OX=9606 GN=AP3B1 PE=1 SV=3	FALSE	42	164	44	32	94.9484	115.594	100.721	118.99	91.4256	82.2095	72.0041	116.012	122.282	89.3705	90.9753	115.314	104.521	107.811	83.1782	94.6423	100.064	115.167	106.224	83.2702	107.446	125.709	93.6949	105.107	108.3	97.633	89.0452	90.1714	104.615	94.3935	78.9177	100.242	82.4826	127.86	95.4352	117.024	90.2347	105.258	96.0854	88.9423	96.6663	87.0611	82.0384
Q6PL18	ATPase family AAA domain-containing protein 2 OS=Homo sapiens OX=9606 GN=ATAD2 PE=1 SV=1	FALSE	37	82	34	32	84.1143	95.5312	80.9148	124.774	235.653	69.0908	91.7797	109.169	90.5458	67.8669	97.5193	73.4742	115.667	71.0764	92.2842	100.539	64.2289	76.0924	127.358	136.282	97.9909	108.555	86.3995	96.4016	58.218	74.8953	93.5986	66.7281	95.6347	219.639	112.221	85.7566	103.472	92.2992	65.6996	89.4387	118.507	92.365	112.872	101.078	113.942	130.793	100.72
Q12830	Nucleosome-remodeling factor subunit BPTF OS=Homo sapiens OX=9606 GN=BPTF PE=1 SV=3	FALSE	32	48	13	32	82.8721	125.962	85.5063	78.743	136.702	98.5944	79.9237	109.128	97.3205	99.7717	103.324	113.039	85.1887	92.7771	113.961	97.1858	80.9263	125.848	101.805	115.886	85.7331	116.985	104.372	116.491	82.7718	79.3089	101.221	78.0139	101.417	115.387	94.9962	98.8379	113.954	109.995	107.026	108.529	111.509	96.7392	89.0152	80.9227	112.377	95.707	103.76
P19838	Nuclear factor NF-kappa-B p105 subunit OS=Homo sapiens OX=9606 GN=NFKB1 PE=1 SV=2	FALSE	32	75	41	32	111.976	94.1197	100.842	107.836	98.3677	75.1752	107.197	103.982	138.694	73.5941	83.5271	105.327	128.299	95.6135	74.7084	100.742	82.7433	99.5031	97.7691	104.39	77.4226	98.8746	86.9583	114.047	98.6136	109.775	102.823	115.73	86.5413	107.338	117.478	99.9921	104.523	149.364	111.746	80.806	128.591	89.5547	101.458	96.3278	124.127	84.0284	107.574
P28838	Cytosol aminopeptidase OS=Homo sapiens OX=9606 GN=LAP3 PE=1 SV=3	FALSE	32	251	75	32	106.926	83.8856	92.2496	125.832	96.9004	162.937	103.75	78.5809	79.4893	96.7426	109.758	69.5517	108.907	121.601	64.7283	98.1609	85.8202	71.4186	99.0119	110.229	94.9541	87.9085	103.327	102.402	94.9459	100.32	110.607	123.443	110.334	89.5104	110.387	105.382	88.1611	92.1547	112.326	93.094	100.343	80.3142	90.1636	92.0312	64.8745	165.922	97.3905
Q5VT52	Regulation of nuclear pre-mRNA domain-containing protein 2 OS=Homo sapiens OX=9606 GN=RPRD2 PE=1 SV=1	FALSE	32	88	32	32	96.3319	90.491	83.7351	111.56	97.7193	80.6118	97.9376	115.18	121.007	92.7503	78.9271	118.065	118.117	86.9156	111.662	98.9906	93.8459	122.706	99.3179	99.6246	98.3772	96.3869	95.5183	91.2642	96.5772	97.4976	103.894	103.241	92.6964	107.205	103.45	98.3975	95.6614	100.267	117.14	110.571	111.047	89.6724	96.6399	105.066	103.163	95.2088	98.6473
Q96GQ7	Probable ATP-dependent RNA helicase DDX27 OS=Homo sapiens OX=9606 GN=DDX27 PE=1 SV=2	FALSE	32	128	42	32	70.5531	81.8739	78.4612	85.9093	109.652	119.647	83.5099	109.402	95.4815	136.169	108.396	134.626	78.3198	111.38	97.9795	98.6409	117.136	113.698	95.8295	77.0093	103.261	106.506	103.357	138.521	57.4593	73.7043	84.6188	93.6055	108.228	136.339	84.8559	105.871	90.1993	101.582	132.889	95.6498	105.931	136.841	112.579	99.4263	72.4001	126.531	86.619
Q9H4G0	Band 4.1-like protein 1 OS=Homo sapiens OX=9606 GN=EPB41L1 PE=1 SV=2	FALSE	36	132	53	32	66.7068	45.7949	81.0073	79.5924	71.7153	123.135	69.3428	193.778	75.0481	135.635	144.934	198.4	54.2357	67.8292	105.558	87.2866	77.3034	57.2132	72.6361	79.6352	103.211	121.486	141.242	73.399	63.9059	167.104	128.193	109.515	88.1095	143.568	52.5555	120.924	79.5758	63.3282	69.3674	164.484	66.4522	93.8041	132.7	109.334	48.0393	115.346	46.6544
Q7L576	Cytoplasmic FMR1-interacting protein 1 OS=Homo sapiens OX=9606 GN=CYFIP1 PE=1 SV=1	FALSE	54	195	48	32	103.719	102.864	93.6465	105.76	110.416	104.029	92.1701	82.8718	91.3607	90.7319	95.8097	101.391	103.12	116	106.976	99.1334	89.8657	96.7562	100.292	100.772	106.605	98.9042	119.672	99.8829	98.7007	96.4542	117.275	91.5155	95.0693	102.902	87.1161	98.217	87.4659	92.0893	93.4342	95.3146	116.029	104.303	93.3845	89.7933	111.586	97.3803	117.358
Q08426	Peroxisomal bifunctional enzyme OS=Homo sapiens OX=9606 GN=EHHADH PE=1 SV=3	FALSE	32	88	54	32	122.272	84.6683	109.721	66.2055	60.0893	130.559	93.5283	56.6214	87.5913	102.903	117.118	130.854	77.4643	167.137	91.5691	101.698	167.279	80.697	74.5166	49.3264	95.3553	210.018	80.0168	67.0238	54.1058	75.2058	107.82	62.9951	150.293	165.089	61.2473	99.0116	95.7265	86.492	50.243	178.444	61.4547	92.0916	108.592	118.149	178.185	96.3322	122.876
Q9Y4K1	Beta/gamma crystallin domain-containing protein 1 OS=Homo sapiens OX=9606 GN=CRYBG1 PE=1 SV=3	FALSE	32	75	27	32	183.407	58.1765	69.9245	73.9804	133.266	69.6334	58.4782	46.271	89.2536	58.8699	102.994	71.7189	103.917	123.308	273.457	83.3439	139.295	71.5887	73.8916	130.428	138.681	141.312	69.4569	88.1796	119.042	68.7181	70.9589	100.643	141.862	103.711	46.5615	95.6711	54.8961	78.9184	51.9566	71.6567	61.8129	100.797	182.139	104.761	116.591	185.749	110.373
Q96RL7	Vacuolar protein sorting-associated protein 13A OS=Homo sapiens OX=9606 GN=VPS13A PE=1 SV=2	FALSE	32	55	12	32	89.4981	85.8307	112.093	93.7272	91.8856	115.856	85.3908	96.0325	120.464	96.1385	95.6695	120.265	94.3578	116.677	89.0423	97.0713	84.884	106.191	93.9826	80.5635	97.0771	122.861	112.424	113.087	90.2913	103.678	81.8844	96.5141	134.455	80.7484	103.485	97.874	117.575	72.4985	72.4985	89.842	113.212	114.507	99.0049	114.33	97.881	90.9237	90.6767
Q9NYF8	Bcl-2-associated transcription factor 1 OS=Homo sapiens OX=9606 GN=BCLAF1 PE=1 SV=2	FALSE	33	104	37	32	112.637	91.1447	103.117	92.3502	91.8903	85.4917	109.097	76.0463	93.4271	101.091	97.5019	90.3194	100.567	93.1088	169.819	92.3901	129.632	105.053	97.9011	124.56	82.7684	89.0717	75.7674	97.1127	87.0549	70.9975	106.642	136.059	99.7437	98.3756	97.4435	101.817	90.1673	123.489	73.8511	123.715	87.1112	99.1541	87.9389	80.1422	73.3492	113.366	80.9448
Q12802	A-kinase anchor protein 13 OS=Homo sapiens OX=9606 GN=AKAP13 PE=1 SV=2	FALSE	32	57	17	32	109.062	85.6252	113.508	90.173	126.739	91.0982	77.1439	102.119	97.5127	104.393	138.505	99.5685	82.3006	81.5263	110.558	90.1675	81.2806	103.992	84.828	96.0773	100.647	89.2454	119.393	94.7351	115.874	136.867	102.867	87.3882	80.2331	123.775	80.2828	102.515	114.358	99.856	99.13	104.741	79.2861	114.851	86.08	100.708	115.685	108.066	77.2426
Q8IX12	Cell division cycle and apoptosis regulator protein 1 OS=Homo sapiens OX=9606 GN=CCAR1 PE=1 SV=2	FALSE	32	108	32	32	95.2925	83.6229	105.089	112.76	93.4619	90.2944	91.4707	110.568	105.315	114.323	90.7057	105.322	111.901	90.9628	97.2892	101.621	105.673	95.9693	95.4977	92.0106	79.0776	88.4269	97.581	100.259	78.9189	87.3661	126.122	110.817	118.16	113.743	100.385	109.992	89.0976	88.5252	112.052	104.847	130.744	83.4699	103.448	94.1658	94.822	103.753	115.898
Q8WWM7	Ataxin-2-like protein OS=Homo sapiens OX=9606 GN=ATXN2L PE=1 SV=2	FALSE	34	113	37	32	97.6555	101.958	79.7571	96.7937	115.759	100.341	104.19	97.2382	99.2988	96.7818	99.2152	103.023	92.6171	85.3612	130.581	99.4285	93.2113	109.75	107.2	104.254	104.028	80.8502	101.806	121.248	100.176	66.4534	99.8476	105.75	87.3796	100.497	122	95.5491	98.0021	116.44	83.8465	89.5887	98.1111	93.1571	88.4292	89.2375	108.204	90.5242	99.0335
Q15031	Probable leucine--tRNA ligase, mitochondrial OS=Homo sapiens OX=9606 GN=LARS2 PE=1 SV=2	FALSE	32	84	49	32	101.341	92.923	117.331	91.2335	74.7187	66.1322	101.273	84.0483	112.803	98.6548	99.7713	79.4174	155.803	132.942	90.4139	101.193	84.7464	99.6655	96.888	99.3693	101.31	113.44	118.179	124.889	70.2839	94.7872	93.3862	76.532	136.492	81.4851	111.332	97.2141	62.7119	100.071	105.639	85.7325	77.8445	109.631	108.042	109.069	91.6158	101.972	113.039
P46087	Probable 28S rRNA (cytosine(4447)-C(5))-methyltransferase OS=Homo sapiens OX=9606 GN=NOP2 PE=1 SV=2	FALSE	32	184	56	32	86.3275	97.9551	127.328	97.3327	88.5037	78.4489	125.836	108.802	88.7185	110.111	99.9806	79.1049	116.107	100.814	97.6283	97.0018	81.3345	108.112	91.7224	128.214	113.711	88.0117	102.57	124.481	83.383	71.3525	76.1209	108.715	101.215	90.4622	131.185	99.4117	87.1291	133.931	89.3283	72.3008	143.445	100.943	74.2846	91.9658	83.9026	143.2	105.299
Q96RP9	Elongation factor G, mitochondrial OS=Homo sapiens OX=9606 GN=GFM1 PE=1 SV=2	FALSE	32	140	50	32	81.3404	75.7988	88.4417	122.687	105.287	78.8795	90.2196	96.5311	77.7458	140.822	116.183	92.5249	122.188	117.647	87.5614	106.142	107.72	139.056	89.4145	74.5704	130.594	112.593	84.4645	70.5759	86.5737	118.507	89.551	91.359	101.966	115.727	91.0026	96.3254	73.7922	105.319	110.451	78.8769	129.539	166.127	98.8491	109.055	124.473	93.1418	79.6522
O76094	Signal recognition particle subunit SRP72 OS=Homo sapiens OX=9606 GN=SRP72 PE=1 SV=3	FALSE	32	128	52	32	98.899	119.299	97.8201	104.163	100.599	108.267	88.4612	81.7434	103.048	86.8926	96.6727	96.0283	135.772	101.484	78.9936	101.857	83.3762	82.8606	112.401	123.19	91.1401	94.8997	101.524	109.933	112.161	118.826	87.0457	100.247	90.4113	92.5186	101.44	98.0257	91.0657	106.781	107.744	112.057	93.3996	92.5177	102.978	92.5844	127.146	77.8655	91.8762
O14802	DNA-directed RNA polymerase III subunit RPC1 OS=Homo sapiens OX=9606 GN=POLR3A PE=1 SV=2	FALSE	32	75	28	31	102.349	100.427	126.659	102.36	97.7653	82.4485	95.8147	78.7436	116.202	100.821	91.3991	102.919	112.64	98.6019	92.5708	98.2775	88.4285	102.303	86.6981	121.019	99.4628	109.33	108.592	131.452	92.7777	92.0623	88.6015	83.7966	104.918	94.3202	97.2851	98.9543	90.3303	94.3362	87.8685	108.649	75.7893	102.325	120.016	95.4679	109.953	99.0352	99.8704
Q9Y3Z3	Deoxynucleoside triphosphate triphosphohydrolase SAMHD1 OS=Homo sapiens OX=9606 GN=SAMHD1 PE=1 SV=2	FALSE	31	95	55	31	105.648	92.6552	100.479	82.8394	60.7256	299.787	70.6414	89.0957	59.8221	75.1735	91.7049	150.071	94.3165	64.6369	62.493	99.9113	62.9201	76.947	108.145	212.825	69.43	80.7265	107.592	119.362	124.098	61.1978	93.6556	97.6351	90.9804	68.9643	124.034	101.488	71.5395	67.2339	78.7258	50.3731	48.6784	149.908	84.7103	58.6553	114.128	205.511	76.1141
Q13619	Cullin-4A OS=Homo sapiens OX=9606 GN=CUL4A PE=1 SV=3	FALSE	48	170	56	31	97.0777	78.4554	87.2796	84.6794	101.056	71.5466	98.5033	97.869	187.795	105.072	91.2645	75.9281	121.714	113.54	88.4798	99.74	113.973	113.324	88.3703	96.3661	67.5091	151.847	82.0768	97.6134	89.6919	123.944	81.0761	85.4258	129.938	91.1652	92.4507	95.2281	88.1018	143.711	111.473	63.9663	106.738	162.105	131.465	95.9654	103.882	58.8656	102.973
O75150	E3 ubiquitin-protein ligase BRE1B OS=Homo sapiens OX=9606 GN=RNF40 PE=1 SV=5	FALSE	34	78	41	31	110.01	113.007	90.8509	106.125	108.866	82.2229	108.256	76.8757	92.7652	88.4331	92.387	118.122	112.886	90.2626	107.931	100.998	81.4701	100.413	102.122	106.19	104.271	89.5749	111.379	128.261	107.697	63.9145	102.095	96.4406	96.2247	104.175	109.719	96.0519	74.3549	109.405	144.625	76.631	100.331	94.1699	93.8356	83.2697	138.786	94.2165	103.716
P46060	Ran GTPase-activating protein 1 OS=Homo sapiens OX=9606 GN=RANGAP1 PE=1 SV=1	FALSE	31	196	69	31	103.274	109.348	99.1707	101.349	108.173	78.7603	110.396	75.8429	90.5625	111.741	100.931	110.815	97.4132	113.072	88.825	100.325	95.61	91.6076	106.343	127.69	103.217	103.103	94.3262	117.358	100.586	83.226	84.3324	89.5326	82.4306	92.8325	133.001	94.8042	111.95	115.622	83.296	86.8144	76.1816	118.099	84.0153	69.0663	112.354	88.3322	83.5791
Q8TAQ2	SWI/SNF complex subunit SMARCC2 OS=Homo sapiens OX=9606 GN=SMARCC2 PE=1 SV=1	FALSE	39	143	36	31	115.832	93.5069	88.7261	73.1228	89.3926	117.272	77.7472	137.903	89.0057	91.0372	106.83	96.7298	96.6271	84.7283	143.431	98.1073	85.714	102.147	107.068	80.1273	98.0918	119.151	105.453	92.9302	92.737	82.8524	120	69.123	110.594	124.75	102.495	106.767	86.6515	107.979	85.672	83.9264	141.01	85.3109	102.208	88.1607	103.822	108.568	136.196
Q70CQ2	Ubiquitin carboxyl-terminal hydrolase 34 OS=Homo sapiens OX=9606 GN=USP34 PE=1 SV=2	FALSE	31	52	12	31	106.252	109.308	113.188	94.8595	100.146	95.3871	104.163	95.2952	89.3258	92.9195	99.33	104.63	105.578	94.4132	96.0145	99.1908	98.7417	90.6231	90.7366	122.705	99.205	102.302	100.624	100.193	128.398	93.3514	87.9942	94.0086	89.1905	103.513	101.068	97.3468	98.9364	97.1442	111.597	92.4131	84.339	91.4894	90.739	71.9352	124.122	101.498	96.6352
Q15154	Pericentriolar material 1 protein OS=Homo sapiens OX=9606 GN=PCM1 PE=1 SV=5	FALSE	31	66	22	31	104.603	100.977	95.7759	110.534	71.0271	74.7637	91.659	115.293	129.115	80.5931	78.7082	122.145	160.742	77.95	85.3572	100.757	96.6274	67.3102	137.176	102.703	81.3423	112.151	105.685	146.355	112.358	72.7096	95.2981	105.79	66.9207	70.1129	132.069	95.3929	111.734	127.667	108.103	79.8552	79.1205	100.669	61.8552	64.4559	83.6512	85.6471	119.029
Q9Y2X3	Nucleolar protein 58 OS=Homo sapiens OX=9606 GN=NOP58 PE=1 SV=1	FALSE	31	201	60	31	95.3329	101.265	137.232	99.8975	90.4127	76.705	112.76	86.4745	76.3015	147.926	99.4148	88.3432	87.9454	114.026	86.9988	98.9639	115.673	113.354	102.392	102.91	95.163	97.5735	86.8072	92.938	85.4697	97.7481	96.1137	114.937	99.5763	88.2485	109.858	101.238	86.2464	126.37	81.0448	100.677	110.72	109.021	118.532	92.1297	93.7214	108.854	94.5849
Q5GLZ8	Probable E3 ubiquitin-protein ligase HERC4 OS=Homo sapiens OX=9606 GN=HERC4 PE=1 SV=1	FALSE	31	86	36	31	84.6444	90.4824	90.1187	106.788	90.39	106.667	100.338	111.336	112.18	95.2856	104.481	132.45	90.5979	104.52	79.6998	100.021	92.7021	79.2145	82.7052	87.2075	93.8424	93.6813	163.767	113.067	91.1081	86.5114	111.092	91.5928	91.7571	121.948	99.8591	99.9437	91.1321	97.7906	129.545	88.708	92.657	94.2543	97.5303	112.442	91.466	97.6736	91.1952
P06733	Alpha-enolase OS=Homo sapiens OX=9606 GN=ENO1 PE=1 SV=2	FALSE	36	1441	82	31	112.178	125.919	95.7425	91.5004	120.625	99.1285	107.337	97.8049	99.0192	75.4778	101.028	79.2078	95.0642	96.4716	97.0992	106.397	116.444	84.5783	107.033	96.5867	105.886	79.5976	90.052	87.3047	145.219	74.3219	103.316	96.0794	114.849	88.2819	112.239	98.2101	131.32	96.5536	74.4632	110.048	97.9496	96.4419	81.5741	85.8649	178.539	78.5424	111.519
O60449	Lymphocyte antigen 75 OS=Homo sapiens OX=9606 GN=LY75 PE=1 SV=3	FALSE	31	51	21	31	68.0259	56.3641	80.1603	66.6839	80.0679	94.0821	81.1191	55.9642	112.015	190.979	137.87	157.544	70.6419	99.2609	166.998	82.2249	203.483	104.1	60.0831	88.1447	68.7663	174.692	103.533	60.0359	74.4718	105.18	74.178	102.868	116.912	94.4241	60.1473	108.981	61.2927	90.1287	90.6882	151.591	66.7263	101.676	147.236	151.652	76.0768	123.88	83.4497
P35998	26S proteasome regulatory subunit 7 OS=Homo sapiens OX=9606 GN=PSMC2 PE=1 SV=3	FALSE	31	235	71	31	102.607	123.591	90.8591	109.149	97.5434	85.9555	94.5485	95.3444	104.554	88.1075	95.5842	89.7347	106.472	120.376	93.573	102.001	83.8718	91.1507	95.805	114.243	111.611	96.2518	100.529	98.5857	108.701	95.2765	89.8494	92.4002	98.2197	101.702	125.498	96.3061	103.652	109.689	112.111	80.9151	98.6055	111.517	94.0043	92.006	94.6279	96.3827	93.6307
Q6UB35	Monofunctional C1-tetrahydrofolate synthase, mitochondrial OS=Homo sapiens OX=9606 GN=MTHFD1L PE=1 SV=1	FALSE	33	133	39	31	91.0811	110.394	108.988	84.1528	65.8012	81.3483	136.302	60.6774	94.9461	124.122	112.488	115.595	122.384	110.456	85.7484	95.5159	87.0787	82.2112	98.3276	142.717	93.1197	120.793	75.8685	131.643	117.049	84.4445	74.2042	68.6029	86.7745	121.746	119.076	96.344	98.2379	135.552	65.3564	84.2259	152.428	103.141	72.6367	72.574	63.3553	179.985	88.2327
Q76FK4	Nucleolar protein 8 OS=Homo sapiens OX=9606 GN=NOL8 PE=1 SV=1	FALSE	31	61	33	31	97.4223	88.4364	107.484	86.5295	98.7004	85.4163	94.5306	85.3667	104.52	122.365	114.857	109.797	91.3821	101.372	118.203	93.6173	97.3405	114.606	101.531	109.82	105.406	104.736	96.5403	92.7733	75.6644	67.5896	96.2042	116.682	100.91	101.69	120.699	97.8064	91.0092	101.836	119.57	88.7614	100.929	118.727	99.5914	96.4074	79.9527	108.455	90.2052
Q15269	Periodic tryptophan protein 2 homolog OS=Homo sapiens OX=9606 GN=PWP2 PE=2 SV=2	FALSE	31	117	43	31	94.8418	131.555	115.075	96.8416	93.0547	96.0137	104.394	85.401	87.5549	111.648	105.685	87.298	107.291	105.512	83.3451	94.4894	99.3746	101.132	108.419	102.152	105.989	100.483	101.998	134.041	66.5575	73.7836	92.5217	117.269	101.202	67.8709	127.506	99.6996	94.6528	106.771	171.298	75.6828	86.4192	83.6708	95.8495	98.4126	104.83	107.217	87.9564
Q14571	Inositol 1,4,5-trisphosphate receptor type 2 OS=Homo sapiens OX=9606 GN=ITPR2 PE=1 SV=2	FALSE	40	79	18	31	250.631	77.1563	100.277	92.8864	87.4787	72.754	63.2699	114.291	135.077	62.2607	61.9622	78.9333	76.9187	69.5691	164.445	92.0892	72.4183	93.5514	113.334	93.9258	93.5751	97.6747	85.7409	90.5988	180.439	123.68	79.3474	76.954	110.054	93.8168	100.518	94.3713	76.1644	81.7886	146.678	121.167	174.535	112.948	75.0242	86.1679	102.097	112.199	80.216
Q96T37	RNA-binding protein 15 OS=Homo sapiens OX=9606 GN=RBM15 PE=1 SV=2	FALSE	33	86	39	31	93.9633	102.632	108.03	92.8304	101.096	88.6163	107.205	83.8216	99.7359	112.35	89.6642	112.24	93.5321	113.002	103.844	97.4378	94.2341	110.048	104.918	99.8109	85.4892	95.5792	119.784	116.018	54.9753	78.6709	117.621	103.31	99.962	96.3221	120.829	102.429	98.0229	110.245	130.829	91.0097	104.399	86.8286	87.1268	105.611	120.053	94.5821	96.2922
O75376	Nuclear receptor corepressor 1 OS=Homo sapiens OX=9606 GN=NCOR1 PE=1 SV=2	FALSE	34	60	15	31	126.977	59.4329	104.782	126.089	99.4318	77.5834	92.6428	109.62	104.11	89.8013	87.4881	83.5406	101.869	97.2355	140.863	98.5349	91.0669	112.654	95.7687	97.9961	111.025	112.12	93.9201	100.317	95.9004	85.0105	105.073	111.209	103.751	100.325	82.8896	100.974	86.815	96.4776	112.953	106.014	91.4341	99.0876	95.7394	98.3995	111.903	105.515	118.805
O43149	Zinc finger ZZ-type and EF-hand domain-containing protein 1 OS=Homo sapiens OX=9606 GN=ZZEF1 PE=1 SV=6	FALSE	31	54	15	31	84.1748	80.073	92.7556	102.976	93.7425	82.8633	92.4047	112.996	117.311	82.2042	105.864	85.6306	96.323	123.341	151.909	95.4311	83.1873	91.4387	102.277	107.134	102.301	139.61	70.1611	84.9472	115.731	105.374	71.4161	119.987	92.011	109.822	106.893	97.709	92.3612	111.079	126.055	101.683	101.767	109.228	105.589	71.8059	99.3282	89.6048	105.86
Q4G0J3	La-related protein 7 OS=Homo sapiens OX=9606 GN=LARP7 PE=1 SV=1	FALSE	31	75	51	31	113.947	88.0239	101.523	115.73	95.3672	86.4174	94.1018	98.1662	109.377	99.6454	81.5015	104.69	117.981	108.9	87.6337	96.994	104.731	99.9941	77.2103	97.2744	79.9996	115.566	105.78	107.106	87.5676	94.623	129.466	86.1911	99.239	99.2608	108.716	107.275	72.6849	120.107	95.8351	120.483	101.426	82.7797	100.489	92.5203	108.247	94.5071	132.695
Q96JH7	Deubiquitinating protein VCIP135 OS=Homo sapiens OX=9606 GN=VCPIP1 PE=1 SV=2	FALSE	31	64	33	31	91.9406	115.344	105.333	98.1562	89.7503	79.9663	93.6891	84.8507	103.447	106.196	95.5335	120.074	126.11	108.124	83.326	98.16	82.8776	84.0809	85.7355	113.204	100.554	103.266	99.2544	102.309	98.3352	93.546	95.9545	81.405	135.46	79.0708	148.602	96.3445	86.2663	102.087	112.876	105.696	95.5516	147.285	152.67	93.9402	66.6297	85.4587	96.1774
Q7Z460	CLIP-associating protein 1 OS=Homo sapiens OX=9606 GN=CLASP1 PE=1 SV=1	FALSE	37	93	32	31	115.285	113.032	98.6021	80.196	110.109	94.8508	100.463	82.9472	92.2252	90.0833	110.101	103.951	105.21	92.6624	106.692	103.59	78.9611	106.341	99.3459	111.086	95.0036	125.156	113.276	119.938	113.396	77.7591	74.0074	99.0688	95.466	89.2501	105.055	96.8897	166.644	106.818	107.536	78.127	86.1075	94.2128	71.2897	69.2219	100.114	81.9778	93.2433
Q15046	Lysine--tRNA ligase OS=Homo sapiens OX=9606 GN=KARS1 PE=1 SV=3	FALSE	31	274	60	31	89.559	102.269	91.3426	112.019	114.684	101.399	101.48	89.8312	103.299	99.3784	90.5383	98.3549	132.923	80.7519	88.317	103.854	88.5217	109.332	102.684	103.581	136.712	84.0098	103.171	112.086	95.5052	62.3008	106.04	106.265	97.9237	99.8158	94.8415	97.2124	82.0561	103.949	112.561	92.8616	125.471	125.007	92.8092	116.517	113.4	101.83	103.432
Q9HCC0	Methylcrotonoyl-CoA carboxylase beta chain, mitochondrial OS=Homo sapiens OX=9606 GN=MCCC2 PE=1 SV=1	FALSE	31	198	67	31	90.9674	73.5409	106.204	100.495	83.3734	84.258	111.536	81.2354	112.501	119.022	121.88	103.759	103.454	122.298	87.4926	97.9816	132.879	109.229	83.19	75.2279	72.2046	113.683	86.4293	87.7165	74.9302	95.6016	111.097	120.403	156.017	94.3418	84.8036	102.247	60.2737	150.897	107.553	123.634	133.773	109.459	70.0766	123.754	67.6392	71.8944	88.4591
Q9H9Y6	DNA-directed RNA polymerase I subunit RPA2 OS=Homo sapiens OX=9606 GN=POLR1B PE=1 SV=2	FALSE	31	76	32	31	85.2476	99.5536	124.253	94.0093	101.874	79.9944	107.589	89.8314	102.074	108.215	102.913	88.8326	126.901	88.3481	100.057	100.306	91.2316	97.5301	95.4577	141.579	106.567	128.6	110.253	120.759	95.1167	64.0769	82.6415	83.4027	79.9906	94.9766	111.948	95.8697	101.611	114.539	126.429	78.0343	94.2422	113.7	87.5253	80.1918	114.593	108.305	91.4017
Q6WKZ4	Rab11 family-interacting protein 1 OS=Homo sapiens OX=9606 GN=RAB11FIP1 PE=1 SV=3	FALSE	31	73	34	31	102.422	85.3395	87.9592	108.933	65.4582	88.6941	109.391	83.1708	141.672	90.6106	102.693	105.057	81.6996	131.683	121.319	93.8975	110.313	79.304	95.7794	103.552	113.073	91.0768	120.884	97.4331	96.7046	136.706	124.241	115.566	63.583	81.2943	70.2044	100.285	130.328	130.686	63.0902	85.7232	75.5176	202.71	114.599	79.2966	72.7882	83.3408	86.8579
Q9P2I0	Cleavage and polyadenylation specificity factor subunit 2 OS=Homo sapiens OX=9606 GN=CPSF2 PE=1 SV=2	FALSE	31	95	55	31	111.894	99.9668	102.837	104.87	90.7301	84.4318	109.089	80.0465	98.6243	113.863	100.555	109.23	116.718	87.9659	87.5074	101.669	91.2227	98.5015	96.7697	118.345	105.093	104.404	99.0501	104.692	88.8589	80.4245	98.3238	99.8584	94.3642	111.829	107.336	100.928	89.0716	101.549	143.978	98.5131	112.283	87.9376	98.764	80.3007	129.922	95.4992	97.8474
O14936	Peripheral plasma membrane protein CASK OS=Homo sapiens OX=9606 GN=CASK PE=1 SV=3	FALSE	31	100	44	31	130.844	70.5487	76.1023	148.996	61.8048	73.4142	101.93	103.079	90.7817	130.673	139.13	59.2712	118.139	109.128	84.9777	101.181	116.94	155.497	66.4877	61.0551	120.194	127.892	78.0789	76.9506	84.0522	97.2301	110.759	141.427	113.542	97.2523	49.5814	103.06	63.1861	111.818	92.4646	101.319	187.517	91.069	116.023	123.016	78.7631	135.2	80.5991
Q86W92	Liprin-beta-1 OS=Homo sapiens OX=9606 GN=PPFIBP1 PE=1 SV=2	FALSE	34	115	43	31	68.9718	102.952	111.499	84.5078	73.2855	238.557	74.7288	190.222	74.5858	55.9097	87.5891	137.423	64.7538	53.2318	85.4784	96.3053	46.773	56.8439	122.042	133.564	119.872	67.2009	194.235	164.379	96.1522	81.2015	64.9106	103.021	63.2248	101.427	90.6322	94.5224	87.8478	105.392	159.572	96.3928	84.9677	69.0989	70.4006	67.18	81.605	99.5348	80.1743
Q9BYK8	Helicase with zinc finger domain 2 OS=Homo sapiens OX=9606 GN=HELZ2 PE=1 SV=6	FALSE	31	60	17	31	78.0537	74.5014	132.403	80.6339	93.5622	189.801	95.7607	79.5492	83.7439	174.008	133.578	113.422	56.1644	60.2924	65.4758	89.0504	79.8683	139.1	95.3812	95.6941	113.123	104.953	140.888	79.8045	91.5442	95.9231	121.214	67.9953	90.7473	90.1097	88.9013	104.753	92.3776	79.4922	75.4809	88.6947	55.4996	82.2702	119.927	87.3835	95.2311	181.303	63.802
O00116	Alkyldihydroxyacetonephosphate synthase, peroxisomal OS=Homo sapiens OX=9606 GN=AGPS PE=1 SV=1	FALSE	31	163	68	31	117.708	97.814	123.187	97.3066	96.4614	99.5985	121.194	78.1873	86.8892	123.928	119.209	92.4793	66.1818	91.1944	94.1802	94.4807	101.142	91.1053	94.5206	114.989	120.529	78.7199	97.4529	87.5845	96.8812	131.243	94.0091	94.4744	95.674	117.938	85.8564	97.8805	101.675	78.5667	66.3216	131.352	112.768	65.0771	130.159	117.478	106.466	123.23	91.5264
P52888	Thimet oligopeptidase OS=Homo sapiens OX=9606 GN=THOP1 PE=1 SV=2	FALSE	31	111	49	31	106.175	119.534	97.0949	92.6334	86.5504	72.9802	89.0653	94.9603	93.7681	84.3897	88.7237	113.279	135.309	122.024	103.861	99.6505	81.8363	87.1136	113.064	114.315	113.746	118.263	106.169	131.195	77.0059	84.4757	110.835	75.1198	88.941	82.6023	118.708	96.6093	79.7355	116.237	154.04	95.8934	99.579	106.283	105.175	75.6179	87.0693	96.3702	95.504
P23246	Splicing factor, proline- and glutamine-rich OS=Homo sapiens OX=9606 GN=SFPQ PE=1 SV=2	FALSE	32	311	48	31	101.508	97.5268	129.307	96.1464	93.6489	94.1885	106.293	95.5747	94.7743	95.7876	97.4405	91.7547	105.269	97.0593	100.695	103.026	104.985	106.927	115.45	91.2651	93.2305	91.597	94.6498	89.3013	110.327	88.4533	103.857	109.89	95.7549	94.8711	104.801	104.64	106.027	123.75	108.26	92.5425	110.754	100.779	103.261	77.6577	120.504	97.1757	94.2048
P08237	ATP-dependent 6-phosphofructokinase, muscle type OS=Homo sapiens OX=9606 GN=PFKM PE=1 SV=2	FALSE	35	210	63	31	94.744	121.389	76.4884	55.6687	96.0359	118.151	129.67	99.3209	66.7887	75.74	99.4713	74.4906	116.757	170.415	105.208	99.6604	78.0979	90.2845	88.0416	96.9675	80.5434	116.265	121.146	142.37	77.7786	109.581	70.8134	103.804	98.4866	86.6075	143.489	95.7242	73.6431	83.4662	105.393	71.3039	104.784	110.883	94.3421	106.056	168.207	87.9255	80.8366
Q14746	Conserved oligomeric Golgi complex subunit 2 OS=Homo sapiens OX=9606 GN=COG2 PE=1 SV=1	FALSE	31	93	58	31	96.384	78.9261	101.419	103.249	91.3147	75.8867	82.115	72.5391	167.364	116.243	95.6332	100.528	134.737	100.197	85.7719	97.6937	110.349	89.8611	78.0462	86.9579	94.8305	131.212	86.1988	90.6784	91.2171	113.304	102.493	111.42	120.539	116.113	78.0768	98.7025	86.6595	84.8566	98.6173	191.221	114.484	115.278	84.9588	105.213	92.1141	67.7957	109.232
Q01813	ATP-dependent 6-phosphofructokinase, platelet type OS=Homo sapiens OX=9606 GN=PFKP PE=1 SV=2	FALSE	36	245	62	31	75.2221	161.362	87.4686	82.4528	123.675	126.762	116.299	132.039	81.7031	65.7597	117.623	160.46	72.7458	53.1248	44.2736	99.0302	74.2461	67.3474	95.5676	112.573	116.132	82.0804	139.45	165.998	73.3288	106.414	91.4097	77.5449	102.93	99.5233	98.5849	96.8703	76.036	88.2035	61.0433	96.0459	93.7251	77.78	52.0104	85.528	154.141	96.2111	84.1193
P20591	Interferon-induced GTP-binding protein Mx1 OS=Homo sapiens OX=9606 GN=MX1 PE=1 SV=4	FALSE	35	134	64	31	34.9929	32.3543	161.135	224.498	31.5103	590.666	25.9211	28.894	37.34	59.6737	118.432	67.0418	32.3125	38.1682	30.8874	86.1723	55.0005	60.6631	66.6844	63.086	80.6478	53.9166	99.4568	55.4229	52.7171	89.1676	194.331	168.11	178.323	98.1617	61.7391	222.572	50.4629	37.447	40.3612	42.4819	37.1607	36.9863	43.3539	39.2404	39.8796	247.35	146.222
Q5VTR2	E3 ubiquitin-protein ligase BRE1A OS=Homo sapiens OX=9606 GN=RNF20 PE=1 SV=2	FALSE	34	72	39	31	109.611	113.534	82.8118	107.796	101.855	79.3994	101.624	79.208	98.0623	83.4921	84.3171	133.419	121.564	90.5763	108.769	103.96	84.8122	96.5191	103.976	109.892	101.345	94.6265	101.684	109.207	108.872	79.2462	109.019	98.7167	87.9848	106.752	108.521	98.8258	83.849	107.844	140.473	72.9801	107.097	95.3197	95.5263	80.8036	128.122	92.8148	101.787
Q08945	FACT complex subunit SSRP1 OS=Homo sapiens OX=9606 GN=SSRP1 PE=1 SV=1	FALSE	31	252	53	31	71.9377	140.715	107.965	76.2697	89.3548	106.633	124.742	85.7934	89.617	101.696	102.452	83.2404	106.025	111.019	99.1703	103.369	74.769	87.5638	121.96	106.794	98.4783	80.1744	107.576	139.89	73.4326	97.1552	125.216	90.6127	101.004	85.7289	112.043	97.6013	75.7413	117.616	120.501	80.5627	149.325	95.4861	84.5802	78.2748	79.1883	91.9947	111.699
P17655	Calpain-2 catalytic subunit OS=Homo sapiens OX=9606 GN=CAPN2 PE=1 SV=6	FALSE	31	230	58	31	67.4717	118.39	99.9276	125.659	100.874	111.365	95.1408	79.1964	115.945	102.16	110.452	117.3	70.7425	102.84	81.7299	100.806	78.1056	84.9182	101.143	125.919	87.1466	75.6444	112.756	68.7639	112.299	146.052	93.3103	94.6507	74.7527	103.655	148.325	92.5587	112.704	80.6865	65.3472	108.305	69.1122	79.679	62.9353	60.4153	73.461	93.657	81.0266
P46821	Microtubule-associated protein 1B OS=Homo sapiens OX=9606 GN=MAP1B PE=1 SV=2	FALSE	33	50	19	31	47.9255	122.479	47.3398	46.204	46.133	146.794	43.311	44.6481	52.895	50.2268	141.659	548.082	45.1213	38.8977	62.0943	116.19	56.3003	209.071	56.6217	48.2546	45.6734	47.2221	81.7913	240.737	292.869	42.5564	85.4732	45.3812	50.0371	67.5798	54.7613	175.671	150.418	54.2722	58.1125	58.4312	55.4047	53.399	55.5923	52.4941	84.6252	58.056	74.7705
P22059	Oxysterol-binding protein 1 OS=Homo sapiens OX=9606 GN=OSBP PE=1 SV=1	FALSE	34	137	55	31	135.007	73.248	80.4742	99.9244	100.933	102.723	101.898	61.1077	112.934	92.7943	87.3703	96.2912	109.427	159.937	87.0871	98.8439	96.4451	79.7549	108.917	92.4538	102.243	137.3	92.0454	88.1915	77.2279	73.8557	112.536	146.069	109.399	90.9133	93.3798	99.2685	83.9083	128.503	102.109	128.602	126.474	102.2	78.7716	106.739	55.0673	87.0856	100.024
Q9Y3P9	Rab GTPase-activating protein 1 OS=Homo sapiens OX=9606 GN=RABGAP1 PE=1 SV=3	FALSE	34	93	38	31	102.521	73.9171	105.791	98.0537	105.675	113.316	79.2309	95.1398	113.561	80.9462	99.8321	142.103	97.9142	81.6307	108.57	101.798	65.5981	91.977	86.8589	101.201	148.914	117.984	105.209	83.8407	75.8744	146.461	95.5619	62.7551	87.8693	134.854	99.4063	95.6358	110.87	98.2336	115.481	109.694	75.2934	120.617	115.992	93.4865	68.5145	97.4494	92.7683
Q9UKN8	General transcription factor 3C polypeptide 4 OS=Homo sapiens OX=9606 GN=GTF3C4 PE=1 SV=2	FALSE	30	79	44	30	90.5805	106.691	101.481	76.4526	101.644	88.0496	103.054	96.8079	95.6013	89.8787	108.25	144.437	113.085	73.2048	113.222	97.5603	75.6513	95.4094	104.82	118.692	115.082	98.4102	113.542	113.141	87.5818	79.3099	72.4242	87.9257	90.0166	92.2933	156.879	98.8224	116.712	101.294	117.072	101.965	85.2563	87.493	99.5049	87.2298	127.476	102.626	90.151
P04406	Glyceraldehyde-3-phosphate dehydrogenase OS=Homo sapiens OX=9606 GN=GAPDH PE=1 SV=3	FALSE	31	1240	84	30	100.197	119.134	88.7827	107.435	113.784	94.6292	126.272	134.57	91.4431	67.6964	93.8933	77.9218	87.704	100.952	90.6929	104.894	106.587	104.885	102.057	102.144	133.715	87.5549	81.5666	76.2852	144.719	87.0316	89.9947	88.1443	105.708	95.3525	99.0623	95.193	101.783	122.416	77.7033	96.6458	125.181	99.8283	72.7334	74.2251	169.165	95.7052	103.984
Q9P258	Protein RCC2 OS=Homo sapiens OX=9606 GN=RCC2 PE=1 SV=2	FALSE	30	140	70	30	68.8971	108.831	93.1803	97.8868	104.944	113.195	133.529	111.184	103.048	72.2758	90.4448	83.6934	85.0423	102.404	126.443	105.001	91.6707	99.7796	106.298	104.496	90.0264	92.5401	88.0857	127.409	76.5026	76.7052	158.472	96.0176	94.5568	113.002	70.0446	114.394	82.5224	80.0912	141.996	150.759	127.295	91.2129	127.073	78.1028	106.325	85.9733	85.339
P28290	Protein ITPRID2 OS=Homo sapiens OX=9606 GN=ITPRID2 PE=1 SV=3	FALSE	30	66	32	30	58.0289	370.404	115.512	73.1683	76.1507	86.1317	56.75	42.6198	73.9341	93.986	107.439	186.314	57.5301	53.5319	67.5749	80.925	74.8488	87.0976	87.8564	125.623	78.6206	86.1265	137.615	116.099	79.2621	99.373	147.362	100.461	78.5764	89.7191	94.6367	116.723	186.764	104.9	70.2269	69.3042	64.2333	79.625	92.2783	78.0713	64.2425	147.865	78.7559
Q9H2U1	ATP-dependent DNA/RNA helicase DHX36 OS=Homo sapiens OX=9606 GN=DHX36 PE=1 SV=2	FALSE	31	92	37	30	97.4058	75.7501	105.594	89.3938	106.396	85.6585	93.3676	102.609	100.679	100.683	110.33	127.297	123.514	86.9543	94.408	99.9602	87.7001	112.885	97.0861	116.766	117.574	94.9302	103.765	103.832	97.7192	79.7035	90.4244	76.9702	89.171	122.448	111.691	97.3347	87.514	122.682	98.5555	106.508	106.428	103.072	113.358	78.9983	112.475	95.1252	72.2052
O43592	Exportin-T OS=Homo sapiens OX=9606 GN=XPOT PE=1 SV=2	FALSE	30	131	42	30	68.4047	79.5241	47.5805	93.0662	109.368	91.6072	111.565	162.256	92.5031	124.289	117.022	137.292	94.4342	76.8025	90.9531	103.333	91.7032	94.764	89.3393	54.4335	108.151	73.5993	133.413	147.181	62.1589	73.9722	170.053	78.6938	95.7058	117.005	104.409	105.417	68.8721	67.1858	105.136	114.675	150.882	94.1952	69.9886	105.147	112.78	103.475	112.59
P46063	ATP-dependent DNA helicase Q1 OS=Homo sapiens OX=9606 GN=RECQL PE=1 SV=3	FALSE	31	133	59	30	86.5487	78.0821	106.619	65.6779	96.5919	109.263	105.738	116.733	92.2813	108.043	95.6123	131.13	134.986	82.8236	83.2602	106.611	80.0438	83.9951	109.621	133.376	122.128	75.9577	103.017	117.431	54.7388	62.8721	88.2135	71.0818	105.119	89.2588	186.817	116.329	73.8466	101.29	130.288	97.588	159.681	67.0627	77.3764	70.9164	111.754	134.395	99.3287
Q14166	Tubulin--tyrosine ligase-like protein 12 OS=Homo sapiens OX=9606 GN=TTLL12 PE=1 SV=2	FALSE	30	177	70	30	105.655	96.695	64.0817	103.202	91.6772	77.7755	111.048	81.0084	94.7216	111.478	95.2587	81.5571	152.317	133.568	92.9396	107.017	96.1639	91.9068	126.645	107.622	115.304	95.6882	104.207	101.052	93.7394	75.3931	125.123	105.346	77.8306	86.5331	96.8662	100.578	63.2135	92.7619	185.491	116.095	93.2244	114.927	127.963	105.822	83.2014	65.4164	129.228
Q02817	Mucin-2 OS=Homo sapiens OX=9606 GN=MUC2 PE=1 SV=2	FALSE	31	56	8	30	206.161	61.0648	65.607	64.3839	109.403	55.4768	69.1888	46.36	436.331	61.7189	55.4238	63.4695	65.4895	62.403	70.3957	107.123	782.583	46.6338	32.7959	45.8313	58.8527	135.911	44.2668	46.2639	49.6294	43.9151	47.2766	40.1939	61.9999	42.3567	40.8832	80.6061	52.1248	44.701	113.861	55.7486	47.5015	48.5271	62.6155	409.38	145.986	46.4197	270.78
Q5QJE6	Deoxynucleotidyltransferase terminal-interacting protein 2 OS=Homo sapiens OX=9606 GN=DNTTIP2 PE=1 SV=2	FALSE	30	87	56	30	99.5319	104.127	116.735	83.9584	101.872	63.2488	98.8031	76.779	105.548	124.742	95.218	98.7203	125.934	94.1359	117.192	93.4543	101.002	102.175	110.481	110.108	106.489	98.6733	102.336	131.443	80.7419	68.1959	84.8617	97.4895	100.896	81.9458	126.965	96.1958	109.742	127.676	106.91	75.8104	93.623	98.138	89.1832	94.9895	101.871	111.24	112.136
Q9ULC5	Long-chain-fatty-acid--CoA ligase 5 OS=Homo sapiens OX=9606 GN=ACSL5 PE=1 SV=1	FALSE	32	178	60	30	89.0538	93.7466	54.8921	63.6276	98.7379	72.2738	91.0579	55.5374	155.393	177.246	135.601	63.6171	111.799	93.3519	155.519	88.5457	126.796	146.316	51.0872	51.758	84.8	132.327	64.0476	70.6891	45.7516	174.035	117.802	122.799	138.706	118.403	41.8659	112.817	40.2797	94.269	64.3319	173.867	185.924	147.092	179.062	237.01	43.5486	84.0364	40.541
Q99575	Ribonucleases P/MRP protein subunit POP1 OS=Homo sapiens OX=9606 GN=POP1 PE=1 SV=2	FALSE	30	87	40	30	94.8898	92.1017	105.014	124.828	108.852	76.1437	131.185	74.5931	118.796	104.311	102.988	87.9935	82.7351	107.981	92.7699	94.8176	97.0745	111.207	98.6445	112.541	103.565	118.845	109.509	83.2278	72.0438	112.065	74.8921	88.6896	90.0093	76.7134	155.258	95.7135	118.609	84.9092	77.7285	109.683	91.6039	166.879	135.889	101.825	83.0863	96.993	76.6885
P50416	Carnitine O-palmitoyltransferase 1, liver isoform OS=Homo sapiens OX=9606 GN=CPT1A PE=1 SV=2	FALSE	30	137	44	30	117.393	84.2147	121.225	80.2867	94.8032	86.5155	131.89	59.4067	111.039	132.229	128.298	63.9194	91.6176	73.0995	115.192	108.872	166.452	137.738	57.3649	69.6575	98.7317	144.717	108.287	72.1749	49.995	181.658	103.868	70.5772	120.563	61.4574	52.5015	104.256	46.9026	115.898	87.4437	110.413	94.6388	114.958	264.014	118.131	44.7305	80.9296	152.28
Q14694	Ubiquitin carboxyl-terminal hydrolase 10 OS=Homo sapiens OX=9606 GN=USP10 PE=1 SV=2	FALSE	30	79	52	30	98.0321	138.36	110.237	101.264	105.188	84.0992	89.5556	85.1764	100.936	86.8364	84.4451	90.5213	128.923	105.85	90.26	100.316	82.1424	141.114	108.123	92.8994	101.236	103.95	108.571	128.425	91.1075	64.239	84.0952	94.7817	91.9206	105.956	108.04	93.3988	81.7093	132.754	145.27	83.2935	92.4111	115.065	94.9813	98.4903	130.189	96.1435	91.9904
Q8NI36	WD repeat-containing protein 36 OS=Homo sapiens OX=9606 GN=WDR36 PE=1 SV=1	FALSE	30	115	40	30	98.2108	116.107	114.568	96.0421	94.0306	99.4624	106.304	84.2455	92.0546	109.783	110.258	92.47	104.764	101.964	83.2149	96.5224	95.2487	96.9399	103.286	99.2266	112.713	99.401	111.69	146.724	80.6286	73.8473	88.2587	109.637	94.0525	73.7175	117.177	97.4527	98.3898	106.698	149.119	86.1475	87.2989	80.9112	94.0829	103.377	101.776	110.646	90.0203
P20936	Ras GTPase-activating protein 1 OS=Homo sapiens OX=9606 GN=RASA1 PE=1 SV=1	FALSE	30	82	35	30	77.9338	69.5438	90.3531	119.373	102.828	100.672	69.4835	129.497	124.817	83.4543	90.7843	209.89	66.0906	81.7489	89.4182	94.1123	88.529	95.9984	77.7699	135.111	74.2359	127.078	92.5231	88.8366	95.9279	91.8844	95.78	93.5352	83.6097	74.0669	181.017	104.097	151.482	81.0855	79.5358	206.386	97.8899	108.733	80.0108	101.763	71.0442	67.7396	84.0162
O60568	Multifunctional procollagen lysine hydroxylase and glycosyltransferase LH3 OS=Homo sapiens OX=9606 GN=PLOD3 PE=1 SV=1	FALSE	30	136	54	30	114.74	94.0053	60.9658	66.5098	162.289	80.025	82.9478	72.4999	119.323	93.5277	127.456	125.648	72.3581	89.8661	121.153	116.686	88.7037	99.0045	84.3179	67.0219	80.8843	92.9747	172.83	116.745	93.9234	140.277	78.2135	82.7414	134.623	82.7835	83.2272	101.729	117.068	87.3096	83.614	50.2819	59.7916	102.431	81.3956	248.053	126.83	85.1378	91.4623
Q03164	Histone-lysine N-methyltransferase 2A OS=Homo sapiens OX=9606 GN=KMT2A PE=1 SV=5	FALSE	32	50	11	30	97.0386	90.7345	84.2623	98.7501	106.509	105.735	91.2011	117.797	88.6759	91.5217	107.024	143.125	93.0496	88.1098	101.401	95.064	81.9988	101.855	106.592	107.713	89.0581	115.973	116.592	113.904	105.941	98.986	92.2562	90.6531	105.868	95.4383	76.9083	100.264	124.327	99.5676	120.587	84.786	92.4299	93.3805	85.0166	89.2126	102.245	105.805	109.22
Q6NUK1	Calcium-binding mitochondrial carrier protein SCaMC-1 OS=Homo sapiens OX=9606 GN=SLC25A24 PE=1 SV=2	FALSE	30	237	69	30	106.62	66.1864	116.313	122.169	81.3321	77.9261	106.14	106.886	74.2978	116.133	106.096	104.435	102.922	119.698	90.3089	102.537	103.1	81.601	119.915	99.1573	88.2866	74.0271	115.718	61.1645	67.1428	150.165	120.046	136.679	93.5865	101.54	82.6133	105.257	95.8942	93.7454	122.86	59.629	95.8168	81.5892	91.4157	116.606	77.0071	100.19	138.233
Q96P70	Importin-9 OS=Homo sapiens OX=9606 GN=IPO9 PE=1 SV=3	FALSE	30	130	35	30	97.2448	103.946	88.237	129.861	95.6608	100.687	101.289	117.603	106.725	79.4382	82.9431	110.245	104.312	95.749	88.4095	97.6476	63.918	90.1523	100.855	113.195	110.612	97.3377	104.746	135.672	93.7782	90.3788	78.9162	92.7478	81.2482	142.526	102.491	101.426	119.768	100.933	148.354	98.544	89.3643	70.4877	99.8306	117.935	124.802	65.4824	62.8064
O75962	Triple functional domain protein OS=Homo sapiens OX=9606 GN=TRIO PE=1 SV=2	FALSE	31	53	13	30	125.826	94.7775	72.2582	89.7748	104.432	84.3496	58.5272	104.272	110.911	82.5732	125.43	203.701	72.1286	70.7867	95.2192	105.033	87.1524	102.246	86.9163	118.249	99.1169	109.298	106.817	104.376	161.868	85.1733	90.8492	72.9476	108.384	87.1976	80.3112	99.0968	212.508	83.903	62.5607	110.131	102.089	98.0615	94.8551	87.2787	88.2478	79.886	82.3322
Q07864	DNA polymerase epsilon catalytic subunit A OS=Homo sapiens OX=9606 GN=POLE PE=1 SV=5	FALSE	30	48	16	30	88.5734	130.675	86.329	95.7605	119.432	88.6785	79.9615	102.191	100.253	76.9522	112.82	94.7938	122.252	81.7982	115.477	104.053	67.0086	96.4561	87.9569	124.541	110.341	111.738	112.685	134.899	99.6349	76.5848	89.5704	82.2887	91.6533	99.681	120.175	94.786	89.4525	104.959	142.95	91.6048	82.1286	107.9	92.1612	78.4968	144.584	102.44	99.9078
Q14258	E3 ubiquitin/ISG15 ligase TRIM25 OS=Homo sapiens OX=9606 GN=TRIM25 PE=1 SV=2	FALSE	30	130	56	30	99.1328	107.852	98.3196	107.071	88.0882	101.087	75.7924	97.2422	90.1681	106.357	94.02	111.489	120.673	112.944	97.1212	92.6429	101.47	97.3612	90.3903	106.721	116.597	117.514	82.932	97.9589	80.4362	93.9264	99.3577	108.619	99.3376	114.525	90.1339	102.719	128.244	87.2816	75.4869	144.946	96.7382	110.772	106.787	87.785	68.2268	106.486	86.718
Q9UBF2	Coatomer subunit gamma-2 OS=Homo sapiens OX=9606 GN=COPG2 PE=1 SV=1	FALSE	34	111	51	30	112.137	99.7573	129.032	81.1014	97.5555	125.905	105.952	118.449	86.4644	83.8934	109.923	107.54	98.9941	82.9517	63.6465	96.6962	83.2737	75.7756	95.3528	92.0287	77.0076	125.512	123.901	66.2182	99.1347	160.922	112.697	88.121	106.721	100.865	90.3548	102.114	60.5448	89.5607	79.2414	131.125	132.547	84.7542	93.6907	76.4723	89.1162	71.5303	140.111
Q9UK61	Protein TASOR OS=Homo sapiens OX=9606 GN=TASOR PE=1 SV=3	FALSE	30	52	22	30	110.551	92.3648	100.195	105.424	83.6886	75.6442	118.506	129.417	103.205	103.03	109.042	98.4985	97.703	83.4235	94.256	95.0514	80.2886	88.2147	97.7579	109.275	90.0913	110.38	120.664	110.125	94.316	83.6288	83.3029	95.9228	113.585	105.495	118.864	98.088	89.9639	96.1566	114.801	101.476	99.4916	96.796	112	87.3283	114.383	105.006	88.6881
Q9Y2H5	Pleckstrin homology domain-containing family A member 6 OS=Homo sapiens OX=9606 GN=PLEKHA6 PE=1 SV=4	FALSE	30	61	32	30	104.466	53.8055	75.8924	92.1339	109.693	83.9953	115.051	69.9476	118.124	132.064	103.222	106.682	148.11	65.9032	129.114	91.7968	121.948	105.818	57.1961	74.9128	95.5512	118.968	105.884	50.2573	63.0333	100.904	161.413	79.6836	125.7	180.966	55.6845	102.08	76.9023	120.816	74.1052	97.6946	118.391	106.126	95.3461	157.862	91.4629	102.935	102.353
Q92620	Pre-mRNA-splicing factor ATP-dependent RNA helicase PRP16 OS=Homo sapiens OX=9606 GN=DHX38 PE=1 SV=2	FALSE	30	72	31	30	117.629	108.474	111.481	99.0911	106.21	91.3304	92.4398	81.3056	101.061	91.085	83.4001	120.699	105.531	73.0668	115.805	101.391	68.0168	120.031	77.2007	121.537	108.94	83.645	107.423	130.242	93.7129	89.6007	85.918	92.7844	81.797	111.001	135.005	93.1457	93.7145	118.299	111.889	85.0618	86.9956	98.1632	88.2268	77.0911	142.161	108.432	117.064
Q14651	Plastin-1 OS=Homo sapiens OX=9606 GN=PLS1 PE=1 SV=2	FALSE	34	253	65	30	120.67	74.1187	89.3156	91.8882	116.345	77.7807	94.3182	60.797	114.977	122.863	149.798	85.8756	121.242	97.6589	76.0224	106.328	108.424	97.0762	54.9033	73.938	211.476	104.536	63.7436	56.319	93.1098	117.671	76.7919	96.9643	153.513	150.246	47.028	94.2611	59.2748	106.774	47.5764	110.208	133.039	105.69	99.642	169.917	93.0462	135.38	83.9818
Q16706	Alpha-mannosidase 2 OS=Homo sapiens OX=9606 GN=MAN2A1 PE=1 SV=2	FALSE	31	79	32	30	81.629	69.3084	91.6188	71.0739	97.1549	118.165	90.1217	69.5159	105.335	73.0718	186.219	88.6085	178.691	124.681	66.0458	88.7605	89.5365	104.142	108.209	109.227	105.783	87.1019	132.881	91.4097	85.4901	115.452	120.498	81.7574	92.5258	92.1167	74.4217	109.448	82.2807	83.616	78.9763	141.6	86.6052	111.943	71.8502	129.594	159.594	120.043	74.7084
O60488	Long-chain-fatty-acid--CoA ligase 4 OS=Homo sapiens OX=9606 GN=ACSL4 PE=1 SV=2	FALSE	33	150	59	30	77.9866	98.9331	109.46	65.7886	133.759	79.4144	126.441	83.678	96.4176	209.219	106.661	93.4855	74.3708	86.2025	54.8089	103.373	80.8679	87.0646	99.3686	129.414	74.2721	80.3422	168.585	99.7996	90.1677	71.252	77.8094	86.6996	94.5298	96.0814	157.427	106.32	100.148	94.2333	75.4145	119.577	117.762	119.505	46.7222	119.005	127.901	100.084	73.5386
P09960	Leukotriene A-4 hydrolase OS=Homo sapiens OX=9606 GN=LTA4H PE=1 SV=2	FALSE	30	192	56	30	99.8948	128.664	99.0739	96.5518	89.1149	123.417	101.63	60.0896	91.5537	148.943	103.208	77.7698	103.049	87.3009	90.8778	98.861	78.1724	79.6321	95.3307	93.3917	110.561	89.5822	125.722	94.263	88.6473	93.2038	94.0043	101.446	142.238	92.9456	123.732	97.1269	75.2672	108.685	136.199	85.5537	83.616	116.061	106.314	79.4381	118.536	97.2189	92.1089
Q12797	Aspartyl/asparaginyl beta-hydroxylase OS=Homo sapiens OX=9606 GN=ASPH PE=1 SV=3	FALSE	30	148	44	30	121.973	146.523	74.039	87.8618	123.078	74.903	117.715	76.5485	88.7779	160.458	74.4261	100.282	86.6844	97.8479	76.4885	92.3939	89.757	62.5417	114.871	109.012	63.3908	69.4974	103.561	74.8202	124.737	150.43	82.1049	126.975	141.166	78.8603	104.732	103.545	84.6016	56.5305	87.09	111.795	77.8176	128.395	113.622	90.789	154.937	63.9951	56.7302
P17858	ATP-dependent 6-phosphofructokinase, liver type OS=Homo sapiens OX=9606 GN=PFKL PE=1 SV=6	FALSE	35	258	62	30	124.367	85.6489	70.5606	96.1036	75.554	105.247	84.7627	86.2504	98.2193	93.8139	99.0187	64.4778	180.848	171.724	67.99	95.4147	87.601	105.528	86.5939	70.1104	110.003	111.603	86.598	111.305	97.3078	118.067	99.0695	113.63	130.708	101.483	69.3409	101.051	95.6058	114.242	92.1303	73.0382	84.3844	146.392	121.932	121.337	77.3334	89.884	81.3477
P35222	Catenin beta-1 OS=Homo sapiens OX=9606 GN=CTNNB1 PE=1 SV=1	FALSE	37	312	58	30	88.5753	115.799	94.3368	100.301	75.9296	99.8227	108.572	85.4152	127.933	146.007	96.5434	85.6164	94.2233	81.9718	98.8755	100.079	87.4113	228.094	95.2639	75.1577	65.653	113.522	108.847	72.0609	52.8881	99.074	116.915	123.069	135.333	82.587	42.5982	101.526	46.561	93.299	115.263	126.776	139.966	164.06	91.5518	116.396	39.7579	113.08	76.3756
P07942	Laminin subunit beta-1 OS=Homo sapiens OX=9606 GN=LAMB1 PE=1 SV=2	FALSE	30	63	23	30	104.92	117.048	72.7651	63.6202	121.796	104.563	119.491	105.877	92.1613	72.6905	82.5875	164.591	59.7763	134.571	73.2312	110.311	69.8866	142.309	139.978	93.8862	114.74	116.702	92.4437	88.9738	101.456	121.052	57.0178	89.4058	113.49	75.5801	88.5171	94.562	86.1341	70.5732	103.787	63.2466	96.7367	77.9807	93.452	127.729	232.766	108.931	50.6523
Q8TDD1	ATP-dependent RNA helicase DDX54 OS=Homo sapiens OX=9606 GN=DDX54 PE=1 SV=2	FALSE	31	119	48	30	85.1552	108.302	114.909	102.164	91.3606	81.8463	98.6965	105.325	96.2677	132.582	102.437	85.2213	117.466	97.433	83.8955	96.9389	85.0615	105.205	111.427	92.6106	128.489	87.0418	112.139	135.428	61.7899	62.2373	92.5296	114.631	91.2775	106.553	109.069	104.511	75.9237	108.339	138.24	92.6236	113.914	91.5205	80.2163	82.2061	73.0582	129.03	119.145
P57737	Coronin-7 OS=Homo sapiens OX=9606 GN=CORO7 PE=1 SV=2	FALSE	30	89	49	30	142.5	58.4806	77.5645	93.158	80.35	66.1661	76.4846	73.4446	158.235	111.673	82.1479	112.788	154.724	108.081	101.956	102.248	98.7919	187.517	80.7239	70.7448	95.688	126.734	93.1373	66.1562	76.7712	75.2014	101.249	88.9517	146.804	99.9945	88.2664	103.269	92.279	116.742	102.892	92.5913	88.2579	130.492	90.2658	95.9282	182.501	93.9665	105.213
Q99459	Cell division cycle 5-like protein OS=Homo sapiens OX=9606 GN=CDC5L PE=1 SV=2	FALSE	30	139	56	30	105.144	88.5206	112.844	98.4842	108.083	91.0201	93.8878	79.5149	101.054	98.6624	90.4829	119.396	117.451	88.7487	108.965	97.7426	96.4598	112.741	107.559	111.869	86.5187	102.85	94.1706	116.584	78.5569	71.7082	100.403	106.32	105.849	100.269	107.88	100.263	105.977	110.576	96.1837	86.8334	121.841	95.7278	95.4959	96.8714	77.3176	100.664	98.0129
Q12996	Cleavage stimulation factor subunit 3 OS=Homo sapiens OX=9606 GN=CSTF3 PE=1 SV=1	FALSE	30	114	47	30	118.726	94.7666	97.0332	97.4153	95.7411	82.263	93.2988	87.8984	101.929	117.67	94.594	113.223	115.693	99.0813	93.6441	97.023	101.219	111.39	99.8976	103.731	85.779	101.315	107.448	123.477	93.0888	66.3199	96.9485	98.8537	99.172	99.9753	111.237	100.147	93.2599	85.7504	122.34	106.122	118.971	89.6944	108.328	87.7684	102.824	105.229	80.9306
Q9Y3I0	RNA-splicing ligase RtcB homolog OS=Homo sapiens OX=9606 GN=RTCB PE=1 SV=1	FALSE	30	225	73	30	119.729	88.3907	114.191	93.1566	91.5115	94.8591	93.6448	93.8638	100.198	115.933	86.8375	88.8561	114.408	119.794	85.7783	98.8481	94.0171	104.663	107.001	114.346	103.585	98.3584	82.3357	115.7	107.733	85.4749	92.0765	86.4467	96.5671	96.6385	113.032	102.026	93.4979	97.0638	101.286	117.569	104.178	110.786	98.3547	97.0091	93.2798	98.4134	111.724
P06400	Retinoblastoma-associated protein OS=Homo sapiens OX=9606 GN=RB1 PE=1 SV=2	FALSE	30	91	33	30	108.555	97.4204	72.3014	97.0293	122.075	62.2653	80.1697	87.8204	175.626	88.3673	88.7595	80.0609	111.544	82.2058	144.628	101.172	87.6165	105.581	87.0218	98.3772	102.411	187.061	79.145	83.6455	85.8234	64.0936	71.7184	75.0755	136.652	136.128	108.148	91.5018	85.7363	54.1648	113.288	148.433	122.418	141.054	97.2419	79.4144	113.116	64.8631	90.1663
Q8TD19	Serine/threonine-protein kinase Nek9 OS=Homo sapiens OX=9606 GN=NEK9 PE=1 SV=2	FALSE	30	81	38	30	103.81	87.0982	87.3113	121.492	64.5806	97.123	114.786	91.5903	96.1925	104.418	102.619	89.0093	145.235	112.31	78.8578	103.567	83.1206	57.5811	105.912	97.1194	102.732	85.0138	102.345	129.278	93.9024	109.59	121.121	94.9385	103.679	122.988	88.53	102.149	73.997	80.2352	167.717	87.7365	89.1222	101.229	93.3505	71.0087	132.675	73.0086	121.603
Q8IY18	Structural maintenance of chromosomes protein 5 OS=Homo sapiens OX=9606 GN=SMC5 PE=1 SV=2	FALSE	30	57	30	30	83.588	98.4931	126.616	95.8165	97.9625	105.109	99.957	96.4467	102.023	93.9304	84.2377	108.444	117.331	85.2056	105.258	99.5823	75.9697	104.064	113.919	111.643	112.054	113.068	132.395	113.917	86.1682	85.4147	91.2953	71.6776	95.3687	104.074	89.7446	99.2274	85.2759	85.7038	146.588	95.2484	80.4747	97.9654	98.1048	98.2063	124.63	111.827	93.1583
O60832	H/ACA ribonucleoprotein complex subunit DKC1 OS=Homo sapiens OX=9606 GN=DKC1 PE=1 SV=3	FALSE	29	143	58	29	82.0358	83.0392	142.956	90.3294	90.4272	102.668	107.443	95.1517	80.0205	166.706	93.6866	84.8781	104.519	101.109	79.8006	95.2298	105.862	109.148	105.547	106.874	96.5767	81.115	90.8479	98.7034	80.8161	98.612	106.028	108.121	102.544	96.8	107.56	104.846	83.0046	95.5047	105.12	113.627	124.336	89.3682	108.981	118.664	84.0646	117.362	104.112
Q14562	ATP-dependent RNA helicase DHX8 OS=Homo sapiens OX=9606 GN=DHX8 PE=1 SV=1	FALSE	30	92	30	29	91.6006	84.4474	91.8811	98.5581	101.975	80.4868	101.199	118.371	93.7202	97.6771	99.8061	126.473	114.028	92.7809	107.564	99.4334	100.027	102.546	103.586	112.31	99.1683	106.19	112.167	124.215	84.8444	70.5861	92.861	79.5583	95.9928	111.18	103.406	101.361	104.066	95.8655	119.833	78.7944	123.636	105.283	98.9364	83.5441	112.284	91.1247	101.065
P51114	Fragile X mental retardation syndrome-related protein 1 OS=Homo sapiens OX=9606 GN=FXR1 PE=1 SV=3	FALSE	32	165	61	29	50.9617	150.029	106.506	91.6994	97.216	103.647	116.641	117.228	69.0283	101.055	99.4104	147.57	78.3578	94.5179	76.1568	99.9743	90.9618	136.518	125.293	141.247	110.934	94.0706	108.662	105.431	88.6112	60.5977	92.5656	69.2619	86.6284	93.9546	93.0381	102.224	104.147	98.6859	156.421	76.0956	77.9828	80.3094	75.592	95.3253	103.614	88.7206	82.7958
Q9NZ08	Endoplasmic reticulum aminopeptidase 1 OS=Homo sapiens OX=9606 GN=ERAP1 PE=1 SV=3	FALSE	29	113	37	29	71.5181	53.3716	76.3687	144.295	69.7482	119.584	64.1939	60.9804	162.919	122.294	160.937	129.643	129.122	69.3176	70.6654	95.0426	200.75	133.551	65.8947	57.1252	124.456	90.1142	73.7577	69.9505	92.1736	97.6869	95.6679	68.4229	165.52	71.038	83.2732	110.618	118.136	88.2238	69.8384	243.777	66.3803	75.0873	74.3236	156.119	76.7208	112.129	111.683
Q9UBC5	Unconventional myosin-Ia OS=Homo sapiens OX=9606 GN=MYO1A PE=1 SV=1	FALSE	35	82	36	29	81.2889	67.0304	118.685	71.2224	57.8443	65.5597	92.1822	60.7404	120.555	72.5285	187.647	60.1583	221.415	64.8624	148.089	110.19	154.783	64.5305	51.5547	55.8986	70.6847	172.595	55.1249	49.6587	64.6051	62.3474	110.078	123.8	300.143	108.49	66.063	89.6432	52.719	73.2247	55.338	93.6383	108.87	182.741	133.9	115.648	260.983	130.474	56.4452
O60231	Pre-mRNA-splicing factor ATP-dependent RNA helicase DHX16 OS=Homo sapiens OX=9606 GN=DHX16 PE=1 SV=2	FALSE	30	83	30	29	93.9874	113.939	118.605	95.9865	97.0369	97.4395	112.265	87.0791	92.8134	89.1241	96.1938	99.9808	123.753	97.8143	80.99	102.992	89.1535	117.184	114.561	127.631	104.014	105.593	81.2657	123.282	95.9608	70.7048	81.443	95.4687	86.5278	91.0991	116.58	99.5326	91.4793	101.064	110.371	94.418	144.985	95.052	92.4827	86.8399	102.301	103.579	109.455
A0MZ66	Shootin-1 OS=Homo sapiens OX=9606 GN=SHTN1 PE=1 SV=4	FALSE	29	83	50	29	101.472	125.984	79.5462	100.195	92.1721	95.1952	88.5413	122.928	113.072	71.3756	67.6414	89.7427	162.858	113.961	86.4649	88.8502	91.1772	156.073	147.993	93.7906	96.3958	79.0794	71.3259	87.586	91.9022	80.6047	68.2436	114.926	92.3899	155.323	67.8923	105.297	130.802	116.829	112.268	109.466	118.425	88.5452	99.5564	84.0686	75.4869	130.347	109.766
Q14684	Ribosomal RNA processing protein 1 homolog B OS=Homo sapiens OX=9606 GN=RRP1B PE=1 SV=3	FALSE	29	99	47	29	107.371	117.826	112.72	90.9521	79.9036	81.9506	94.2293	87.0271	86.8367	114.398	114.57	81.1348	123.097	130.601	79.1114	98.2721	93.4316	94.2454	112.32	105.501	85.8065	81.7944	112.835	138.197	106.737	62.2355	91.5381	113.616	98.8712	80.9682	127.438	94.4648	93.316	117.01	101.632	78.3014	77.8179	111.694	92.5455	70.5118	76.6059	124.129	93.3972
O14744	Protein arginine N-methyltransferase 5 OS=Homo sapiens OX=9606 GN=PRMT5 PE=1 SV=4	FALSE	29	176	51	29	96.3819	124.091	89.6746	108.795	86.0959	86.6924	88.9645	78.2773	121.922	111.232	99.6103	77.4695	108.823	128.104	91.2977	102.569	75.1147	101.195	115.923	118.425	115.469	87.1998	93.402	92.8011	76.3197	127.083	91.6424	111.036	108.451	103.462	88.531	93.9442	75.6953	90.9219	124.109	92.4512	121.291	147.895	101.617	77.2982	120.869	83.6665	79.271
P05165	Propionyl-CoA carboxylase alpha chain, mitochondrial OS=Homo sapiens OX=9606 GN=PCCA PE=1 SV=4	FALSE	29	105	53	29	119.651	69.749	72.2582	116.535	68.867	67.6572	65.4443	76.3846	142.661	157.591	122.363	61.9206	97.2058	159.443	95.821	106.448	223.761	90.2415	62.6581	50.8005	52.2913	138.883	75.0629	81.9594	69.2067	202.331	78.9111	49.5083	208.907	80.9558	47.9425	86.5793	55.4271	57.8135	121.144	182.455	91.4462	86.5919	110.563	244.592	79.6312	70.8941	81.0909
Q9UHB9	Signal recognition particle subunit SRP68 OS=Homo sapiens OX=9606 GN=SRP68 PE=1 SV=2	FALSE	29	123	51	29	100.223	122.387	102.064	106.047	99.3989	108.431	86.2245	77.1459	104.049	87.7337	98.0503	97.4831	133.274	101.535	75.2514	100.702	85.8519	82.6359	109.443	122.206	94.0991	92.4856	98.5063	104.37	112.655	119.635	86.0009	110.881	93.3913	91.001	100.461	96.376	90.4395	112.594	109.635	115.95	91.0573	94.2144	107.666	93.2204	124.756	77.5933	89.5251
P23786	Carnitine O-palmitoyltransferase 2, mitochondrial OS=Homo sapiens OX=9606 GN=CPT2 PE=1 SV=2	FALSE	29	124	53	29	83.127	71.4889	121.672	130.322	83.404	70.6712	129.547	94.1866	108.464	134.873	97.5231	68.6047	119.146	114.492	74.1999	98.2793	104	86.1963	89.6241	75.5153	80.214	97.4428	123.062	90.6638	84.2763	94.2805	154.313	102.247	129.621	96.3697	83.4933	108.681	85.8055	126.7	75.6068	126.788	115.128	104.744	93.8467	111.465	82.7053	75.1299	107.558
P08243	Asparagine synthetase [glutamine-hydrolyzing] OS=Homo sapiens OX=9606 GN=ASNS PE=1 SV=4	FALSE	29	208	66	29	69.0648	160.066	119.312	63.5538	99.5268	79.1334	194.247	108.747	132.082	92.2465	89.5141	76.3958	78.3446	76.9794	59.696	101.091	87.9585	58.0743	172.585	126.61	99.8018	96.8883	102.018	150.341	93.9066	60.6209	99.6112	89.1436	64.856	90.3489	109.007	98.229	77.6811	88.6149	193.124	89.2074	122.062	68.5777	84.7856	68.646	118.514	91.084	110.404
Q8IX01	SURP and G-patch domain-containing protein 2 OS=Homo sapiens OX=9606 GN=SUGP2 PE=1 SV=2	FALSE	29	87	38	29	125.886	96.8075	177.282	79.0507	86.067	64.0941	95.7838	108.058	90.2408	70.4177	81.4071	79.9719	93.7013	118.091	138.866	94.2768	88.0068	113.187	91.3162	113.238	88.2886	179.816	94.9134	106.895	98.3931	59.6797	72.7355	117.561	85.4665	80.3702	109.932	100.201	76.2519	96.2828	88.4151	113.521	103.427	89.1132	85.8365	87.2872	85.2034	95.3164	81.8639
Q96CW5	Gamma-tubulin complex component 3 OS=Homo sapiens OX=9606 GN=TUBGCP3 PE=1 SV=2	FALSE	29	76	36	29	105.415	90.6936	96.696	86.7239	98.1474	66.2232	104.52	113.184	122.636	89.0437	93.0559	107.373	138.608	95.9091	92.9194	98.851	102.493	91.9977	84.5333	117.406	88.708	136.404	92.0635	108.074	92.7532	93.2095	68.898	101.888	123.226	111.753	90.9598	95.6333	110.07	111.958	95.4385	125.453	126.829	98.4989	90.6612	89.7152	97.8501	71.5297	100.362
P78316	Nucleolar protein 14 OS=Homo sapiens OX=9606 GN=NOP14 PE=1 SV=3	FALSE	29	77	39	29	99.1958	99.4013	98.9949	88.348	120.313	65.9708	101.491	84.4492	111.918	121.726	116.653	91.4926	109.469	102.058	91.4833	97.037	91.7518	96.5119	95.0925	122.194	116.028	95.9273	92.1854	107.395	80.359	70.7543	88.8062	110.308	107.85	90.8148	133.773	100.248	86.9544	125.819	96.0603	83.5386	120.832	98.1647	95.9847	90.7205	89.6019	116.696	94.2135
Q8IVT2	Mitotic interactor and substrate of PLK1 OS=Homo sapiens OX=9606 GN=MISP PE=1 SV=1	FALSE	29	129	60	29	124.6	52.2645	97.8674	78.2561	85.7423	54.1451	97.7282	59.6025	145.555	171.536	143.416	104.593	76.8239	53.277	155.268	99.3244	100.442	97.3162	85.2612	100.853	195.964	88.4119	133.099	64.1433	128.358	119.086	97.4671	76.5819	73.2973	101.523	42.4597	95.7356	82.8672	91.7178	57.6001	49.265	82.7404	75.1243	87.5829	81.9437	36.5783	252.95	55.8779
O14975	Very long-chain acyl-CoA synthetase OS=Homo sapiens OX=9606 GN=SLC27A2 PE=1 SV=2	FALSE	30	105	53	29	123.415	60.387	130.866	98.4385	94.5598	121.26	97.1752	90.4144	103.736	71.3387	152.415	103.334	82.577	69.2399	106.941	93.9031	103.384	59.8834	115.139	96.7791	68.5138	82.9516	90.317	86.5627	110.473	182.912	99.2781	130.464	97.9636	104.092	71.1345	100.152	76.2821	70.8683	124.435	122.905	93.6627	100.139	108.566	149.251	79.9943	125.836	65.18
O95248	Myotubularin-related protein 5 OS=Homo sapiens OX=9606 GN=SBF1 PE=1 SV=4	FALSE	32	59	25	29	124.224	91.5246	99.4019	120.461	83.6783	86.2341	76.6609	99.1129	124.499	113.495	100.936	92.6391	91.0258	114.41	86.7913	94.906	87.7369	91.9748	93.729	118.815	101.879	110.815	104.032	143.037	94.6964	103.479	110.692	80.1939	77.9828	91.4143	88.2973	101.226	85.2396	101.507	113.28	146.35	84.8954	117.531	93.7726	105.226	97.7035	84.7682	95.5061
P28288	ATP-binding cassette sub-family D member 3 OS=Homo sapiens OX=9606 GN=ABCD3 PE=1 SV=1	FALSE	29	147	51	29	121.012	97.5333	111.755	62.5108	105.648	69.7283	141.404	85.7292	100.153	70.099	84.0045	67.3081	142.805	120.992	123.277	96.0414	84.0421	89.9707	110.939	101.746	82.0223	98.4103	91.3924	97.6773	95.5689	116.083	99.4994	149.493	108.83	90.505	83.619	100.202	98.9063	86.1014	100.55	116.485	95.856	102.168	92.283	127.313	118.138	97.6166	100.074
P50570	Dynamin-2 OS=Homo sapiens OX=9606 GN=DNM2 PE=1 SV=2	FALSE	48	257	62	29	121.558	89.3069	107.806	106.567	94.0805	80.6886	107.133	82.7593	93.1553	81.774	94.1494	98.3071	111.138	128.157	103.958	99.4614	83.3131	85.2377	98.3141	90.4377	107.417	99.9449	107.911	102.632	100.173	108.557	127.752	118.826	93.8363	94.787	81.8159	99.0458	63.1976	96.2832	110.436	95.5584	119.106	100.398	105.468	84.1283	87.6026	92.0004	113.755
Q13206	Probable ATP-dependent RNA helicase DDX10 OS=Homo sapiens OX=9606 GN=DDX10 PE=1 SV=2	FALSE	29	85	41	29	73.996	114.43	101.93	82.5019	121.747	122.201	78.8822	95.1191	93.9216	111.826	121.569	108.464	106.913	82.2442	85.4593	98.7968	78.929	132.81	87.7098	108.445	118.317	120.402	99.2457	93.2522	101.794	74.2742	71.5909	109.635	88.801	104.344	117.997	92.4525	94.8124	143.486	99.2766	64.9079	105.549	112.348	69.8456	106.239	107.242	121.119	93.7692
Q9P2D3	HEAT repeat-containing protein 5B OS=Homo sapiens OX=9606 GN=HEATR5B PE=1 SV=2	FALSE	30	78	23	29	101.56	91.688	92.6607	105.192	100.307	88.343	94.1458	98.7222	106.66	99.2868	94.6464	114.539	111.535	106.895	94.1458	99.6735	95.7086	90.4173	66.3699	106.051	106.024	133.76	106.703	90.9773	100.355	98.7201	108.352	95.624	106.328	103.784	90.943	99.8824	101.506	105.511	101.399	114.386	94.7736	107.4	112.396	90.2236	102.331	95.1127	100.047
Q9NQX3	Gephyrin OS=Homo sapiens OX=9606 GN=GPHN PE=1 SV=1	FALSE	29	91	57	29	115.725	111.086	60.0516	110.223	76.0095	74.9517	100.465	83.1847	95.4502	74.1536	78.3513	61.1802	152.807	217.38	89.9532	99.0274	67.4412	83.3672	70.606	116.05	120.262	86.1745	97.6435	145.117	92.6368	141.678	89.9547	74.9025	111.775	122.579	84.6624	95.1493	81.4311	95.2654	101.053	83.4935	103.055	149.315	116.561	67.6887	148.76	108.78	88.2103
Q9UDT6	CAP-Gly domain-containing linker protein 2 OS=Homo sapiens OX=9606 GN=CLIP2 PE=1 SV=1	FALSE	36	75	38	29	123.905	95.0084	109.119	117.535	55.8291	123.984	86.0151	57.3294	140.863	113.818	108.344	65.8928	88.5133	118.978	97.5555	97.3111	79.5482	131.176	89.2139	78.7806	95.1291	97.6295	109.049	148.243	109.297	106.641	104.646	111.117	87.2713	67.501	83.4246	101.331	60.5342	82.8561	78.0117	96.1851	86.6941	127.268	125.878	122.845	94.5333	123.973	96.7841
Q6P1J9	Parafibromin OS=Homo sapiens OX=9606 GN=CDC73 PE=1 SV=1	FALSE	29	114	55	29	97.2076	112.054	94.7511	123.331	117.472	86.8228	107.842	92.9825	101.174	86.2756	81.6398	112.029	109.072	86.6199	87.5857	103.141	64.7926	98.0059	89.5624	149.047	104.647	88.8126	97.1685	116.702	111.756	65.2834	87.6285	110.633	75.2139	128.074	115.644	97.0302	101.97	120.326	121.605	94.4619	90.9665	103.529	89.7687	78.8225	118.848	90.3676	100.156
P63010	AP-2 complex subunit beta OS=Homo sapiens OX=9606 GN=AP2B1 PE=1 SV=1	FALSE	49	306	60	29	103.502	112.473	83.5551	111.784	88.9806	101.348	97.3862	108.85	92.5045	87.8095	102.271	138.795	98.6293	89.3146	86.9874	95.8092	97.7046	106.906	104.165	98.5225	94.5209	94.2271	131.99	97.0583	104.627	86.5607	113.594	99.6709	82.2341	99.3937	91.6769	97.1492	104.925	105.192	77.6097	112.833	83.6552	97.0002	101.305	84.1944	103.455	108.719	69.9002
P00505	Aspartate aminotransferase, mitochondrial OS=Homo sapiens OX=9606 GN=GOT2 PE=1 SV=3	FALSE	29	267	72	29	90.6714	97.174	118.409	106.466	85.0996	95.6064	112.148	108.535	90.9503	110.623	90.3216	79.7013	96.0432	120.528	93.5986	104.123	105.117	110.616	131.291	64.9063	82.6569	87.5487	91.3999	113.277	87.8746	97.2625	88.9749	105.544	121.279	94.2384	113.009	105.005	78.2248	101.045	167.202	113.918	118.701	103.91	103.045	138.774	79.9701	92.9621	64.0144
Q8IY81	pre-rRNA 2'-O-ribose RNA methyltransferase FTSJ3 OS=Homo sapiens OX=9606 GN=FTSJ3 PE=1 SV=2	FALSE	29	166	48	29	86.9987	108.778	107.099	103.615	89.8876	89.5523	87.2912	118.544	91.2996	112.581	109.306	103.624	110.068	97.5593	87.6593	96.1374	115.573	104.382	100.278	100.462	94.9237	91.7528	108.829	125.499	77.8226	69.7878	86.9424	114.055	84.2463	105.663	117.7	102.084	116.9	96.5241	126.167	102.824	108.458	83.9604	76.6127	76.5268	69.8305	103.629	104.693
Q8TBA6	Golgin subfamily A member 5 OS=Homo sapiens OX=9606 GN=GOLGA5 PE=1 SV=3	FALSE	29	63	47	29	90.3992	75.1978	73.6385	94.5591	73.6315	162.953	85.0727	79.9305	95.1403	135.48	113.884	88.5036	157.903	85.3865	90.8664	97.4539	113.739	93.8969	109.728	97.6364	83.0927	86.2231	95.9032	93.9282	91.3061	141.722	89.5147	100.431	99.468	121.034	76.9259	105.451	84.5638	95.7962	96.7857	111.653	100.105	94.6636	86.5633	97.9285	91.1704	102.403	138.903
Q16851	UTP--glucose-1-phosphate uridylyltransferase OS=Homo sapiens OX=9606 GN=UGP2 PE=1 SV=5	FALSE	29	168	73	29	89.8762	88.5304	83.7698	99.1315	95.0371	133.222	130.48	89.244	106.267	78.3819	117.433	97.6564	84.0049	114.262	89.3763	103.327	99.761	108.37	97.6012	74.6457	90.6929	97.2797	153.661	65.4621	99.7815	111.258	120.867	90.0487	96.2754	116.996	80.7624	96.5377	135.841	108.647	71.6279	152.99	61.1331	100.565	97.9395	92.7438	103.617	102.484	120.638
Q8WTW3	Conserved oligomeric Golgi complex subunit 1 OS=Homo sapiens OX=9606 GN=COG1 PE=1 SV=1	FALSE	29	70	36	29	104.29	89.0162	109.618	105.077	93.4411	78.7233	88.101	74.7101	127.565	103.504	101.412	106.883	121.727	109.08	91.3336	95.518	112.639	97.1419	86.6428	96.363	85.1359	111.261	85.9371	90.7084	105.979	109.989	102.042	96.9866	105.859	123.204	89.3081	100.804	93.292	89.3417	92.3389	139.321	120.642	104.483	78.343	103.602	99.2163	83.0284	124.433
O95340	Bifunctional 3'-phosphoadenosine 5'-phosphosulfate synthase 2 OS=Homo sapiens OX=9606 GN=PAPSS2 PE=1 SV=2	FALSE	30	107	62	29	101.147	70.5161	61.8526	90.0002	120.527	96.302	88.3089	46.213	118.55	46.7742	54.9883	60.4501	293.279	217.038	39.409	94.6446	89.0221	58.0816	43.3926	54.1034	94.6022	260.538	42.5237	41.1362	90.0098	71.2896	47.8848	348.956	109.33	116.969	40.7051	91.4561	52.9264	98.733	38.2696	35.2294	50.6405	45.9297	117.631	346.62	98.9029	157.545	47.0853
P12429	Annexin A3 OS=Homo sapiens OX=9606 GN=ANXA3 PE=1 SV=3	FALSE	29	265	78	29	77.4507	104.388	90.3951	130.305	98.4068	143.048	106.644	69.8424	84.2066	101.389	146.309	154.333	45.1663	78.016	66.5751	103.525	97.7167	78.0424	117.182	99.0075	149.147	53.6068	138.745	57.8319	72.7378	191.805	112.784	149.975	54.8855	92.5272	35.8671	98.1392	154.151	81.6133	138.645	101.531	72.6592	61.8165	123.697	72.4287	37.7274	109.542	76.8244
O60701	UDP-glucose 6-dehydrogenase OS=Homo sapiens OX=9606 GN=UGDH PE=1 SV=1	FALSE	29	303	77	29	114.733	79.139	103.807	86.2744	120.008	101.679	79.538	63.4164	119.601	84.4395	108.755	56.8442	170.374	144.14	64.8553	102.397	93.6806	107.104	73.8098	65.1188	108.007	103.007	96.7227	112.748	128.574	115.032	86.1607	146.343	104.293	85.939	71.6972	101.762	51.2149	105.56	73.9663	105.973	104.716	91.6205	126.304	113.37	207.483	94.3014	94.1341
Q13228	Methanethiol oxidase OS=Homo sapiens OX=9606 GN=SELENBP1 PE=1 SV=2	FALSE	29	152	75	29	120.759	59.3883	62.2627	110.313	58.3214	112.416	79.7173	48.8223	159.384	88.7715	69.7212	44.493	165.457	228.564	79.3218	112.287	137.662	175.851	118.547	45.7489	114.05	86.1053	70.5293	57.1165	81.0378	106.722	68.0254	161.633	87.9647	153.685	43.5933	91.7282	41.2579	44.9166	279.484	108.276	65.5347	115.883	188.486	219.504	119.388	81.7515	49.1794
Q16881	Thioredoxin reductase 1, cytoplasmic OS=Homo sapiens OX=9606 GN=TXNRD1 PE=1 SV=3	FALSE	30	197	56	29	80.4991	92.9163	105.125	106.09	121.8	103.866	103.088	78.6393	76.7827	91.7165	91.7176	230.063	59.5032	84.0393	78.2	95.953	102.685	96.4165	142.867	112.202	106.977	71.0293	125.053	104.572	101.998	73.6117	70.0047	107.18	95.4134	84.5419	102.587	102.863	129.503	126.651	47.9618	100.522	87.6197	112.32	79.4881	84.6299	100.698	102.45	82.2519
Q9Y262	Eukaryotic translation initiation factor 3 subunit L OS=Homo sapiens OX=9606 GN=EIF3L PE=1 SV=1	FALSE	29	186	56	29	114.026	138.848	91.7906	113.474	114.803	87.8653	101.139	86.5973	95.5527	90.6792	97.3115	92.8462	99.5229	91.8054	83.2028	100.536	77.6968	95.4373	114.557	121.298	136.636	98.199	86.3565	110.317	94.9317	75.3866	90.3598	92.0376	89.7434	97.7722	125.631	93.6395	105.071	97.4266	100.792	91.9007	113.119	102.048	90.5953	95.6214	88.254	99.9214	86.526
O15294	UDP-N-acetylglucosamine--peptide N-acetylglucosaminyltransferase 110 kDa subunit OS=Homo sapiens OX=9606 GN=OGT PE=1 SV=3	FALSE	29	83	36	29	88.5482	104.924	91.0508	106.481	119.812	93.7547	78.003	98.868	98.24	88.3748	99.404	136.793	104.765	94.7961	95.9494	100.236	67.894	101.771	108.583	126.04	119.644	98.746	104.81	107.639	110.734	84.7876	92.4007	76.9866	74.0262	101.95	132.313	91.6743	117.075	88.2202	130.557	83.0091	85.3668	102.633	84.3114	88.8117	96.6392	147.427	80.7926
O75400	Pre-mRNA-processing factor 40 homolog A OS=Homo sapiens OX=9606 GN=PRPF40A PE=1 SV=2	FALSE	32	137	33	29	106.269	107.291	114.862	96.4928	89.0975	96.1592	95.2033	83.3417	95.2917	105.926	102.404	90.2357	104.644	89.9168	122.62	100.246	104.089	102.385	116.558	101.791	95.4988	95.4101	90.5726	92.991	86.9971	77.5246	115.406	119.134	100.947	98.9304	102.235	99.5302	100.13	138.366	99.4856	73.4387	90.4731	86.0732	85.0818	94.5085	93.5535	106.522	134.061
Q68CZ2	Tensin-3 OS=Homo sapiens OX=9606 GN=TNS3 PE=1 SV=2	FALSE	29	93	30	29	79.3702	53.4157	88.0028	98.8036	81.5668	64.5256	64.5167	162.621	87.5339	74.5186	124.792	254.465	73.2239	72.4086	123.534	96.7011	90.7857	91.2574	109.095	99.0129	104.789	107.617	111.103	118.68	132.104	84.3141	76.8333	74.6767	95.1427	130.213	68.9919	105.383	187.282	74.208	68.2989	69.3503	87.1526	101.984	89.8495	65.5833	113.718	85.0423	89.4222
P49411	Elongation factor Tu, mitochondrial OS=Homo sapiens OX=9606 GN=TUFM PE=1 SV=2	FALSE	29	387	67	29	92.32	107.305	119.958	101.515	90.5192	93.5836	103.861	100.122	78.0403	130.757	105.759	81.8691	97.6305	91.1631	104.092	101.505	98.883	114.344	106.514	76.7326	114.873	76.2807	87.3612	108.07	74.5912	99.9177	103.609	106.72	117.327	91.1189	118.93	104.728	63.4458	94.0136	109.856	91.9655	127.214	94.9363	107.914	128.153	90.2255	102.081	101.667
Q8N392	Rho GTPase-activating protein 18 OS=Homo sapiens OX=9606 GN=ARHGAP18 PE=1 SV=3	FALSE	29	91	51	29	72.8424	172.417	55.0729	154.695	119.679	179.913	50.5632	39.1385	67.1773	66.4208	139.25	82.6787	91.9373	76.5615	141.084	90.5691	78.7747	90.9068	58.0605	161.092	168.507	103.342	239.463	57.5641	58.6987	84.696	54.7246	107.145	92.6811	92.266	53.5826	98.496	106.741	116.244	61.1518	57.9253	129.417	71.3872	88.2651	132.684	116.623	210.697	61.6786
Q9H1A4	Anaphase-promoting complex subunit 1 OS=Homo sapiens OX=9606 GN=ANAPC1 PE=1 SV=1	FALSE	29	61	19	29	88.3565	99.4882	103.044	93.9748	89.3071	80.3192	105.421	101.123	117.866	88.0156	100.579	113.146	123.456	104.088	96.9315	94.8839	87.3213	99.2176	104.671	115.367	98.7409	118.259	107.504	112.963	78.6265	81.5306	84.1955	92.8499	104.537	105.075	112.336	96.8059	88.6505	108.664	106.697	103.515	106.064	112.378	87.8551	86.7512	105.46	99.8921	94.8084
P40763	Signal transducer and activator of transcription 3 OS=Homo sapiens OX=9606 GN=STAT3 PE=1 SV=2	FALSE	29	123	48	29	87.9312	95.6514	68.1897	195.968	96.4473	82.8695	49.0869	114.295	118.86	65.4304	94.1658	173.606	67.8768	111.309	80.0815	98.2314	113.702	87.4795	97.2149	95.3057	107.94	111.404	88.9021	58.9246	111.365	103.015	76.7137	136.267	94.7936	134.232	82.7465	99.9947	169.82	85.1469	99.8217	85.2689	95.1023	105.032	81.2432	58.8089	86.308	141.167	80.8895
O94973	AP-2 complex subunit alpha-2 OS=Homo sapiens OX=9606 GN=AP2A2 PE=1 SV=2	FALSE	43	190	52	29	119.539	101.118	88.8764	90.5968	97.6823	105.741	115.536	88.4036	102.291	108.057	97.7982	131.833	80.9927	81.0967	86.6437	103.793	90.3947	124.554	89.2061	110.356	90.1439	121.741	116.587	73.9858	114.814	82.1517	122.831	103.152	96.7503	92.7779	76.6063	93.9487	84.8277	92.4229	71.8238	110.812	104.805	103.334	73.92	98.11	114.353	108.934	81.179
Q8WVV4	Protein POF1B OS=Homo sapiens OX=9606 GN=POF1B PE=1 SV=3	FALSE	29	153	60	29	52.6357	56.9153	95.5611	108.03	112.472	76.9826	74.3197	70.3081	110.741	115.401	117.814	78.7081	123.694	152.47	148.018	105.931	131.396	115.545	47.7261	39.5377	129.24	188.194	66.3055	42.2127	117.197	142.109	110.276	113.134	108.173	110.152	42.6147	96.1881	38.5297	85.0437	53.8316	52.5179	173.707	164.678	171.959	114.628	41.0986	162.893	152.545
O00541	Pescadillo homolog OS=Homo sapiens OX=9606 GN=PES1 PE=1 SV=1	FALSE	28	106	52	28	80.5739	108.876	102.659	96.5494	101.379	101.702	101.455	105.156	98.5274	127.822	103.786	82.117	102.045	100.411	87.3365	99.6047	97.9744	96.4893	109.658	121.092	115.377	105.007	93.0557	120.789	92.16	74.9149	89.0874	98.6744	81.2755	91.6848	113.295	99.4652	81.4394	114.748	117.233	94.1629	106.234	124.749	100.605	88.4395	85.8535	99.9222	103.01
Q15813	Tubulin-specific chaperone E OS=Homo sapiens OX=9606 GN=TBCE PE=1 SV=1	FALSE	30	84	68	28	101.998	99.9117	81.1454	139.998	102.125	115.904	83.6422	91.4644	133.369	74.9399	74.5251	78.0396	121.804	118.13	83.6118	99.3917	82.0355	98.7795	88.3857	91.4181	96.0854	103.764	90.806	116.398	95.1516	82.2731	91.4824	112.646	92.4574	168.6	88.0046	101.713	98.646	104.496	83.585	118.5	102.237	121.224	72.6217	115.519	112.879	80.2727	109.051
Q14137	Ribosome biogenesis protein BOP1 OS=Homo sapiens OX=9606 GN=BOP1 PE=1 SV=2	FALSE	28	132	55	28	81.918	113.283	94.5376	97.9588	98.8193	96.4668	99.2066	74.5349	93.8073	153.741	107.689	82.4785	114.144	105.342	90.4326	95.6412	102.271	92.5381	103.059	127.222	106.962	100.758	90.2794	119.327	79.6139	86.7873	87.8097	98.5736	102.39	94.3164	103.164	104.929	90.5939	105.509	118.672	88.3521	106.6	134.142	115.662	90.2693	87.8934	94.7605	93.2289
P78332	RNA-binding protein 6 OS=Homo sapiens OX=9606 GN=RBM6 PE=1 SV=5	FALSE	29	50	27	28	114.486	107.018	122.441	97.7495	95.2479	99.7902	98.7512	90.6656	104.748	101.455	82.9662	104.317	105.417	73.0717	104.825	97.0515	79.3143	128.992	108.469	91.4085	113.143	119.058	100.569	96.8378	92.7752	93.2533	115.745	90.0493	94.1363	74.7136	104.076	97.4603	95.0022	100.297	100.113	73.6267	96.0154	94.8055	104.487	79.1329	86.0826	114.16	107.564
Q9Y6Y8	SEC23-interacting protein OS=Homo sapiens OX=9606 GN=SEC23IP PE=1 SV=1	FALSE	29	86	33	28	100.416	119.501	116.904	91.4616	84.2421	106.272	101.709	83.2343	103.62	122.738	93.5453	80.4554	127.016	103.172	74.7487	90.9652	83.3461	103.021	100.045	107.029	92.6957	85.8185	103.768	87.5769	117.218	116.544	87.3683	84.2282	102.009	124.757	103.709	100.866	107.124	75.4868	92.5197	137.012	101.772	104.018	88.5471	92.1061	87.3533	98.7578	107.958
P08670	Vimentin OS=Homo sapiens OX=9606 GN=VIM PE=1 SV=4	FALSE	36	632	71	28	40.7376	43.723	44.531	41.95	42.3179	42.0624	58.2205	39.0966	125.853	39.4989	42.898	41.4586	38.1486	27.0495	567.646	364.808	27.8704	27.0884	31.6691	29.7712	27.8539	26.152	27.575	21.3889	641.266	32.1797	25.612	30.1021	25.7763	18.6099	473.714	133.371	35.6312	34.1991	40.3396	36.4699	33.5441	34.5366	36.0466	34.0936	157.04	35.759	38.2803
Q9H9E3	Conserved oligomeric Golgi complex subunit 4 OS=Homo sapiens OX=9606 GN=COG4 PE=1 SV=3	FALSE	28	61	44	28	96.3093	82.0929	96.4205	109.976	96.6562	78.1122	78.302	76.8135	170.767	108.499	92.9528	100.969	129.055	99.4375	84.3183	99.3189	108.053	90.435	80.1947	96.3039	106.066	116.986	93.8185	79.3297	120.953	110	98.6097	97.8365	109.119	111.187	80.4914	100.617	84.2177	88.3364	107.089	161.893	107.502	115.599	83.4347	98.5498	98.595	76.594	109.771
P61011	Signal recognition particle 54 kDa protein OS=Homo sapiens OX=9606 GN=SRP54 PE=1 SV=1	FALSE	28	106	62	28	100.19	95.9281	113.068	103.147	98.438	111.521	95.3548	80.2561	95.5693	85.6296	100.928	94.3449	133.644	104.61	86.2964	101.075	78.4682	80.2758	113.31	118.396	91.7902	90.2368	101.252	108.457	106.679	119.789	87.7339	113.634	98.0899	87.6899	106.708	97.4914	81.9292	104.794	107.548	103.906	95.9055	73.8546	103.214	108.726	115.696	98.8628	96.3763
Q9Y230	RuvB-like 2 OS=Homo sapiens OX=9606 GN=RUVBL2 PE=1 SV=3	FALSE	28	186	60	28	87.454	119.958	100.623	85.1392	118.388	106.317	109.918	91.5969	90.4018	92.7914	95.9954	97.5034	109.441	109.542	85.6632	99.2675	100.334	92.2532	109.047	95.7184	120.296	106.378	97.5769	91.5276	99.4749	86.1093	90.1877	95.8422	92.9216	107.309	116.222	98.8019	81.0574	82.5554	115.319	98.3853	95.9448	117.04	127.205	86.698	111.141	87.2409	92.2046
O43264	Centromere/kinetochore protein zw10 homolog OS=Homo sapiens OX=9606 GN=ZW10 PE=1 SV=3	FALSE	28	84	51	28	102.926	84.6182	93.2277	101.223	110.33	104.462	117.171	80.0644	118.123	86.725	98.2065	95.6715	107.907	110.885	87.6661	100.794	80.9162	92.194	90.8492	91.1279	108.762	114.809	104.614	100.307	98.8104	88.1596	98.2024	118.391	102.319	129.813	83.6565	97.0687	95.9097	104.888	117.631	106.862	102.762	107.588	79.317	76.0614	96.4538	94.4187	101.942
P31040	Succinate dehydrogenase [ubiquinone] flavoprotein subunit, mitochondrial OS=Homo sapiens OX=9606 GN=SDHA PE=1 SV=2	FALSE	28	219	65	28	106.1	89.3469	128.731	95.0508	98.3349	130.718	103.046	80.9231	96.813	58.7054	100.108	88.7526	109.732	116.092	98.249	99.2979	108.466	78.7307	105.089	89.7945	118.978	129.557	81.1818	86.0287	92.827	88.181	110.378	116.423	140.875	80.4238	74.3893	98.6768	64.0841	69.7262	166.727	77.8121	105.319	110.335	105.011	102.756	130.831	77.4697	105.56
Q5VW36	Focadhesin OS=Homo sapiens OX=9606 GN=FOCAD PE=1 SV=1	FALSE	28	53	18	28	120.593	102.49	111.186	77.8605	101.43	97.0523	94.9042	96.6586	128.162	86.7029	84.9878	85.12	107.12	119.59	87.7966	98.3456	86.6876	118.318	101.517	82.6063	117.619	95.5609	111.424	107.953	84.4784	115.578	111.832	87.856	88.6486	100.433	95.7568	93.7321	83.3004	101.577	99.8196	95.4138	106.095	115.367	155.501	113.536	74.7239	68.0525	89.193
O60244	Mediator of RNA polymerase II transcription subunit 14 OS=Homo sapiens OX=9606 GN=MED14 PE=1 SV=2	FALSE	29	73	27	28	93.4765	100.13	114.381	111.066	86.7823	100.144	86.1437	91.9751	100.2	109.933	101.724	106.317	104.383	95.5237	100.211	97.6094	103.096	98.5527	94.5185	101.903	96.4877	105.322	100.731	126.967	99.5374	88.4636	105.069	89.9337	99.1374	105.049	89.5611	95.6706	81.3762	103.011	130.131	103.101	102.808	92.2045	98.7573	99.7605	108.35	104.66	98.35
Q8IYB8	ATP-dependent RNA helicase SUPV3L1, mitochondrial OS=Homo sapiens OX=9606 GN=SUPV3L1 PE=1 SV=1	FALSE	28	82	46	28	89.6669	76.0477	144.85	92.2856	68.9463	91.9319	113.649	81.028	76.8966	136.939	94.7628	82.5808	116.934	163.028	75.5973	94.8571	90.4224	85.2504	93.6127	100.857	81.074	84.074	96.4045	141.312	84.0368	84.8615	105.774	126.063	106.506	87.6032	127.905	104.244	75.0312	94.8347	151.701	84.9238	96.5351	72.0768	82.6982	145.687	97.4885	95.9991	114.984
Q9P265	Disco-interacting protein 2 homolog B OS=Homo sapiens OX=9606 GN=DIP2B PE=1 SV=3	FALSE	31	73	28	28	108.153	103.538	100.422	87.8221	101.821	92.2692	97.3685	98.8662	94.2402	106.649	106.638	98.0149	112.542	94.5201	98.315	98.82	77.6628	93.5634	97.0958	110.196	113.915	101.318	115.073	99.2134	95.5523	132.511	95.0211	76.2275	103.972	111.317	78.8223	98.5386	91.5306	78.9485	92.9134	100.51	123.306	106.846	99.3452	110.471	117.37	88.2559	100.911
Q9UG63	ATP-binding cassette sub-family F member 2 OS=Homo sapiens OX=9606 GN=ABCF2 PE=1 SV=2	FALSE	28	108	48	28	67.7519	94.9889	94.2948	68.7707	192.685	81.4907	86.8014	105.802	126.353	106.215	105.823	88.9918	105.606	87.1643	79.732	107.528	71.161	86.5561	127.216	126.181	109.678	107.493	132.589	115.887	104.678	73.6611	66.6462	66.5424	79.5208	80.5136	160.521	91.1552	86.601	153.589	110.154	69.0828	87.2547	150.039	93.2762	72.8313	111.723	77.2388	78.0022
Q12864	Cadherin-17 OS=Homo sapiens OX=9606 GN=CDH17 PE=1 SV=3	FALSE	28	93	42	28	151.083	48.5733	91.4893	71.9038	46.3729	85.1798	103.77	43.7042	140.873	151.348	156.013	49.7207	126.036	78.5822	142.05	113.301	132.74	80.0382	45.1426	39.0993	93.4465	167.025	67.1668	40.9374	85.1836	125.724	129.444	115.011	255.705	76.0528	41.909	105.375	33.373	82.3441	48.9243	53.4556	139.863	298.314	109.476	69.0003	282.821	120.919	61.0879
Q9H6S0	3'-5' RNA helicase YTHDC2 OS=Homo sapiens OX=9606 GN=YTHDC2 PE=1 SV=2	FALSE	28	60	24	28	130.662	96.3185	142.037	91.6155	102.585	85.9368	96.1592	95.0241	104.832	66.0587	99.0935	131.891	87.9425	92.5731	82.0647	95.2052	80.7814	96.9682	96.1523	168.975	109.505	100.321	101.47	109.513	115.378	72.7382	63.8831	138.941	74.736	65.9853	100.337	104.316	96.6686	105.798	110.254	102.548	97.704	76.2013	84.3257	100.134	94.7492	102.628	135.628
P04040	Catalase OS=Homo sapiens OX=9606 GN=CAT PE=1 SV=3	FALSE	28	248	63	28	123.524	111.401	97.7177	121.445	87.3621	106.367	122.618	81.6989	91.0433	67.25	66.0811	72.0259	137.865	111.256	101.404	100.94	120.826	233.238	80.4383	47.9537	75.6018	148.992	74.7878	104.424	98.1058	123.965	64.4199	108.37	91.8182	67.2826	58.6268	101.15	73.9093	98.6118	77.1865	98.8013	145.162	87.6657	60.6338	253.241	83.1143	84.4867	99.3851
Q00653	Nuclear factor NF-kappa-B p100 subunit OS=Homo sapiens OX=9606 GN=NFKB2 PE=1 SV=4	FALSE	29	67	41	28	86.7926	182.979	101.925	123.265	70.0504	93.5871	94.6787	91.0693	94.6209	104.682	120.697	134.619	63.2161	68.6839	56.8498	112.283	70.8506	88.2664	77.6112	149.44	107.467	73.5661	114.578	138.647	114.924	127.28	83.7247	72.2805	77.1072	99.0023	110.246	95.0086	205.698	116.156	96.768	61.878	73.7185	69.4207	71.096	118.369	79.755	104.77	91.6907
Q8NFC6	Biorientation of chromosomes in cell division protein 1-like 1 OS=Homo sapiens OX=9606 GN=BOD1L1 PE=1 SV=2	FALSE	30	46	13	28	89.4663	90.6044	87.6625	87.8685	106.467	119.3	79.6105	102.108	105.455	107.048	105.329	122.167	73.9829	95.3024	132.344	95.2848	103.94	100.054	100.378	107.385	103.691	108.274	113.138	101.284	106.799	81.6696	97.0144	80.3826	109.583	102.657	86.9777	96.7726	125.663	119.341	82.6054	105.745	89.83	90.3351	90.2777	72.9776	90.6298	114.833	120.141
Q96SI9	Spermatid perinuclear RNA-binding protein OS=Homo sapiens OX=9606 GN=STRBP PE=1 SV=1	FALSE	35	143	56	28	110.918	70.2999	83.6836	97.1813	106.375	82.0332	88.9909	98.1035	101.476	79.9089	80.8699	90.3636	136.985	119.093	157.876	95.8427	101.224	119.848	99.1613	99.5077	99.1844	113.96	80.5126	98.7606	91.5182	70.5751	114.12	87.3601	112.379	98.1186	116.84	96.9304	72.5884	95.5059	107.558	131.886	122.613	115.966	111.344	104.681	71.6658	126.124	103.616
O60343	TBC1 domain family member 4 OS=Homo sapiens OX=9606 GN=TBC1D4 PE=1 SV=2	FALSE	29	88	27	28	100.216	90.3641	87.6047	85.1959	100.903	77.0876	96.5533	85.55	146.618	85.9584	82.3027	86.8114	138.598	131.576	102.871	101.79	80.8273	61.3846	137.295	80.7052	76.0404	178.88	126.239	93.114	58.1044	77.1732	58.8277	125.012	223.778	51.7882	80.8573	89.9728	90.587	87.5321	130.081	116.935	113.073	136.863	121.548	120.74	76.5411	81.9531	100.458
Q8NB90	ATPase family protein 2 homolog OS=Homo sapiens OX=9606 GN=SPATA5 PE=1 SV=3	FALSE	29	73	43	28	124.887	125.863	127.835	100.287	107.437	100.383	100.758	80.4019	98.3925	74.6579	80.8259	87.4915	111.768	108.608	72.6875	97.7163	71.2133	81.9575	103.276	136.316	89.3446	93.9403	99.6382	130.553	80.3607	148.405	111.034	87.3265	74.8177	84.1223	102.371	105.324	87.5731	94.2119	156.373	94.7665	95.9425	73.3054	88.0229	72.6172	117.644	96.2261	103.902
Q9H6T3	RNA polymerase II-associated protein 3 OS=Homo sapiens OX=9606 GN=RPAP3 PE=1 SV=2	FALSE	28	83	54	28	95.4512	98.8468	113.953	96.5022	99.3288	97.7927	88.8447	95.8051	98.7217	71.0187	88.5289	98.0444	137.484	96.9705	125.262	97.4449	80.5541	96.9573	108.886	124.92	121.511	119.811	96.4212	94.9785	85.3027	75.8085	91.4031	99.5659	100.105	97.549	108.307	97.9196	90.4684	116.071	99.1919	76.3974	120.222	100.069	107.904	87.6018	86.2522	105.816	101.596
Q16513	Serine/threonine-protein kinase N2 OS=Homo sapiens OX=9606 GN=PKN2 PE=1 SV=1	FALSE	29	80	40	28	116.642	94.7601	105.677	97.4511	106.953	128.5	92.8473	89.0216	86.1456	96.4199	102.956	128.886	93.6935	93.6255	75.1066	91.3154	72.1489	75.0528	110.942	107.021	114.542	102.466	128.371	114.615	122.534	97.1528	52.5825	92.2646	104.291	97.9189	107.973	100.123	118.21	77.6965	99.7115	70.9076	90.097	77.189	68.9139	80.1925	127.549	82.1723	124.267
Q9P2R7	Succinate--CoA ligase [ADP-forming] subunit beta, mitochondrial OS=Homo sapiens OX=9606 GN=SUCLA2 PE=1 SV=3	FALSE	28	135	68	28	91.2661	77.5937	130.187	90.2774	77.9697	75.8777	93.1743	53.5029	132.15	152.026	105.68	70.9005	98.7869	100.599	150.343	99.6648	161.107	104.267	86.5598	79.2847	85.4601	117.407	70.0873	86.0786	94.1482	113.115	91.1143	83.0485	179.057	80.8083	68.5874	99.8684	70.5653	107.448	113.97	148.238	127.673	120.333	91.2859	95.8257	94.909	84.1855	111.685
P05787	SWISS-PROT:P05787 Tax_Id=9606 Gene_Symbol=KRT8 Keratin, type II cytoskeletal 8	TRUE	69	3442	91	28	83.2408	86.0273	128.036	119.685	99.4903	119.571	90.4051	128.818	99.7522	146.908	128.358	90.1031	52.636	61.5597	67.2761	98.1326	98.2948	101.486	123.751	117.013	93.6134	69.2035	80.2102	46.0215	118.029	175.062	109.256	133.391	87.1119	107.293	30.9165	109.349	92.6258	95.9068	110.359	91.3966	87.0446	156.51	84.1086	58.7339	49.5392	159.503	73.994
Q9NQX4	Unconventional myosin-Vc OS=Homo sapiens OX=9606 GN=MYO5C PE=1 SV=2	FALSE	34	70	20	28	105.043	74.1014	138.262	75.8136	119.345	62.6962	107.667	69.6167	147.779	87.5495	103.642	99.0108	106.806	105.061	101.46	96.1474	115.419	131.22	78.3481	95.9056	130.943	119.385	84.6218	90.213	95.4664	98.8752	63.5812	89.4259	90.3819	143.244	67.4765	105.493	94.4461	121.498	107.573	130.027	92.632	108.202	93.0269	74.5755	86.2203	86.4392	151.946
O60524	Nuclear export mediator factor NEMF OS=Homo sapiens OX=9606 GN=NEMF PE=1 SV=4	FALSE	28	65	27	28	115.461	111.92	116.801	120.777	71.5341	83.7581	113.955	86.9742	116.035	86.0586	81.5599	73.6382	149.737	87.5179	85.1849	99.089	100.094	79.0588	91.6613	134.879	72.8151	80.1429	102.296	169.367	73.1365	116.78	91.4166	93.5975	86.1051	105.528	106.897	96.2245	97.286	115.205	123.934	85.651	102.021	115.916	96.6519	71.8668	127.909	94.1764	80.1757
P82094	TATA element modulatory factor OS=Homo sapiens OX=9606 GN=TMF1 PE=1 SV=2	FALSE	28	49	29	28	102.43	78.7308	127.409	110.771	93.1226	86.6085	95.7323	89.284	108.531	89.8971	97.1273	107.116	93.5437	104.696	120.508	94.4919	95.5718	89.4843	113.838	108.769	108.265	89.5807	100.869	96.1225	97.1874	107.215	92.6834	108.531	91.5499	93.0777	107.498	99.7565	115.165	90.5615	89.2472	107.496	89.9152	98.5657	71.955	129.404	90.211	96.3035	103.758
Q5T8P6	RNA-binding protein 26 OS=Homo sapiens OX=9606 GN=RBM26 PE=1 SV=3	FALSE	30	67	26	28	89.6012	117.623	104.2	109.328	94.1968	72.6789	69.6639	97.1829	112.221	109.635	92.368	106.047	108.757	103.484	117.842	95.1697	103.777	106.339	100.09	99.1854	78.2393	119.605	97.0363	88.6453	98.0754	83.5225	114.045	60.9075	124.182	95.9631	128.187	102.2	100.843	98.8876	60.5099	117.231	123.696	105.203	106.136	108.319	105.743	81.1194	97.631
Q05397	Focal adhesion kinase 1 OS=Homo sapiens OX=9606 GN=PTK2 PE=1 SV=2	FALSE	29	79	42	28	90.7618	130.039	83.855	121.78	164.125	79.4539	86.0556	96.078	94.1914	87.4017	82.5756	114.223	90.0569	111.315	73.8222	94.267	71.7114	204.251	81.2309	91.6063	56.6516	103.271	92.6294	79.5057	89.9157	107.326	65.7191	86.503	136.365	77.5635	165.683	90.0664	106.73	100.383	58.2613	100.466	97.2358	112.489	108.691	112.191	67.6194	83.7099	102.605
Q9NTK5	Obg-like ATPase 1 OS=Homo sapiens OX=9606 GN=OLA1 PE=1 SV=2	FALSE	28	214	75	28	90.6518	115.555	88.8007	85.6049	102.282	124.272	96.8882	95.1052	97.0868	91.3377	118.711	93.261	95.3474	108.678	93.9874	102.43	94.133	108.843	109.181	104.203	104.212	131.786	91.5566	79.1198	105.735	81.6926	84.2991	92.548	103.784	103.396	109.96	95.5507	109.907	131.867	84.534	85.8563	90.2911	119.365	107.045	77.6041	94.3741	104.145	101.724
P36871	Phosphoglucomutase-1 OS=Homo sapiens OX=9606 GN=PGM1 PE=1 SV=3	FALSE	28	127	62	28	80.7863	107.328	75.3884	87.8318	64.5844	70.7232	105.758	229.302	60.3515	65.5816	72.4783	81.5563	161.482	184.143	55.3114	97.3943	107.493	74.6418	137.585	114.17	61.3328	119.277	121.603	92.8764	118.413	69.8797	75.4256	150.284	92.0346	70.3843	98.7435	95.8573	164.74	104.775	75.6219	110.139	52.0701	40.1915	39.9901	47.7325	130.547	77.8657	174.472
P27694	Replication protein A 70 kDa DNA-binding subunit OS=Homo sapiens OX=9606 GN=RPA1 PE=1 SV=2	FALSE	28	130	50	28	98.1854	127.004	80.6932	111.945	100.228	86.996	110.759	113.85	89.8489	60.82	80.984	88.5265	138.027	113.852	96.3581	101.924	73.8607	88.0356	98.1574	97.4594	127.374	91.717	80.44	177.364	100.576	49.1766	132.356	96.7321	86.361	102.305	91.9482	106.137	78.2385	119.832	145.882	108.46	111.837	81.9506	71.6756	72.8401	158.042	66.7795	120.553
O00515	Ladinin-1 OS=Homo sapiens OX=9606 GN=LAD1 PE=1 SV=2	FALSE	28	103	53	28	113.469	70.7682	80.7698	99.1181	116.397	80.8605	94.8283	69.7223	160.71	109.149	78.4407	67.9408	95.8043	78.6003	191.033	92.39	126.18	117.371	78.0983	84.3577	104.672	113.185	77.8292	80.2503	99.3578	109.025	121.821	123.947	98.2852	121.776	44.8105	99.0347	154.179	142.67	59.9013	119.437	72.9893	87.0713	107.303	152.713	39.2663	103.127	64.1471
Q14BN4	Sarcolemmal membrane-associated protein OS=Homo sapiens OX=9606 GN=SLMAP PE=1 SV=1	FALSE	28	58	38	28	108.988	75.9106	134.389	102.067	87.3794	82.2466	98.8336	91.3006	99.513	100.514	100.601	121.483	112.143	100.165	86.6831	97.7839	85.8438	84.5078	70.5245	119.141	99.9856	106.592	113.865	123.325	109.972	104.322	106.679	78.195	113.458	89.2261	97.785	96.5794	94.4795	82.1467	99.0178	94.5525	92.9825	96.4479	93.3395	107.7	83.5391	127.618	103.511
P04083	Annexin A1 OS=Homo sapiens OX=9606 GN=ANXA1 PE=1 SV=2	FALSE	28	391	73	28	70.4048	96.5851	75.2921	133.665	84.7892	47.9786	155.706	162.696	47.6591	69.3793	83.855	309.315	31.4357	44.9215	75.0472	111.271	101.647	40.73	90.4227	96.7565	87.9939	44.7983	231.319	221.492	71.7234	131.899	123.375	74.9706	40.8227	84.1386	59.0164	98.8949	262.787	66.0585	164.559	42.4515	27.9094	68.8408	45.6845	39.7632	43.9449	83.2657	31.2508
Q99543	DnaJ homolog subfamily C member 2 OS=Homo sapiens OX=9606 GN=DNAJC2 PE=1 SV=4	FALSE	28	84	51	28	88.3309	91.7357	98.9853	88.7653	96.6846	100.623	118.911	99.2423	99.8035	91.9041	93.1893	103.844	113.271	102.696	109.285	102.729	102.703	94.2325	103.587	100.039	92.6736	114.357	143.651	113.062	81.3787	78.6884	88.61	65.8448	97.8136	100.19	123.342	99.8256	77.1814	126.061	61.0046	62.8878	123.169	131.836	93.8035	109.291	99.4437	93.5084	126.913
O43615	Mitochondrial import inner membrane translocase subunit TIM44 OS=Homo sapiens OX=9606 GN=TIMM44 PE=1 SV=2	FALSE	28	142	60	28	105.828	94.0389	126.867	115.059	71.2821	72.3184	104.444	76.3357	90.3954	111.771	96.4469	90.4037	105.211	134.815	106.558	98.2269	99.2907	99.982	97.8397	104.79	90.7895	119.107	108.451	129.38	87.158	82.1173	118.522	91.9947	114.424	83.783	68.5914	103.78	67.6266	101.605	121.286	115.589	76.1465	93.8738	106.166	111.594	85.7281	113.904	129.283
Q15008	26S proteasome non-ATPase regulatory subunit 6 OS=Homo sapiens OX=9606 GN=PSMD6 PE=1 SV=1	FALSE	28	142	59	28	107.792	116.132	91.9597	107.27	94.1335	83.6887	107.3	104.457	104.341	83.6015	85.9529	77.5199	109.908	125.67	97.3491	102.925	81.7545	90.1143	101.494	108.115	109.97	101.941	101.063	104.058	108.31	88.119	92.567	106.524	100.62	87.664	117.421	100.265	100.301	109.622	112.074	75.8215	109.845	110.439	89.1651	94.4308	96.0476	99.8953	92.9898
Q9ULW0	Targeting protein for Xklp2 OS=Homo sapiens OX=9606 GN=TPX2 PE=1 SV=2	FALSE	28	90	48	28	65.7658	73.4134	66.1364	67.672	149.702	109.673	97.5289	80.1595	81.7384	101.574	133.926	62.9467	119.47	67.3957	218.128	104.772	65.2941	97.0436	118.928	160.888	90.3128	112.864	104.784	125.571	95.175	64.9089	90.6846	70.3342	106.579	86.015	111.048	99.569	78.7626	108.617	135.301	65.1812	83.9928	97.0829	84.7359	81.4984	116.016	112.794	64.4836
Q9BY44	Eukaryotic translation initiation factor 2A OS=Homo sapiens OX=9606 GN=EIF2A PE=1 SV=3	FALSE	28	131	64	28	90.92	80.9692	94.0306	102.067	141.372	85.1302	100.381	89.6641	97.2316	118.43	110.233	121.117	87.5115	102.144	75.8845	102.915	100.005	101.282	101.552	110.788	124.583	112.568	91.713	85.0544	94.7077	83.8058	77.2378	83.9109	113.238	116.78	101.039	101.736	93.3458	98.2144	85.3827	106.152	116.924	121.638	87.3076	120.261	77.3342	94.0573	96.1668
Q9BTE3	Mini-chromosome maintenance complex-binding protein OS=Homo sapiens OX=9606 GN=MCMBP PE=1 SV=2	FALSE	28	78	52	28	80.5943	153.841	85.0761	102.099	122.747	78.0707	113.337	114.211	89.0817	97.9539	96.0978	86.9876	114.127	78.2013	89.8209	97.7534	62.5502	95.9564	115.553	144.961	122.352	99.9623	124.38	139.084	105.372	51.3873	86.7797	64.7354	83.6873	113.977	99.9894	89.2736	102.997	146.758	78.6697	74.2997	91.395	121.143	86.2458	89.3712	105.416	117.13	75.7733
Q9Y6G9	Cytoplasmic dynein 1 light intermediate chain 1 OS=Homo sapiens OX=9606 GN=DYNC1LI1 PE=1 SV=3	FALSE	29	102	63	28	99.7005	118.789	100.73	114.429	86.1537	84.0462	97.4889	99.3257	100.245	87.2887	101.165	86.4817	119.481	97.9502	98.4	108.325	74.0358	101.575	102.233	113.366	121.985	95.7154	109.299	104.341	105.226	91.0417	105.083	89.6271	99.9744	87.1275	106.675	92.6959	94.0793	115.996	78.0724	69.6555	100.807	111.641	101.958	86.8648	93.1939	120.752	120.107
P13796	Plastin-2 OS=Homo sapiens OX=9606 GN=LCP1 PE=1 SV=6	FALSE	37	137	72	28	68.0813	89.9957	84.8258	74.6506	137.875	80.3309	118.134	81.8128	79.1455	69.8759	84.2989	67.2086	69.0033	74.2884	276.606	143.868	48.6869	63.5705	55.921	63.2797	102.223	48.3898	63.1374	51.2615	74.4379	57.3915	54.3473	54.8836	49.1251	46.4938	673.835	93.0153	44.2597	47.0906	46.9555	31.3737	454.888	46.7102	259.665	47.1758	40.0003	59.8824	48.3863
P36578	60S ribosomal protein L4 OS=Homo sapiens OX=9606 GN=RPL4 PE=1 SV=5	FALSE	29	313	59	28	104.019	131.328	97.2983	99.6757	119.376	92.341	112.499	106.872	105.001	86.8539	88.0711	69.7183	86.1656	106.353	90.5486	103.879	93.3326	102.004	110.327	103.14	112.741	90.3255	94.4962	105.241	96.5846	86.6499	98.3639	107.27	91.5397	88.5705	120.891	98.5241	97.0899	115.185	90.374	100.583	111.389	115.062	102.782	91.3943	99.2117	83.5443	105.207
P22307	Non-specific lipid-transfer protein OS=Homo sapiens OX=9606 GN=SCP2 PE=1 SV=2	FALSE	28	153	59	28	132.297	77.93	105.601	125.612	91.0464	67.7577	100.481	102.738	121.397	68.9868	87.8002	74.896	147.867	101.986	89.5949	104.009	132.876	95.6111	64.1875	89.8662	90.549	75.8817	96.7898	80.3251	107.348	117.371	143.114	119.248	119.396	78.7907	89.4873	99.1591	78.6203	115.891	59.2906	142.964	94.892	100.83	81.3246	188.318	112.304	81.5303	126.327
Q9ULK4	Mediator of RNA polymerase II transcription subunit 23 OS=Homo sapiens OX=9606 GN=MED23 PE=1 SV=2	FALSE	28	79	24	28	85.8571	99.0939	110.053	107.511	98.6911	94.2319	96.0771	88.2771	102.275	101.583	95.1765	108.131	113.925	100.794	103.912	94.4095	80.9463	89.6483	97.6892	115.233	101.584	105.566	98.8877	124.555	103.295	89.4212	97.118	93.4529	106.052	95.7621	98.8989	101.892	84.2737	110.159	145.839	96.9054	104.125	90.7295	92.6949	89.1137	92.6574	108.211	90.5272
P22234	Multifunctional protein ADE2 OS=Homo sapiens OX=9606 GN=PAICS PE=1 SV=3	FALSE	28	311	75	28	102.117	134.074	90.8425	108.724	128.639	106.909	105.535	109.032	108.819	63.1353	79.7676	64.482	129.604	85.9969	81.1618	101.161	71.9592	88.3295	128.225	126.262	130.816	91.6463	97.9849	98.0656	118.429	90.5712	69.1196	103.661	91.6846	83.9379	113.17	96.1388	74.489	129.142	116.236	104.718	88.0802	89.208	99.1077	96.7553	147.924	64.1243	131.45
Q10567	AP-1 complex subunit beta-1 OS=Homo sapiens OX=9606 GN=AP1B1 PE=1 SV=2	FALSE	48	256	58	28	107.921	102.106	106.284	101.866	107.187	86.6857	102.481	108.198	114.82	93.2894	96.6039	96.7245	100.043	94.4416	81.9832	99.3651	100.173	104.194	88.2459	92.6185	105.132	92.5155	86.1681	116.103	102.107	130.83	112.045	85.3229	100.268	106.919	81.8582	95.5012	97.8683	112.877	82.4002	124.035	95.651	107.454	105.893	102.489	90.6159	91.9913	100.013
P49591	Serine--tRNA ligase, cytoplasmic OS=Homo sapiens OX=9606 GN=SARS1 PE=1 SV=3	FALSE	28	145	54	28	137.963	107.615	122.859	67.9827	99.2199	72.7068	101.044	67.195	104.821	116.682	89.6369	81.8583	96.8313	143.974	90.1834	99.4268	67.9795	65.5708	108.174	84.4081	129.845	79.7985	92.8236	96.1401	99.4718	58.9344	173.078	154.845	88.3475	99.9358	105.223	95.425	94.5527	97.962	77.1448	99.8721	92.6699	77.1731	78.7005	94.4944	190.642	66.3787	160.353
O94776	Metastasis-associated protein MTA2 OS=Homo sapiens OX=9606 GN=MTA2 PE=1 SV=1	FALSE	31	127	56	28	117.154	85.6503	79.8853	89.446	108.697	66.2782	98.4471	124.404	107.286	104.484	89.857	129.789	85.4353	81.4237	129.397	102.365	91.5901	107.657	73.2187	114.029	119.695	136.734	91.4599	128.767	70.112	79.1924	90.1047	76.1462	96.5478	96.2377	127.774	100.735	93.0455	116.885	109.195	69.6201	194.521	123.74	112.399	69.8903	79.4543	110.433	81.8893
Q92673	Sortilin-related receptor OS=Homo sapiens OX=9606 GN=SORL1 PE=1 SV=2	FALSE	28	42	17	28	133.802	93.4875	68.6039	74.3609	122.23	131.421	74.0559	111.086	95.4872	67.6169	124.668	99.252	59.5959	81.5576	176.015	86.7602	98.0887	76.8909	109.637	74.9336	85.1818	107.902	116.375	111.036	69.1636	212.382	96.8415	81.205	128.558	90.6322	46.9139	94.2584	79.2477	134.786	58.8348	106.837	130.591	158.647	98.0477	81.034	94.5285	90.2007	148.662
Q92841	Probable ATP-dependent RNA helicase DDX17 OS=Homo sapiens OX=9606 GN=DDX17 PE=1 SV=2	FALSE	37	385	53	28	109.161	93.6568	121.484	107.236	87.5873	87.4	104.531	126.17	90.767	94.3633	85.0205	95.9777	82.5785	122.849	89.8638	101.354	93.1056	95.7698	114.567	108.69	96.9092	98.361	83.0157	115.363	103.168	87.0002	111.534	99.7783	92.2729	100.967	100.831	98.6672	85.983	103.191	107.432	104.177	100.494	85.17	115.977	102.948	81.8606	110.363	104.095
O76031	ATP-dependent Clp protease ATP-binding subunit clpX-like, mitochondrial OS=Homo sapiens OX=9606 GN=CLPX PE=1 SV=2	FALSE	28	76	49	28	91.3847	99.9983	109.874	104.301	95.7094	71.6042	99.7651	94.1535	112.34	109.23	92.8367	81.9735	110.225	110.206	120.231	96.1675	91.5596	112.317	99.8722	106.31	91.5816	120.074	103.373	94.3666	87.2693	81.9893	85.9427	87.7774	104.709	109.825	120.427	102.606	89.7861	133.965	107.62	104.545	114.63	114.165	89.4316	96.406	97.786	104.387	98.0787
Q4V328	GRIP1-associated protein 1 OS=Homo sapiens OX=9606 GN=GRIPAP1 PE=1 SV=2	FALSE	28	68	43	28	99.6632	80.5584	91.6488	83.1288	88.6805	113.869	106.422	135.56	91.5183	118.895	100.57	106.921	101.721	74.8338	107.625	98.3846	106.775	98.2433	88.8745	97.047	95.2439	85.4718	106.27	110.562	85.3105	106.539	117.845	94.5872	90.8235	118.876	97.4772	100.054	97.6321	92.045	93.5085	128.608	125.605	70.6997	86.6939	109.886	110.448	125.826	102.401
P34897	Serine hydroxymethyltransferase, mitochondrial OS=Homo sapiens OX=9606 GN=SHMT2 PE=1 SV=3	FALSE	28	322	72	27	99.409	103.008	123.478	62.3666	105.707	95.4646	110.305	123.859	86.4425	116.665	95.402	76.7999	80.5361	103.873	113.465	103.218	96.1883	105.266	108.78	76.4867	111.626	108.8	87.6006	106.642	97.7574	93.7009	79.5634	104.834	121.574	80.0171	120.481	100.683	82.958	76.2761	113.089	109.863	104.828	92.8648	107.802	115.907	136.825	123.68	78.8698
P13798	Acylamino-acid-releasing enzyme OS=Homo sapiens OX=9606 GN=APEH PE=1 SV=4	FALSE	27	215	52	27	130.77	111.142	82.5757	99.5323	97.4457	95.5553	91.1354	96.5338	128.201	82.7511	96.2904	72.8513	100.826	129.039	86.3612	98.99	85.7814	122.483	87.8525	78.4606	143.395	116.779	111.703	108.036	80.2884	101.207	80.1543	96.0802	113.795	91.5816	89.8521	92.5511	68.5887	104.637	83.5918	90.8088	92.5547	151.993	139.677	118.636	64.9878	120.576	87.7202
Q8TDB6	E3 ubiquitin-protein ligase DTX3L OS=Homo sapiens OX=9606 GN=DTX3L PE=1 SV=1	FALSE	27	58	40	27	74.5351	52.3083	120.875	145.2	78.9658	156.867	69.6381	66.7194	83.613	205.427	129.075	117.478	65.5627	81.0482	64.0781	88.6098	86.8221	115.531	79.4035	91.1089	83.2607	104.916	120.005	67.6546	86.6011	67.8164	107.369	91.1836	104.984	210.575	72.2589	110.51	109.424	73.0407	60.6146	92.4027	74.2849	101.179	116.151	98.6411	54.958	154.244	71.2252
P50395	Rab GDP dissociation inhibitor beta OS=Homo sapiens OX=9606 GN=GDI2 PE=1 SV=2	FALSE	36	375	77	27	105.899	74.4458	80.2365	116.395	117.571	108.753	114.441	100.625	108.925	79.8029	89.2943	77.7536	105.754	129.252	90.7936	100.057	79.4722	91.3812	70.3318	104.495	124.469	83.6782	100.776	95.8671	123.59	95.6553	129.057	80.3702	100.375	94.8115	120.653	105.018	54.4357	109.015	67.4268	107.931	146.431	122.917	102.667	86.0683	135.513	100.583	98.7277
O43776	Asparagine--tRNA ligase, cytoplasmic OS=Homo sapiens OX=9606 GN=NARS1 PE=1 SV=1	FALSE	27	245	51	27	130.182	99.913	127.938	131.923	94.7932	77.6111	99.1866	73.3511	105.994	88.6624	79.8257	68.8901	123.778	121.028	75.4623	101.462	106.403	67.1081	124.279	137.897	128.599	87.307	72.6675	105.329	95.4517	73.8183	123.424	138.229	84.6146	62.5598	91.0924	101.221	98.7364	118.884	116.698	103.653	119.015	89.9035	107.208	72.0152	80.0355	59.8036	133.655
Q8TAT6	Nuclear protein localization protein 4 homolog OS=Homo sapiens OX=9606 GN=NPLOC4 PE=1 SV=3	FALSE	27	104	53	27	107.006	124.875	85.5606	99.2113	97.9171	104.583	83.5456	97.7557	87.9842	83.9016	100.688	136.979	92.7297	104.984	87.8579	104.421	116.986	101.193	92.2964	98.5404	91.6014	92.5964	108.491	122.872	98.9027	82.7798	97.8963	85.6098	83.7873	106.092	118.235	102.121	173.783	84.3272	98.0395	100.397	84.2876	77.7237	117.131	85.6436	85.7958	76.7054	91.4808
Q8TE67	Epidermal growth factor receptor kinase substrate 8-like protein 3 OS=Homo sapiens OX=9606 GN=EPS8L3 PE=1 SV=2	FALSE	27	103	61	27	131.813	58.1025	67.0482	61.7685	79.3531	111.347	86.1521	44.7015	155.156	163.928	110.493	70.1458	81.2319	79.6455	206.572	92.5415	100.36	131.032	49.5083	42.6566	125.988	131.975	142.571	53.6555	56.0987	114.406	124.143	165.625	120.868	101.418	38.9895	100.705	38.1325	83.338	104.688	114.273	136.131	125.937	92.5094	155.647	58.9705	139.577	44.2657
Q01831	DNA repair protein complementing XP-C cells OS=Homo sapiens OX=9606 GN=XPC PE=1 SV=4	FALSE	27	64	36	27	96.0255	96.668	135.641	122.095	70.1959	70.7354	93.3525	131.485	111.165	97.696	81.2178	88.0186	118.369	107.032	84.9988	95.3042	89.2866	79.7927	102.04	82.5039	85.6621	114.286	118.595	139.191	84.5761	82.9509	108.075	82.9183	121.813	83.0891	118.081	107.139	60.7528	117.535	112.413	91.0946	97.3557	77.7718	117.025	96.2766	87.4862	86.9288	111.288
Q9Y2U8	Inner nuclear membrane protein Man1 OS=Homo sapiens OX=9606 GN=LEMD3 PE=1 SV=2	FALSE	27	65	41	27	95.8277	89.1703	112.643	109.098	93.8054	103.775	86.8609	100.37	102.505	106.25	100.802	99.0694	92.228	83.5949	130.904	93.0956	81.0799	101.706	100.507	108.371	85.1515	109.209	118.272	123.873	100.93	85.3066	90.7369	94.9659	94.1436	108.158	98.3127	99.2769	80.073	97.7828	107.398	111.682	101.745	104.875	84.7561	86.9558	106.004	123.015	101.272
Q93074	Mediator of RNA polymerase II transcription subunit 12 OS=Homo sapiens OX=9606 GN=MED12 PE=1 SV=4	FALSE	30	53	18	27	87.0395	111.295	110.224	100.434	93.0928	110.641	76.2211	88.993	91.605	112.047	101.767	130.444	112.14	85.3965	95.5607	93.0995	79.033	97.0265	96.2576	115.665	105.014	94.7866	101.53	131.557	97.7835	88.3915	97.399	89.7694	116.427	101.494	89.5234	98.3423	92.4117	111.536	113.654	92.8652	110.084	91.8516	102.46	94.2293	97.068	111.806	97.4071
Q6YN16	Hydroxysteroid dehydrogenase-like protein 2 OS=Homo sapiens OX=9606 GN=HSDL2 PE=1 SV=1	FALSE	27	145	77	27	93.4245	63.546	115.835	107.328	89.5581	91.5337	77.9165	99.7248	134.124	103.57	82.2249	82.2718	103.453	148.209	118.864	88.416	166.896	120.257	78.5912	61.0737	82.0257	170.008	77.2254	76.9265	75.4555	78.1053	77.7112	104.354	114.156	108.558	103.134	105.522	58.2916	101.093	76.6287	147.28	107.332	125.243	88.3859	171.272	71.6334	78.3771	98.0996
P00338	L-lactate dehydrogenase A chain OS=Homo sapiens OX=9606 GN=LDHA PE=1 SV=2	FALSE	29	696	78	27	139.628	125.427	83.1625	78.8476	133.205	87.2179	94.0783	73.1935	98.3227	69.9437	109.412	123.71	87.3283	98.7434	91.5635	106.217	122.128	104.185	89.4741	113.342	105.605	96.1062	77.1012	71.6097	122.116	95.5595	89.2412	126.114	130.156	78.7995	88.8692	89.5919	148.584	92.4864	49.7936	87.86	107.57	101.234	57.9528	91.8016	168.156	129.294	112.595
Q8IZL8	Proline-, glutamic acid- and leucine-rich protein 1 OS=Homo sapiens OX=9606 GN=PELP1 PE=1 SV=2	FALSE	27	128	41	27	86.2729	88.3634	109.968	109.227	83.5204	91.1868	113.195	107.275	105.488	118.354	93.213	97.5782	85.137	112.001	98.5894	100.631	90.1543	102.506	114.276	107.86	89.5854	104.436	88.4444	118.673	88.3707	90.0493	103.063	105.994	97.0051	97.1039	98.9847	103.494	88.0954	108.65	139.755	103.818	96.0002	72.4951	109.188	115.157	99.484	83.3949	94.092
O60216	Double-strand-break repair protein rad21 homolog OS=Homo sapiens OX=9606 GN=RAD21 PE=1 SV=2	FALSE	27	124	60	27	87.5864	88.1277	90.3811	91.6072	115.835	89.1092	114.22	125.156	93.1537	112.123	115.625	107.815	100.315	70.2392	103.87	94.8374	93.1675	91.7535	95.885	124.058	83.9083	111.137	99.2851	94.4954	82.0214	90.5053	86.6453	99.7889	119.752	115.442	108.874	103.282	92.7722	96.0608	88.335	113.504	111.556	85.1245	125.518	103.183	106.69	109.257	97.4088
Q9BZJ0	Crooked neck-like protein 1 OS=Homo sapiens OX=9606 GN=CRNKL1 PE=1 SV=4	FALSE	27	83	34	27	92.3582	94.0084	114.916	115.816	99.1772	63.1168	105.8	127.26	105.898	75.9914	81.5753	122.044	124.152	88.9553	80.9736	107.958	84.9708	108.963	104.657	143.264	102.733	118.27	96.185	114.648	98.8062	62.9027	87.8237	86.0967	90.0695	87.7744	113.648	99.1889	76.2109	99.0423	145.417	101.298	129.014	101.048	106.533	72.4549	91.7931	100.787	113.36
Q7Z6E9	E3 ubiquitin-protein ligase RBBP6 OS=Homo sapiens OX=9606 GN=RBBP6 PE=1 SV=1	FALSE	27	57	18	27	89.5339	92.9581	97.2862	99.2943	86.2003	92.285	95.4595	96.1994	98.7581	111.631	87.8631	119.849	112.307	77.6698	146.133	96.5718	108.788	116.775	122.343	106.467	85.2753	84.8495	98.1753	102.413	92.4621	73.5289	97.6856	130.064	100.566	88.5179	95.3363	96.7525	104.64	102.391	100.246	97.4905	89.3678	98.8108	92.7604	108.152	123.503	103.739	98.212
Q5T1M5	FK506-binding protein 15 OS=Homo sapiens OX=9606 GN=FKBP15 PE=1 SV=2	FALSE	27	56	26	27	95.4226	71.91	99.195	102.66	87.1102	94.2835	86.5087	115.174	118.569	89.1779	74.6041	198.163	88.5654	71.0702	115.268	92.3183	93.761	99.9552	110.224	108.416	98.8401	93.7102	103.281	100.348	98.2931	76.2147	119.665	74.9243	83.2434	115.491	122.412	101.221	177.216	95.9722	72.4756	110.423	78.6374	103.645	98.7427	98.3139	85.8103	86.4979	96.773
P00367	Glutamate dehydrogenase 1, mitochondrial OS=Homo sapiens OX=9606 GN=GLUD1 PE=1 SV=2	FALSE	27	224	53	27	86.5676	81.8399	122.371	115.284	87.277	81.7165	105.876	95.1422	86.2047	138.133	91.6355	145.857	81.6667	94.7877	87.0484	98.5931	105.655	78.5256	111.906	70.1617	89.8791	92.8837	109.897	97.3671	108.038	122.88	81.4546	108.99	113.673	93.2592	105.81	109.62	85.6636	73.2374	117.365	99.4911	87.714	97.8312	100.015	176.611	80.9253	112.556	67.9176
Q96EY7	Pentatricopeptide repeat domain-containing protein 3, mitochondrial OS=Homo sapiens OX=9606 GN=PTCD3 PE=1 SV=3	FALSE	27	99	50	27	92.6382	101.826	101.816	93.7694	92.6558	71.9835	100.941	86.7835	121.084	141.402	101.941	86.5713	85.5016	124.152	101.582	95.3527	130.59	123.097	75.5051	87.8349	83.6259	127.226	82.5021	94.4747	81.286	93.2358	98.6167	97.4755	136.953	92.6606	98.3839	96.5323	74.6674	112.119	90.5373	133.46	104.84	110.106	112.302	92.7215	78.9684	92.9931	105.783
P19174	1-phosphatidylinositol 4,5-bisphosphate phosphodiesterase gamma-1 OS=Homo sapiens OX=9606 GN=PLCG1 PE=1 SV=1	FALSE	27	52	29	27	120.926	106.965	93.8033	72.8128	97.3158	100.717	90.2831	137.92	89.6483	79.5647	99.1933	106.568	102.294	111.301	79.0415	111.647	71.9707	106.701	94.031	104.371	85.4557	119.487	124.361	120.027	89.1076	75.8789	69.5944	89.1195	100.612	70.8442	183.971	94.4682	81.2275	84.3252	104.148	76.5114	87.1777	118.06	103.53	80.7595	109.318	89.072	85.679
O00471	Exocyst complex component 5 OS=Homo sapiens OX=9606 GN=EXOC5 PE=1 SV=1	FALSE	28	66	41	27	107.939	82.4848	113.756	105.456	77.9232	106.787	95.8313	121.73	99.0598	93.5901	93.6814	107.68	99.0434	100.207	97.6385	97.1927	72.4041	88.2259	86.0529	106.277	81.1917	89.853	106.36	107.922	111.138	124.218	114.93	94.2178	93.3135	125.886	101.131	96.8785	98.4284	102.772	100.272	122.074	92.4531	99.1066	109.755	77.8916	101.598	96.3732	100.658
Q96BP3	Peptidylprolyl isomerase domain and WD repeat-containing protein 1 OS=Homo sapiens OX=9606 GN=PPWD1 PE=1 SV=1	FALSE	27	66	48	27	94.2594	101.075	127.705	94.8286	87.8416	96.7451	78.4841	102.203	106.151	92.2258	98.7715	155.297	81.0887	98.0655	88.2613	96.9973	88.5219	84.1839	106.987	128.953	86.2798	73.1871	75.5898	123.499	73.7268	79.6339	106.277	82.7481	108.972	123.117	154.119	104.205	97.6398	109.708	87.3198	123.37	98.1832	80.7499	84.6781	101.295	97.4602	92.7415	121.824
Q15436	Protein transport protein Sec23A OS=Homo sapiens OX=9606 GN=SEC23A PE=1 SV=2	FALSE	30	158	54	27	112.719	94.9002	104.511	88.4177	74.0719	141.655	104.622	101.973	75.8836	100.419	113.649	79.8571	112.484	112.642	81.3993	100.795	82.2241	84.69	95.4855	77.0672	74.3476	86.3543	112.965	120.976	121.274	137.548	112.907	113.614	74.0288	110.475	96.9626	99.0799	73.3115	108.274	151.382	84.8324	87.3383	79.9219	90.8529	87.8718	158.2	90.5805	82.2455
P23368	NAD-dependent malic enzyme, mitochondrial OS=Homo sapiens OX=9606 GN=ME2 PE=1 SV=1	FALSE	28	184	75	27	116.131	83.6195	105.678	101.933	69.4933	70.9926	101.616	86.6068	87.2003	98.91	72.4768	64.6442	148.165	229.824	66.1416	96.5673	110.4	54.0716	99.8479	96.8992	80.7772	107.031	68.358	117.094	65.6904	211.037	72.5739	134.138	97.6358	46.2186	146.035	92.1929	84.7073	130.703	155.336	84.3497	149.453	91.5754	85.8322	81.6194	86.4909	73.5612	100.809
P13797	Plastin-3 OS=Homo sapiens OX=9606 GN=PLS3 PE=1 SV=4	FALSE	37	244	66	27	88.2668	88.8348	48.8258	188.684	94.2675	61.8739	61.5245	102.318	76.4081	107.059	125.24	265.505	38.6052	65.0457	87.6008	99.9395	121.485	78.1071	78.004	98.0243	103.378	43.0439	89.6324	71.6585	174.961	102.797	99.5988	66.6544	51.4383	247.054	70.4697	103.692	199.411	132.367	75.0404	61.5007	34.5019	62.4165	47.3535	46.4538	146.488	171.624	43.6074
Q96KP4	Cytosolic non-specific dipeptidase OS=Homo sapiens OX=9606 GN=CNDP2 PE=1 SV=2	FALSE	27	248	74	27	107.964	90.4411	94.1293	110.096	113.755	110.896	106.392	83.7165	151.806	114.268	91.194	70.2999	97.4966	51.4965	100.948	105.103	146.222	82.9988	110.612	94.4607	134.223	121.169	96.7375	91.372	80.3105	60.9654	101.991	108.824	93.9572	74.0015	106.684	95.4717	160.602	150.961	114.248	116.136	115.453	110.232	115.761	83.0673	69.1604	65.1942	59.1702
Q9H089	Large subunit GTPase 1 homolog OS=Homo sapiens OX=9606 GN=LSG1 PE=1 SV=2	FALSE	27	64	44	27	99.6362	104.822	101.16	86.2758	112.712	81.355	106.84	88.4952	92.002	127.678	107.514	101.98	97.5068	101.454	91.2646	99.3052	119.429	111.722	111.41	85.0305	108.332	112.327	77.6316	122.675	91.7113	68.376	99.8283	102.895	105.935	77.5366	107.107	98.0539	78.745	114.769	72.5492	115.592	102.233	87.2367	101.464	90.97	95.0861	114.458	112.828
Q9UHN6	Cell surface hyaluronidase OS=Homo sapiens OX=9606 GN=CEMIP2 PE=1 SV=1	FALSE	27	52	23	27	120.314	66.9542	80.5257	111.715	113.762	84.0514	117.432	105.308	153.151	79.2187	68.1901	141.917	84.6829	88.4741	83.1417	101.161	70.786	167.837	97.1135	82.0654	119.183	104.363	129.374	84.5333	85.1198	146.496	87.347	90.323	81.5535	88.6096	69.6763	95.6198	174.908	93.0174	86.7905	78.0268	74.0361	91.0928	78.0798	117.31	73.8754	77.0805	70.7636
Q9UQ80	Proliferation-associated protein 2G4 OS=Homo sapiens OX=9606 GN=PA2G4 PE=1 SV=3	FALSE	27	273	77	27	90.4597	108.135	140.113	84.2817	117.713	103.452	117.268	88.2266	89.2094	90.7729	97.5994	73.1127	103.822	98.895	96.9729	99.9677	75.4395	84.899	109.166	92.311	147.236	103.638	90.7259	102.577	103.986	86.5592	104.688	96.3834	109.661	93.9531	102.832	95.9462	69.7082	105.525	90.279	99.3187	135.216	107.529	104.869	98.9601	111.747	101.193	99.7663
Q15397	Pumilio homolog 3 OS=Homo sapiens OX=9606 GN=PUM3 PE=1 SV=3	FALSE	27	110	48	27	82.6482	95.7102	103.977	94.1243	104.285	82.3223	98.8172	110.058	104.106	147.122	95.0531	97.0632	119.524	93.7415	75.4433	96.0038	97.6807	124.66	93.0142	97.0141	122.309	93.6422	109.791	111.81	73.1914	95.6	86.2853	108.985	86.0896	94.3555	103.171	102.402	85.0754	112.37	149.419	83.0345	121.305	109.885	109.676	96.2521	65.2337	88.7241	116.75
P30153	Serine/threonine-protein phosphatase 2A 65 kDa regulatory subunit A alpha isoform OS=Homo sapiens OX=9606 GN=PPP2R1A PE=1 SV=4	FALSE	36	342	69	27	86.3398	106.836	104.64	97.6699	91.9685	106.276	108.196	115.553	101.284	82.0275	91.7825	96.9388	101.036	104.462	101.609	103.381	101.239	87.7591	116.43	89.7985	104.369	90.6021	96.4987	105.712	101.673	102.625	105.629	100.118	96.3005	94.3012	108.96	97.9853	90.0391	89.8357	115.062	80.783	95.6731	89.9045	94.2156	98.6348	103.166	104.617	102.949
P98088	Mucin-5AC OS=Homo sapiens OX=9606 GN=MUC5AC PE=1 SV=4	FALSE	29	47	11	27	270.485	58.7647	60.1641	71.4292	440.167	55.3318	63.6031	56.6397	66.6914	63.1945	60.7982	65.725	63.1671	58.8257	54.2922	90.7217	61.5516	63.0072	58.5396	56.9756	60.4985	61.5129	60.2121	55.0399	236.052	500.709	58.3035	46.2788	62.5465	57.3046	54.885	106.584	55.4346	49.9445	52.3905	52.2571	54.5478	91.0976	50.0559	49.3436	435.948	62.257	44.7871
Q9UPY3	Endoribonuclease Dicer OS=Homo sapiens OX=9606 GN=DICER1 PE=1 SV=3	FALSE	27	63	20	27	92.8328	97.7529	87.2246	128.628	90.2179	94.868	106.849	93.1054	94.7092	89.7071	93.468	107.559	102.766	115.798	105.857	98.658	62.7576	86.4706	95.6363	113.387	102.595	78.7556	102.54	137.723	120.372	144.909	91.6405	80.1519	81.9171	112.557	93.043	95.5441	115.379	92.1066	95.4084	88.8474	126.29	115.102	102.83	89.2619	123.732	106.44	68.1261
O15438	Canalicular multispecific organic anion transporter 2 OS=Homo sapiens OX=9606 GN=ABCC3 PE=1 SV=3	FALSE	28	74	26	27	87.6276	52.8861	111.535	93.7658	168.611	102.568	88.03	110.551	193.789	101.152	126.586	67.3111	56.9225	68.6002	82.9028	87.1609	219.855	109.161	62.7309	63.3549	84.4204	97.0123	72.2521	72.2961	64.4253	266.639	92.191	63.9613	102.101	81.624	53.069	94.9066	60.6427	59.5247	53.5419	188.371	65.0677	103.763	192.436	183.252	46.1907	107.011	129.461
Q9Y450	HBS1-like protein OS=Homo sapiens OX=9606 GN=HBS1L PE=1 SV=1	FALSE	27	78	50	27	103.159	122.922	90.0907	84.2884	115.256	112.794	106.801	64.4546	93.2934	76.0946	84.2244	91.151	165.408	87.1208	101.905	101.038	86.4131	85.4197	106.04	121.395	119.556	103.892	78.9639	94.1542	117.709	78.9232	80.5063	105.939	88.7035	111.494	122.836	98.0553	77.5476	107.965	88.2094	239.932	89.4118	94.7918	76.8369	96.24	96.9636	95.5423	64.5942
Q96KP1	Exocyst complex component 2 OS=Homo sapiens OX=9606 GN=EXOC2 PE=1 SV=1	FALSE	27	68	34	27	113.484	75.047	116.154	105.347	83.289	109.379	91.1091	108.923	106.465	101.32	94.9584	116.193	106.251	95.4924	82.1574	94.4297	85.1975	84.2687	76.1004	98.9387	108.927	121.416	96.7268	102.182	98.968	126.444	117.727	93.8686	98.0164	100.31	92.7684	98.1404	99.1739	102.433	101.04	138.154	109.885	114.475	123.013	92.6898	94.252	82.7246	78.6492
O43390	Heterogeneous nuclear ribonucleoprotein R OS=Homo sapiens OX=9606 GN=HNRNPR PE=1 SV=1	FALSE	36	394	55	27	96.3711	96.6832	110.714	94.57	95.7347	108.306	106.805	109.711	96.0856	95.0596	99.3538	88.4217	97.799	110.894	91.2727	102.219	81.9518	98.5011	107.262	103.912	91.7317	95.1706	99.3502	121.229	98.3772	85.5201	102.044	99.4261	108.845	95.2007	108.429	103.05	81.7798	118.18	132.013	98.5889	104.629	83.9397	116.86	95.8464	119.623	99.4998	95.9385
Q9ULV4	Coronin-1C OS=Homo sapiens OX=9606 GN=CORO1C PE=1 SV=1	FALSE	28	220	55	27	100.059	91.1587	96.9029	76.6978	94.8869	106.801	100.092	99.6629	93.1406	101.385	108.453	108.652	82.0775	115.655	119.48	104.896	78.2876	85.1015	100.408	109.497	99.2917	97.6343	100.132	93.1881	96.5238	77.3932	81.8102	98.1111	97.5501	95.1339	196.508	93.4299	99.4618	91.6708	62.1876	100.047	84.9867	89.3971	88.3213	73.6021	121.749	122.139	77.7771
Q9UIQ6	Leucyl-cystinyl aminopeptidase OS=Homo sapiens OX=9606 GN=LNPEP PE=1 SV=3	FALSE	27	93	31	27	94.9069	62.6867	79.98	94.0696	66.4996	109.568	101.207	86.4834	127.571	132.585	110.267	192.397	85.103	71.6675	97.5903	87.4192	102.966	86.5528	84.0603	138.627	87.005	102.711	101.911	124.225	79.3343	76.598	137.991	96.1616	116.3	70.3302	84.0113	111.216	134.662	109.802	102.752	140.251	78.2852	103.313	70.4162	106.667	116.294	87.1879	92.2913
P27797	Calreticulin OS=Homo sapiens OX=9606 GN=CALR PE=1 SV=1	FALSE	27	520	75	27	105.074	120.102	90.4359	83.3982	92.0311	108.524	102.559	105.284	86.8109	68.0288	94.1248	95.9659	107.711	104.256	123.246	112.448	126.99	130.453	92.065	83.1828	87.4592	85.6156	74.0187	86.2079	115.934	103.769	104.213	119.139	92.0967	79.7973	115.256	103.803	97.2438	119.165	98.6826	98.3806	89.1839	72.8428	109.99	143.624	104.656	79.4843	103.364
P07954	Fumarate hydratase, mitochondrial OS=Homo sapiens OX=9606 GN=FH PE=1 SV=3	FALSE	27	293	65	27	82.2603	83.2952	96.8884	137.024	76.2221	97.0534	102.396	107.429	97.7915	79.8571	95.2205	142.462	83.9016	127.654	89.055	101.49	102.985	96.6436	120.802	87.4075	92.8339	89.0949	90.0069	92.0398	100.399	78.4367	101.148	105.425	107.448	137.773	88.2519	109.304	99.602	88.917	121.03	90.9454	92.522	90.2628	75.9622	157.699	83.608	71.5236	109.947
Q86TU7	Actin-histidine N-methyltransferase OS=Homo sapiens OX=9606 GN=SETD3 PE=1 SV=1	FALSE	28	79	53	27	137.756	92.9627	71.1222	88.1685	112.088	107.742	92.8632	79.6221	117.701	83.4522	98.8008	79.9159	161.289	82.03	92.4251	102.062	63.4769	87.2045	93.146	117.723	106.694	130.13	100.07	96.7903	84.9473	118.801	102.02	81.9257	118.597	116.379	82.8973	99.1972	88.6668	123.381	98.6983	91.302	143.759	123.182	110.844	84.3953	115.409	101.941	80.1886
O00231	26S proteasome non-ATPase regulatory subunit 11 OS=Homo sapiens OX=9606 GN=PSMD11 PE=1 SV=3	FALSE	27	196	70	27	96.9611	107.164	94.4828	100.229	112.903	96.159	114.789	109.925	93.8663	81.2488	92.7828	82.9926	104.66	114.759	94.9703	102.107	95.2376	98.4758	106.042	95.5005	113.404	95.5015	106.192	111.299	107.409	85.7693	89.7073	101.884	93.1446	95.907	108.347	96.1795	100.454	110.374	104.188	83.2206	108.582	108.14	92.2111	90.8355	93.928	101.846	91.0472
O94822	E3 ubiquitin-protein ligase listerin OS=Homo sapiens OX=9606 GN=LTN1 PE=1 SV=6	FALSE	27	53	18	27	110.356	85.8173	69.3039	71.9576	115.782	124.168	72.9138	107.977	119.564	120.767	114.874	117.034	68.4443	95.3848	96.5451	109.11	86.2706	103.37	138.333	64.1147	89.2942	113.789	128.526	83.971	94.4596	96.7986	84.5999	93.3852	118.509	108.703	103.674	92.2018	115.053	88.9917	72.1208	118.728	88.6266	118.791	85.1958	101.016	124.695	91.8191	70.6648
Q86X10	Ral GTPase-activating protein subunit beta OS=Homo sapiens OX=9606 GN=RALGAPB PE=1 SV=1	FALSE	27	59	27	27	85.9247	97.4632	104.877	117.195	101.987	100.702	93.7489	102.649	99.501	101.181	93.9085	89.027	118.476	109.511	80.1802	103.668	100.956	105.506	91.4161	105.882	92.7765	124.044	97.8533	107.969	86.9468	116.486	81.8937	83.0169	121.619	97.1124	87.7411	98.781	75.8121	90.3466	119.753	114.531	96.6406	139.519	129.041	108.972	101.193	97.0476	94.2285
Q99797	Mitochondrial intermediate peptidase OS=Homo sapiens OX=9606 GN=MIPEP PE=1 SV=2	FALSE	28	94	50	27	80.8256	85.5373	88.9562	105.285	93.9086	75.3062	116.46	93.9464	167.218	116.411	129.654	62.0546	92.3628	109.864	84.0771	98.1327	111.928	91.2785	76.8326	85.2314	99.2524	138.712	103.707	132.625	80.2679	96.1202	83.2601	82.5553	149.4	83.1811	88.5366	97.1116	57.4805	121.653	65.3912	149.589	117.824	167.643	151.914	104.571	71.8611	82.3495	76.6029
P08195	4F2 cell-surface antigen heavy chain OS=Homo sapiens OX=9606 GN=SLC3A2 PE=1 SV=3	FALSE	27	205	48	27	90.8275	91.5537	111.643	89.9239	78.1702	142.56	128.163	131.761	62.7082	92.6461	123.322	89.481	93.1142	92.9664	84.6417	96.5175	130.632	71.8037	122.308	163.331	69.7276	60.686	112.086	152.121	70.465	74.0215	97.2174	112.843	78.8455	115.641	61.8361	106.436	203.485	118.43	100.415	129.947	70.704	72.496	78.4162	72.4931	73.961	113.498	86.6407
P61221	ATP-binding cassette sub-family E member 1 OS=Homo sapiens OX=9606 GN=ABCE1 PE=1 SV=1	FALSE	27	208	51	27	73.8185	124.576	119.078	109.556	126.457	104.146	116.179	92.6335	101.191	72.3914	92.4727	82.0856	107.609	82.5395	85.7425	109.525	90.5245	80.5098	126.714	135.406	91.0854	95.4654	100.462	99.7994	102.189	80.171	101.543	108.556	95.0551	83.773	110.795	97.9516	100.572	110.824	139.4	90.3691	92.3964	101.585	101.546	91.9002	117.623	77.3305	94.136
P98160	Basement membrane-specific heparan sulfate proteoglycan core protein OS=Homo sapiens OX=9606 GN=HSPG2 PE=1 SV=4	FALSE	27	39	9	27	87.2518	83.2622	74.895	80.9436	214.03	134.254	94.4331	77.7926	77.5203	77.7269	111.862	137.987	74.2066	93.7792	82.9994	97.0553	116.47	103.424	90.0234	92.5293	100.497	84.9732	89.7077	80.1239	132.74	115.112	114.7	98.6412	94.7484	87.1922	90.4825	108.636	115.995	89.1685	85.8315	94.692	85.8177	74.9908	108.031	114.918	119.852	102.005	87.2433
P48735	Isocitrate dehydrogenase [NADP], mitochondrial OS=Homo sapiens OX=9606 GN=IDH2 PE=1 SV=2	FALSE	28	253	61	27	133.606	86.096	68.2418	77.9571	83.4336	86.624	93.9491	75.1106	165.22	159.694	74.4999	42.287	90.5282	174.34	94.6541	93.7588	81.5904	187.882	77.0026	47.2593	79.3896	136.442	73.5679	92.7335	85.8667	83.1364	69.4524	52.5267	255.866	122.186	46.2031	108.896	44.4293	59.5157	74.6967	156.882	88.9815	93.8977	151.386	318.512	56.6163	118.748	98.4333
Q08AM6	Protein VAC14 homolog OS=Homo sapiens OX=9606 GN=VAC14 PE=1 SV=1	FALSE	27	79	42	27	136.114	89.7032	110.673	117.585	88.9106	91.7899	94.8018	61.2051	105.275	118.03	76.8938	86.0168	161.963	84.9525	72.541	103.545	73.2201	96.5158	86.8306	85.0259	95.9193	79.4029	85.3925	128.064	82.6924	154.832	99.849	90.1088	90.725	100.78	152.412	98.2303	73.8732	101.244	81.6892	93.6114	114.943	106.048	98.5022	94.7774	97.6321	114.431	95.1534
O94901	SUN domain-containing protein 1 OS=Homo sapiens OX=9606 GN=SUN1 PE=1 SV=3	FALSE	28	77	49	27	84.4975	109.045	100.461	86.959	88.5099	101.625	84.5325	81.4522	78.0917	126.308	130.128	133.415	123.01	72.8106	98.8483	100.306	79.4029	95.6928	111.643	146.672	67.5539	95.2424	169.684	128.917	87.3962	70.0784	91.1998	80.0187	79.576	127.793	59.5682	109.562	121.086	93.4124	89.1225	75.455	77.2413	49.457	82.2165	107.476	159.27	139.26	125.081
Q06124	Tyrosine-protein phosphatase non-receptor type 11 OS=Homo sapiens OX=9606 GN=PTPN11 PE=1 SV=3	FALSE	27	112	52	27	108.807	115.198	99.6576	83.9418	95.9321	99.9787	102.049	100.831	94.5988	102.735	95.4126	93.3671	102.039	107.89	97.9741	99.5876	71.566	96.1832	94.5118	110.116	120.681	98.7742	109.041	102.016	96.7679	99.7383	103.3	90.0542	115.111	91.4908	101.351	99.2982	92.0299	93.4198	97.5472	87.7435	118.244	98.9554	90.1133	82.4155	86.7019	121.679	83.7123
Q9HAU5	Regulator of nonsense transcripts 2 OS=Homo sapiens OX=9606 GN=UPF2 PE=1 SV=1	FALSE	27	67	26	27	103.122	95.9703	99.1925	107.047	100.781	86.1958	116.395	105.968	98.4971	104.09	82.4905	109.227	110.089	97.5309	91.3095	92.0934	87.9521	127.044	99.6708	102.935	93.8555	102.971	111.151	85.6842	85.0505	90.194	113.914	87.8238	107.311	102.386	102.32	99.7369	72.1436	104.346	100.825	98.7168	110.751	114.129	116.124	89.5215	103.416	109.883	103.163
P42356	Phosphatidylinositol 4-kinase alpha OS=Homo sapiens OX=9606 GN=PI4KA PE=1 SV=4	FALSE	27	46	17	27	103.581	105.479	106.057	94.29	111.605	117.931	82.6668	89.7489	101.716	113.33	104.695	104.131	87.2753	87.4145	94.2135	95.8656	81.1354	90.4647	111.193	98.7475	101.415	100.057	143.367	106.038	100.039	85.8539	83.5395	82.7381	80.1426	118.835	115.17	101.265	139.013	114.178	105.637	114.491	68.3044	107.515	98.4816	79.8415	88.2979	96.3615	78.6679
P62191	26S proteasome regulatory subunit 4 OS=Homo sapiens OX=9606 GN=PSMC1 PE=1 SV=1	FALSE	29	182	67	27	105.148	118.771	94.9332	101.918	100.098	94.1091	100.041	100.704	100.023	84.958	97.7428	87.3949	97.6744	108.662	105.715	102.107	97.0002	94.1711	106.671	103.134	116.328	89.1993	95.8129	100.601	108.469	84.9035	93.0865	101	95.2957	99.4444	118.738	96.1461	101.357	110.411	101.126	80.7775	96.7815	99.5892	90.8733	88.9889	106.155	96.1344	97.1782
Q9NQW7	Xaa-Pro aminopeptidase 1 OS=Homo sapiens OX=9606 GN=XPNPEP1 PE=1 SV=3	FALSE	28	162	60	27	113.462	99.4847	89.8516	98.0577	113.566	86.4133	101.186	84.2811	103.761	79.7913	100.129	68.1498	167.089	132.486	63.8258	98.4664	88.7981	88.1245	86.958	84.6501	129.715	97.4705	86.9366	89.0187	103.49	97.2727	115.125	132.579	115.571	93.2051	91.0677	100.017	96.9678	134.558	77.677	103.122	112.534	87.2295	86.3913	156.185	83.5446	59.1231	156.346
Q96FV9	THO complex subunit 1 OS=Homo sapiens OX=9606 GN=THOC1 PE=1 SV=1	FALSE	27	81	53	27	102.582	73.4655	118.594	95.929	127.462	69.4028	113.526	109.117	105.229	120.715	87.0422	75.0202	128.401	91.4467	85.0039	97.0641	93.9367	92.2919	104.463	105.524	95.0842	88.4785	89.7403	122.59	92.5399	88.0016	131.21	92.8715	96.9197	98.632	105.875	101.842	73.499	105.031	105.2	90.1696	109.794	92.5841	128.374	86.3	93.7887	109.259	123.728
Q96PK6	RNA-binding protein 14 OS=Homo sapiens OX=9606 GN=RBM14 PE=1 SV=2	FALSE	27	149	52	27	97.5369	112.218	108.928	86.2655	103.388	105.211	103.439	116.118	87.1161	96.7907	94.3821	100.884	92.4841	90.4416	104.85	99.9474	104.303	104.101	108.791	108.413	89.9358	95.0814	93.3611	107.175	94.4	84.6946	103.174	95.0344	105.496	95.9122	108.973	101.154	93.5393	110.246	96.9133	113.445	113.721	97.0029	100.274	93.7564	108.614	104.323	105.625
Q8IWV8	E3 ubiquitin-protein ligase UBR2 OS=Homo sapiens OX=9606 GN=UBR2 PE=1 SV=1	FALSE	27	38	18	27	105.607	115.873	116.503	120.848	91.1472	84.9301	80.4579	82.6213	106.054	84.9964	96.7674	105.89	106.008	94.6525	108.158	99.4869	98.0271	101.763	110.812	104.256	104.949	133.914	92.9495	84.2764	113.719	82.2705	96.2472	77.2396	103.237	81.5636	120.372	94.4028	97.4453	96.7205	112.346	148.036	105.356	104.151	104.694	77.8409	97.4794	93.7103	75.1007
Q8N1G2	Cap-specific mRNA (nucleoside-2'-O-)-methyltransferase 1 OS=Homo sapiens OX=9606 GN=CMTR1 PE=1 SV=1	FALSE	27	54	35	27	106.399	90.7848	114.643	98.5361	86.9434	100.859	95.3371	94.9892	89.4645	106.943	98.3787	119.81	111.868	106.348	76.8663	101.829	86.1277	95.8433	102.183	119.088	65.5901	126.84	97.0879	151.112	82.1461	67.3095	95.862	78.6557	124.585	89.955	114.563	103.051	94.1925	93.4316	147.312	79.9274	101.376	92.2246	97.4633	76.7947	99.0727	90.7012	99.8891
Q9BZF1	Oxysterol-binding protein-related protein 8 OS=Homo sapiens OX=9606 GN=OSBPL8 PE=1 SV=3	FALSE	30	96	39	27	107.584	154.667	142.497	81.2868	93.1361	112.363	114.294	61.6633	93.5617	78.6935	93.5034	116.136	85.9056	60.1673	107.636	96.9051	54.4372	98.1613	82.5072	127.698	97.4567	102.675	152.2	115.114	87.95	78.9567	89.365	57.5822	86.8557	90.3544	181.196	97.4898	75.1443	99.9555	88.3207	95.789	115.656	125.681	58.4717	70.1364	103.196	120.502	108.302
Q9UI26	Importin-11 OS=Homo sapiens OX=9606 GN=IPO11 PE=1 SV=1	FALSE	27	72	35	27	87.8818	126.467	124.534	97.3082	103.931	92.9339	101.734	88.8582	113.977	78.3495	92.1406	122.738	92.0571	101.548	78.2403	97.3018	69.7433	78.0837	110.807	142.171	128.776	93.0917	96.3231	111.082	94.9355	61.7535	83.8284	97.3918	89.3724	89.7125	162.246	90.6819	86.4141	138.995	88.0593	100.757	102.863	99.2248	68.9581	95.8398	113.923	81.3963	91.7191
Q9NUQ8	ATP-binding cassette sub-family F member 3 OS=Homo sapiens OX=9606 GN=ABCF3 PE=1 SV=2	FALSE	27	80	44	27	105.803	92.179	112.336	103.943	107.16	79.1213	102.702	90.2371	108.01	97.7964	90.8265	115.997	111.178	109.509	79.5943	93.6083	103.922	111.52	92.9908	101.357	128.814	107.686	108.11	87.7008	88.9523	64.8292	85.0644	90.1888	97.838	116.451	115.578	98.9974	88.4611	100.655	138.724	113.371	88.765	113.772	123.147	90.9875	78.826	112.07	76.3991
O95786	Antiviral innate immune response receptor RIG-I OS=Homo sapiens OX=9606 GN=DDX58 PE=1 SV=2	FALSE	27	54	33	27	73.2385	66.0713	114.069	148.758	58.3032	267.39	52.3225	77.2902	56.6556	92.3627	111.593	226.542	39.2963	71.4736	57.1251	87.5092	81.8301	145.322	83.0323	82.1894	82.1045	71.0077	75.5618	66.3885	159.567	108.369	182.247	115.782	74.7613	98.259	66.5922	106.985	107.504	66.0534	57.0831	84.8278	67.5346	67.3133	83.7635	64.408	58.5403	150.545	92.0476
O43847	Nardilysin OS=Homo sapiens OX=9606 GN=NRDC PE=1 SV=3	FALSE	27	79	24	27	80.9943	150.634	71.7953	141.663	128.486	74.4189	84.3233	81.7824	125.366	72.8535	79.6598	93.1758	114.138	78.3582	116.677	105.674	68.7393	76.9184	81.9071	174.757	113.27	83.3868	112.65	93.6777	136.838	72.3055	73.8999	95.0462	82.3672	107.263	134.718	92.2552	110.118	128.662	74.5968	111.478	89.8652	106.363	82.4373	66.1562	113.001	93.6182	120.92
Q9UP83	Conserved oligomeric Golgi complex subunit 5 OS=Homo sapiens OX=9606 GN=COG5 PE=1 SV=3	FALSE	27	71	43	27	99.1034	82.5239	99.4637	98.1293	92.6285	95.8772	96.3895	90.6335	99.8541	94.7567	106.194	121.544	119.085	105.464	99.2873	99.0658	96.5632	96.0557	91.4662	99.9408	101.455	104.55	103.067	106.899	99.0723	107.136	105.51	88.9505	92.6475	113.396	92.2559	101.035	91.8633	98.0256	105.709	123.482	109.895	96.5202	86.4154	105.094	98.4324	89.5843	115.937
Q8IWA0	WD repeat-containing protein 75 OS=Homo sapiens OX=9606 GN=WDR75 PE=1 SV=1	FALSE	27	93	38	27	83.7875	111.119	113.467	92.3267	101.005	90.1343	106.655	74.5411	95.6367	113.321	108.497	98.1394	121.466	101.065	90.9303	97.91	97.6996	105.848	100.366	109.792	110.243	114.371	105.331	109.73	78.4087	76.178	88.709	91.4145	101.97	97.9106	112.725	99.3048	91.5436	118.825	134.917	76.0644	102.476	97.9168	97.8691	95.0364	109.847	113.395	97.0498
Q8NC51	Plasminogen activator inhibitor 1 RNA-binding protein OS=Homo sapiens OX=9606 GN=SERBP1 PE=1 SV=2	FALSE	27	221	55	27	136.135	133.761	78.6763	92.4176	134.423	82.0285	94.0235	82.1827	113.553	80.2555	78.4153	70.5732	78.2982	101.907	146.474	96.8759	114.402	99.5873	111.353	98.4834	102.074	85.7818	83.8783	98.3113	108.835	91.6122	100.534	121.485	95.9678	89.8587	102.055	95.7804	119.487	118.498	63.761	97.7622	86.0726	108.613	95.1405	98.6323	97.9903	74.9471	128.609
Q15057	Arf-GAP with coiled-coil, ANK repeat and PH domain-containing protein 2 OS=Homo sapiens OX=9606 GN=ACAP2 PE=1 SV=3	FALSE	27	55	48	27	98.753	94.0746	82.5429	118.656	88.1908	87.2598	119.562	95.3981	93.1795	119.318	99.9764	118.823	103.742	103.962	80.0217	96.5395	102.899	105.933	78.1497	105.503	116.192	109.602	92.7971	110.052	102.217	75.9352	90.431	117.835	86.8829	91.4758	115.977	98.1194	102.177	90.0586	86.2909	90.9534	98.3707	90.5923	94.5349	149.826	102.806	105.034	103.528
Q13823	Nucleolar GTP-binding protein 2 OS=Homo sapiens OX=9606 GN=GNL2 PE=1 SV=1	FALSE	27	62	38	27	74.2458	91.7593	125.681	122.745	106.131	87.4177	88.469	129.802	123.598	100.076	99.3508	75.6814	111.119	79.0709	90.8778	93.9744	90.8782	97.7627	128.777	125.25	120.25	104.214	128.404	72.771	99.6858	54.685	87.6027	94.9668	81.4066	82.153	127.795	103.399	94.325	122.013	139.69	83.44	89.2145	101.87	82.3387	82.6667	88.1452	121.503	123.604
P20042	Eukaryotic translation initiation factor 2 subunit 2 OS=Homo sapiens OX=9606 GN=EIF2S2 PE=1 SV=2	FALSE	26	193	74	26	93.0297	103.947	105.465	96.7172	105.103	107.615	82.1926	85.8852	94.07	116.396	114.949	92.3169	109.62	94.5713	93.3062	104.816	95.6294	83.0621	108.724	127.655	96.8982	90.1266	81.7598	77.709	108.315	95.206	126.28	85.9763	111.43	101.55	106.168	103.511	91.6637	90.9848	101.273	117.877	113.19	90.5141	114.058	100.467	82.6765	105.297	109.913
P55084	Trifunctional enzyme subunit beta, mitochondrial OS=Homo sapiens OX=9606 GN=HADHB PE=1 SV=3	FALSE	26	233	66	26	83.5363	86.7266	81.8968	93.3852	70.8413	105.615	92.4626	91.7576	96.9218	151.376	108.479	108.565	110.467	110.525	112.216	95.2294	127.452	136.085	78.0094	70.9393	72.2907	107.645	86.3938	94.4314	83.104	115.483	104.829	93.2346	107.115	97.8438	124.734	100.409	133.51	106.354	56.8222	151.505	78.5484	92.8693	83.4602	91.1791	125.422	106.136	74.7306
P42166	Lamina-associated polypeptide 2, isoform alpha OS=Homo sapiens OX=9606 GN=TMPO PE=1 SV=2	FALSE	37	234	76	26	83.6769	95.389	112.284	83.5669	119.625	93.1093	143.711	94.8466	82.9669	85.2952	115.417	94.6828	77.5478	80.3187	130.474	107.09	70.7848	96.7593	103.464	123.688	99.1064	114.887	99.8098	140.191	91.2636	62.1668	126.649	86.2432	94.9728	94.4417	100.385	95.1874	73.5057	99.804	108.111	75.2499	172.464	75.0288	74.3202	71.4427	129.103	134.985	82.6404
P33121	Long-chain-fatty-acid--CoA ligase 1 OS=Homo sapiens OX=9606 GN=ACSL1 PE=1 SV=1	FALSE	28	99	45	26	102.227	58.6305	133.014	62.1716	70.6411	140.029	103.663	81.1761	149.037	79.7228	75.0139	61.1371	121.44	163.565	97.9168	100.615	56.5161	41.6461	82.4293	82.782	71.5737	145.07	119.885	143.702	51.8415	210.936	73.8411	89.1205	140.335	88.769	107.066	94.4878	130.604	62.0202	114.968	168.799	54.468	83.7377	76.6957	158.109	54.7907	49.8171	105.142
Q86UE4	Protein LYRIC OS=Homo sapiens OX=9606 GN=MTDH PE=1 SV=2	FALSE	26	101	54	26	113.66	115.644	90.8607	102.908	77.0956	99.4714	105.108	77.0222	89.3843	129.305	85.6078	76.4623	119.049	67.8719	150.174	100.376	139.816	80.9444	84.2919	88.4812	61.6147	96.1638	81.2756	100.997	75.3191	126.668	115.387	93.0321	156.502	76.8493	124.62	98.0374	105.764	94.6535	82.6183	121.385	88.0638	102.799	112.581	117.702	80.6325	96.6412	83.835
P36952	Serpin B5 OS=Homo sapiens OX=9606 GN=SERPINB5 PE=1 SV=2	FALSE	26	272	74	26	136.651	42.5633	274.318	348.386	41.4331	41.3059	63.0715	69.3273	69.8477	68.9658	127.897	73.5453	37.6378	53.7012	52.282	99.068	110.503	37.9838	75.0981	100.635	69.233	35.9593	88.5838	74.5396	92.4568	92.8362	380.945	167.096	40.3464	81.7497	37.5196	114.514	131.561	53.0209	129.649	80.6375	30.6661	76.9028	82.4467	47.92	30.6098	78.9533	197.529
Q9NXE4	Sphingomyelin phosphodiesterase 4 OS=Homo sapiens OX=9606 GN=SMPD4 PE=1 SV=3	FALSE	26	64	38	26	98.4075	95.4392	114.496	91.2361	95.2258	87.2056	82.8155	84.0311	92.2863	124.23	107.13	106.687	117.898	106.464	100.242	96.2064	91.4219	117.161	89.6102	112.667	78.1422	118.285	104.384	119.04	81.2026	94.4893	89.2557	103.636	104.173	98.2726	99.1413	99.1182	99.0686	108.067	89.849	93.9033	100.768	93.8915	108.87	105.559	104.926	96.5408	104.777
Q5JTZ9	Alanine--tRNA ligase, mitochondrial OS=Homo sapiens OX=9606 GN=AARS2 PE=1 SV=1	FALSE	26	72	38	26	116.112	70.7151	109.972	103.806	92.1623	100.665	100.159	93.0077	96.0164	122.098	85.505	96.2783	113.624	111.425	91.4412	97.0126	118.166	102.722	101.531	67.8576	110.251	99.2001	81.1953	156.217	76.0327	70.3527	93.1831	129.377	98.8912	82.5531	110.077	102.393	90.008	100.534	132.16	90.5025	104.976	91.1057	104.82	97.5951	93.9182	86.529	119.292
P46379	Large proline-rich protein BAG6 OS=Homo sapiens OX=9606 GN=BAG6 PE=1 SV=2	FALSE	26	93	35	26	93.3698	112.557	55.317	87.8388	117.369	112.433	81.5646	106.251	86.0034	110.106	103.54	138.098	102.413	105.276	88.7638	99.0986	92.9221	107.798	112.884	117.528	93.6439	98.1292	96.5044	116.579	105.172	73.8938	84.7978	83.6401	102.895	108.525	104.629	100.459	116.022	112.505	116.099	88.7299	93.8336	75.0093	91.4674	102.73	101.776	100.736	102.591
Q9NWH9	SAFB-like transcription modulator OS=Homo sapiens OX=9606 GN=SLTM PE=1 SV=2	FALSE	26	78	26	26	97.3031	95.4251	130.041	101.978	104.765	101.687	97.7296	92.4839	99.1204	122.339	95.8866	99.6015	79.9896	64.8159	120.665	96.1699	106.071	107.516	105.612	96.9258	90.8915	85.2794	108.824	102.488	78.4382	92.9394	100.739	104.713	88.7094	119.754	105.63	105.472	104.052	121.349	46.5366	117.679	94.8004	83.8064	107.884	98.2054	104.699	109.884	107.833
Q92541	RNA polymerase-associated protein RTF1 homolog OS=Homo sapiens OX=9606 GN=RTF1 PE=1 SV=4	FALSE	27	68	34	26	107.772	72.3979	113.158	104.383	107.966	99.3612	83.5525	142.361	99.1159	90.8783	75.5001	95.4137	83.7431	93.494	132.076	98.8266	75.9582	101.833	108.083	108.933	98.3177	90.7777	114.035	123.101	85.8882	67.776	83.8937	112.914	78.1683	108.194	147.309	94.8198	100.047	84.946	96.5226	100.312	91.1027	78.3598	95.277	91.0247	107.706	96.3876	125.855
O43175	D-3-phosphoglycerate dehydrogenase OS=Homo sapiens OX=9606 GN=PHGDH PE=1 SV=4	FALSE	26	355	60	26	161.135	82.5151	172.119	81.7099	70.4973	73.4066	164.556	107.551	60.639	109.034	101.43	68.4098	122.917	60.5103	60.4675	103.103	103.631	51.6586	175.756	96.4744	67.7675	82.2761	96.2348	86.9258	97.7422	73.077	136.913	123.318	100.086	112.87	88.8683	106.402	101.335	51.0364	193.558	102.916	91.6369	50.707	60.6863	63.596	101.736	65.6883	130.405
P05556	Integrin beta-1 OS=Homo sapiens OX=9606 GN=ITGB1 PE=1 SV=2	FALSE	26	141	36	26	119.968	112.609	65.7771	76.2308	104.53	112.149	74.1658	97.8903	97.4888	102.46	86.5121	135.334	96.9287	87.4381	139.046	91.4728	95.5884	100.671	89.8603	99.7539	77.6982	66.2206	68.3161	63.0372	133.309	98.1266	92.5288	120.765	86.4793	100.835	199.401	107.409	82.1086	105.341	47.8326	63.8745	116.269	63.0957	96.6487	65.4204	138.273	99.8321	88.3045
P08758	Annexin A5 OS=Homo sapiens OX=9606 GN=ANXA5 PE=1 SV=2	FALSE	27	298	80	26	89.6003	136.05	104.935	89.3338	168.901	92.3776	121.67	91.9798	97.3577	71.1887	83.338	58.6498	64.5404	99.8409	129.301	100.937	89.8737	76.2068	77.9517	118.092	68.5649	64.8321	88.187	58.2709	168.873	93.6942	111.084	62.9262	118.46	76.6931	230.109	96.1808	124.485	100.416	57.0044	74.3081	81.1511	36.9511	40.4231	58.1982	147.78	49.9606	180.583
O95831	Apoptosis-inducing factor 1, mitochondrial OS=Homo sapiens OX=9606 GN=AIFM1 PE=1 SV=1	FALSE	26	232	54	26	95.8492	69.1426	105.999	88.5861	75.6758	71.0403	95.8231	93.6252	92.5206	219.448	84.9318	86.2548	111.759	121.473	91.7607	96.1116	98.5712	140.264	92.2369	78.032	78.4377	85.6654	83.7541	95.523	92.2516	109.732	112.682	115.101	101.518	102.387	94.0441	119.8	58.9126	95.5099	103.085	109.849	129.088	122.31	98.4852	160.257	92.2713	125.019	105.815
Q9UQB8	Brain-specific angiogenesis inhibitor 1-associated protein 2 OS=Homo sapiens OX=9606 GN=BAIAP2 PE=1 SV=1	FALSE	26	73	59	26	79.2514	113.562	65.7245	79.822	114.019	115.895	63.8443	126.342	89.5771	124.247	118.176	179.697	65.8383	75.7573	101.215	87.0323	84.2166	85.9242	117.182	119.159	81.081	82.5997	165.787	114.144	106.934	78.4536	73.023	76.7044	109.35	115.419	85.1988	104.823	174.81	84.038	79.8475	110.324	67.2127	65.9094	79.981	68.6886	76.6738	79.7815	52.6072
P17844	Probable ATP-dependent RNA helicase DDX5 OS=Homo sapiens OX=9606 GN=DDX5 PE=1 SV=1	FALSE	35	378	60	26	82.0416	127.694	107.044	88.5379	127.34	102.018	116.764	97.5999	92.7326	81.8746	104.876	79.1331	95.1626	80.5567	110.136	106.488	84.3883	132.679	144.383	96.7387	96.4835	96.9269	112.922	83.3708	106.43	79.8956	77.6582	75.4433	86.355	97.1511	132.502	96.6734	98.4287	110.119	145.39	93.2432	108.903	111.889	80.7003	61.9563	109.906	102.873	90.0563
P35900	SWISS-PROT:P35900 Tax_Id=9606 Gene_Symbol=KRT20 Keratin, type I cytoskeletal 20	TRUE	34	320	78	26	51.2429	66.2613	49.4627	48.8959	161.977	61.6465	98.5125	44.2056	121.609	127.703	240.248	148.555	70.8063	75.722	126.421	106.731	102.348	103.099	37.5482	34.3634	140.51	75.4909	155.645	38.6148	40.0726	305.899	65.6999	91.21	102.419	176.909	38.1072	92.0635	36.2936	105.772	42.7766	28.6377	118.869	104.771	86.6633	61.7297	40.0351	366.792	31.3044
O60506	Heterogeneous nuclear ribonucleoprotein Q OS=Homo sapiens OX=9606 GN=SYNCRIP PE=1 SV=2	FALSE	36	479	58	26	115.399	111.483	121.224	96.118	116.044	78.0609	118.28	67.5085	90.0397	93.8124	90.8699	84.899	109.952	110.327	97.579	98.4044	100.596	87.4308	134.565	104.844	112.55	110.891	80.9353	77.9123	109.747	99.7718	113.035	108.384	98.322	82.9724	76.8688	101.176	86.5099	74.3256	131.782	82.7241	138.338	121.003	110.438	91.1045	99.2209	115.07	86.4358
P08473	Neprilysin OS=Homo sapiens OX=9606 GN=MME PE=1 SV=2	FALSE	26	47	37	26	465.667	45.0569	29.8045	57.5387	48.6864	45.5222	49.1255	57.4653	47.2349	48.6553	53.4652	51.1305	92.5694	35.9139	382.954	89.211	NA	NA	NA	NA	NA	NA	NA	NA	NA	NA	NA	NA	NA	NA	NA	NA	45.644	42.96	72.3774	54.4623	71.4777	132.328	651.106	44.2613	30.5026	42.0154	47.1613
P43686	26S proteasome regulatory subunit 6B OS=Homo sapiens OX=9606 GN=PSMC4 PE=1 SV=2	FALSE	27	159	64	26	114.703	110.664	91.0211	106.525	97.031	88.8186	89.2189	96.0302	107.61	88.7404	92.7889	83.2944	113.126	119.642	98.3634	102.425	90.6355	93.1492	102.865	98.4202	115.428	105.391	108.845	109.588	107.693	84.5602	98.1169	95.0914	96.9504	92.3441	102.92	98.0026	103.952	116.791	111.134	75.2409	105.333	102.872	95.6692	87.6308	92.1817	99.0878	95.5813
P61978	Heterogeneous nuclear ribonucleoprotein K OS=Homo sapiens OX=9606 GN=HNRNPK PE=1 SV=1	FALSE	26	567	65	26	101.951	102.301	109.157	88.5668	100.382	93.6611	104.257	100.698	94.8165	88.7481	93.0707	101.471	100.27	98.3494	120.796	101.505	106.086	103.59	112.216	95.1713	98.4837	95.8003	89.9695	100.702	95.8243	76.449	117.864	102.508	98.6742	99.799	103.649	103.212	101.213	96.2839	110.922	94.6314	119.967	89.5964	111.983	87.3282	109.455	88.5731	113.816
Q9P1Y5	Calmodulin-regulated spectrin-associated protein 3 OS=Homo sapiens OX=9606 GN=CAMSAP3 PE=1 SV=2	FALSE	26	65	34	26	118.302	74.1811	107.057	102.012	95.3344	77.6301	96.7468	81.9801	106.494	86.5232	85.1804	85.5039	131.94	134.03	123.673	93.4125	110.972	114.595	97.6523	81.0335	89.8146	119.141	100.33	96.7218	99.5547	85.0767	86.523	129.991	122.347	81.0465	84.5584	100.643	72.9032	105.095	103.596	124.654	109.4	115.989	115.722	105.154	96.0856	100.856	99.6913
P49419	Alpha-aminoadipic semialdehyde dehydrogenase OS=Homo sapiens OX=9606 GN=ALDH7A1 PE=1 SV=5	FALSE	26	211	59	26	76.2339	101.75	126.756	129.358	72.6001	153.211	101.213	159.305	80.0378	117.28	76.843	103.311	46.0272	88.5448	66.1001	101.429	97.6539	139.675	106.473	84.6901	81.2645	81.3945	87.9757	149.798	75.3093	114.229	53.1987	179.146	92.9547	58.784	92.3104	105.143	127.242	49.7771	164.683	99.3572	90.8646	76.3923	87.9438	148.131	84.725	84.1935	82.2096
Q16204	Coiled-coil domain-containing protein 6 OS=Homo sapiens OX=9606 GN=CCDC6 PE=1 SV=2	FALSE	26	73	47	26	96.7189	90.1486	54.9008	113.478	93.573	106.455	88.683	103.48	94.2217	69.1206	116.906	115.862	101.913	128.215	133.135	93.1901	96.3033	104.616	85.4808	102.207	104.725	86.8619	103.908	95.629	99.5306	112.8	101.169	127.991	75.2573	118.472	85.3574	99.693	120.453	107.497	83.5305	73.2217	107.734	78.338	119.571	89.051	73.321	109.197	101.82
Q6NUM9	All-trans-retinol 13,14-reductase OS=Homo sapiens OX=9606 GN=RETSAT PE=1 SV=2	FALSE	26	79	51	26	116.656	83.7539	113.559	167.509	71.0578	55.5503	103.649	73.9975	106.299	105.581	78.9623	47.7436	196.701	109.746	69.9778	99.2565	151.234	128.867	84.5709	79.2919	87.2149	86.8147	97.0551	96.9554	73.4286	97.6349	114.8	130.399	110.318	59.7741	91.9403	109.7	59.1061	94.1561	130.358	111.529	85.1072	76.5359	108.227	72.4933	70.769	107.939	86.5521
Q9Y266	Nuclear migration protein nudC OS=Homo sapiens OX=9606 GN=NUDC PE=1 SV=1	FALSE	26	191	67	26	70.5802	139.544	82.8078	97.7708	142.848	106.652	117.388	85.6797	96.125	70.0919	82.0143	66.6799	106.891	103.74	128.853	102.334	69.7252	85.9992	117.172	112.988	113.966	88.2287	86.6531	90.2393	100.638	59.9051	79.1042	87.9236	118.857	69.7708	221.308	97.5237	82.3364	141.365	101.11	75.7897	93.3797	113.412	93.5709	85.5592	99.3678	80.2693	86.8351
O43252	Bifunctional 3'-phosphoadenosine 5'-phosphosulfate synthase 1 OS=Homo sapiens OX=9606 GN=PAPSS1 PE=1 SV=2	FALSE	27	117	63	26	122.163	149.642	82.8648	159.323	84.3373	101.104	98.8592	72.303	91.6271	73.1518	78.1068	110.984	86.1334	127.756	64.9724	96.6726	74.9922	75.4196	104.104	116.342	83.5911	90.422	128.865	114.4	86.2284	92.3963	58.6796	161.799	83.9074	106.735	120.478	101.64	98.2591	129.774	129.961	110.276	62.5423	72.518	91.7668	83.5103	119.673	69.8171	134.76
Q9H4M9	EH domain-containing protein 1 OS=Homo sapiens OX=9606 GN=EHD1 PE=1 SV=2	FALSE	40	250	85	26	77.95	77.1244	90.8621	125.96	92.6435	97.1298	89.9887	221.04	67.2424	79.7307	104.146	202.902	52.2958	66.071	61.5649	93.3484	93.5905	66.0755	99.1132	130.268	92.0003	91.7779	143.343	103.755	125.316	102.704	73.9122	93.1788	79.2038	102.169	99.0677	104.525	187.694	79.9827	67.3769	91.303	70.8486	76.427	90.4755	93.0846	58.797	93.5304	77.6759
O15231	Zinc finger protein 185 OS=Homo sapiens OX=9606 GN=ZNF185 PE=1 SV=3	FALSE	26	54	51	26	50.9313	62.5668	42.1349	55.6116	56.8249	397.874	37.7367	121.512	50.9738	77.3752	137.112	266.401	40.6152	34.4577	96.8274	71.0448	42.5834	47.132	83.2794	212.558	64.4773	55.7078	193.696	93.4697	44.1671	147.321	84.8905	83.1987	45.0559	241.165	46.2604	115.038	254.602	41.9078	69.346	66.8638	42.8648	58.0818	59.0479	55.2775	45.148	109.402	64.7218
Q15833	Syntaxin-binding protein 2 OS=Homo sapiens OX=9606 GN=STXBP2 PE=1 SV=2	FALSE	27	100	53	26	95.7278	102.001	90.5452	82.9095	84.3336	90.7268	96.0794	89.9214	124.022	91.2343	107.13	123.262	115.718	111.826	97.9266	96.6367	93.4657	101.739	88.0618	83.8179	109.319	147.84	128.529	84.9886	73.6788	95.7789	102.931	121.082	105.097	103.171	61.7389	98.7608	94.1697	114.452	39.5321	117.359	154.445	113.142	104.186	92.8647	55.5519	144.077	76.4348
O00186	Syntaxin-binding protein 3 OS=Homo sapiens OX=9606 GN=STXBP3 PE=1 SV=2	FALSE	26	85	44	26	122.68	60.9312	117.96	116.714	72.8821	88.3461	87.1058	92.0901	104.008	128.262	104.402	84.9122	86.4503	132.656	104.09	96.5107	94.8815	94.5544	96.4676	68.8914	95.494	88.9901	125.616	90.6218	73.631	106.779	131.057	131.208	110.726	107.552	80.8824	102.648	76.4199	105.295	97.8528	93.1892	118.88	100.063	81.0618	105.662	104.805	122.756	92.1826
Q9NXF1	Testis-expressed protein 10 OS=Homo sapiens OX=9606 GN=TEX10 PE=1 SV=2	FALSE	26	80	33	26	87.898	81.7687	109.014	108.29	90.9626	87.4943	116.3	93.1367	106.711	129.393	93.6584	102.152	83.6866	116.093	94.321	99.1211	87.9584	110.587	104.977	108.811	89.5208	108.658	93.5965	122.108	81.0892	80.6393	103.038	102.721	94.2059	94.4841	116.601	101.004	90.9813	106.162	129.285	107.8	95.6004	80.0989	109.761	109.878	93.029	82.1211	99.0924
Q16643	Drebrin OS=Homo sapiens OX=9606 GN=DBN1 PE=1 SV=4	FALSE	26	92	54	26	46.563	205.036	152.549	52.2116	74.4999	103.347	158.065	71.2184	50.1846	121.369	78.8738	98.2611	56.358	178.651	56.9121	95.9008	50.1214	110.437	68.5303	109.148	63.302	51.9217	107.579	191.262	96.5897	77.7665	148.314	82.872	55.6755	57.6443	231.295	97.5423	107.268	47.7895	139.976	67.7635	47.1372	54.7951	54.3863	53.1664	78.2166	80.0366	85.0477
P49189	4-trimethylaminobutyraldehyde dehydrogenase OS=Homo sapiens OX=9606 GN=ALDH9A1 PE=1 SV=3	FALSE	26	187	62	26	86.7351	89.7194	80.7564	125.803	75.7517	75.1892	106.389	114.456	119.318	93.3787	75.1561	61.0034	170.863	131.475	91.5857	102.42	82.0471	115.516	108.961	69.6839	63.7698	111.512	87.95	96.5607	90.7167	99.454	102.836	113.582	126.36	117.971	107.603	105.476	92.7771	95.4724	131.387	108.703	114.248	94.436	86.6372	124.393	101.993	70.9752	126.672
P06576	ATP synthase subunit beta, mitochondrial OS=Homo sapiens OX=9606 GN=ATP5F1B PE=1 SV=3	FALSE	26	959	71	26	91.6362	109.011	125.453	119.94	81.1082	92.226	103.042	101.416	103.346	108.661	85.4892	68.7208	101.866	119.279	89.8728	98.9335	105.493	103.13	109.903	87.6425	100.346	102.655	83.1201	106.528	97.7007	104.988	104.473	123.913	110.237	63.2789	97.1613	99.4302	75.4838	94.2963	138.041	114.302	97.1837	93.898	96.9186	98.5888	104.602	96.8252	133.162
P11172	Uridine 5'-monophosphate synthase OS=Homo sapiens OX=9606 GN=UMPS PE=1 SV=1	FALSE	26	135	59	26	70.0325	98.518	93.0134	90.8571	111.506	94.3882	107.433	96.2515	96.0676	115.812	103.907	104.331	121.644	108.341	86.2309	101.667	106.71	116.905	101.344	83.216	131.183	105.154	91.4612	94.1732	98.4073	81.7768	92.0718	90.9403	92.7327	124.884	92.3194	96.7204	98.4342	93.9375	128.644	107.662	115.134	137.355	119.305	124.946	69.9578	92.2711	70.7805
O76021	Ribosomal L1 domain-containing protein 1 OS=Homo sapiens OX=9606 GN=RSL1D1 PE=1 SV=3	FALSE	26	170	48	26	80.5622	119.772	108.398	92.333	101.775	90.3596	105.526	106.965	77.3227	113.223	107.581	84.9163	104.292	103.535	100.613	102.825	103.394	112.094	102.975	90.7034	102.878	79.1304	93.8461	114.355	76.2929	73.2385	100.525	119.287	96.3922	99.7121	129.747	105.431	82.23	116.382	121.527	82.0342	131.693	103.764	85.9151	83.2146	99.5285	118.982	102.409
Q8IWZ3	Ankyrin repeat and KH domain-containing protein 1 OS=Homo sapiens OX=9606 GN=ANKHD1 PE=1 SV=1	FALSE	44	96	26	26	94.3377	96.6842	123.804	96.6726	95.6486	89.3718	98.5012	89.9993	115.153	96.6562	103.537	124.357	96.3763	94.1418	90.3328	94.4264	89.294	113.57	115.573	101.719	109.416	96.8919	110.803	109.011	89.9858	74.0524	106.068	96.7122	98.111	98.864	94.8892	95.0383	83.5847	108.154	91.5297	119.311	99.5209	106.761	79.9218	99.8701	89.8992	98.8984	107.351
P48449	Lanosterol synthase OS=Homo sapiens OX=9606 GN=LSS PE=1 SV=1	FALSE	26	77	42	26	101.11	69.0168	88.7353	92.7393	81.4264	102.678	64.84	62.944	128.206	91.3805	162.715	91.0013	122.172	145.164	92.2522	103.619	110.845	102.2	97.2155	79.7492	88.9884	125.175	108.535	88.2779	65.641	82.8507	83.5814	98.3674	146.028	132.883	80.6587	109.004	73.9925	121.617	76.6692	76.0049	69.4011	187.336	101.036	175.767	86.4733	93.5053	104.841
Q92973	Transportin-1 OS=Homo sapiens OX=9606 GN=TNPO1 PE=1 SV=2	FALSE	35	239	53	26	88.4341	98.7241	119.216	102.785	97.0872	96.955	101.113	99.4295	102.681	95.2397	99.627	110.838	100.401	104.454	83.8397	99.1758	80.3634	82.9603	114.246	123.678	107.107	92.8097	104.926	129.536	98.25	80.9735	79.3454	102.167	96.8919	101.265	110.621	94.8597	75.5189	92.7678	111.443	99.7055	99.3177	93.3019	83.7978	126.398	116.628	77.549	92.9234
O60825	6-phosphofructo-2-kinase/fructose-2,6-bisphosphatase 2 OS=Homo sapiens OX=9606 GN=PFKFB2 PE=1 SV=2	FALSE	33	87	65	26	98.5885	64.4682	87.8844	282.435	70.7656	69.2382	58.5306	94.8288	103.498	66.1058	67.6078	82.8071	97.4136	197.802	59.2753	98.7511	74.3197	96.165	74.1634	135.544	98.6722	81.0312	124.385	109.766	96.0654	116.518	164.645	73.5523	110.577	82.212	61.8953	100.489	77.7614	90.233	92.3578	137.258	60.7848	71.3532	75.572	240.25	55.6048	90.4032	65.2942
O14672	Disintegrin and metalloproteinase domain-containing protein 10 OS=Homo sapiens OX=9606 GN=ADAM10 PE=1 SV=1	FALSE	26	65	47	26	88.9699	88.1025	85.933	120.566	101.532	86.6906	98.7129	114.207	96.9738	98.9216	91.3326	126.374	92.6084	109.117	105.729	94.229	91.1428	112.43	93.0826	48.9106	90.8842	97.7236	134.127	71.7103	115.514	126.68	104.7	107.149	79.1281	154.232	66.7253	105.861	175.812	95.4961	98.9913	105.26	105.642	80.3171	89.499	101.204	88.7172	109.778	87.0945
P00352	Retinal dehydrogenase 1 OS=Homo sapiens OX=9606 GN=ALDH1A1 PE=1 SV=2	FALSE	29	390	70	26	45.9466	56.9387	50.5594	107.939	174.28	105.926	199.788	32.0713	93.6895	100.972	115.039	42.4136	62.8206	41.8649	237.158	132.594	85.3485	86.3014	92.7211	61.5222	92.4826	215.247	96.7229	30.6305	67.7951	224.978	193.545	86.5923	85.6097	40.2783	36.3421	103.884	31.9201	106.811	131.432	164.022	88.859	98.7058	290.58	39.8648	76.7066	60.957	201.12
Q9H307	Pinin OS=Homo sapiens OX=9606 GN=PNN PE=1 SV=5	FALSE	26	98	37	26	115.831	98.7297	117.201	85.8671	88.9037	101.462	98.6185	98.2892	89.7084	104.52	98.1968	80.5116	88.3829	94.2766	142.141	97.36	122.691	112.525	99.5766	114.901	76.8352	105.225	81.034	99.3908	83.2915	88.8187	121.931	105.522	106.072	94.5583	84.3949	103.233	95.0236	107.947	112.521	91.9123	91.8517	89.5815	96.2135	98.02	91.269	108.013	136.073
O94925	Glutaminase kidney isoform, mitochondrial OS=Homo sapiens OX=9606 GN=GLS PE=1 SV=1	FALSE	27	138	55	26	79.8411	75.5795	91.8551	86.1566	74.7083	106.446	99.9055	72.1828	121.454	213.724	116.804	110.909	76.2417	72.9953	95.8956	105.301	121.177	147.731	84.2795	108.294	75.1952	99.1275	147.508	80.9412	87.6744	103.554	74.8819	69.997	114.176	91.5957	95.8882	97.979	187.838	161.675	65.026	49.1807	89.9998	107.211	77.6738	63.4385	75.9397	144.98	47.2141
Q08752	Peptidyl-prolyl cis-trans isomerase D OS=Homo sapiens OX=9606 GN=PPID PE=1 SV=3	FALSE	27	128	76	26	112.435	139.863	102.626	105.845	82.0923	76.1337	127.589	86.3167	97.5056	59.346	76.7027	51.3505	153.881	141.102	82.2571	104.954	87.7617	92.0763	123.974	104.658	120.136	77.0764	84.9002	122.803	110.548	77.7104	69.4738	123.783	101.788	78.912	127.16	97.2403	83.5183	120.274	172.222	72.811	96.2052	98.554	117.014	89.8955	75.733	98.5121	59.0056
O75874	Isocitrate dehydrogenase [NADP] cytoplasmic OS=Homo sapiens OX=9606 GN=IDH1 PE=1 SV=2	FALSE	27	346	71	26	100.473	65.3214	66.1029	144.741	68.2198	73.6451	83.4406	77.0439	78.6979	95.6752	126.408	54.6151	232.51	155.595	71.3886	106.123	103.439	95.5046	87.1718	66.8815	79.3586	116.546	67.2311	75.5471	76.5186	99.8492	180.057	168.14	83.4917	119.601	60.5023	120.16	70.3962	90.1668	87.4469	126.11	86.0812	93.1177	125.019	74.0548	70.2129	58.0784	294.866
Q9BQ39	ATP-dependent RNA helicase DDX50 OS=Homo sapiens OX=9606 GN=DDX50 PE=1 SV=1	FALSE	29	129	47	26	98.5901	87.2461	89.804	89.2116	90.1251	97.247	124.736	136.87	92.1472	103.206	128.227	86.2552	116.57	69.6682	88.014	102.083	89.2306	93.9687	79.7835	111.189	89.7001	96.6817	124.669	149.588	83.2358	75.0103	91.543	76.4211	107.299	108.939	122.065	100.676	95.3995	137.467	92.1571	81.0011	100.935	95.6827	92.2807	112.089	134.098	113.723	66.82
[truncated: 8,937 more rows]
[truncated: 5 more columns]
