# Supplementary material for: SimPLIT: Simplified Sample Preparation for Large-Scale Isobaric Tagging Proteomics
Source: J Proteome Res. 2022 Jul 18;21(8):1842–56. doi: 10.1021/acs.jproteome.2c00092 (PMC9361352; doi:10.1021/acs.jproteome.2c00092)
Supplement: Supplementary file 2 — pr2c00092_si_002.zip [file pr2c00092_si_002.zip › Supplementary Tables/Table S4.xlsx]

## Sheet: legend
Table S4. Protein abundance data for drug-treated cell lines (MM1S, HL60, HCT116) measured by TMTpro-HRMS2 using the SimPLIT method.

## Sheet: MM1S
Accession	Description	# Unique Peptides	# Protein Groups	# Peptides	# Isoforms	# PSMs	Abundance Ratio (log2): (B_Len) / (A_DMSO)	Abundance Ratio (log2): (C_Pom) / (A_DMSO)	Abundance Ratio (log2): (D_Ava) / (A_DMSO)	Abundance Ratio (log2): (E_Iber) / (A_DMSO)	Abundance Ratio (log2): (F_92480) / (A_DMSO)	Abundance Ratio (log2): (G_90009) / (A_DMSO)	Abundance Ratio (log2): (H_885) / (A_DMSO)	Abundance Ratio P-Value: (B_Len) / (A_DMSO)	Abundance Ratio P-Value: (C_Pom) / (A_DMSO)	Abundance Ratio P-Value: (D_Ava) / (A_DMSO)	Abundance Ratio P-Value: (E_Iber) / (A_DMSO)	Abundance Ratio P-Value: (F_92480) / (A_DMSO)	Abundance Ratio P-Value: (G_90009) / (A_DMSO)	Abundance Ratio P-Value: (H_885) / (A_DMSO)	Abundance Ratio Adj. P-Value: (B_Len) / (A_DMSO)	Abundance Ratio Adj. P-Value: (C_Pom) / (A_DMSO)	Abundance Ratio Adj. P-Value: (D_Ava) / (A_DMSO)	Abundance Ratio Adj. P-Value: (E_Iber) / (A_DMSO)	Abundance Ratio Adj. P-Value: (F_92480) / (A_DMSO)	Abundance Ratio Adj. P-Value: (G_90009) / (A_DMSO)	Abundance Ratio Adj. P-Value: (H_885) / (A_DMSO)	Abundances (Scaled): 126, Control, A_DMSO, MM1S	Abundances (Scaled): 127N, Control, A_DMSO, MM1S	Abundances (Scaled): 127C, Sample, B_Len, MM1S	Abundances (Scaled): 128N, Sample, B_Len, MM1S	Abundances (Scaled): 128C, Sample, C_Pom, MM1S	Abundances (Scaled): 129N, Sample, C_Pom, MM1S	Abundances (Scaled): 133C, Sample, D_Ava, MM1S	Abundances (Scaled): 134N, Sample, D_Ava, MM1S	Abundances (Scaled): 132C, Sample, E_Iber, MM1S	Abundances (Scaled): 133N, Sample, E_Iber, MM1S	Abundances (Scaled): 131C, Sample, F_92480, MM1S	Abundances (Scaled): 132N, Sample, F_92480, MM1S	Abundances (Scaled): 130C, Sample, G_90009, MM1S	Abundances (Scaled): 131N, Sample, G_90009, MM1S	Abundances (Scaled): 129C, Sample, H_885, MM1S	Abundances (Scaled): 130N, Sample, H_885, MM1S	Abundances (Normalized): 126, Control, A_DMSO, MM1S	Abundances (Normalized): 127N, Control, A_DMSO, MM1S	Abundances (Normalized): 127C, Sample, B_Len, MM1S	Abundances (Normalized): 128N, Sample, B_Len, MM1S	Abundances (Normalized): 128C, Sample, C_Pom, MM1S	Abundances (Normalized): 129N, Sample, C_Pom, MM1S
Q15149	Plectin OS=Homo sapiens OX=9606 GN=PLEC PE=1 SV=3	234	1	236	257	274	-0.03	-0.01	0.01	-0.01	0.04	0.02	-0.02	0.998837	0.999982	0.999994	0.999996	0.969992	0.999659	0.999782	1	1	1	1	1	1	1	99.9	99.9	98.2	98.1	98.8	99.1	103.4	98.1	100.8	97.5	100.5	105.6	96.4	106.6	98	99.1	66392.2	66402.4	65265.6	65228.6	65677.4	65894.3
Q09666	Neuroblast differentiation-associated protein AHNAK OS=Homo sapiens OX=9606 GN=AHNAK PE=1 SV=2	210	1	211	228	243	0.01	0.01	-0.01	0.04	0.06	0.03	0.03	0.999919	0.999949	0.999999	0.967671	0.84108	0.996771	0.997714	1	1	1	1	1	1	1	98.8	98.2	99.1	100	99.3	99.6	102.1	94	101	101.6	103.3	101.8	97.6	103.1	103.1	97.5	49399	49103.4	49529.1	50000.8	49663.1	49797.5
Q14204	Cytoplasmic dynein 1 heavy chain 1 OS=Homo sapiens OX=9606 GN=DYNC1H1 PE=1 SV=5	177	1	177	189	201	0	0	0.01	-0.02	-0.02	-0.04	-0.01	0.999986	0.999994	0.990246	0.644246	0.733372	0.163966	0.996767	1	1	1	1	1	1	1	100.8	100.6	101	99.9	100.1	100.9	100.9	101.8	99.7	98.8	98.7	100	99.4	97.1	100.2	100.1	47986.4	47884.3	48102.2	47554.5	47666.4	48016.3
P78527	DNA-dependent protein kinase catalytic subunit OS=Homo sapiens OX=9606 GN=PRKDC PE=1 SV=3	172	1	172	197	223	-0.04	-0.03	-0.05	-0.03	-0.07	-0.05	-0.02	0.672855	0.893602	0.403015	0.88464	0.111179	0.318435	0.936418	1	1	1	1	1	1	1	102.2	103	100	99.8	100	101.3	97	101.2	99.8	101.4	96.7	98.3	98.9	98.6	99.1	102.6	61541.5	62005.1	60240.5	60080	60200.8	61005.6
Q9UPN3	Microtubule-actin cross-linking factor 1, isoforms 1/2/3/5 OS=Homo sapiens OX=9606 GN=MACF1 PE=1 SV=4	172	1	179	194	203	0.04	0	0.02	0	0.05	0.02	0	0.529401	1	0.940118	1	0.441044	0.960197	1	1	1	1	1	1	1	1	100.1	97.6	101.9	101.6	99.4	98.6	102.4	98.5	98.8	98.5	103.2	100.9	101.2	99.5	99.9	97.9	36606.3	35670.8	37275.2	37154.5	36346.2	36050.6
P46013	Proliferation marker protein Ki-67 OS=Homo sapiens OX=9606 GN=MKI67 PE=1 SV=2	158	1	158	183	204	-0.02	0.01	-0.05	0.01	-0.2	-0.06	-0.04	0.987394	0.999824	0.70625	0.999756	0.00183595	0.437663	0.897707	1	1	1	1	0.348049	1	1	103.3	102.5	100.7	101.9	103.5	104	99.2	99.9	101.5	106.1	91.6	87.9	96.7	100.4	102	98.8	50851.5	50447.5	49548.3	50132.3	50930.7	51185.8
Q13813	Spectrin alpha chain, non-erythrocytic 1 OS=Homo sapiens OX=9606 GN=SPTAN1 PE=1 SV=3	151	1	151	179	203	0.01	0.04	-0.03	0.06	0.04	0.04	0.05	0.999863	0.899443	0.925565	0.523974	0.782856	0.810167	0.708967	1	1	1	1	1	1	1	97.7	98.8	98.2	99.8	101.3	100.1	97.6	94.4	99.3	105.2	102.3	100.1	99.8	102.4	101.2	101.9	42723.7	43227.9	42941.9	43673	44298.8	43774.2
Q5T4S7	E3 ubiquitin-protein ligase UBR4 OS=Homo sapiens OX=9606 GN=UBR4 PE=1 SV=1	125	1	125	135	144	0.05	0.01	0.08	0.04	0.13	0.04	0	0.844512	0.999994	0.373722	0.907821	0.0513948	0.948623	1	1	1	1	1	0.9028	1	1	97.4	96.7	101.2	99.2	97.7	97.5	103.4	101.4	102.3	97.4	104.4	108.1	96.7	102.3	98.5	95.7	25031.4	24842.5	25988.9	25489.9	25106.7	25050.3
Q01082	Spectrin beta chain, non-erythrocytic 1 OS=Homo sapiens OX=9606 GN=SPTBN1 PE=1 SV=2	124	1	133	169	189	0.02	0.03	0.04	0.07	0.07	0.02	0.01	0.999818	0.994156	0.980039	0.724938	0.715317	0.999813	0.999946	1	1	1	1	1	1	1	98.3	97.4	98.7	99.3	100.2	99.4	101.8	98.9	101.3	103.8	103.1	102.1	93.9	104.4	99.8	97.7	36368.8	36038.1	36518.7	36743.5	37096.1	36806.9
P21333	Filamin-A OS=Homo sapiens OX=9606 GN=FLNA PE=1 SV=4	117	1	123	159	202	-0.02	0.04	-0.02	0.03	-0.06	-0.02	0	0.99293	0.87113	0.997473	0.939036	0.490297	0.985627	1	1	1	1	1	1	1	1	99.8	101	98.1	100	103.8	102.1	101.1	97.5	101.2	103.9	97.3	95.8	96.3	101.4	100.4	100.3	34111.9	34529.1	33532.5	34170.3	35481.2	34885.4
P35579	Myosin-9 OS=Homo sapiens OX=9606 GN=MYH9 PE=1 SV=4	110	1	135	219	344	-0.05	0.03	-0.09	0.02	-0.06	-0.04	0.02	0.364554	0.886635	0.0595432	0.992705	0.302473	0.676355	0.969159	1	1	1	1	1	1	1	99.9	103	96.8	98.6	104.1	103	95	95.8	100.5	104.9	98.4	96.5	99.5	97.9	102.3	103.8	49423.6	50959.3	47895.9	48746.2	51501	50940.9
P12270	Nucleoprotein TPR OS=Homo sapiens OX=9606 GN=TPR PE=1 SV=3	106	1	107	124	140	-0.01	0.01	-0.07	0.02	-0.09	-0.01	0.01	0.999999	0.999947	0.517005	0.998773	0.214624	0.999998	0.999932	1	1	1	1	1	1	1	100.8	101.4	99.2	102.1	101.9	101.8	96.2	96.8	98.7	106.2	96.4	93.2	102	99.3	101.3	102.6	34513.1	34741.9	33976.2	34969.9	34911.4	34879
Q14789	Golgin subfamily B member 1 OS=Homo sapiens OX=9606 GN=GOLGB1 PE=1 SV=2	106	1	108	119	122	0.06	0.02	0.03	0.03	0.05	0.04	0.04	0.12752	0.963138	0.828325	0.854901	0.255766	0.518754	0.473912	1	1	1	1	1	1	1	99	96.5	102.8	101.2	99.5	98.5	101.2	98	99.6	99.4	100.7	101.7	99.5	101.2	101.4	99.6	19402.3	18906.9	20142.1	19821.4	19501.6	19307.3
Q92616	eIF-2-alpha kinase activator GCN1 OS=Homo sapiens OX=9606 GN=GCN1 PE=1 SV=6	105	1	105	118	129	-0.02	0	0.03	-0.02	0.02	-0.03	-0.03	0.976733	1	0.871315	0.997652	0.987379	0.881479	0.963836	1	1	1	1	1	1	1	100.4	100.4	99.4	98	100.2	100.4	102.2	103.5	101.1	97.5	99.6	104.2	96.4	99.7	97.5	99.6	29703.7	29715	29419.2	29017.7	29666.9	29713.6
Q63HN8	E3 ubiquitin-protein ligase RNF213 OS=Homo sapiens OX=9606 GN=RNF213 PE=1 SV=3	100	1	100	109	112	0.06	0.02	0.08	0.01	0.13	0.02	0	0.876107	0.999903	0.726099	0.999971	0.264046	0.999705	1	1	1	1	1	1	1	1	98	96.4	102.3	100.6	98.3	98.5	105.1	100.1	101	95.4	103.5	108.6	94.3	103.1	99	95.8	18925.3	18612.4	19761.1	19422.6	18981.8	19013.9
P49792	E3 SUMO-protein ligase RanBP2 OS=Homo sapiens OX=9606 GN=RANBP2 PE=1 SV=2	99	1	140	165	173	0.04	0.02	0.04	0.03	0.02	0.02	0.02	0.791242	0.96696	0.756951	0.920019	0.994743	0.994669	0.963533	1	1	1	1	1	1	1	98.7	98.1	100.5	101.3	100.6	99.4	102.3	99.8	98.4	102.4	100.8	98.3	101	98.2	101.5	98.7	19839.9	19715.2	20207.1	20360.5	20222.2	19986.9
Q9P2E9	Ribosome-binding protein 1 OS=Homo sapiens OX=9606 GN=RRBP1 PE=1 SV=5	98	1	99	145	206	-0.04	0.03	-0.04	0.06	-0.04	0	-0.01	0.832594	0.979893	0.909202	0.474372	0.903044	1	0.999577	1	1	1	1	1	1	1	100.1	100.5	96.8	98.2	102.9	101.4	100.9	95	104.8	104.6	99.8	95.9	98.8	101.6	99	99.7	38019.7	38178.4	36758.1	37299.2	39073.4	38500.9
P49454	Centromere protein F OS=Homo sapiens OX=9606 GN=CENPF PE=1 SV=3	97	1	97	101	105	0.07	-0.01	-0.02	-0.04	-0.16	0.01	-0.02	0.506172	0.999999	0.99403	0.927162	0.0133965	0.999748	0.998268	1	1	1	1	0.619948	1	1	101.6	101.1	107	105.1	100.7	101.2	101.2	98.3	96.9	100.7	92.5	88.8	105.2	99.5	101.1	99	18617.4	18541	19618.7	19273.7	18460.7	18552.7
Q14980	Nuclear mitotic apparatus protein 1 OS=Homo sapiens OX=9606 GN=NUMA1 PE=1 SV=2	91	1	92	105	121	0.01	-0.01	0	0.02	-0.04	-0.01	0	0.999969	0.99991	1	0.974054	0.626065	0.999394	1	1	1	1	1	1	1	1	100.3	100.2	100.6	100.8	99.8	99.7	101.4	99.2	101	102.1	98.9	96.6	97.7	101.5	101.1	99.1	26141.6	26117.5	26224.8	26260	26017.5	25977.5
P49327	Fatty acid synthase OS=Homo sapiens OX=9606 GN=FASN PE=1 SV=3	90	1	90	115	146	-0.01	0.02	0.1	0.05	0.1	0.02	0.01	1	0.999965	0.802216	0.985597	0.745081	0.999948	1	1	1	1	1	1	1	1	97.2	97.6	97.7	95.6	99.4	98.2	105.9	102.4	103.7	98.6	101.5	107.9	91.4	107	98.1	98	26581.5	26694.8	26732.3	26141.8	27177.8	26868.5
Q7Z6Z7	E3 ubiquitin-protein ligase HUWE1 OS=Homo sapiens OX=9606 GN=HUWE1 PE=1 SV=3	89	1	89	102	108	0.04	-0.01	0.03	0.02	0.1	0.04	0.01	0.94879	0.999999	0.992798	0.997031	0.266937	0.972644	0.999954	1	1	1	1	1	1	1	97.8	98	101.1	100.4	97.8	97.1	104.3	95.6	101.4	97.9	103.8	106.4	98.3	102.5	99.6	98	16429.5	16457.4	16977.7	16860.8	16423.2	16299.6
Q14008	Cytoskeleton-associated protein 5 OS=Homo sapiens OX=9606 GN=CKAP5 PE=1 SV=3	88	1	88	101	111	-0.03	-0.01	-0.07	-0.02	-0.15	-0.05	-0.04	0.546044	0.977369	0.0171258	0.858965	8.49811e-05	0.0793836	0.251722	1	1	1	1	0.0688347	1	1	102.9	103.5	100.4	102.1	102.2	102.4	99.2	97.6	100.7	103	93.8	92.1	100.2	99	100.6	100.4	25621.2	25757.8	24980.4	25404.6	25425.6	25495.8
Q9Y490	Talin-1 OS=Homo sapiens OX=9606 GN=TLN1 PE=1 SV=3	86	1	100	126	142	-0.03	0	-0.04	0.01	0.01	-0.01	-0.01	0.875134	1	0.603316	0.999967	0.997893	0.999951	0.999988	1	1	1	1	1	1	1	99.9	101.3	99.5	97.7	100.3	100.3	97.8	97.7	101.8	100.3	99.5	103.5	98.5	101.6	99.1	101.3	26040.5	26403	25946.3	25469.5	26164	26160.1
Q709C8	Vacuolar protein sorting-associated protein 13C OS=Homo sapiens OX=9606 GN=VPS13C PE=1 SV=1	84	1	84	90	92	0.05	-0.01	0.09	0.03	0.04	0.05	0.05	0.460801	0.999998	0.0900635	0.849344	0.724486	0.649774	0.601918	1	1	1	1	1	1	1	97.9	96.8	101.7	100.5	97.5	96.5	105.5	101.6	100.4	99.1	100	100.3	102.7	98.3	102.2	99	15580.4	15404	16192.4	15986.1	15513.8	15360.8
O75592	E3 ubiquitin-protein ligase MYCBP2 OS=Homo sapiens OX=9606 GN=MYCBP2 PE=1 SV=4	83	1	83	83	87	0.06	0	-0.01	-0.01	0.1	0.04	0.01	0.772837	1	0.999999	0.999855	0.254523	0.957265	0.999999	1	1	1	1	1	1	1	99.1	97.7	104	100.7	98.9	98.3	96.9	98.9	101.5	93.4	104.2	106.7	100.1	101.9	100.5	97.2	15186.2	14973.4	15948	15436.4	15157	15066.5
P15924	Desmoplakin OS=Homo sapiens OX=9606 GN=DSP PE=1 SV=3	83	1	83	89	93	-0.2	-0.12	-0.13	-0.28	-0.22	-0.15	-0.19	0.314936	0.781385	0.696252	0.079387	0.211953	0.608041	0.349838	1	1	1	1	1	1	1	121.7	102.2	98.9	95.9	99.3	106.2	101.1	102.4	94.5	89	97.1	94.2	105	96.8	98.1	97.6	20329.2	17069.7	16512.5	16025.9	16586.9	17735.4
P11717	Cation-independent mannose-6-phosphate receptor OS=Homo sapiens OX=9606 GN=IGF2R PE=1 SV=3	82	1	82	97	106	0.02	0.03	0.08	0.08	0.09	0.06	0.06	0.966048	0.889426	0.132986	0.0894783	0.0538642	0.23724	0.294354	1	1	1	1	0.915898	1	1	96.8	95.9	97.2	98.6	98.8	97.9	103	100	100.3	103.7	102.1	103.2	98.8	102.7	101.3	99.5	17861.6	17709.8	17945.3	18197.5	18244.7	18067.9
Q6P2Q9	Pre-mRNA-processing-splicing factor 8 OS=Homo sapiens OX=9606 GN=PRPF8 PE=1 SV=2	81	1	81	99	111	0.01	0.01	0.05	0.02	0.02	0.02	0.01	0.999978	0.999999	0.691863	0.993093	0.998813	0.986534	0.999999	1	1	1	1	1	1	1	98.7	99	99.9	99	99.4	99	105.9	99	100.8	99.8	98.3	101.6	98.9	102.1	99.4	99	23967	24034.9	24246.1	24049.1	24146.6	24050.3
O75643	U5 small nuclear ribonucleoprotein 200 kDa helicase OS=Homo sapiens OX=9606 GN=SNRNP200 PE=1 SV=2	79	1	79	90	100	-0.04	0	-0.01	-0.01	-0.07	-0.03	0	0.986849	1	0.999999	1	0.698254	0.997169	1	1	1	1	1	1	1	1	101.5	101.1	97.8	99.8	100.7	102.2	95.3	106.4	99.2	102.5	95.8	96.7	99.5	99.2	99.6	102.6	24800.4	24698.4	23900.7	24387.4	24598.6	24963.4
Q9NU22	Midasin OS=Homo sapiens OX=9606 GN=MDN1 PE=1 SV=2	78	1	78	83	84	0.08	0	0.07	-0.01	0.07	0.07	0.01	0.0196248	1	0.0485012	0.988948	0.0519714	0.0629412	0.999873	1	1	1	1	0.903399	1	1	97.2	98	103.9	102.8	97.2	97.9	101.8	103	98.2	95.1	101.7	103	102.6	101.7	99.3	96.8	9916.8	10000.6	10601	10490	9916.9	9987.1
Q9Y520	Protein PRRC2C OS=Homo sapiens OX=9606 GN=PRRC2C PE=1 SV=4	78	1	82	100	108	0.06	0.02	-0.02	0.01	-0.09	-0.02	0.03	0.630059	0.989617	0.996566	0.999998	0.237893	0.999376	0.974315	1	1	1	1	1	1	1	100.7	99.3	103.9	104.1	100.9	102.5	100.5	96.7	98.1	102.8	95.7	92.7	100.7	97.2	103.9	100.2	18258.5	17994.5	18839.7	18878.6	18291.5	18586.6
P07814	Bifunctional glutamate/proline--tRNA ligase OS=Homo sapiens OX=9606 GN=EPRS1 PE=1 SV=5	75	1	76	112	159	-0.04	0	-0.06	-0.02	-0.09	-0.04	0	0.856602	1	0.589788	0.995944	0.24976	0.860047	1	1	1	1	1	1	1	1	101.6	102.9	99	99.3	102.7	101.6	96.4	99.5	98.7	102.7	95.8	96.4	102	96.3	100	104.9	33981.6	34386.3	33083.5	33200	34349.6	33977.2
P46940	Ras GTPase-activating-like protein IQGAP1 OS=Homo sapiens OX=9606 GN=IQGAP1 PE=1 SV=1	75	1	80	105	122	-0.04	0.01	-0.11	0	-0.12	-0.07	0	0.991915	0.999999	0.540907	1	0.522778	0.888216	1	1	1	1	1	1	1	1	101.8	103.8	99.6	100	103.8	103.5	90.8	99.6	99.2	107.1	96.2	93.6	102.5	93.3	101.5	103.6	22689.7	23127.8	22196.2	22284.2	23122	23055.4
O95613	Pericentrin OS=Homo sapiens OX=9606 GN=PCNT PE=1 SV=4	73	1	73	78	81	-0.06	-0.09	-0.03	-0.15	-0.03	-0.1	-0.06	0.904914	0.627244	0.993312	0.142922	0.996559	0.507984	0.87097	1	1	1	1	1	1	1	106.6	102.6	102.1	98.7	99.2	97.6	102.7	101.5	96.9	91.5	101.8	102.9	92.6	103	100.8	99.4	11465.4	11031.6	10982.7	10617.2	10671.1	10499.8
P42704	Leucine-rich PPR motif-containing protein, mitochondrial OS=Homo sapiens OX=9606 GN=LRPPRC PE=1 SV=3	73	1	73	99	118	-0.02	0	0.02	0	-0.03	-0.05	-0.01	0.998767	1	0.992912	1	0.954476	0.781885	0.999918	1	1	1	1	1	1	1	101.1	100.5	100.5	98.6	101.2	99.7	102.3	102.6	103	98.8	97.1	99.8	94.7	100.1	97.8	102.2	24024.3	23873.1	23876.5	23437.5	24056.2	23693.9
Q14152	Eukaryotic translation initiation factor 3 subunit A OS=Homo sapiens OX=9606 GN=EIF3A PE=1 SV=1	71	1	71	76	86	-0.02	0	-0.07	0	-0.05	0	-0.01	0.9722	1	0.119976	1	0.266331	1	0.999122	1	1	1	1	1	1	1	100.8	101.8	98.7	101.3	101.5	101.1	95.9	97.5	101.7	101	96.4	98.8	99.2	103.1	100.3	100.8	25684.6	25941.5	25143.6	25803	25863.3	25746.4
Q14683	Structural maintenance of chromosomes protein 1A OS=Homo sapiens OX=9606 GN=SMC1A PE=1 SV=2	71	1	71	80	87	0.02	-0.01	-0.11	-0.06	-0.13	-0.02	-0.03	0.999932	0.999982	0.492434	0.91469	0.272883	0.999599	0.998179	1	1	1	1	1	1	1	102.9	103	104	104.5	101.6	102.2	92.7	98.9	97.7	99.9	96.4	91.6	107.1	95.9	101.1	100.7	24340	24372.2	24600.5	24712.2	24045.9	24179.6
Q03001	Dystonin OS=Homo sapiens OX=9606 GN=DST PE=1 SV=4	70	1	76	83	87	0.05	-0.01	-0.02	-0.03	0.06	0.02	0	0.636013	0.999297	0.995537	0.935851	0.530048	0.998912	1	1	1	1	1	1	1	1	100.1	98.8	103.1	103	98.7	98.3	100.1	96.3	98.7	96	103.1	103.8	103	98.1	101.4	97.7	9994.8	9869.4	10297.6	10281.7	9853.4	9816.4
Q99996	A-kinase anchor protein 9 OS=Homo sapiens OX=9606 GN=AKAP9 PE=1 SV=4	69	1	91	100	104	0.08	0.01	0.08	0.03	0.14	0.06	0.03	0.413779	0.999993	0.500126	0.988575	0.0544369	0.733493	0.98124	1	1	1	1	0.916887	1	1	97.5	95.1	104.2	99.8	97.9	95.9	104.1	98.9	101	95.6	106.7	105.9	98.8	101.8	99.9	97	9478.4	9238.7	10122.6	9695.9	9512	9324.1
P50851	Lipopolysaccharide-responsive and beige-like anchor protein OS=Homo sapiens OX=9606 GN=LRBA PE=1 SV=4	68	1	68	78	87	0.04	0.02	0.09	0.04	0.12	0.04	0.02	0.773362	0.998392	0.172036	0.820566	0.039112	0.875993	0.990938	1	1	1	1	0.818046	1	1	98.2	95.4	101.9	97.9	98.2	97.6	104.3	101.3	100.7	98.6	104.8	105.6	97	101.8	99.2	97.5	13715	13322.5	14219.9	13662	13715.4	13629.1
P35580	Myosin-10 OS=Homo sapiens OX=9606 GN=MYH10 PE=1 SV=3	68	1	94	109	116	0.02	0	-0.06	0	0.01	-0.02	0.02	0.926174	1	0.285317	1	0.995321	0.989698	0.992618	1	1	1	1	1	1	1	100	100.1	102.3	101.3	100.3	100	98.7	93.9	99.8	100.9	101.9	100.4	100.2	97.7	101.4	101	15263.5	15280	15612.6	15461.5	15299.3	15258.2
Q92614	Unconventional myosin-XVIIIa OS=Homo sapiens OX=9606 GN=MYO18A PE=1 SV=3	67	1	67	76	81	0.02	0	0.01	-0.04	-0.02	-0.05	-0.01	0.995437	0.999998	0.997544	0.691251	0.954848	0.436852	0.999417	1	1	1	1	1	1	1	100.8	100.9	101.9	102.1	100.6	100.5	100.2	103.5	96.9	99.4	99.7	98.6	99.7	95	100.5	99.7	15364.4	15385	15533.5	15558.5	15331.5	15315.7
P09874	Poly [ADP-ribose] polymerase 1 OS=Homo sapiens OX=9606 GN=PARP1 PE=1 SV=4	66	1	66	93	139	-0.06	0.01	-0.06	0.01	-0.08	-0.03	0	0.627067	0.999999	0.670321	0.999994	0.388377	0.982923	1	1	1	1	1	1	1	1	101.1	102.6	96.6	98.2	102.4	102.2	94.9	100.4	101	104	97.8	94.8	102.3	97.3	100.2	104.1	31805.8	32277.7	30401.8	30904.2	32204.1	32159.5
Q5JRA6	Transport and Golgi organization protein 1 homolog OS=Homo sapiens OX=9606 GN=MIA3 PE=1 SV=1	66	1	66	75	76	0.04	0.02	-0.01	-0.01	-0.03	0.03	0.02	0.979267	0.999903	0.999999	1	0.99811	0.997092	0.999939	1	1	1	1	1	1	1	99.6	99.4	100.8	103.6	100.8	100.4	97.8	100	96.2	102.1	100.5	95	105.6	97.4	101.3	99.7	14320.2	14289.1	14494.9	14903.2	14492	14441.6
Q93008	Probable ubiquitin carboxyl-terminal hydrolase FAF-X OS=Homo sapiens OX=9606 GN=USP9X PE=1 SV=3	65	1	65	71	75	0.02	-0.01	0.05	-0.01	0.09	0.03	-0.02	0.996623	0.999826	0.679108	0.999994	0.0913489	0.944238	0.993247	1	1	1	1	1	1	1	98.2	99.2	102.1	97.7	98.7	97.3	102.3	101.5	100.5	96	104.4	106	101.1	100.3	98.6	96.2	13205.7	13352.2	13733.4	13145.7	13278	13085
P29144	Tripeptidyl-peptidase 2 OS=Homo sapiens OX=9606 GN=TPP2 PE=1 SV=4	64	1	64	80	103	-0.04	0	-0.02	0.02	-0.01	-0.02	0.02	0.588955	0.999996	0.937216	0.904609	0.9976	0.964165	0.930661	1	1	1	1	1	1	1	99.2	101.6	96.9	99	99.8	100.4	99.5	98.4	100.6	103.4	99	100.2	98.8	99.4	100.6	103.2	21123.2	21623.5	20624.4	21075	21245.5	21370.4
Q9UIG0	Tyrosine-protein kinase BAZ1B OS=Homo sapiens OX=9606 GN=BAZ1B PE=1 SV=2	64	1	64	69	74	0	0.01	0.06	0.02	0.04	0.02	0.01	0.999992	0.99582	0.0472517	0.744753	0.183322	0.844476	0.999918	1	1	1	1	1	1	1	98.6	98.5	98.9	98.8	98.2	100.3	101.4	103.9	100	100.3	101.2	101.9	99.3	100.7	99.9	97.9	14634.2	14622.8	14670.8	14662	14577	14881.7
Q86UP2	Kinectin OS=Homo sapiens OX=9606 GN=KTN1 PE=1 SV=1	63	1	63	70	74	0.04	0.01	-0.06	-0.01	-0.03	0.01	0.02	0.981701	0.999996	0.904388	0.999981	0.997753	0.999999	0.999523	1	1	1	1	1	1	1	99.9	100.3	102.1	104.1	100.9	100.9	96.6	95.5	97.8	100.4	101.1	95.1	106.6	95.2	103.2	100.3	15335.7	15400	15673.6	15983	15486.7	15493.7
Q9UM54	Unconventional myosin-VI OS=Homo sapiens OX=9606 GN=MYO6 PE=1 SV=4	63	1	63	69	78	-0.01	0	0.01	0	-0.03	-0.04	-0.01	0.996938	0.999997	0.993418	0.999998	0.775945	0.37398	0.998962	1	1	1	1	1	1	1	101.7	99.7	100.2	99.6	101.3	100.6	102.3	100.9	101.2	99.7	98.2	99.3	99	96.5	98.5	101.5	17150.5	16807.8	16891.7	16795.2	17081.2	16970.6
P53621	Coatomer subunit alpha OS=Homo sapiens OX=9606 GN=COPA PE=1 SV=2	63	1	63	78	86	-0.01	0.01	0.02	0.02	0	-0.02	-0.01	0.998015	0.99923	0.943659	0.927264	1	0.957644	0.999977	1	1	1	1	1	1	1	99.6	100.1	99.8	98.2	100.1	101	102.4	100.4	101.8	101.1	98.2	101.3	96.7	100.2	99.7	99.2	17562.9	17663.3	17611.4	17326.9	17653.3	17823.3
Q15075	Early endosome antigen 1 OS=Homo sapiens OX=9606 GN=EEA1 PE=1 SV=2	62	1	62	70	73	0.05	0.01	-0.01	0.02	0.05	0.02	0.02	0.906112	0.999999	0.999949	0.999776	0.899546	0.999555	0.998328	1	1	1	1	1	1	1	98.3	99.2	101.6	102.3	99.4	99.1	100.8	95.1	98.6	101.1	105.8	98.3	101.3	98.7	101.4	99.1	12992.8	13112.5	13422	13515.6	13141.9	13092.5
P24928	DNA-directed RNA polymerase II subunit RPB1 OS=Homo sapiens OX=9606 GN=POLR2A PE=1 SV=2	62	1	62	69	75	0.05	0.01	-0.01	-0.01	-0.09	0.01	-0.01	0.344877	0.999956	0.993901	0.99983	0.0408578	0.999377	0.998128	1	1	1	1	0.836663	1	1	100.9	99.9	104.8	103.1	99.9	101.9	101.4	97.4	100.8	98.9	95.3	94	102	100.3	100	99.2	14846.9	14702.4	15421	15171.9	14694.4	14995.9
Q92878	DNA repair protein RAD50 OS=Homo sapiens OX=9606 GN=RAD50 PE=1 SV=1	62	1	62	64	67	0.01	-0.04	-0.06	-0.1	-0.14	-0.09	-0.03	1	0.99703	0.973793	0.760765	0.411253	0.804997	0.999203	1	1	1	1	1	1	1	104.1	103.6	104.9	104.3	100.5	101.6	95.5	104.2	95.9	98.2	96	92.5	104.6	90.8	101.5	101.7	20903.6	20808.9	21068.2	20936	20188.3	20401.7
O75165	DnaJ homolog subfamily C member 13 OS=Homo sapiens OX=9606 GN=DNAJC13 PE=1 SV=5	61	1	61	66	70	0.01	-0.02	0.05	0.02	0.13	0.01	-0.01	0.999999	0.999746	0.961605	0.999672	0.312461	0.999999	0.999999	1	1	1	1	1	1	1	96.8	99.8	99.3	98.5	96.4	97.2	105.8	98.1	101.4	98.3	105	109.9	94.1	104.1	98	97.2	13803.1	14239	14160.2	14052.8	13754.7	13861.9
P27708	CAD protein OS=Homo sapiens OX=9606 GN=CAD PE=1 SV=3	60	1	63	78	92	0.02	0.01	0.06	0.01	0.03	-0.01	-0.01	0.894205	0.999828	0.0471091	0.985856	0.392716	0.998529	0.999443	1	1	1	1	1	1	1	98.7	99.3	101.1	99.4	99.6	99.2	102.2	104.1	100.2	99.4	101.4	101.3	98.4	98.5	100	97.1	14779.8	14872.5	15143.2	14890.6	14922	14852.1
P13639	Elongation factor 2 OS=Homo sapiens OX=9606 GN=EEF2 PE=1 SV=4	59	1	60	89	209	-0.1	0.05	-0.11	-0.13	-0.17	-0.04	-0.02	0.989685	0.999855	0.985443	0.96974	0.89141	0.999978	1	1	1	1	1	1	1	1	110.1	98.7	99.2	94.9	102.1	114.5	86.4	107.8	93.5	97.4	103.4	83.2	98.7	104.3	108	97.6	37375.6	33514.5	33655.2	32200.1	34668.7	38859.1
Q8N3C0	Activating signal cointegrator 1 complex subunit 3 OS=Homo sapiens OX=9606 GN=ASCC3 PE=1 SV=3	58	1	58	60	61	0.04	0.01	0.09	0.01	0.07	0.01	0	0.955477	0.999948	0.504337	0.999991	0.73681	1	1	1	1	1	1	1	1	1	99.6	96.5	102.4	99.6	98.8	99.1	106.5	101.7	100	97.5	100.6	104.9	94.8	102.2	99.9	96.2	10758.7	10418.9	11064.1	10755.8	10677.1	10705.2
Q02880	DNA topoisomerase 2-beta OS=Homo sapiens OX=9606 GN=TOP2B PE=1 SV=3	58	1	75	84	93	0.04	-0.01	0.07	0.06	0.09	0.05	0.01	0.340693	0.996545	0.0667709	0.102779	0.0115158	0.258766	0.992838	1	1	1	1	0.586489	1	1	96.9	97.7	101.4	99.2	96.5	96.5	103.9	100	101.8	101.2	104.3	103.2	99.9	101.2	98.8	97.6	16948	17081.1	17730	17346.1	16871.6	16883.8
O60841	Eukaryotic translation initiation factor 5B OS=Homo sapiens OX=9606 GN=EIF5B PE=1 SV=4	58	1	58	65	74	0.02	0.01	-0.13	-0.03	-0.1	-0.06	0.02	0.999965	0.999998	0.591802	0.999844	0.838578	0.978459	0.999988	1	1	1	1	1	1	1	101.8	102.7	102.4	105.3	103	103.5	87.7	99.1	97.7	102.9	98.4	92.6	104.3	91.8	103.6	103.5	16927.5	17075.4	17026.2	17511.9	17127.5	17211.3
P26358	DNA (cytosine-5)-methyltransferase 1 OS=Homo sapiens OX=9606 GN=DNMT1 PE=1 SV=2	57	1	57	60	62	0.04	0	-0.22	-0.15	-0.26	-0.09	0	0.999029	1	0.283116	0.641384	0.146635	0.934718	1	1	1	1	1	1	1	1	106.6	104.8	107.9	110	104.4	106.6	90.8	91	91.5	99	90.1	86.1	110	89.1	107.8	104.3	17347	17055.4	17567.7	17908.4	16989.4	17347
Q7L014	Probable ATP-dependent RNA helicase DDX46 OS=Homo sapiens OX=9606 GN=DDX46 PE=1 SV=2	57	1	57	62	66	-0.02	-0.01	0.02	-0.01	-0.06	0	0	0.977071	0.995729	0.986089	0.994051	0.222346	1	0.999999	1	1	1	1	1	1	1	101	100.6	99.5	99.5	100	99.7	100.5	103.6	99.4	100.2	97.4	96.2	102.5	98.7	99.1	102	16428.2	16366.9	16181.6	16183.4	16269.9	16206.1
O75691	Small subunit processome component 20 homolog OS=Homo sapiens OX=9606 GN=UTP20 PE=1 SV=3	57	1	57	64	68	0.01	-0.02	-0.04	-0.06	-0.07	-0.02	-0.01	0.997557	0.994715	0.772274	0.327656	0.186458	0.975903	0.999865	1	1	1	1	1	1	1	102	101.5	102.8	102.8	100.6	100.5	101.7	96.7	97.1	98.1	97.5	96.2	102.1	98.3	101.9	100.3	11530.7	11467.5	11621.6	11614.6	11370.9	11359.3
Q5UIP0	Telomere-associated protein RIF1 OS=Homo sapiens OX=9606 GN=RIF1 PE=1 SV=2	56	1	56	64	66	0.02	0.01	0.01	-0.03	-0.06	-0.02	-0.01	0.989368	0.999524	0.999995	0.948544	0.335517	0.993617	0.999955	1	1	1	1	1	1	1	100.9	100.3	101.7	102.2	101.8	101.1	99.2	102.9	97	100.7	97.2	96	100.5	98.3	101.6	98.6	10886.6	10821.4	10966.1	11029.1	10975.7	10904
Q8NFC6	Biorientation of chromosomes in cell division protein 1-like 1 OS=Homo sapiens OX=9606 GN=BOD1L1 PE=1 SV=2	56	1	57	61	64	0.06	0.03	0.01	0.01	0.04	0.02	0.02	0.773174	0.996406	0.999883	0.999948	0.976426	0.998669	0.997974	1	1	1	1	1	1	1	99.7	97	101.2	103.7	98.9	101.2	98.6	100	96.7	101.8	104.2	97.4	101.1	98.5	101.9	97.9	8494	8261.5	8621.1	8837.5	8427.8	8621.7
P26640	Valine--tRNA ligase OS=Homo sapiens OX=9606 GN=VARS1 PE=1 SV=4	56	1	56	62	73	-0.05	-0.02	0.01	-0.02	-0.02	-0.02	-0.03	0.742905	0.990739	0.999996	0.999238	0.995368	0.991545	0.981398	1	1	1	1	1	1	1	98.5	104.4	97.4	98.2	100.5	98.8	102.5	101.3	101.3	99.2	97.9	101.9	98.6	100.8	97.3	101.6	17547	18588.6	17356.2	17485.3	17896.2	17606.3
Q9UQE7	Structural maintenance of chromosomes protein 3 OS=Homo sapiens OX=9606 GN=SMC3 PE=1 SV=2	56	1	56	62	69	-0.02	-0.01	-0.04	0	-0.12	-0.05	-0.01	0.999293	0.999996	0.950531	1	0.171664	0.928435	0.999973	1	1	1	1	1	1	1	102.1	102.1	100.6	100.8	101.9	101.1	94.4	104.1	101	103.9	94.9	92.7	100.9	96.9	100.5	102	21676.2	21677.2	21341.8	21400.2	21619.4	21452.1
Q00610	Clathrin heavy chain 1 OS=Homo sapiens OX=9606 GN=CLTC PE=1 SV=5	55	1	71	99	143	-0.03	0.02	0.02	0.03	0	0.01	0.02	0.988463	0.999715	0.999755	0.992874	1	0.999999	0.999405	1	1	1	1	1	1	1	98.1	101	96.5	98.6	101.2	100.1	104.4	97	101.5	101.4	96.8	101.9	99.2	100.8	99.2	102.4	18472.6	19005.8	18163.9	18552.6	19059.3	18837.4
Q13428	Treacle protein OS=Homo sapiens OX=9606 GN=TCOF1 PE=1 SV=3	55	1	55	61	67	-0.01	-0.02	-0.03	0.03	0.02	0	-0.02	0.999997	0.996332	0.956953	0.970869	0.985091	1	0.998215	1	1	1	1	1	1	1	100.1	100.2	100.1	99.4	98.9	98.8	101.5	94.9	102.4	101.8	102.5	101.2	98	102.1	99.4	98.6	15267.6	15277.8	15254.5	15158.4	15078.2	15067.8
Q9NTJ3	Structural maintenance of chromosomes protein 4 OS=Homo sapiens OX=9606 GN=SMC4 PE=1 SV=2	55	1	55	62	64	0.01	0.01	0.06	0.04	-0.14	-0.01	-0.03	0.996801	0.930247	0.00501571	0.0477308	7.65205e-06	0.956497	0.232302	1	1	0.977856	1	0.0113633	1	1	101	100	101.1	100.6	101.1	101.3	103.3	105.6	102.8	103.4	91.6	91.1	99.9	99.7	98.4	99	15650.9	15494.7	15676.4	15599.1	15673.4	15704.1
A5YKK6	CCR4-NOT transcription complex subunit 1 OS=Homo sapiens OX=9606 GN=CNOT1 PE=1 SV=2	55	1	55	66	72	0.03	-0.01	-0.03	-0.04	0.02	-0.01	-0.02	0.985961	0.999957	0.983583	0.869701	0.994082	0.99999	0.995404	1	1	1	1	1	1	1	100.7	100.3	102.8	101.9	99.2	100.3	102.6	94.8	97.5	97.8	100.7	103.5	101.1	98.8	99.1	98.9	12200.8	12141.2	12451.3	12336.3	12019.4	12148.5
Q92608	Dedicator of cytokinesis protein 2 OS=Homo sapiens OX=9606 GN=DOCK2 PE=1 SV=2	55	1	57	62	64	0.01	-0.02	-0.03	-0.08	-0.05	-0.04	-0.03	0.996933	0.965664	0.921681	0.0985052	0.505987	0.594185	0.936504	1	1	1	1	1	1	1	102.6	101.5	103.9	102.3	99.8	101.1	100.3	100	96.6	96.3	97.7	99.6	101.8	96.1	100.4	100	14270.9	14111.8	14445.7	14233.5	13872.9	14058.6
Q9Y4A5	Transformation/transcription domain-associated protein OS=Homo sapiens OX=9606 GN=TRRAP PE=1 SV=3	55	1	55	57	60	0.06	-0.03	0.07	-0.04	0.03	0.04	-0.01	0.758906	0.993328	0.62033	0.956198	0.974426	0.928857	0.999999	1	1	1	1	1	1	1	98.8	99	104.3	101.2	97.8	96.4	103.2	103.7	99.7	93.2	99.5	102.8	102.3	101.1	101.1	95.8	7862.2	7877.2	8301.6	8059	7787.7	7673.8
O95347	Structural maintenance of chromosomes protein 2 OS=Homo sapiens OX=9606 GN=SMC2 PE=1 SV=2	55	1	56	63	69	0.02	-0.01	0	-0.02	-0.08	-0.05	-0.01	0.998784	0.999913	1	0.990106	0.18829	0.741816	0.999928	1	1	1	1	1	1	1	102.2	100.5	103.6	101.3	99.6	101.6	99.8	103.3	99.6	99.9	97.2	93.9	100.7	95.5	100.1	101.1	16653	16375	16882.2	16512.4	16226.6	16560.8
P48634	Protein PRRC2A OS=Homo sapiens OX=9606 GN=PRRC2A PE=1 SV=3	55	1	59	69	73	0.07	0.02	0.07	0.07	0.1	0.04	0.05	0.609081	0.998862	0.569632	0.554783	0.207532	0.916895	0.841375	1	1	1	1	1	1	1	96.7	95.9	100.8	101.2	96.4	98.9	103.4	99	98.4	104.1	106	101.2	100.5	98	102	97.6	9581	9496.3	9983.5	10020.9	9548.6	9795.6
P19338	Nucleolin OS=Homo sapiens OX=9606 GN=NCL PE=1 SV=3	55	1	55	69	122	-0.07	-0.03	-0.16	0.03	-0.04	-0.01	-0.03	0.519613	0.988753	0.0257558	0.985225	0.942967	0.999999	0.976171	1	1	1	1	1	1	1	100.5	104.9	96.4	98.8	101.2	100.1	93.9	89.6	102.5	107.2	101.9	97.9	102	102.4	98.3	102.4	32743.1	34189.9	31413.8	32197.6	32984.1	32618.7
P41252	Isoleucine--tRNA ligase, cytoplasmic OS=Homo sapiens OX=9606 GN=IARS1 PE=1 SV=2	54	1	54	67	79	-0.01	-0.01	0.05	-0.01	-0.04	-0.06	-0.01	0.999327	0.995566	0.277164	0.999977	0.517158	0.1028	0.999706	1	1	1	1	1	1	1	101	100.4	100.4	99.8	100.1	99.7	101.6	106.2	99.6	101	98.1	98.5	96.7	96.6	100.6	99.7	17568.4	17457	17466.3	17351	17410.8	17332.3
Q9NR09	Baculoviral IAP repeat-containing protein 6 OS=Homo sapiens OX=9606 GN=BIRC6 PE=1 SV=2	54	1	54	59	59	0.07	0.04	0.04	0	0.06	0.03	0.05	0.412446	0.869196	0.939103	1	0.555683	0.975561	0.749209	1	1	1	1	1	1	1	97.3	97.6	102.3	102.7	100.7	100	102	97.8	100.7	94.3	101.9	101.7	97.4	101.5	101.6	100.4	7275.1	7296.7	7650.4	7678.5	7530.9	7479.8
P33176	Kinesin-1 heavy chain OS=Homo sapiens OX=9606 GN=KIF5B PE=1 SV=1	54	1	55	61	66	0.03	0.02	0.04	0.03	0.01	0.03	0.01	0.99657	0.999249	0.947526	0.996176	0.999999	0.993826	0.999998	1	1	1	1	1	1	1	99.2	98.1	100.3	100.4	100.4	99.6	97.2	106.1	100	100.8	100.3	97.9	103.5	97.7	99.4	98.9	14301.7	14140.3	14463.2	14480.1	14475	14358.6
Q13576	Ras GTPase-activating-like protein IQGAP2 OS=Homo sapiens OX=9606 GN=IQGAP2 PE=1 SV=4	54	1	57	67	76	0.01	0	0.1	0.02	0.1	0.01	0.01	0.998919	1	0.024453	0.966169	0.0276234	0.999995	0.99878	1	1	1	1	0.73034	1	1	98.2	97.3	99.5	97.7	98.9	97	105.2	104.7	101.1	97.5	103.3	106.3	96.8	99.5	99.2	98	13440.8	13315.2	13613.2	13367.9	13534.6	13275.1
P55265	Double-stranded RNA-specific adenosine deaminase OS=Homo sapiens OX=9606 GN=ADAR PE=1 SV=4	54	1	54	68	90	-0.02	0	0.01	0.01	-0.03	-0.03	-0.01	0.555301	1	0.981135	0.991783	0.0950244	0.0875103	0.978075	1	1	1	1	1	1	1	101.1	100.3	99.5	99.2	100.9	100.5	102.1	100.5	101.2	101.3	98.3	98.4	97.7	99	99.3	100.9	18783.3	18628.6	18490.6	18427.9	18735.8	18679.8
P11388	DNA topoisomerase 2-alpha OS=Homo sapiens OX=9606 GN=TOP2A PE=1 SV=3	54	1	71	83	97	-0.02	0	-0.06	-0.01	-0.22	-0.04	-0.04	0.985056	1	0.379739	0.999998	0.000506387	0.745942	0.762091	1	1	1	1	0.250662	1	1	103.8	102.9	100.9	102.6	101.8	104.7	96.7	101.4	103.1	102.8	89.9	87.8	101.2	99.6	102.1	98.8	19193.6	19035.1	18667.3	18984.7	18837.6	19363.2
O15027	Protein transport protein Sec16A OS=Homo sapiens OX=9606 GN=SEC16A PE=1 SV=4	53	1	53	60	66	0.05	0.02	0.01	-0.02	0.03	0.02	0.01	0.55711	0.979158	0.999981	0.990937	0.83358	0.987213	0.999238	1	1	1	1	1	1	1	99.4	98.5	101.7	102.8	99.5	101.4	98.6	100.2	96.9	98.4	103	99.7	102.6	98	100.8	98.8	10557.2	10460.9	10807.8	10922.2	10569.8	10769.8
Q7KZ85	Transcription elongation factor SPT6 OS=Homo sapiens OX=9606 GN=SUPT6H PE=1 SV=2	53	1	53	59	61	0.06	0.03	0.07	0.08	0.12	0.04	0.01	0.990814	0.99994	0.974649	0.962815	0.779116	0.998832	1	1	1	1	1	1	1	1	96.1	96.8	101	100	97.8	98.7	105.5	97.4	103.9	99.7	102.4	107.1	90.5	109	98.9	95.2	9503.4	9578.1	9991.4	9892.8	9674.2	9764
Q86U86	Protein polybromo-1 OS=Homo sapiens OX=9606 GN=PBRM1 PE=1 SV=1	53	1	53	55	55	-0.01	-0.03	0	-0.05	-0.01	-0.04	-0.02	0.99192	0.589472	1	0.0718739	0.979387	0.229087	0.697505	1	1	1	1	1	1	1	102.4	100.5	101.5	99.9	98.6	100.6	101.3	101.4	98.4	97.3	101.4	99.8	99.3	98.1	100.1	99.5	12018.5	11799.3	11919.1	11722.5	11571	11804.4
Q15154	Pericentriolar material 1 protein OS=Homo sapiens OX=9606 GN=PCM1 PE=1 SV=5	53	1	54	66	67	0.07	-0.01	-0.09	-0.05	-0.13	0	-0.01	0.73914	0.999998	0.51263	0.894454	0.156359	1	0.999994	1	1	1	1	1	1	1	102.9	100.9	106.5	107.5	100.2	102.4	98.3	93.3	96.1	100.2	93.6	92.1	106.2	97.6	103.4	98.9	10030	9830.9	10375.3	10477.9	9763.7	9976.3
Q14839	Chromodomain-helicase-DNA-binding protein 4 OS=Homo sapiens OX=9606 GN=CHD4 PE=1 SV=2	52	1	59	67	71	-0.01	-0.02	-0.09	-0.08	-0.14	-0.07	-0.01	0.999998	0.994428	0.183959	0.259002	0.0224732	0.430753	0.999987	1	1	1	1	0.671934	1	1	103.3	103.9	102.2	104.1	101.9	102.2	97	97.7	95.6	100.3	93.9	94	102.2	95.6	103.3	102.7	12881.5	12948	12740.1	12980.9	12706.3	12741
Q12789	General transcription factor 3C polypeptide 1 OS=Homo sapiens OX=9606 GN=GTF3C1 PE=1 SV=4	52	1	52	53	56	0.06	0	0.03	0.01	0.08	0.04	0.01	0.735216	1	0.96873	0.999999	0.373065	0.92736	0.999819	1	1	1	1	1	1	1	97.7	98.3	102.1	101.6	97.8	97.9	103.5	97.2	99.8	97.1	102.3	105	98	103.6	100.3	97.7	10175	10241	10635.7	10584.6	10188	10195.7
Q00839	Heterogeneous nuclear ribonucleoprotein U OS=Homo sapiens OX=9606 GN=HNRNPU PE=1 SV=6	52	1	52	79	142	-0.02	-0.03	-0.06	-0.04	-0.1	-0.04	0	0.99949	0.986705	0.735199	0.930118	0.275413	0.937282	1	1	1	1	1	1	1	1	101.7	103.3	101.1	101.4	99.9	100.8	97.5	99.1	99	100	97.9	93.8	103.9	95.4	100.9	104.2	23347.6	23710.3	23202.2	23277.4	22939.6	23130.5
P31948	Stress-induced-phosphoprotein 1 OS=Homo sapiens OX=9606 GN=STIP1 PE=1 SV=1	52	1	52	72	100	-0.06	0.02	-0.19	0.01	-0.13	-0.05	0.01	0.944585	0.999927	0.115061	1	0.440172	0.979496	1	1	1	1	1	1	1	1	101.8	105	97.8	100.2	105.8	103.9	86.5	94.7	100	107.6	97	92.4	103.2	96.4	100.8	106.9	25871.6	26669.6	24846.4	25463	26885.1	26402.9
Q9UQ35	Serine/arginine repetitive matrix protein 2 OS=Homo sapiens OX=9606 GN=SRRM2 PE=1 SV=2	52	1	52	61	65	0.03	0.01	0.01	0.03	0	0.02	0.01	0.874827	0.999231	0.996293	0.776332	1	0.961858	0.99955	1	1	1	1	1	1	1	97.9	100.1	101.4	100.6	99.4	100	102.1	97.9	101.1	101.5	99.8	97.9	99.1	101.9	100.5	98.9	11068.1	11318.7	11463.4	11376	11246.7	11314.1
P10809	60 kDa heat shock protein, mitochondrial OS=Homo sapiens OX=9606 GN=HSPD1 PE=1 SV=2	51	1	51	98	276	0.01	-0.01	-0.13	0	0.01	0	0.01	1	1	0.228659	1	0.999991	1	0.999998	1	1	1	1	1	1	1	99.3	102.5	100.3	102.4	100.7	100.3	93.1	91.5	98.3	102.9	105.4	98.2	105.3	96.6	100.6	102.6	31710.1	32753.1	32047.5	32699.2	32160.7	32036.2
P42356	Phosphatidylinositol 4-kinase alpha OS=Homo sapiens OX=9606 GN=PI4KA PE=1 SV=4	51	1	51	55	57	0.05	-0.02	0	-0.06	-0.05	-0.03	-0.03	0.822503	0.996223	1	0.711468	0.727638	0.988414	0.972557	1	1	1	1	1	1	1	100.8	101.5	104.7	104.4	99.3	100	100.4	102.6	96.4	98.3	98.6	96.3	103.3	95.4	100.4	97.6	7827.1	7880.3	8129	8108.7	7705.5	7764.4
Q9BTC0	Death-inducer obliterator 1 OS=Homo sapiens OX=9606 GN=DIDO1 PE=1 SV=5	51	1	51	56	57	0.02	-0.07	-0.03	-0.03	0.05	0.03	-0.04	0.999893	0.928666	0.998042	0.999479	0.976165	0.999652	0.996788	1	1	1	1	1	1	1	99.2	101.8	100.9	103.2	95.5	96.3	104.8	91.9	99.2	97.9	103.4	105.2	99.5	105.3	101.3	94.6	7889.8	8094.5	8021.6	8210.2	7594.8	7655.5
O14974	Protein phosphatase 1 regulatory subunit 12A OS=Homo sapiens OX=9606 GN=PPP1R12A PE=1 SV=1	51	1	52	62	71	-0.03	0	-0.17	-0.02	-0.12	-0.07	0	0.999626	1	0.409092	0.999972	0.689951	0.970621	1	1	1	1	1	1	1	1	100.7	106.5	100.4	101.9	103.3	103.8	88.5	96.3	96.3	107.8	97.9	92.2	104.7	92.9	103.8	102.9	16036.9	16963.3	15996.8	16241.6	16466.2	16545.2
O95071	E3 ubiquitin-protein ligase UBR5 OS=Homo sapiens OX=9606 GN=UBR5 PE=1 SV=2	50	1	50	64	65	0.02	-0.05	0.04	-0.07	-0.03	-0.04	-0.04	0.999838	0.912406	0.967117	0.636386	0.99466	0.974907	0.975444	1	1	1	1	1	1	1	100.4	102.4	103.7	101.3	98.6	97.7	99.7	108.7	96.5	96.6	99.7	99.2	101.8	96	99	98.8	8666.4	8843.6	8951.6	8750.5	8511.7	8433.9
Q92900	Regulator of nonsense transcripts 1 OS=Homo sapiens OX=9606 GN=UPF1 PE=1 SV=2	50	1	50	59	67	0.03	0.02	0.07	0.02	0.04	0.02	0.02	0.844738	0.898454	0.0884692	0.915452	0.533368	0.894425	0.984671	1	1	1	1	1	1	1	98.7	97.4	100	99.9	99.4	100.1	103.3	102.5	99.8	99.5	98.5	103.1	98.4	101.1	99.1	99.3	11350.5	11204	11498.7	11487.6	11431.6	11510.5
O14497	AT-rich interactive domain-containing protein 1A OS=Homo sapiens OX=9606 GN=ARID1A PE=1 SV=3	50	1	52	64	72	0.04	-0.02	0.04	0.03	0.05	0.03	0.01	0.591144	0.994593	0.662412	0.842757	0.431374	0.828196	0.999431	1	1	1	1	1	1	1	97	99.7	101.8	100.8	97.2	97.3	102.7	99.5	99.9	101.1	102.5	101.2	100.9	100.2	101.1	97.1	8190.6	8424.4	8596.6	8515.5	8211.2	8221.6
Q6PGP7	Tetratricopeptide repeat protein 37 OS=Homo sapiens OX=9606 GN=TTC37 PE=1 SV=1	49	1	49	53	56	0.05	0.01	0.06	0.02	0.06	0.03	0.01	0.322181	0.995888	0.182811	0.922083	0.122909	0.642709	0.989809	1	1	1	1	1	1	1	98.5	97.2	102	100.2	99.5	97.9	102.2	101.3	101.2	97.6	101.1	103.3	100.1	100.3	99.6	98.1	13289.1	13123.5	13772.9	13523.7	13429.2	13218.7
O75533	Splicing factor 3B subunit 1 OS=Homo sapiens OX=9606 GN=SF3B1 PE=1 SV=3	49	1	49	61	80	-0.02	-0.01	-0.01	-0.02	-0.04	0	0	0.910997	0.999918	0.998233	0.909859	0.536372	1	0.999989	1	1	1	1	1	1	1	100.2	101.4	97.9	100.8	99.9	100.8	101.4	98.8	98.8	99.8	98.2	98.5	101.8	99.5	101.4	100.9	14465.1	14651.6	14134	14557	14425.8	14561.7
Q14690	Protein RRP5 homolog OS=Homo sapiens OX=9606 GN=PDCD11 PE=1 SV=3	49	1	49	51	52	0.02	-0.01	0.16	0.03	0.09	0	0	0.999201	0.99999	0.0122423	0.981862	0.234466	1	1	1	1	1	1	1	1	1	97.7	97.2	99.4	97.6	97.1	96.7	105	112.9	100.9	97.7	102.7	104.2	96.6	98.9	97.5	97.9	9689.4	9637.3	9860.8	9681.7	9630.3	9586.7
Q08211	ATP-dependent RNA helicase A OS=Homo sapiens OX=9606 GN=DHX9 PE=1 SV=4	49	1	49	70	95	-0.04	-0.04	-0.06	-0.06	-0.11	-0.04	-0.01	0.954734	0.938928	0.754782	0.758854	0.17499	0.923686	0.999951	1	1	1	1	1	1	1	102.5	103.6	99.5	101.3	100	100.5	100.7	97.5	97	101.2	95.7	95.6	104.2	96.2	101.3	103.1	16047.8	16234	15591.1	15867.3	15659.1	15744.7
P51610	Host cell factor 1 OS=Homo sapiens OX=9606 GN=HCFC1 PE=1 SV=2	48	1	48	60	68	0.01	0.01	0.06	0.05	0.05	0.03	-0.01	0.999997	1	0.881748	0.951121	0.934835	0.99372	1	1	1	1	1	1	1	1	98.8	97.6	98.6	99.2	98.6	98.6	106	99	102.7	100.6	101.4	102.3	95.1	106.2	97.9	97.3	12236.7	12086	12211.9	12293	12217.9	12218
P52948	Nuclear pore complex protein Nup98-Nup96 OS=Homo sapiens OX=9606 GN=NUP98 PE=1 SV=4	48	1	48	55	63	0.04	-0.01	0.02	-0.01	0.07	0.02	0	0.881749	0.999473	0.998034	0.999993	0.330783	0.984349	1	1	1	1	1	1	1	1	99.4	98.3	102.2	100.6	98.3	97.6	102.8	97.3	99.5	97.2	104.2	103.3	98.4	102.7	100	98.1	10771.4	10647.9	11075.9	10895.6	10647.6	10570
Q7KZF4	Staphylococcal nuclease domain-containing protein 1 OS=Homo sapiens OX=9606 GN=SND1 PE=1 SV=1	48	1	48	67	86	-0.03	0.02	0.02	0.05	0.06	0	0.02	0.999184	0.99979	0.999897	0.97823	0.961776	1	0.999873	1	1	1	1	1	1	1	98.4	99.1	97.5	96.1	101.5	99.2	100	100.4	105.5	99.1	99.6	105.8	92.6	104.8	100.3	100.1	16655.5	16781.6	16511.2	16273.8	17177.8	16799.7
Q92538	Golgi-specific brefeldin A-resistance guanine nucleotide exchange factor 1 OS=Homo sapiens OX=9606 GN=GBF1 PE=1 SV=2	48	1	48	50	56	0.02	0	0.02	0.01	0.11	0.03	-0.01	0.999534	1	0.999696	1	0.42948	0.998105	1	1	1	1	1	1	1	1	98.5	98.4	100.5	99.5	98.2	98.6	100.4	99.4	101.9	96	103.5	108.4	95.1	105.9	97.9	98	9073.3	9068.5	9259.8	9165.1	9044.7	9089.8
Q9P2J5	Leucine--tRNA ligase, cytoplasmic OS=Homo sapiens OX=9606 GN=LARS1 PE=1 SV=2	48	1	48	57	62	-0.02	-0.01	-0.02	-0.05	-0.08	-0.08	-0.01	0.989317	0.999991	0.990781	0.764806	0.310392	0.329588	0.999999	1	1	1	1	1	1	1	103	101.7	101	100.2	101.9	101.5	98.8	102.5	97.6	100.2	97.2	96.6	100.6	93.5	102.4	101.4	17057.8	16847.4	16729.7	16598.2	16888	16824.8
Q04637	Eukaryotic translation initiation factor 4 gamma 1 OS=Homo sapiens OX=9606 GN=EIF4G1 PE=1 SV=4	48	1	53	71	84	-0.05	0.02	-0.11	-0.03	-0.16	-0.06	0	0.885641	0.998428	0.20361	0.995869	0.0395691	0.79645	1	1	1	1	1	0.823173	1	1	102.7	103.9	99.5	100.1	104.8	105	95.9	95.4	98.2	104.8	93.6	91.1	103.3	95.3	102.8	103.6	17274.3	17473.6	16724.2	16840	17629.4	17658.4
P49790	Nuclear pore complex protein Nup153 OS=Homo sapiens OX=9606 GN=NUP153 PE=1 SV=2	48	1	48	55	60	0.05	0.01	-0.18	-0.04	-0.15	-0.07	0.03	0.999496	1	0.606971	0.999905	0.745918	0.99513	0.999943	1	1	1	1	1	1	1	102.6	103.1	104.7	107.6	102.1	104.4	85.6	96.4	96.2	104.6	97.3	87.8	108.3	89	106.1	104.3	12609.3	12670.8	12875	13223.9	12546	12831.4
O60264	SWI/SNF-related matrix-associated actin-dependent regulator of chromatin subfamily A member 5 OS=Homo sapiens OX=9606 GN=SMARCA5 PE=1 SV=1	48	1	48	53	59	-0.03	-0.06	-0.11	-0.13	-0.18	-0.12	-0.04	0.998724	0.933282	0.443341	0.284562	0.0797695	0.417371	0.982307	1	1	1	1	1	1	1	107.2	104.7	104.2	103.5	100.9	102.6	96.5	99.5	94.2	99.1	94.5	91.9	104	92	102.1	103.3	15302.6	14943.2	14879.7	14778.1	14406.9	14649.8
Q7L2E3	ATP-dependent RNA helicase DHX30 OS=Homo sapiens OX=9606 GN=DHX30 PE=1 SV=1	48	1	48	53	55	0.03	-0.02	0.01	-0.02	0.04	-0.01	-0.01	0.997926	0.999825	0.999999	0.998768	0.981635	0.999962	1	1	1	1	1	1	1	1	100.8	99	102.1	101.4	97.5	99.7	103.2	97.8	100.2	96.2	99.3	106.1	95.2	102.7	100.3	98.4	12567.7	12347.8	12739.9	12643.2	12161.7	12441.3
P52732	Kinesin-like protein KIF11 OS=Homo sapiens OX=9606 GN=KIF11 PE=1 SV=2	48	1	48	55	57	0	-0.02	-0.09	-0.11	-0.27	-0.1	-0.06	1	0.999202	0.535337	0.356575	0.0059703	0.485393	0.894915	1	1	1	1	0.462379	1	1	105.8	105.3	105.1	106.4	103	104.7	98.2	99.8	94.8	100.9	89.4	86.2	103.9	93.7	101.4	101.4	14564.7	14501.7	14475.1	14641.9	14175.9	14419
P18583	Protein SON OS=Homo sapiens OX=9606 GN=SON PE=1 SV=4	47	1	47	55	67	-0.01	-0.02	0	-0.01	-0.01	0	-0.02	0.999983	0.998169	1	0.999807	0.99976	1	0.997338	1	1	1	1	1	1	1	100.4	100.7	100	99.9	100.1	98.7	103.8	97.9	98.3	101.2	100	99.4	99.3	101.6	100.8	97.9	12229.3	12267.7	12188.5	12173.3	12201.2	12021.5
Q96BY6	Dedicator of cytokinesis protein 10 OS=Homo sapiens OX=9606 GN=DOCK10 PE=1 SV=3	47	1	48	55	58	0.08	0.02	0.04	-0.03	0.05	0.04	0.04	0.50367	0.999779	0.966274	0.991811	0.918611	0.982432	0.974875	1	1	1	1	1	1	1	97.4	98.5	104.1	103.7	97.6	100.7	99.9	101.5	94.8	96.9	101.6	101	105.7	95.3	101.8	99.4	8065.1	8152.9	8619	8580.9	8081.9	8332.7
Q8WUM4	Programmed cell death 6-interacting protein OS=Homo sapiens OX=9606 GN=PDCD6IP PE=1 SV=1	47	1	47	59	69	-0.01	0	-0.04	0	-0.01	-0.02	-0.01	0.999876	1	0.615745	1	0.999986	0.954484	0.999988	1	1	1	1	1	1	1	101.3	100.2	99.6	100.7	99.8	101.2	95.1	100.7	100.5	101.3	100.5	100.2	99.6	98.7	100.7	99.9	18971.4	18764.4	18644.9	18864	18690.5	18947.9
Q8TEQ6	Gem-associated protein 5 OS=Homo sapiens OX=9606 GN=GEMIN5 PE=1 SV=3	47	1	47	52	58	0.01	0.03	0.14	0.09	0.14	0.04	0.01	0.99999	0.997192	0.156852	0.606846	0.164693	0.984723	0.999998	1	1	1	1	1	1	1	96.8	95	97.3	96.3	98.3	97.5	107.6	104.6	103.8	100.2	105.1	106.7	92.9	104.7	96.9	96.3	10886	10683.7	10934.9	10820.9	11054.3	10960.2
O60610	Protein diaphanous homolog 1 OS=Homo sapiens OX=9606 GN=DIAPH1 PE=1 SV=2	47	1	48	51	64	-0.03	0	-0.11	-0.04	-0.09	-0.07	-0.01	0.996005	1	0.473575	0.991828	0.718188	0.848031	0.999986	1	1	1	1	1	1	1	102.1	104	99.7	101.5	103.3	103	90.8	100.3	98.7	101.9	98.3	95.9	102.8	93.6	101.4	102.7	15203.8	15486.6	14847.8	15111.4	15381.6	15331.6
P78347	General transcription factor II-I OS=Homo sapiens OX=9606 GN=GTF2I PE=1 SV=2	47	1	47	58	67	-0.01	0	0	-0.02	-0.06	-0.02	-0.03	0.999975	0.999993	1	0.965995	0.174735	0.966014	0.802823	1	1	1	1	1	1	1	100.8	101.5	100.8	100.7	100.1	101.6	101.8	100.6	98.9	100.8	97.5	97	102.1	97.6	98.9	99.5	15651.6	15751.9	15641.8	15635.2	15534.1	15764.9
Q86VP6	Cullin-associated NEDD8-dissociated protein 1 OS=Homo sapiens OX=9606 GN=CAND1 PE=1 SV=2	47	1	47	52	64	-0.03	-0.02	-0.1	-0.06	-0.13	-0.1	-0.02	0.9991	0.999958	0.638198	0.963897	0.388916	0.693592	0.999855	1	1	1	1	1	1	1	103.3	104.6	101.6	102.1	103	102.3	97.1	96.6	97.2	102.8	96.4	93.5	104.3	90.6	101.1	103.6	16314.4	16511.3	16037	16123.6	16257.9	16149.6
P53396	ATP-citrate synthase OS=Homo sapiens OX=9606 GN=ACLY PE=1 SV=3	47	1	47	50	56	-0.01	0.01	0	0.03	-0.02	-0.05	-0.01	0.99887	0.997961	0.999999	0.91013	0.997285	0.568257	0.999987	1	1	1	1	1	1	1	99.4	101.3	99.6	99.3	101.3	101.4	101.5	98.6	102	102.9	98.6	100	94.9	99.4	98.3	101.5	15250.2	15536.6	15276.1	15228.7	15544.5	15552.6
Q9Y4I1	Unconventional myosin-Va OS=Homo sapiens OX=9606 GN=MYO5A PE=1 SV=2	46	1	54	58	60	0.03	-0.02	-0.06	-0.06	-0.07	-0.05	-0.01	0.999339	0.999898	0.908676	0.910098	0.820998	0.974838	0.999985	1	1	1	1	1	1	1	102.3	102.1	104.1	104	100.5	101.1	97.3	98.3	97.6	98.1	99.7	94.4	105.7	92.5	101.4	100.9	10471.7	10451.2	10652.6	10648.5	10290.8	10352.5
P52701	DNA mismatch repair protein Msh6 OS=Homo sapiens OX=9606 GN=MSH6 PE=1 SV=2	46	1	46	50	56	0	-0.02	-0.08	0.02	-0.06	-0.01	-0.02	1	0.973596	0.133801	0.997868	0.434468	0.999457	0.987555	1	1	1	1	1	1	1	101.6	101.5	100.6	102.1	99.3	100.5	94	98	100	105.4	97.4	98	101	100.4	100.6	99.6	12821.8	12813.6	12690.5	12887.8	12530.1	12686
Q96T58	Msx2-interacting protein OS=Homo sapiens OX=9606 GN=SPEN PE=1 SV=1	46	1	46	53	53	0.07	0.01	0.01	-0.02	-0.01	0.07	0	0.377911	0.999953	0.999872	0.994573	0.999999	0.350435	1	1	1	1	1	1	1	1	98	99.5	103.7	103.9	99.2	99.7	102.6	96.6	97.1	97.5	99.2	97.5	106.8	101.1	99.2	98.5	6476.6	6574.2	6849.7	6864.3	6556.1	6586.7
P34932	Heat shock 70 kDa protein 4 OS=Homo sapiens OX=9606 GN=HSPA4 PE=1 SV=4	46	1	48	67	82	-0.06	0.01	-0.17	-0.06	-0.23	-0.11	0	0.997194	1	0.678796	0.997848	0.365532	0.932422	1	1	1	1	1	1	1	1	104.5	106.2	99.4	102.5	106.5	105.2	88	99.7	95	107.7	93.5	85.9	107	88.9	104	106	17160.3	17433.7	16327.1	16825.7	17490	17278.4
Q92621	Nuclear pore complex protein Nup205 OS=Homo sapiens OX=9606 GN=NUP205 PE=1 SV=3	46	1	46	53	57	0.01	-0.02	0.06	-0.01	0	-0.04	-0.01	0.996159	0.923582	0.0647493	0.986232	0.999978	0.222108	0.99913	1	1	1	1	1	1	1	100.5	99.8	101.7	100	99.2	98.6	104.8	103.8	99.4	99.1	99.4	100.2	95.4	98.9	100	99.1	11840.6	11750.3	11980.3	11780.5	11682.6	11612.7
Q9Y4L1	Hypoxia up-regulated protein 1 OS=Homo sapiens OX=9606 GN=HYOU1 PE=1 SV=1	46	1	46	66	97	-0.05	0.01	-0.21	-0.07	-0.22	-0.24	-0.1	0.995935	1	0.274998	0.985093	0.233888	0.182775	0.884002	1	1	1	1	1	1	1	107.2	108.1	102.9	104.6	107.6	108.4	88.8	97.7	97.6	108.2	97.6	87.6	90.3	92.6	107	94	20478	20644.8	19649.4	19987.2	20556.4	20716.1
Q00341	Vigilin OS=Homo sapiens OX=9606 GN=HDLBP PE=1 SV=2	46	1	46	54	56	-0.02	-0.02	0.06	0.01	-0.02	0	-0.02	0.983095	0.980966	0.321759	0.99813	0.98945	1	0.971717	1	1	1	1	1	1	1	99.8	100.3	99.1	98.1	98.5	98.6	103	105.7	101.5	100.6	97.6	99.9	100.8	99.5	95.8	101.2	10069	10121.8	9998.8	9900.7	9944	9948.8
P27816	Microtubule-associated protein 4 OS=Homo sapiens OX=9606 GN=MAP4 PE=1 SV=3	46	1	47	57	64	-0.04	0	-0.11	0.04	-0.1	-0.04	0.01	0.989695	1	0.39304	0.988653	0.509636	0.98723	0.999998	1	1	1	1	1	1	1	100.8	103.1	97.3	101.4	101.5	102.7	94.2	94.8	99.6	110	97.9	92.8	101.5	97	102.1	103.2	14545	14889.7	14049.7	14644.1	14650.4	14827
P11021	Endoplasmic reticulum chaperone BiP OS=Homo sapiens OX=9606 GN=HSPA5 PE=1 SV=2	46	1	49	85	198	-0.07	-0.01	-0.27	-0.03	-0.15	-0.05	0.02	0.98731	1	0.164844	0.999946	0.679749	0.997915	0.999997	1	1	1	1	1	1	1	102.2	107.4	97.2	102.2	103.6	104.3	83.4	90.7	97.1	108.4	98.3	90.3	109.1	93.4	102.4	110.1	30261.8	31796.1	28777.1	30260	30677.6	30884.7
Q14203	Dynactin subunit 1 OS=Homo sapiens OX=9606 GN=DCTN1 PE=1 SV=3	46	1	46	53	55	-0.02	0.01	0.02	0.01	0.02	-0.03	0.01	0.91929	0.999827	0.986735	0.999286	0.983976	0.908227	0.999768	1	1	1	1	1	1	1	100.5	99.2	98.1	98.3	101.2	99.7	101.8	100.3	100.1	101.1	99.2	103	96.5	99.8	100.9	100	10169.5	10036.8	9923.8	9944.6	10240.2	10083.1
Q14676	Mediator of DNA damage checkpoint protein 1 OS=Homo sapiens OX=9606 GN=MDC1 PE=1 SV=3	46	1	46	60	64	0.08	0.04	0.1	0.07	0.09	-0.01	0.01	0.961379	0.999332	0.890272	0.985169	0.947527	1	1	1	1	1	1	1	1	1	97.5	95.9	102.5	102	99.9	99	107.1	100.6	105	97.8	99.9	105.5	88	104.9	101.4	93	6970	6858.3	7331.2	7295.7	7140.4	7077.3
P38646	Stress-70 protein, mitochondrial OS=Homo sapiens OX=9606 GN=HSPA9 PE=1 SV=2	45	1	46	83	155	-0.05	0.01	-0.16	-0.1	-0.12	-0.05	0	0.994577	1	0.357556	0.774174	0.595581	0.989708	1	1	1	1	1	1	1	1	103.3	104.8	101	100.6	104.6	104.5	87.2	100.1	95.9	98.2	101	90.4	101.3	99.6	102.7	104.9	29293	29697.1	28643.9	28508.8	29650.6	29628.1
P11586	C-1-tetrahydrofolate synthase, cytoplasmic OS=Homo sapiens OX=9606 GN=MTHFD1 PE=1 SV=3	45	1	46	57	62	0.02	-0.02	-0.01	0	0.06	-0.02	-0.01	0.999452	0.996702	0.999853	1	0.773551	0.996863	0.999962	1	1	1	1	1	1	1	100.8	99.1	102.5	100	97.9	98.7	101.8	96.1	101.2	98.7	104.7	103.4	94.6	102.2	99.4	98.9	12629.6	12414.4	12833.9	12529.7	12258.9	12365.5
P08133	Annexin A6 OS=Homo sapiens OX=9606 GN=ANXA6 PE=1 SV=3	45	1	45	62	83	-0.06	0	-0.01	0.05	-0.05	-0.01	0.02	0.766707	1	0.999991	0.893925	0.904048	0.999995	0.998049	1	1	1	1	1	1	1	98.5	102.5	95	97.1	100.3	100.9	98	101.4	99.8	108.7	98.1	95.8	101.4	98.1	100.4	104	17125.3	17822.7	16514.9	16895.7	17447.1	17544.2
Q9NR30	Nucleolar RNA helicase 2 OS=Homo sapiens OX=9606 GN=DDX21 PE=1 SV=5	45	1	47	61	80	-0.01	0.04	-0.03	0	-0.12	-0.02	0	0.999982	0.990402	0.994096	1	0.248339	0.999938	1	1	1	1	1	1	1	1	100.1	102.4	99.8	100.9	103.9	103.6	101.2	96.8	98.9	104.1	95.2	90.7	104.5	95.9	99	102.8	17162.3	17560.8	17104.7	17300.1	17819.4	17767.3
Q9BQG0	Myb-binding protein 1A OS=Homo sapiens OX=9606 GN=MYBBP1A PE=1 SV=2	45	1	45	56	62	-0.02	0	0.02	0	-0.02	-0.01	-0.01	0.956071	1	0.991165	0.999999	0.972117	0.999672	0.999578	1	1	1	1	1	1	1	99.7	101.1	98.3	99.2	100.4	99.9	103.7	99.8	102.6	98.9	98.5	99.2	98.8	100.6	98.1	101.2	12499	12670	12312.5	12426.6	12586	12512
Q5JTH9	RRP12-like protein OS=Homo sapiens OX=9606 GN=RRP12 PE=1 SV=2	45	1	46	48	53	-0.01	-0.01	0.05	0.02	0.04	-0.02	0	0.999719	0.999936	0.757361	0.999541	0.936948	0.995751	1	1	1	1	1	1	1	1	100.3	98.7	97.9	99.2	98.5	99	105.6	100.7	101.1	100.1	101.3	102.8	95	101.2	101.1	97.6	12561.8	12360.8	12260.8	12418	12327.8	12399
P55072	Transitional endoplasmic reticulum ATPase OS=Homo sapiens OX=9606 GN=VCP PE=1 SV=4	45	1	45	75	133	-0.01	0.01	-0.01	0.03	0.08	0.03	0.02	0.999987	0.999999	1	0.998835	0.680299	0.994786	0.999898	1	1	1	1	1	1	1	97.3	100.1	97.5	98	100.4	98.1	103.1	93.4	101.6	99.4	103.4	105.7	97.1	105.1	99.3	100.5	15759.1	16216.6	15803.4	15872	16276.3	15888.4
P13667	Protein disulfide-isomerase A4 OS=Homo sapiens OX=9606 GN=PDIA4 PE=1 SV=2	44	1	45	67	138	-0.07	0.02	-0.06	0.11	0.07	0.02	0.03	0.900382	0.999799	0.930149	0.508821	0.84905	0.999929	0.999416	1	1	1	1	1	1	1	97	100.7	93.7	95.2	100.8	99.9	92.6	97	105.9	107.2	102.8	105.1	93.9	106.7	99.2	102.1	27739.6	28812.4	26804.4	27227	28833.6	28573.7
P35658	Nuclear pore complex protein Nup214 OS=Homo sapiens OX=9606 GN=NUP214 PE=1 SV=2	44	1	44	55	57	0.01	0.01	-0.05	-0.03	-0.06	-0.03	0.01	0.999997	0.999882	0.842042	0.978847	0.690457	0.951353	0.999948	1	1	1	1	1	1	1	100.9	101.4	100.7	102.6	101.8	102.2	98.1	97.9	97.1	101.1	98.5	96.1	102.6	95.1	101.9	101.9	10040.8	10093.5	10021.1	10214.8	10134.9	10175.8
A6NC98	Coiled-coil domain-containing protein 88B OS=Homo sapiens OX=9606 GN=CCDC88B PE=1 SV=1	44	1	44	46	49	0.01	-0.02	0.09	0.04	0.13	0	0.01	0.999999	0.99998	0.837431	0.995113	0.48535	1	1	1	1	1	1	1	1	1	97.1	98.2	99.5	97.5	96.9	95.8	107	100.8	104.2	97.3	103.8	110.6	91	104	99.7	96.4	6942.5	7022.4	7117.4	6971	6930.9	6853.8
O43707	Alpha-actinin-4 OS=Homo sapiens OX=9606 GN=ACTN4 PE=1 SV=2	44	1	57	87	130	0.03	0.08	0.09	0.14	0.14	0.07	0.05	0.993843	0.616808	0.48416	0.124895	0.114713	0.751201	0.917449	1	1	1	1	1	1	1	94.5	95.4	96.6	97.3	100.5	99.9	103.6	98.4	102.1	106.8	106.2	103.1	95.1	103.9	98.6	98	15989.8	16151	16351.4	16466.9	17012.1	16904.7
Q14289	Protein-tyrosine kinase 2-beta OS=Homo sapiens OX=9606 GN=PTK2B PE=1 SV=2	44	1	44	50	54	-0.02	-0.02	-0.05	-0.05	-0.14	-0.08	-0.03	0.999575	0.999939	0.970473	0.944553	0.182854	0.718783	0.997836	1	1	1	1	1	1	1	103.5	103.3	101.7	101.9	102.3	102.1	98.3	101.9	97.3	102.1	94.7	92.4	103.8	92.1	101.3	101.3	12442.7	12414.8	12224.8	12243.8	12295.8	12271.6
Q8NF50	Dedicator of cytokinesis protein 8 OS=Homo sapiens OX=9606 GN=DOCK8 PE=1 SV=3	44	1	46	50	50	0.05	-0.04	0.02	-0.07	0.07	-0.01	-0.02	0.522893	0.849713	0.998585	0.326465	0.27045	0.999952	0.996897	1	1	1	1	1	1	1	99.8	100	105.6	101.9	96.4	98.2	101.7	100.2	96.2	94.5	104.9	104.8	101.9	96.6	99.9	97.5	7396.9	7411.7	7828.9	7552.6	7150	7284.9
Q8WYP5	Protein ELYS OS=Homo sapiens OX=9606 GN=AHCTF1 PE=1 SV=3	43	1	43	48	50	0.07	-0.02	-0.01	-0.03	0.06	0	-0.01	0.659617	0.999608	0.999977	0.990196	0.731099	1	0.999993	1	1	1	1	1	1	1	100.6	98.3	104.7	103.4	96.9	99.6	102.7	94.8	98	96.9	102	105.5	98.5	100.4	100.6	97	6228	6089.2	6483.5	6406.2	6002.7	6170.3
P11387	DNA topoisomerase 1 OS=Homo sapiens OX=9606 GN=TOP1 PE=1 SV=2	43	1	43	46	53	-0.02	0	-0.06	-0.04	-0.12	-0.08	-0.03	0.932962	1	0.293322	0.687326	0.00786548	0.0546006	0.909514	1	1	1	1	0.522971	1	1	104.1	101.9	102.3	100.2	104.4	102	98.5	99.8	101.2	99.5	95.9	93.7	98.6	95.7	102	100.3	14313.2	14009.4	14069.5	13778.3	14359.2	14021.2
Q14573	Inositol 1,4,5-trisphosphate receptor type 3 OS=Homo sapiens OX=9606 GN=ITPR3 PE=1 SV=2	43	1	49	54	55	0.05	-0.02	-0.02	-0.08	0.01	0	0	0.740676	0.995915	0.99507	0.29631	0.999979	1	1	1	1	1	1	1	1	1	102	98.9	104.3	103.4	99	99.1	99.9	98.2	94.9	95.6	100.4	101.8	104.3	97.2	101.6	99.4	8353	8095.6	8538.5	8467.6	8108.1	8111.7
Q14697	Neutral alpha-glucosidase AB OS=Homo sapiens OX=9606 GN=GANAB PE=1 SV=3	43	1	43	57	82	-0.04	-0.01	-0.08	-0.04	-0.07	-0.05	0.01	0.908144	0.999993	0.411714	0.895286	0.478647	0.793141	0.999996	1	1	1	1	1	1	1	100.6	104.2	98.1	101.1	102	101.6	97.8	96.6	97.1	101.9	96	99	98.3	99.5	100.2	105.8	15005.7	15535.6	14621.1	15075.1	15214.3	15145
Q9H583	HEAT repeat-containing protein 1 OS=Homo sapiens OX=9606 GN=HEATR1 PE=1 SV=3	43	1	43	47	49	0.01	0	0.02	0.01	0.02	0.01	-0.02	0.999999	1	0.99884	0.999997	0.998391	1	0.998546	1	1	1	1	1	1	1	99.6	99.5	100.6	99.6	98.6	100.5	105.8	96.8	101.6	98.8	99.9	102.7	96.6	103.5	97.8	97.9	10468.5	10462.7	10575	10468.9	10366.9	10569.4
P14625	Endoplasmin OS=Homo sapiens OX=9606 GN=HSP90B1 PE=1 SV=1	43	1	55	94	227	0	-0.01	-0.07	0	0.02	0	0.03	1	0.999987	0.613441	1	0.999553	1	0.991152	1	1	1	1	1	1	1	100.1	100.4	98.5	101.6	99.2	99.9	96.2	94.9	98.5	102.2	103.4	99.5	104.7	96.6	101.3	103.2	26137.7	26202.6	25729.7	26516.3	25890.8	26078.2
Q6KC79	Nipped-B-like protein OS=Homo sapiens OX=9606 GN=NIPBL PE=1 SV=2	43	1	43	45	46	0.04	-0.01	0.01	-0.02	0.05	0.03	0.01	0.592044	0.999993	0.999721	0.995272	0.413629	0.900328	0.999988	1	1	1	1	1	1	1	98.8	99.2	100	104	98.7	98.5	100.3	99	98.3	97.5	103.7	101.4	102.6	99.3	100.6	98.2	6957.5	6986.9	7043.6	7325.3	6949.9	6939.3
P07237	Protein disulfide-isomerase OS=Homo sapiens OX=9606 GN=P4HB PE=1 SV=3	43	1	43	64	144	-0.1	-0.02	-0.23	-0.04	-0.17	-0.1	-0.02	0.95265	0.999995	0.357009	0.999804	0.62639	0.956109	1	1	1	1	1	1	1	1	104.1	107.4	96.6	100.9	104.6	103.6	87	94	97.1	109.1	100	88.1	107.7	90.7	102.9	106.2	28995.4	29894.2	26891.5	28108.8	29129.1	28839.8
O95602	DNA-directed RNA polymerase I subunit RPA1 OS=Homo sapiens OX=9606 GN=POLR1A PE=1 SV=2	43	1	44	52	54	0.02	-0.02	-0.02	-0.08	0	-0.02	-0.01	0.997635	0.998667	0.999826	0.539901	1	0.999377	0.999885	1	1	1	1	1	1	1	97.1	105	103.7	101.5	98.5	100.6	101.4	98.5	97.9	93.9	99.5	102.9	100.6	98.9	99.8	100.2	6107.6	6605.7	6524.5	6383.7	6194.8	6326.4
P02545	Prelamin-A/C OS=Homo sapiens OX=9606 GN=LMNA PE=1 SV=1	43	1	44	56	77	0.01	0	-0.01	0.01	0.07	0.04	0.02	0.999962	1	0.997578	0.999988	0.118365	0.657473	0.965192	1	1	1	1	1	1	1	99	98.8	98.3	100.4	98.5	98.9	100.2	96	98.8	99.9	103	104.5	100.2	102.8	100.7	100	15804	15769.1	15692.7	16030.4	15713.1	15785
Q93009	Ubiquitin carboxyl-terminal hydrolase 7 OS=Homo sapiens OX=9606 GN=USP7 PE=1 SV=2	42	1	42	48	49	0	0	0.05	0	-0.04	-0.02	0.02	1	1	0.642869	1	0.836132	0.996748	0.992853	1	1	1	1	1	1	1	99.7	100	100.6	99.1	100.1	100	100.7	105.9	99	100.7	96.6	97.9	100.8	96.6	100	102.4	10911.2	10947.2	11010.8	10851.9	10959.2	10949.2
Q7Z478	ATP-dependent RNA helicase DHX29 OS=Homo sapiens OX=9606 GN=DHX29 PE=1 SV=2	42	1	43	47	49	0.05	-0.02	-0.07	-0.09	-0.06	-0.02	0	0.98782	0.999945	0.895304	0.751619	0.943076	0.999873	1	1	1	1	1	1	1	1	102.4	101.2	105.5	104.6	99	102	97	97	94.1	97.3	99.3	95.9	107.7	93.4	103.2	100.3	8133.4	8036.7	8377.6	8309.3	7859.4	8099.2
Q9NVI1	Fanconi anemia group I protein OS=Homo sapiens OX=9606 GN=FANCI PE=1 SV=4	42	1	42	43	45	0.02	-0.04	-0.03	-0.05	-0.11	-0.02	-0.05	0.889311	0.194442	0.507795	0.0808333	0.000320883	0.779503	0.0471707	1	1	1	1	0.178692	1	1	102.1	102.6	103.7	103.3	99.7	99.9	101.5	99.6	98.5	99.9	94.9	94.6	102.3	99.7	98.8	98.9	8909.5	8957.9	9052.9	9013.5	8698.4	8722.2
Q7Z2W4	Zinc finger CCCH-type antiviral protein 1 OS=Homo sapiens OX=9606 GN=ZC3HAV1 PE=1 SV=3	42	1	42	52	63	0.02	0.02	0.08	0.06	0.09	0.03	-0.01	0.999872	0.999961	0.891931	0.957917	0.767221	0.998947	1	1	1	1	1	1	1	1	97.7	97	99	99	99	98.4	105.5	99.8	102.8	100.5	101.6	106.2	92.6	107.2	98.4	95.2	11399.3	11315.7	11543.7	11540.2	11545.8	11477.3
P18206	Vinculin OS=Homo sapiens OX=9606 GN=VCL PE=1 SV=4	42	1	42	49	50	0.01	0	0.01	0.01	0.09	0.02	0	0.998879	1	0.991023	0.99979	0.0112408	0.84024	0.999984	1	1	1	1	0.585706	1	1	98.1	99.4	99.5	99.3	98.9	98.7	100.9	98.4	98.9	99.6	104.9	105.4	101.8	99.1	99.8	97.1	9326.7	9446.2	9455.3	9440.5	9399.4	9376.6
Q8IWJ2	GRIP and coiled-coil domain-containing protein 2 OS=Homo sapiens OX=9606 GN=GCC2 PE=1 SV=4	42	1	43	45	46	0.06	0.03	0.02	0.01	0.07	0.03	0.05	0.443619	0.96546	0.971817	0.999157	0.299571	0.942615	0.554426	1	1	1	1	1	1	1	98.3	97.2	102.7	100.6	101.7	97.3	100.5	98.3	100.1	97.1	103.7	100.9	99	100.3	102.1	100.3	6596.1	6521.7	6895	6750.9	6824.1	6531
Q92922	SWI/SNF complex subunit SMARCC1 OS=Homo sapiens OX=9606 GN=SMARCC1 PE=1 SV=3	42	1	49	56	58	0.02	0.02	-0.13	-0.06	-0.18	-0.08	0	0.999932	0.999947	0.443391	0.939412	0.167171	0.875195	1	1	1	1	1	1	1	1	104	102.9	103.6	106.3	104.4	105.4	93	96.3	96.3	101.5	94.7	88.4	104.4	92.1	105.3	101.4	11216	11088.9	11168	11459.1	11253.8	11360.1
Q5JRX3	Presequence protease, mitochondrial OS=Homo sapiens OX=9606 GN=PITRM1 PE=1 SV=3	42	1	42	47	50	0	-0.02	-0.04	-0.09	0.09	0	-0.01	1	0.99999	0.998837	0.947879	0.948337	1	1	1	1	1	1	1	1	1	101.5	99.5	101.8	99.8	99.8	98.3	93.7	101.4	104.2	86	105.3	108.2	96.9	104.4	99.2	100	12641.9	12396.2	12681.7	12424.4	12426.8	12240.7
P42345	Serine/threonine-protein kinase mTOR OS=Homo sapiens OX=9606 GN=MTOR PE=1 SV=1	42	1	42	43	43	0.06	0.04	0.08	0.02	0.12	0.04	0.03	0.929775	0.992119	0.739956	0.999971	0.384495	0.993434	0.995041	1	1	1	1	1	1	1	97.2	96.2	102.1	99.2	99.7	98.8	104.7	100	101.2	94.4	102.5	107.4	94.5	104.1	99.8	98.3	6507.1	6444.1	6840.5	6641.6	6675.9	6619.2
Q14966	Zinc finger protein 638 OS=Homo sapiens OX=9606 GN=ZNF638 PE=1 SV=2	42	1	42	42	43	0.03	0	0.05	0.02	0.04	0.04	0	0.940625	0.999999	0.40376	0.989946	0.769327	0.74276	1	1	1	1	1	1	1	1	99	98	99.9	100.8	98.3	98.2	102	102.6	98.8	100.8	101.8	100.4	99.7	102.6	101.1	95.9	7697	7621.1	7762.2	7837	7642.3	7629.7
A6NHR9	Structural maintenance of chromosomes flexible hinge domain-containing protein 1 OS=Homo sapiens OX=9606 GN=SMCHD1 PE=1 SV=2	42	1	42	43	44	0.05	-0.03	0.05	-0.02	0.09	0.03	-0.01	0.972257	0.998046	0.958581	0.999769	0.600266	0.998969	0.999999	1	1	1	1	1	1	1	98.1	99.1	103.5	100.1	97.9	95.5	105.9	98.4	100.1	94.4	101.8	108.3	97.7	103.2	99.2	96.8	7848.5	7931.6	8276.7	8010.6	7828.9	7643.1
Q15021	Condensin complex subunit 1 OS=Homo sapiens OX=9606 GN=NCAPD2 PE=1 SV=3	41	1	41	46	46	0.02	0	-0.04	-0.06	-0.12	-0.04	-0.02	0.885257	1	0.101649	0.021375	0.000185288	0.153365	0.61544	1	1	1	1	0.119055	1	1	103	101.5	104.1	102.6	101.7	102.7	99.8	98.9	98.6	98	93.9	94.6	100.7	98.5	100.7	100.6	9021.4	8887.9	9116	8988.6	8910.1	8998.8
A0AVT1	Ubiquitin-like modifier-activating enzyme 6 OS=Homo sapiens OX=9606 GN=UBA6 PE=1 SV=1	41	1	41	46	50	-0.01	0.01	0.03	-0.01	0.03	-0.07	-0.03	0.999974	0.999944	0.834707	0.99998	0.708841	0.075061	0.691513	1	1	1	1	1	1	1	100.1	100.7	100.2	99.8	100.9	100.9	101.8	103	100	100	100.9	104.7	93.5	97.3	98.4	97.7	12292.7	12360.6	12300.6	12247.4	12381.7	12390.4
Q99460	26S proteasome non-ATPase regulatory subunit 1 OS=Homo sapiens OX=9606 GN=PSMD1 PE=1 SV=2	41	1	41	46	53	-0.02	0	-0.16	-0.1	-0.22	-0.12	0	0.999985	1	0.464572	0.867843	0.16602	0.711044	1	1	1	1	1	1	1	1	104.7	105.9	103.3	104.3	104.1	107.3	93.4	95.4	93.1	104	91.9	88.5	104.9	89.2	104.1	105.9	13158.1	13305.5	12977.4	13110.5	13075.5	13482.3
Q68CZ2	Tensin-3 OS=Homo sapiens OX=9606 GN=TNS3 PE=1 SV=2	41	1	41	48	54	0.01	0.02	0.03	0.02	-0.01	-0.03	-0.01	0.425433	0.153827	0.00825082	0.20959	0.363637	0.0155695	0.928287	1	1	1	1	1	1	1	99.5	100	101	100.3	101.4	100.7	102	102.1	100.4	101.5	98.4	99	97.8	97.5	99.3	99.2	10038.4	10090.5	10198.1	10123.6	10231	10165.4
Q13423	NAD(P) transhydrogenase, mitochondrial OS=Homo sapiens OX=9606 GN=NNT PE=1 SV=3	41	1	41	50	73	-0.07	-0.01	0	-0.02	-0.07	-0.08	-0.02	0.319039	0.999999	1	0.998562	0.331091	0.197794	0.982449	1	1	1	1	1	1	1	102.2	102.3	97.9	97.1	102.7	101	101.9	102.7	101.9	100.4	95.7	99.4	94.6	98.9	98.4	102.7	16413.8	16421.7	15725.7	15589.2	16498.4	16222.5
Q13045	Protein flightless-1 homolog OS=Homo sapiens OX=9606 GN=FLII PE=1 SV=2	41	1	41	44	47	0.02	0	0.02	0	0.03	0.01	0.02	0.995502	1	0.976826	1	0.941062	0.99992	0.997259	1	1	1	1	1	1	1	98.5	99.7	101.5	99.2	99.8	98.7	103	98.7	100.8	97.5	99.1	103.2	99.3	100.3	100	100.5	9605	9724.4	9898.2	9676.2	9727.6	9624.4
O75153	Clustered mitochondria protein homolog OS=Homo sapiens OX=9606 GN=CLUH PE=1 SV=2	41	1	41	49	54	0	0.03	-0.06	-0.09	-0.15	-0.05	0.01	0.999999	0.611182	0.0642735	0.00469885	0.00011138	0.127685	0.997496	1	1	1	1	0.0826996	1	1	103.2	102.2	102.3	102.7	104.7	104.6	99.3	98.2	95.1	97.9	91.5	93.1	100.3	98.3	103.4	103.3	8235.6	8155.9	8164.1	8197.9	8360.1	8350.5
P14618	Pyruvate kinase PKM OS=Homo sapiens OX=9606 GN=PKM PE=1 SV=4	41	1	41	64	109	0	0.01	0.07	0.05	0.1	0.02	0.03	1	0.999991	0.812601	0.934235	0.439778	0.999744	0.997898	1	1	1	1	1	1	1	97.1	98.2	98.6	96.4	98.7	98.2	106.3	98.2	103.1	99.2	102.9	106.2	95.2	102.9	98.7	100.2	13712.4	13863.7	13931.5	13610.6	13938.9	13862.5
P08670	Vimentin OS=Homo sapiens OX=9606 GN=VIM PE=1 SV=4	41	1	44	96	267	-0.01	-0.02	-0.15	-0.03	-0.01	0.06	0.01	0.999993	0.999411	0.142414	0.995636	0.999975	0.917278	0.999999	1	1	1	1	1	1	1	99	103.8	98.9	102.2	99.3	100.2	93.6	89.1	96.2	102.1	101.1	99.6	110	101	100.7	103.4	26593.5	27894.5	26566.6	27464.6	26684.1	26916
O60313	Dynamin-like 120 kDa protein, mitochondrial OS=Homo sapiens OX=9606 GN=OPA1 PE=1 SV=3	41	1	41	46	51	0.03	0	0	0.01	-0.01	0	0.02	0.887242	0.999999	1	0.999987	0.999961	1	0.978683	1	1	1	1	1	1	1	100.7	98.5	101.4	101.5	98.2	100.5	98.6	100.8	99.7	100.3	100.2	98.1	101.6	98	100.7	101.1	11190.7	10945.1	11263.5	11282.1	10908.1	11165.6
Q16531	DNA damage-binding protein 1 OS=Homo sapiens OX=9606 GN=DDB1 PE=1 SV=1	41	1	41	46	50	-0.02	-0.01	0.17	0.08	0.02	0.08	0.02	0.999645	1	0.0201227	0.355273	0.995752	0.38138	0.996516	1	1	1	1	1	1	1	96.5	97.2	95.8	95.8	96.2	96.7	113.1	104.4	102.3	103.1	96.3	100.7	102.4	102.7	96.8	100	12035.5	12114.2	11944.5	11940.3	11995.4	12060.1
P28340	DNA polymerase delta catalytic subunit OS=Homo sapiens OX=9606 GN=POLD1 PE=1 SV=2	41	1	41	44	50	0	-0.04	0.11	0	0.07	0	-0.05	1	0.950377	0.160852	1	0.657317	1	0.856636	1	1	1	1	1	1	1	100.3	97.9	99.9	99	96.9	96	105	109.4	101	97.3	102.2	105.2	95.4	103.1	95.8	95.6	9703.4	9475.6	9664.1	9579.2	9374.4	9289.3
Q8NI27	THO complex subunit 2 OS=Homo sapiens OX=9606 GN=THOC2 PE=1 SV=2	41	1	41	46	50	0.02	0	0	-0.03	-0.04	0	0.01	0.987636	1	1	0.923737	0.860317	1	0.999988	1	1	1	1	1	1	1	100.8	99.9	102.6	101.6	99.7	100.5	101.3	99.1	96.6	99.4	98.5	96.8	104	97.4	102.3	99.6	9724.7	9638.2	9894.1	9795.6	9617.5	9690.6
A2RRP1	Neuroblastoma-amplified sequence OS=Homo sapiens OX=9606 GN=NBAS PE=1 SV=2	41	1	41	44	48	0.03	-0.01	-0.04	-0.08	0	-0.01	0	0.959461	0.999983	0.764114	0.194461	1	0.99956	1	1	1	1	1	1	1	1	101.3	100.6	103.2	102.7	98.6	102.3	100.1	95.8	96.8	94.1	99.7	102.5	101.5	98.6	101.9	100.1	8683.8	8626	8849.4	8804	8451.5	8766
Q5VYS8	Terminal uridylyltransferase 7 OS=Homo sapiens OX=9606 GN=TUT7 PE=1 SV=1	40	1	41	42	42	0.05	0	-0.01	-0.01	0.07	0.01	0.02	0.707984	1	0.999753	0.999994	0.405566	0.999883	0.996666	1	1	1	1	1	1	1	99.7	97.9	104.5	100.6	98.8	98.5	100	95.8	101.3	95.3	103.2	104.6	100.2	99.1	101.1	99.3	6890.3	6771.4	7226.8	6952.9	6833.2	6806.9
P52272	Heterogeneous nuclear ribonucleoprotein M OS=Homo sapiens OX=9606 GN=HNRNPM PE=1 SV=3	40	1	40	65	93	-0.06	-0.04	-0.03	-0.04	-0.08	-0.07	-0.03	0.187781	0.592451	0.8619	0.559618	0.0516285	0.123557	0.746913	1	1	1	1	0.9028	1	1	103.1	102.9	98.5	99.2	99.7	100.8	100.1	102	98.8	101.6	97.2	97.7	98.6	98.2	98.6	102.9	21720.1	21670.3	20756.8	20896.6	21014.1	21247.3
P22314	Ubiquitin-like modifier-activating enzyme 1 OS=Homo sapiens OX=9606 GN=UBA1 PE=1 SV=3	40	1	40	57	80	-0.06	0.02	0.06	0.06	0.03	-0.02	0	0.717538	0.998754	0.645023	0.771217	0.991221	0.999252	1	1	1	1	1	1	1	1	98.1	100.4	95.2	95.1	101.7	99.5	103.4	104.2	103.6	102.7	99.4	102.8	94.1	102	97.2	100.8	11716.7	11990.4	11379.3	11364.4	12151.9	11883.7
Q8IUD2	ELKS/Rab6-interacting/CAST family member 1 OS=Homo sapiens OX=9606 GN=ERC1 PE=1 SV=1	40	1	40	43	43	0.07	0.02	0.02	0.03	0.1	0.07	0.03	0.158218	0.988879	0.988322	0.912676	0.017817	0.120239	0.905189	1	1	1	1	0.665466	1	1	97.4	97	101.2	102.2	98.8	97.9	100.1	96.6	98.6	99.3	105.8	103	103.2	100.9	100.4	97.6	8253.4	8216	8575.1	8663.8	8371.8	8293.6
Q92499	ATP-dependent RNA helicase DDX1 OS=Homo sapiens OX=9606 GN=DDX1 PE=1 SV=2	40	1	40	49	58	-0.02	-0.01	-0.03	0	-0.01	0.02	0	0.923157	0.999973	0.631644	1	0.999869	0.883032	0.999995	1	1	1	1	1	1	1	100.5	100.2	99.2	98.6	99.9	100	97.5	98.7	102.3	98.1	99.6	100.1	102.7	101.3	99.6	101.7	12675.3	12636.3	12512.9	12429.5	12599.8	12614.5
Q9NQT8	Kinesin-like protein KIF13B OS=Homo sapiens OX=9606 GN=KIF13B PE=1 SV=2	40	1	41	42	45	0.01	-0.02	0.01	-0.01	0.06	-0.02	0	0.999963	0.998958	0.999858	0.999934	0.583871	0.998561	1	1	1	1	1	1	1	1	98.7	100.6	101.8	98.8	100.8	96.4	102.9	98	100.3	97.6	103.3	103.9	98.8	98.2	100.6	99.1	6398.3	6521.6	6597.9	6407.5	6537.1	6245.7
Q13435	Splicing factor 3B subunit 2 OS=Homo sapiens OX=9606 GN=SF3B2 PE=1 SV=2	40	1	40	47	58	0	0.04	-0.13	0.09	-0.08	0.03	0.03	1	0.996339	0.397092	0.731427	0.849153	0.999587	0.998468	1	1	1	1	1	1	1	97.8	102.3	97.8	102.3	101.7	103.5	87.2	96	102	111.4	96.3	93.4	99.7	104.1	101.4	103.2	15095.4	15793.8	15103.4	15797.8	15699.5	15979.9
Q10570	Cleavage and polyadenylation specificity factor subunit 1 OS=Homo sapiens OX=9606 GN=CPSF1 PE=1 SV=2	40	1	40	43	45	0.07	0.01	-0.01	-0.06	-0.02	0.02	0.03	0.157666	0.999734	0.999988	0.317334	0.977136	0.959333	0.820777	1	1	1	1	1	1	1	100	99	104.8	104.4	100.1	100.3	99.1	99.1	95.1	96	97.8	98.3	104.4	98	102.4	101.3	8252.7	8164.9	8644.7	8609.8	8259.1	8273.4
O14776	Transcription elongation regulator 1 OS=Homo sapiens OX=9606 GN=TCERG1 PE=1 SV=2	40	1	40	42	48	0.02	-0.03	-0.09	-0.06	-0.03	-0.06	-0.03	0.997097	0.924391	0.0938308	0.360361	0.943123	0.412818	0.908753	1	1	1	1	1	1	1	104.9	100.3	103.5	104.1	100.6	100.1	97.1	95.1	97.6	98.6	102.4	98.6	98.2	98.5	102.2	98.3	16348.4	15633.1	16126.9	16225.6	15684.7	15602.7
O94832	Unconventional myosin-Id OS=Homo sapiens OX=9606 GN=MYO1D PE=1 SV=2	40	1	41	45	48	0.03	-0.03	0.06	-0.03	0.03	0	-0.01	0.955846	0.978383	0.437776	0.956546	0.921923	1	0.999991	1	1	1	1	1	1	1	99.7	99.2	102.9	100.2	97.1	98.3	101.1	106.9	99.2	95.7	101.1	102.5	100.6	97.7	98.6	99.3	11500.6	11445.6	11870.8	11556.7	11197.9	11340.5
P22102	Trifunctional purine biosynthetic protein adenosine-3 OS=Homo sapiens OX=9606 GN=GART PE=1 SV=1	40	1	40	51	61	-0.01	0.04	0.12	0.1	0.13	0.03	0.01	1	0.997129	0.604583	0.749791	0.503323	0.999704	0.999998	1	1	1	1	1	1	1	95.8	96.8	96.2	95.7	99.6	98.4	100.7	108.4	105.5	101	102.4	108.5	91.7	105	95.2	99.2	12888.7	13019	12941	12872.9	13394.6	13238.3
P54577	Tyrosine--tRNA ligase, cytoplasmic OS=Homo sapiens OX=9606 GN=YARS1 PE=1 SV=4	40	1	40	49	58	-0.06	0.01	-0.04	0.09	0.02	-0.02	-0.01	0.815887	1	0.9621	0.470851	0.999139	0.999849	1	1	1	1	1	1	1	1	98.4	101.7	96.2	95.6	100.3	100.4	93.8	100.6	102.5	110.4	101.8	101.3	97.1	100.7	98.2	101	14594.4	15077.8	14273.5	14176.2	14880.7	14898.4
P49368	T-complex protein 1 subunit gamma OS=Homo sapiens OX=9606 GN=CCT3 PE=1 SV=4	39	1	39	49	61	-0.01	0.01	0.05	0.03	-0.01	0.02	0	0.998433	0.999683	0.165464	0.587406	0.989433	0.931748	1	1	1	1	1	1	1	1	98.5	99.9	99.1	98	100	99.5	102.3	103.4	102.2	100.8	97.4	99.2	101.9	99.3	98	100.4	12376.5	12555.1	12453.6	12309.9	12562.2	12500.1
O75534	Cold shock domain-containing protein E1 OS=Homo sapiens OX=9606 GN=CSDE1 PE=1 SV=2	39	1	39	45	46	-0.03	-0.01	-0.07	-0.06	-0.27	-0.07	-0.04	0.999187	1	0.962648	0.973792	0.042973	0.951249	0.995726	1	1	1	1	0.864309	1	1	105.3	104.1	101.7	102.9	103.4	104.9	93.6	106.9	99.5	101.1	86.3	87.3	105.7	94.1	99.2	103.9	14632.1	14469.1	14128.2	14295.4	14360.5	14569.9
O94906	Pre-mRNA-processing factor 6 OS=Homo sapiens OX=9606 GN=PRPF6 PE=1 SV=1	39	1	39	45	52	0.01	-0.02	0.01	-0.03	0.04	0.01	0	0.99917	0.991032	0.999499	0.978891	0.806013	0.999799	1	1	1	1	1	1	1	1	100.2	99.2	101.1	100.3	98.2	98.2	103.1	98.2	99.1	96.8	101.5	103.7	97.9	103.2	99.7	99.6	12951.1	12815.8	13064.6	12965	12690.7	12690.7
O60763	General vesicular transport factor p115 OS=Homo sapiens OX=9606 GN=USO1 PE=1 SV=2	39	1	39	51	63	-0.02	-0.03	-0.08	-0.1	-0.09	-0.07	-0.01	0.999843	0.99891	0.683037	0.433823	0.536059	0.81404	1	1	1	1	1	1	1	1	103.5	103.4	101.8	102.4	100.3	103	95.8	99.8	94.3	98.2	97.9	95.9	104.3	93.2	103.5	102.6	10572.7	10558.3	10397.3	10460.7	10247.7	10517.1
Q14978	Nucleolar and coiled-body phosphoprotein 1 OS=Homo sapiens OX=9606 GN=NOLC1 PE=1 SV=2	39	1	39	51	71	-0.05	0.01	-0.05	0.05	-0.07	0.02	-0.02	0.901002	0.999968	0.880464	0.927692	0.748561	0.998272	0.998965	1	1	1	1	1	1	1	99.1	102.7	94.6	100.3	101.4	102.2	97.5	96.9	105.8	102.7	97.5	95.3	100.2	105	96.1	102.8	20452.1	21203.2	19523.7	20703.2	20929.1	21092.7
O00203	AP-3 complex subunit beta-1 OS=Homo sapiens OX=9606 GN=AP3B1 PE=1 SV=3	39	1	39	41	42	-0.02	0.01	-0.05	-0.04	-0.08	-0.05	0	0.997132	0.999995	0.755852	0.855555	0.294202	0.730036	1	1	1	1	1	1	1	1	101.5	102.6	99.7	101.7	102.4	102.8	98.3	98.9	98	100.1	96.4	96.6	102.5	94.6	101.1	102.8	10868.9	10987.3	10673.6	10883.1	10967.9	11003.8
P43243	Matrin-3 OS=Homo sapiens OX=9606 GN=MATR3 PE=1 SV=2	39	1	39	55	70	-0.03	-0.03	-0.05	-0.06	-0.12	-0.06	-0.02	0.987411	0.977807	0.74409	0.506284	0.0567263	0.637624	0.992443	1	1	1	1	0.934254	1	1	104.4	102	101.1	101.7	101.2	101.2	99	100.4	96.7	100.7	94.8	95	102.8	95.9	102.4	100.7	17708.6	17297	17155.3	17241.1	17166	17163.6
Q16891	MICOS complex subunit MIC60 OS=Homo sapiens OX=9606 GN=IMMT PE=1 SV=1	39	1	39	52	69	-0.09	0.01	-0.05	0	-0.08	-0.06	-0.01	0.243581	0.999697	0.726226	1	0.29456	0.660146	0.999731	1	1	1	1	1	1	1	101.6	103.3	94.3	98.4	103.8	103	97.3	100.2	99.2	105.7	97.5	95.9	97.4	99.5	100.4	102.5	14256.2	14491	13235.8	13811.3	14571.9	14460.8
P25205	DNA replication licensing factor MCM3 OS=Homo sapiens OX=9606 GN=MCM3 PE=1 SV=3	39	1	39	44	59	-0.03	-0.01	-0.05	-0.08	0.05	0.04	0	0.999979	1	0.998877	0.985808	0.999121	0.999898	1	1	1	1	1	1	1	1	99.4	101.8	97.3	99.9	98.6	101.1	92.4	101.7	105	86	101.2	107.5	95.9	111.1	99.7	101.3	12950.6	13267.2	12675.3	13016.9	12841.9	13168.4
Q92974	Rho guanine nucleotide exchange factor 2 OS=Homo sapiens OX=9606 GN=ARHGEF2 PE=1 SV=4	39	1	39	43	53	-0.04	0	-0.03	-0.03	-0.07	-0.02	-0.03	0.797618	1	0.872402	0.91529	0.170755	0.992953	0.834197	1	1	1	1	1	1	1	101.2	102.6	98.5	100.4	100.9	102.6	101.9	97.6	100.1	99.8	95.1	98.9	101.1	100.3	99.3	99.9	10964.8	11107.4	10663.8	10876.9	10924.3	11111.4
Q8TEM1	Nuclear pore membrane glycoprotein 210 OS=Homo sapiens OX=9606 GN=NUP210 PE=1 SV=3	39	1	39	44	51	-0.01	-0.01	0.09	-0.02	-0.01	-0.01	-0.02	0.984501	0.999105	0.00302911	0.628825	0.99325	0.993919	0.75567	1	1	0.853872	1	1	1	1	99.3	100.6	99.3	99	99.6	99.3	105.3	106.8	98.3	98.2	98.2	100.3	98.3	100.3	97.9	99.1	12132	12285.4	12130.1	12097.9	12166.3	12133.7
Q29RF7	Sister chromatid cohesion protein PDS5 homolog A OS=Homo sapiens OX=9606 GN=PDS5A PE=1 SV=1	39	1	46	49	53	0	-0.05	-0.07	-0.11	-0.18	-0.09	-0.03	1	0.998995	0.987501	0.867995	0.467983	0.949216	0.999849	1	1	1	1	1	1	1	103.2	106.1	104.2	104.9	100.4	102.3	94.3	105.4	94.6	98.7	94	90.2	108.5	88.8	102	102.4	10644.2	10947.5	10753.5	10819.2	10362.9	10554.6
O94979	Protein transport protein Sec31A OS=Homo sapiens OX=9606 GN=SEC31A PE=1 SV=3	39	1	39	44	49	-0.02	-0.01	0.03	0	0.04	0.01	-0.01	0.680608	0.995853	0.420746	1	0.239699	0.98112	0.991531	1	1	1	1	1	1	1	101.1	98.3	97.8	98.5	99.2	98.9	102.7	100.9	99.8	99.5	101.6	102.9	100.4	100.6	99.3	98.7	10054.5	9776.5	9725.2	9792.2	9870.8	9836.6
P49750	YLP motif-containing protein 1 OS=Homo sapiens OX=9606 GN=YLPM1 PE=1 SV=4	39	1	40	43	43	0.02	0.02	-0.02	-0.03	0.03	0	0.03	0.959295	0.951824	0.990171	0.914414	0.820612	0.999999	0.889585	1	1	1	1	1	1	1	100	99	100.4	101.6	101.7	100.5	99.8	96.9	96	99.5	102.7	100.7	99.9	98.5	102.6	100.3	6933.9	6868.3	6967	7047.4	7051.6	6970.4
Q9UKV3	Apoptotic chromatin condensation inducer in the nucleus OS=Homo sapiens OX=9606 GN=ACIN1 PE=1 SV=2	39	1	39	44	52	-0.02	-0.01	-0.04	0.02	0.01	0	0.01	0.993139	0.999998	0.881768	0.998817	0.999939	1	0.999993	1	1	1	1	1	1	1	100	100.5	97.4	100.2	99.9	99.7	100.5	95	100	102.7	102.3	99.5	99.5	101.3	102	99.5	10404.9	10452.6	10133.8	10424.6	10392.5	10377.4
P20700	Lamin-B1 OS=Homo sapiens OX=9606 GN=LMNB1 PE=1 SV=2	39	1	41	66	87	-0.05	0	0	0.01	-0.06	0.01	0	0.585199	1	1	0.999908	0.327322	0.998697	1	1	1	1	1	1	1	1	100.8	100.9	97	97.8	101.5	99.7	102.2	99.1	100.7	102.3	97.1	95.7	103.8	100	98.4	103	17970.1	17995.1	17291.3	17447.8	18100.2	17774
O75376	Nuclear receptor corepressor 1 OS=Homo sapiens OX=9606 GN=NCOR1 PE=1 SV=2	39	1	39	45	47	0.04	0.03	0.04	0.03	0.07	0.04	0.01	0.988448	0.994046	0.993314	0.99404	0.787335	0.983121	0.999984	1	1	1	1	1	1	1	96.7	98.6	100.9	99.7	100.7	99.3	103.6	96.7	100.7	99.3	102.1	103.4	95.2	106.1	99.8	97.4	6034	6152.4	6297.5	6218.9	6282	6197.7
P49588	Alanine--tRNA ligase, cytoplasmic OS=Homo sapiens OX=9606 GN=AARS1 PE=1 SV=2	39	1	39	52	76	0	0.03	0.03	0.05	0.08	0.01	0.01	1	0.976857	0.98628	0.861683	0.427535	0.999995	0.999974	1	1	1	1	1	1	1	99.1	97.3	99.2	97.1	101.1	99.7	96.9	103.6	103.6	99.5	103.2	104.3	96.5	101.1	98	99.9	13637.8	13392.7	13654	13359.5	13916.4	13722.9
Q15393	Splicing factor 3B subunit 3 OS=Homo sapiens OX=9606 GN=SF3B3 PE=1 SV=4	39	1	39	52	65	-0.03	0.02	0.08	0.02	-0.03	0.01	0.02	0.936761	0.9961	0.128824	0.992827	0.83053	0.999901	0.97801	1	1	1	1	1	1	1	99.4	99.1	97.3	97.6	99.7	101	104.8	104.8	99.1	101.9	95.6	98.3	97.4	102.5	100.1	101.5	12926.1	12893	12649.9	12689.7	12968.2	13140.3
P35606	Coatomer subunit beta' OS=Homo sapiens OX=9606 GN=COPB2 PE=1 SV=2	39	1	39	45	50	0.01	-0.02	0.07	-0.01	-0.02	-0.04	-0.01	0.999992	0.998362	0.289789	0.999177	0.977755	0.813949	0.999999	1	1	1	1	1	1	1	101.2	99.2	101.3	100	99.1	99.1	104.1	105.8	98.4	100	98.8	98.2	100.8	94.4	99.9	99.7	10203.6	10001.5	10212.6	10086.6	9996	9997.8
Q9H2G2	STE20-like serine/threonine-protein kinase OS=Homo sapiens OX=9606 GN=SLK PE=1 SV=1	38	1	40	45	49	0	0.01	-0.06	-0.03	-0.12	-0.07	0.01	1	0.999995	0.958347	0.99878	0.599373	0.924362	0.999999	1	1	1	1	1	1	1	102.8	101.5	101.9	102.9	103.3	103.2	93.9	101.8	95.5	104.2	97.1	91.4	102.6	92.1	104	101.9	9816.3	9700.2	9729.8	9827.6	9866.3	9853.8
P30101	Protein disulfide-isomerase A3 OS=Homo sapiens OX=9606 GN=PDIA3 PE=1 SV=4	38	1	39	60	96	-0.07	-0.01	-0.14	0.04	0	-0.03	0.03	0.8168	0.999998	0.180989	0.985854	1	0.998297	0.994075	1	1	1	1	1	1	1	99.2	103.7	94.3	99.5	100.9	100.6	92	92.6	101.6	106.6	102.6	99.6	96.3	102.9	100.6	106.9	17049.5	17831.7	16208.9	17111.3	17343.9	17305.5
O00429	Dynamin-1-like protein OS=Homo sapiens OX=9606 GN=DNM1L PE=1 SV=2	38	1	38	43	48	-0.03	-0.01	-0.04	-0.03	-0.07	-0.07	-0.02	0.810816	0.999581	0.615125	0.805451	0.0763926	0.0805903	0.944643	1	1	1	1	0.996798	1	1	101.2	103.4	99.4	101.2	101.5	101.8	99.7	99.9	99.1	101.5	98.5	96.3	98.9	96	101.7	100	11550.5	11791.9	11343.4	11542.5	11583	11612.7
P09884	DNA polymerase alpha catalytic subunit OS=Homo sapiens OX=9606 GN=POLA1 PE=1 SV=2	38	1	38	38	39	0.03	0.02	-0.01	0.01	-0.03	0.03	0.01	0.973259	0.990982	0.99947	0.999016	0.97612	0.973193	0.99999	1	1	1	1	1	1	1	100.9	98.1	101.2	101.4	101.6	100.4	101.8	95.5	101.4	99.6	98.2	97.3	101.5	101.1	101	99	6140.6	5971.9	6160.9	6169.9	6183.1	6107.7
O60306	RNA helicase aquarius OS=Homo sapiens OX=9606 GN=AQR PE=1 SV=4	38	1	39	42	43	0.06	0.01	0.05	0.01	0.05	0.06	0.01	0.766926	1	0.856076	0.999871	0.789624	0.736179	0.999895	1	1	1	1	1	1	1	96.8	98.8	102.6	100.8	98.4	98.1	105.5	97	100.1	97.5	99.8	103.4	101.2	102.5	99.4	98.1	5860.2	5982.6	6207	6102.6	5953.1	5936.3
Q92619	Rho GTPase-activating protein 45 OS=Homo sapiens OX=9606 GN=ARHGAP45 PE=1 SV=2	38	1	38	40	42	-0.08	-0.02	-0.2	-0.04	-0.18	-0.07	-0.04	0.961952	0.999987	0.2818	0.999366	0.377277	0.97158	0.998595	1	1	1	1	1	1	1	105.1	106	98.7	101.2	104.5	103.5	85.3	98.4	97.7	108.1	94.3	91.5	106.4	94.4	100.5	104.4	12334.7	12439.4	11577.8	11876.4	12259.5	12146.1
Q9Y4W6	AFG3-like protein 2 OS=Homo sapiens OX=9606 GN=AFG3L2 PE=1 SV=2	38	1	38	40	44	0.01	-0.02	-0.1	-0.07	-0.09	-0.05	-0.01	0.999992	0.999682	0.646175	0.879007	0.715154	0.966266	1	1	1	1	1	1	1	1	103.7	102.1	104.9	103	101.8	100.5	90.8	101.5	97.9	97.8	98.2	94.8	104.1	94.3	102	102.7	12280.2	12096.4	12425.4	12196.3	12060.1	11900.6
A3KMH1	von Willebrand factor A domain-containing protein 8 OS=Homo sapiens OX=9606 GN=VWA8 PE=1 SV=2	38	1	38	41	41	0.11	0.04	0.11	0.01	0.21	0.05	0.03	0.819347	0.998839	0.799586	1	0.24363	0.996451	0.99969	1	1	1	1	1	1	1	95.1	94.9	104.7	100.5	97	98.6	105.8	99.9	101.8	90.2	105.8	113.8	92	105.2	99.6	95	5561.4	5549.8	6120.2	5873.3	5670.9	5764.2
Q14566	DNA replication licensing factor MCM6 OS=Homo sapiens OX=9606 GN=MCM6 PE=1 SV=1	38	1	38	44	50	-0.06	0.02	-0.02	-0.06	-0.16	-0.1	-0.03	0.60721	0.998586	0.997198	0.633074	0.0155085	0.125619	0.979806	1	1	1	1	0.655537	1	1	104.4	102.7	100.1	98.6	106	103.7	102	102.3	97.1	101.8	92.4	93.1	99.2	93.5	99.8	103.2	10521.2	10348.2	10089.6	9931	10680.3	10451.9
Q13616	Cullin-1 OS=Homo sapiens OX=9606 GN=CUL1 PE=1 SV=2	38	1	38	41	46	0.02	0	0	-0.02	-0.13	-0.03	-0.02	0.99988	1	1	0.999884	0.351929	0.998678	0.999988	1	1	1	1	1	1	1	101.2	101.8	103.6	102.5	100.6	101.9	101.8	101.2	97.6	102.5	93.3	91.7	106.8	92.5	101.5	99.4	9759.8	9817	9991.6	9877.9	9702.6	9829.5
Q15029	116 kDa U5 small nuclear ribonucleoprotein component OS=Homo sapiens OX=9606 GN=EFTUD2 PE=1 SV=1	38	1	39	42	49	-0.02	0.02	0.05	0.03	0.01	0	0.01	0.999657	0.999707	0.917309	0.980317	0.999981	1	1	1	1	1	1	1	1	1	98.7	99.5	97.9	97.8	100.7	99.9	105.7	99.2	100.2	102.9	98.7	101.1	95.3	103.4	99.4	99.7	9655.2	9737.1	9580.8	9574.1	9852.9	9773.7
Q9Y5B9	FACT complex subunit SPT16 OS=Homo sapiens OX=9606 GN=SUPT16H PE=1 SV=1	38	1	38	49	55	-0.04	-0.01	0	-0.04	-0.07	-0.01	-0.01	0.553303	0.999967	1	0.634944	0.132603	0.999326	0.999863	1	1	1	1	1	1	1	100.5	102.5	98.2	99	100.9	101.1	100.9	102.3	99.5	98.2	96.3	97.4	101.3	100.2	98.5	103.4	13533	13794.4	13218.1	13335.6	13584	13616.8
Q8NAP3	Zinc finger and BTB domain-containing protein 38 OS=Homo sapiens OX=9606 GN=ZBTB38 PE=1 SV=2	38	1	38	42	44	0.05	0	-0.01	0	-0.08	-0.04	-0.03	0.856122	1	0.99999	1	0.555	0.977489	0.996949	1	1	1	1	1	1	1	102	99.6	106.1	103.2	100	101.3	101.3	98.8	98.5	103.6	98.9	92.2	100.4	96.2	100.5	97.5	7348.6	7171.3	7643.4	7432.4	7206.5	7295.1
Q15643	Thyroid receptor-interacting protein 11 OS=Homo sapiens OX=9606 GN=TRIP11 PE=1 SV=3	38	1	38	43	44	0.07	0.03	-0.01	0	0.08	0.01	0.02	0.297148	0.931521	0.999938	1	0.290257	0.999906	0.985577	1	1	1	1	1	1	1	98.1	98.3	103.6	103.2	101.7	99.2	100.6	94.5	99.8	96.7	104.4	102.5	98.7	99.1	101.2	98.5	5579.5	5590.6	5894.8	5870	5788.6	5643.3
P30876	DNA-directed RNA polymerase II subunit RPB2 OS=Homo sapiens OX=9606 GN=POLR2B PE=1 SV=1	38	1	38	47	48	0.02	0.01	0.09	0.04	0	0.04	-0.01	0.993404	0.999924	0.231121	0.843058	1	0.9005	0.999999	1	1	1	1	1	1	1	98.2	98.5	99.4	100.3	99	99.2	108	100.7	102.3	100.3	96.8	99.4	99.3	102.7	97.2	98.7	8959.3	8982.8	9069.7	9152.3	9032	9047.5
P33991	DNA replication licensing factor MCM4 OS=Homo sapiens OX=9606 GN=MCM4 PE=1 SV=5	38	1	39	46	56	0.02	0.03	-0.02	0.02	-0.05	-0.04	0	0.968454	0.65739	0.892464	0.954658	0.102273	0.222008	1	1	1	1	1	1	1	1	101	100	101.4	101.8	103.3	101.7	98	100.2	101	102.3	97.1	96.5	95.9	99	100.6	100.2	12191	12063.3	12237.1	12279.4	12462.9	12274.4
Q16666	Gamma-interferon-inducible protein 16 OS=Homo sapiens OX=9606 GN=IFI16 PE=1 SV=3	38	1	38	48	57	-0.01	-0.03	0.01	0.02	-0.1	-0.04	0.02	0.999999	0.997295	0.999981	0.998983	0.320252	0.983015	0.998464	1	1	1	1	1	1	1	99.3	102.6	101.2	99.7	98.8	99.4	101.9	101.7	100.7	104.4	94.2	93.6	102.8	94.3	99.6	105.8	11763.6	12147.5	11980	11802.2	11704.5	11774.6
Q9NYU2	UDP-glucose:glycoprotein glucosyltransferase 1 OS=Homo sapiens OX=9606 GN=UGGT1 PE=1 SV=3	38	1	40	49	52	-0.05	0.04	0.06	0.09	0.04	0.01	0.04	0.718405	0.850034	0.526347	0.192852	0.830102	0.999396	0.911714	1	1	1	1	1	1	1	98	97.9	92.3	96.9	101.2	100.4	103.6	100.8	101.2	107.1	100.9	100.9	97.6	100.3	100.5	100.4	9455.8	9440.4	8906.4	9349.7	9762.2	9687.9
Q9BXJ9	N-alpha-acetyltransferase 15, NatA auxiliary subunit OS=Homo sapiens OX=9606 GN=NAA15 PE=1 SV=1	38	1	43	46	49	0.01	-0.01	-0.14	-0.07	-0.07	-0.02	0	1	0.999998	0.284668	0.847822	0.855322	0.999614	1	1	1	1	1	1	1	1	102.3	103.1	102.9	103.5	101.7	102.1	88	98.7	97.8	97.2	98.3	96.9	105.8	96.3	103	102.4	13555.9	13668.7	13635.5	13715.1	13482	13533.9
Q9BXP5	Serrate RNA effector molecule homolog OS=Homo sapiens OX=9606 GN=SRRT PE=1 SV=1	37	1	37	44	51	-0.01	0.01	-0.22	-0.1	-0.21	-0.13	-0.04	0.999999	1	0.26135	0.907212	0.266818	0.722678	0.999249	1	1	1	1	1	1	1	105.6	106.5	103.6	106.5	106.3	107.2	86.3	96.7	93	105.5	94.8	88.2	102.8	90.9	104.3	101.8	12822.3	12922.4	12571.6	12921.3	12902.6	13007.5
Q9HC35	Echinoderm microtubule-associated protein-like 4 OS=Homo sapiens OX=9606 GN=EML4 PE=1 SV=3	37	1	37	41	45	0	0.04	0.1	0.09	0.12	0.06	0.02	1	0.994265	0.717337	0.824434	0.527883	0.973151	0.999872	1	1	1	1	1	1	1	95.6	96.7	96.5	96.2	99.9	98.4	106.2	100.2	103.9	100.5	101.7	107.9	93.2	107.4	96.7	98.9	9056.7	9161.9	9139.1	9114.1	9455.8	9315.9
O15067	Phosphoribosylformylglycinamidine synthase OS=Homo sapiens OX=9606 GN=PFAS PE=1 SV=4	37	1	37	49	62	0.03	0.01	0.01	0.01	0.13	0.03	0.01	0.999718	0.999999	0.999999	1	0.683817	0.999743	1	1	1	1	1	1	1	1	98.5	97.3	100.6	99.5	98.9	98.8	104.8	93.3	101.5	96	104.3	109.3	92.9	107.7	99.1	97.6	8894.4	8784	9087	8984.5	8927.7	8921
Q13200	26S proteasome non-ATPase regulatory subunit 2 OS=Homo sapiens OX=9606 GN=PSMD2 PE=1 SV=3	37	1	37	44	51	-0.01	0	-0.07	-0.02	-0.11	-0.05	0	0.999568	1	0.44828	0.993152	0.0644847	0.741082	1	1	1	1	1	0.955137	1	1	102.4	102.2	101.8	100.8	101.7	102.9	98.3	97.2	99	102.5	96.2	92.9	102.1	95.9	102.9	101.2	11846.5	11830.5	11785	11663.3	11772.4	11903.2
Q9Y2W1	Thyroid hormone receptor-associated protein 3 OS=Homo sapiens OX=9606 GN=THRAP3 PE=1 SV=2	37	1	38	42	48	-0.03	0.02	-0.09	-0.03	-0.12	-0.02	0.01	0.995524	0.999809	0.582167	0.992961	0.272302	0.999896	0.999997	1	1	1	1	1	1	1	102.9	101.7	98.2	101.9	104.3	103.1	95.4	96.7	96.9	102.9	96.3	91.4	106	96.3	103.6	102.4	11580.6	11438.6	11045.8	11468.7	11731.4	11601.2
O95757	Heat shock 70 kDa protein 4L OS=Homo sapiens OX=9606 GN=HSPA4L PE=1 SV=3	37	1	40	50	62	-0.01	0	-0.05	-0.02	-0.04	-0.03	-0.01	0.965943	1	0.009414	0.262587	0.031755	0.133686	0.996808	1	1	1	1	0.785937	1	1	101.4	101.2	100.8	100.6	100.7	102	98.3	97.7	99.4	100	99.2	98.1	99.9	98.8	100.3	101.5	11269.4	11252.5	11207.2	11178.5	11196.6	11341.1
P55786	Puromycin-sensitive aminopeptidase OS=Homo sapiens OX=9606 GN=NPEPPS PE=1 SV=2	37	1	37	42	46	-0.03	-0.02	0.01	0	0.02	-0.01	-0.01	0.975088	0.997662	0.999729	1	0.990828	0.999471	0.99909	1	1	1	1	1	1	1	100.4	100.1	99.1	97.9	99.9	98.3	103.7	98.6	100.6	100.4	100.7	102.9	96.9	101.9	98.5	100	11052.5	11019.3	10901.5	10775.8	10992.9	10818.3
P17480	Nucleolar transcription factor 1 OS=Homo sapiens OX=9606 GN=UBTF PE=1 SV=1	37	1	37	42	49	0.03	-0.01	0	0.03	0.01	0.02	-0.01	0.982123	0.999993	1	0.961676	0.999498	0.984361	0.999916	1	1	1	1	1	1	1	99.8	98.9	100.9	101.3	98.5	99.2	102.5	96.1	101.4	101.4	101.3	99.3	99	103.2	99.3	98	13397.6	13264.9	13544.3	13589.8	13211.1	13316.1
P49736	DNA replication licensing factor MCM2 OS=Homo sapiens OX=9606 GN=MCM2 PE=1 SV=4	37	1	37	45	54	-0.02	0.02	0.03	0	-0.05	0	0	0.648793	0.759783	0.429057	0.999971	0.0984407	1	0.999928	1	1	1	1	1	1	1	99.8	100.5	97.9	99	101.3	102	102.7	101.8	99.8	101.1	96.5	97.5	99.2	101.3	98.8	100.8	10176.6	10240.5	9982.8	10096	10322.2	10397.2
Q9Y2D5	A-kinase anchor protein 2 OS=Homo sapiens OX=9606 GN=AKAP2 PE=1 SV=3	37	1	37	45	47	0.06	0.05	-0.05	0.14	0.07	0.07	0.05	0.771244	0.929179	0.875169	0.101919	0.621059	0.640617	0.926728	1	1	1	1	1	1	1	96.3	97.1	100	101.7	100.3	99.3	91.4	95.2	102.4	110.1	101.8	101.5	98.2	105	100.7	98.9	9005.1	9086.5	9359	9517	9379.9	9289
O00410	Importin-5 OS=Homo sapiens OX=9606 GN=IPO5 PE=1 SV=4	37	1	39	57	77	-0.03	0.02	-0.04	0.01	-0.08	-0.05	0.03	0.997203	0.999656	0.989045	0.999996	0.617354	0.932595	0.998073	1	1	1	1	1	1	1	99.1	103.2	97.8	100.7	102	103.1	98.7	98.8	97.5	106.5	96.1	95	100	95.4	100.5	105.6	12569.3	13086.6	12394	12770.2	12937.1	13070.3
Q96ST3	Paired amphipathic helix protein Sin3a OS=Homo sapiens OX=9606 GN=SIN3A PE=1 SV=2	37	1	37	40	41	0.04	0	0.09	0.04	0.05	0.06	0	0.0680666	0.999999	0.000951591	0.110299	0.0309206	0.0156515	1	1	1	0.542908	1	0.780186	1	1	97.1	98	99.9	101.3	97.6	97.1	103.9	103.9	100.9	99.7	101	101.2	101.2	102	98.7	96.4	7645.9	7720.4	7868	7983.3	7692.7	7650.4
Q9H2P0	Activity-dependent neuroprotector homeobox protein OS=Homo sapiens OX=9606 GN=ADNP PE=1 SV=1	37	1	37	37	37	0.02	0	-0.03	0	-0.02	-0.03	0	0.99886	1	0.991083	1	0.998914	0.989371	1	1	1	1	1	1	1	1	100.9	100.1	101.5	102.4	100.6	100.3	102.4	94.7	98	102.9	100.8	97.3	100.2	96.7	101.6	99.7	7106.8	7052.6	7153.1	7213.6	7088.3	7063.8
Q92598	Heat shock protein 105 kDa OS=Homo sapiens OX=9606 GN=HSPH1 PE=1 SV=1	37	1	41	54	60	-0.03	0.02	-0.01	0.03	-0.08	-0.03	0.03	0.997995	0.999659	1	0.997451	0.631246	0.991608	0.993811	1	1	1	1	1	1	1	100.7	100.4	97.5	99.8	102.7	101.3	96.6	103.9	98.8	106.4	96.3	93.7	100.8	95.6	101.3	104.4	12676	12644.8	12282.2	12572.5	12929.8	12751
O43719	HIV Tat-specific factor 1 OS=Homo sapiens OX=9606 GN=HTATSF1 PE=1 SV=1	37	1	37	43	45	0	-0.02	-0.11	-0.06	-0.06	-0.03	-0.03	1	0.999949	0.513502	0.915033	0.936294	0.997179	0.999268	1	1	1	1	1	1	1	104.3	101	103.9	101.9	102.1	100.7	89.6	100.9	98.9	97.5	99.8	97.1	102.1	98.5	104.2	97.4	8697.9	8418	8663.9	8493.4	8508.3	8392.7
P31939	Bifunctional purine biosynthesis protein PURH OS=Homo sapiens OX=9606 GN=ATIC PE=1 SV=3	37	1	37	55	68	-0.05	-0.05	-0.18	-0.14	-0.17	-0.08	-0.05	0.987697	0.994979	0.247484	0.512235	0.323061	0.923099	0.987838	1	1	1	1	1	1	1	106	106.7	101.7	103	102.5	103.3	93.4	93.9	95.3	97.9	94.6	94.7	110.2	91.9	100.6	104.2	13506.3	13596.8	12964.9	13132.4	13072	13168.8
Q6PKG0	La-related protein 1 OS=Homo sapiens OX=9606 GN=LARP1 PE=1 SV=2	37	1	43	47	58	-0.02	-0.03	-0.09	-0.03	-0.09	-0.01	-0.01	0.996115	0.971393	0.293628	0.982507	0.262429	0.999879	0.999879	1	1	1	1	1	1	1	103.2	101.9	100.7	101.1	99.9	100.5	98.7	94.2	101.2	99.6	96.3	96.1	105.8	97.6	101.9	101.2	9777.7	9652.1	9545.3	9578.7	9468.7	9524.9
O43290	U4/U6.U5 tri-snRNP-associated protein 1 OS=Homo sapiens OX=9606 GN=SART1 PE=1 SV=1	37	1	37	45	49	0.04	0.01	-0.04	0.01	0.01	0.01	-0.01	0.964765	1	0.93066	0.999994	0.999998	0.999954	0.999887	1	1	1	1	1	1	1	101	98.8	101.5	103.2	100.7	99.7	100.9	93.3	99.9	101	102.3	98.5	101.6	99.8	100.7	97.2	8078.1	7901.7	8122.8	8256.3	8060.2	7980.5
Q9H2M9	Rab3 GTPase-activating protein non-catalytic subunit OS=Homo sapiens OX=9606 GN=RAB3GAP2 PE=1 SV=1	36	1	37	42	45	-0.01	0.01	0	0.01	0.02	-0.04	-0.01	1	0.999996	1	0.999962	0.999312	0.909967	0.999998	1	1	1	1	1	1	1	101	99.3	101.5	98.1	101.6	99.9	103.4	96.5	102.8	99.2	101	101.9	95	99.5	99.5	99.8	7688.8	7559.3	7725	7469.6	7732.7	7605
Q9UIA9	Exportin-7 OS=Homo sapiens OX=9606 GN=XPO7 PE=1 SV=3	36	1	36	39	41	-0.01	-0.01	-0.08	-0.12	-0.12	-0.07	-0.04	0.999994	0.999995	0.776197	0.38252	0.381183	0.868143	0.987431	1	1	1	1	1	1	1	103.6	104.2	103.2	102.8	102.5	103.5	97.5	99.4	93.9	97.5	95.2	96.1	105.9	92.8	99.9	102.1	8223.7	8275.9	8194.6	8163.7	8140.6	8220.7
P33992	DNA replication licensing factor MCM5 OS=Homo sapiens OX=9606 GN=MCM5 PE=1 SV=5	36	1	36	40	44	-0.04	-0.01	0	-0.01	-0.1	-0.04	-0.02	0.974049	0.999952	1	0.999883	0.228993	0.96665	0.999544	1	1	1	1	1	1	1	101.6	102.1	98.7	100.1	100.2	101.7	101	103.2	98.1	103.7	95.5	93.9	102.7	96	98.4	102.9	10112.4	10157	9822.2	9960.4	9970.8	10123.1
O75150	E3 ubiquitin-protein ligase BRE1B OS=Homo sapiens OX=9606 GN=RNF40 PE=1 SV=5	36	1	40	41	43	0.02	-0.02	0.01	-0.02	0.03	0.11	-0.01	0.997652	0.99964	1	0.998466	0.996495	0.225165	1	1	1	1	1	1	1	1	98	99.9	101.4	99.7	98.6	96.9	102.8	95.9	98.8	96.1	99.2	102.2	110	103.3	97.9	99.2	6511	6632.1	6734.4	6625.2	6549.2	6435.3
Q9NTI5	Sister chromatid cohesion protein PDS5 homolog B OS=Homo sapiens OX=9606 GN=PDS5B PE=1 SV=1	36	1	43	51	54	-0.02	0.01	-0.07	-0.08	-0.11	-0.07	-0.02	0.999956	1	0.777225	0.765084	0.416375	0.829713	0.99984	1	1	1	1	1	1	1	104	102.2	101.7	102.2	104	102.9	96.2	99.6	97	98.6	97	94.1	104.6	92.3	102.2	101.3	9035.1	8873.3	8834.1	8875.4	9032.5	8939.8
Q02218	2-oxoglutarate dehydrogenase, mitochondrial OS=Homo sapiens OX=9606 GN=OGDH PE=1 SV=3	36	1	36	44	46	0	0	0.02	-0.02	-0.04	-0.06	-0.01	1	1	0.999224	0.991852	0.87763	0.502574	0.999711	1	1	1	1	1	1	1	101.4	100.7	100	101.9	100.8	101.8	99.6	104.7	97.9	101	97.5	99	99.2	94.2	99.1	101.1	10007.2	9936.4	9870.3	10059.3	9951.8	10047.7
Q8TAQ2	SWI/SNF complex subunit SMARCC2 OS=Homo sapiens OX=9606 GN=SMARCC2 PE=1 SV=1	36	1	43	50	54	-0.02	-0.01	-0.11	-0.03	-0.11	-0.03	0	0.999973	1	0.686939	0.999212	0.744155	0.999262	1	1	1	1	1	1	1	1	102.8	102.6	100.3	102.2	101.8	102.1	94.3	95.4	96.1	104.6	98.7	92.1	108	93.2	103.9	101.7	9796.7	9784.6	9564.6	9740.4	9705.2	9732.1
P47897	Glutamine--tRNA ligase OS=Homo sapiens OX=9606 GN=QARS1 PE=1 SV=1	36	1	37	44	46	-0.01	-0.03	-0.08	-0.11	-0.12	-0.05	-0.04	0.999979	0.990063	0.658167	0.278252	0.250803	0.925162	0.955236	1	1	1	1	1	1	1	103.3	104.4	101.6	104.4	100.8	102.2	98.4	98.7	94.2	98	96.3	95.4	105.9	95.1	100.6	100.8	9510.2	9607.4	9346.6	9605.1	9275.2	9403
P20810	Calpastatin OS=Homo sapiens OX=9606 GN=CAST PE=1 SV=4	36	1	36	44	57	0.01	0.02	-0.13	0.01	-0.1	-0.07	0.05	1	0.999999	0.828407	1	0.94233	0.990453	0.998004	1	1	1	1	1	1	1	102	101.1	101.4	103.2	102.4	103	86.6	100.1	97.2	108.1	101	89.3	102.5	91.6	106.1	104.5	11526.2	11417.2	11451	11653.3	11561.3	11628.8
P25705	ATP synthase subunit alpha, mitochondrial OS=Homo sapiens OX=9606 GN=ATP5F1A PE=1 SV=1	36	1	36	53	108	-0.06	-0.02	-0.09	-0.12	-0.18	-0.08	-0.02	0.978996	0.999946	0.893823	0.64418	0.279486	0.936534	0.999988	1	1	1	1	1	1	1	104.4	105.5	100	101.1	103.6	102.9	92	106.1	95.6	97	94.2	91.1	105	94.2	100.6	106.7	19687	19883.7	18862.3	19052.3	19525.2	19408.1
Q9ULV0	Unconventional myosin-Vb OS=Homo sapiens OX=9606 GN=MYO5B PE=1 SV=3	36	1	44	50	52	0.02	0	0.03	-0.02	0.03	-0.03	-0.02	0.995721	1	0.938804	0.989312	0.939735	0.933167	0.956261	1	1	1	1	1	1	1	101.6	98.4	101.9	100.4	100	99.6	101.8	102	99.5	98	101.7	102.1	96.9	99.4	100.7	96	8549.5	8279.1	8572.4	8444.5	8407.4	8376
Q7Z5K2	Wings apart-like protein homolog OS=Homo sapiens OX=9606 GN=WAPL PE=1 SV=1	36	1	36	38	39	0.03	-0.01	-0.08	-0.06	-0.09	-0.02	0	0.997563	0.999929	0.628377	0.845333	0.513999	0.999833	1	1	1	1	1	1	1	1	102.5	101.3	103.7	103.9	100.3	101.5	97.4	95.8	96.2	99.6	98.5	93.6	105.5	96.2	103.4	100.6	8816.5	8712.1	8914.5	8930.6	8623.7	8724.6
Q15020	Squamous cell carcinoma antigen recognized by T-cells 3 OS=Homo sapiens OX=9606 GN=SART3 PE=1 SV=1	36	1	36	42	49	0.01	0.01	0.09	0.04	0.1	0	0.04	0.998663	0.999625	0.109101	0.759929	0.0658651	1	0.805741	1	1	1	1	0.955137	1	1	98.4	96.4	99.6	97.3	98	98.4	106.4	100.9	100.7	99.8	103.6	105.2	95.7	99.3	100.4	99.8	9342.7	9152.3	9452.2	9233.3	9307.8	9341.9
P15498	Proto-oncogene vav OS=Homo sapiens OX=9606 GN=VAV1 PE=1 SV=4	36	1	37	40	43	0	-0.03	-0.07	-0.08	-0.09	-0.11	-0.01	1	0.993321	0.78035	0.573554	0.438779	0.297059	0.999981	1	1	1	1	1	1	1	103.3	103.5	105.1	102.2	102	100.4	97.4	100.2	97.5	97.8	97	96.6	101.3	90.7	101.7	103.3	13750.9	13765.8	13983.6	13593.4	13571	13357.8
O00571	ATP-dependent RNA helicase DDX3X OS=Homo sapiens OX=9606 GN=DDX3X PE=1 SV=3	36	1	37	42	50	-0.03	-0.01	-0.01	-0.04	-0.14	-0.05	-0.02	0.438873	0.992543	0.997928	0.234421	0.000236055	0.136923	0.887723	1	1	1	1	0.140216	1	1	101.3	104	99.9	100.7	101.1	102.6	102.2	101.8	99.3	100	92.2	93.8	100.1	98.4	100.5	102	10003	10272.9	9860.5	9943.8	9987.8	10127.6
Q96SN8	CDK5 regulatory subunit-associated protein 2 OS=Homo sapiens OX=9606 GN=CDK5RAP2 PE=1 SV=5	36	1	36	41	41	0.06	0.01	0.04	-0.01	-0.01	0.02	-0.03	0.67212	0.999992	0.901234	0.999967	0.999725	0.997426	0.977607	1	1	1	1	1	1	1	99	99.7	105.5	101.2	99.4	100.5	104.5	99.9	99.8	97.5	99.1	97.6	98.4	103.1	99.2	95.5	4940.7	4971.2	5265.1	5047.6	4958.2	5011.2
P11142	Heat shock cognate 71 kDa protein OS=Homo sapiens OX=9606 GN=HSPA8 PE=1 SV=1	36	1	51	102	280	-0.03	-0.01	-0.24	-0.12	-0.27	-0.09	-0.01	0.999871	1	0.27355	0.871828	0.174692	0.95838	1	1	1	1	1	1	1	1	105.4	107.8	103.4	104.7	106.3	105.8	91.2	89.7	94.5	101.9	91.7	85.2	111.6	89.5	103	108.2	21044.1	21533.5	20647.9	20908.9	21239.9	21133.5
P78344	Eukaryotic translation initiation factor 4 gamma 2 OS=Homo sapiens OX=9606 GN=EIF4G2 PE=1 SV=1	36	1	36	42	51	0.01	0.02	-0.05	-0.04	-0.07	-0.04	-0.02	0.999982	0.998235	0.79817	0.850196	0.42485	0.878579	0.999213	1	1	1	1	1	1	1	102.6	100.6	102.4	102.1	102.1	103.6	96.9	99.9	96.7	100.6	97.1	96.5	102.1	95.6	100.8	100.1	10359.2	10161.6	10340.3	10307.2	10313.6	10465.4
P42285	Exosome RNA helicase MTR4 OS=Homo sapiens OX=9606 GN=MTREX PE=1 SV=3	35	1	36	39	44	-0.02	0	0.05	-0.01	-0.09	0	-0.01	0.901193	1	0.123634	0.999924	0.00734839	1	0.997102	1	1	1	1	0.519636	1	1	100.5	100.7	99	99.5	101.2	100.1	105.5	103.3	100.4	100	93.6	95.4	98.9	102.1	99.7	100.1	10190.7	10216	10039.2	10086.1	10265.1	10149.2
Q86YV0	RAS protein activator like-3 OS=Homo sapiens OX=9606 GN=RASAL3 PE=1 SV=2	35	1	35	38	40	0.04	0.01	0.07	0.03	0.13	0.04	0	0.998349	1	0.967774	0.999833	0.554734	0.998377	1	1	1	1	1	1	1	1	97	97.5	100.9	99	98.8	96.6	105.1	98.7	101.7	96.6	103.3	110.4	92.5	108	98.2	95.7	6928.2	6959.5	7206.8	7066.5	7051.1	6895.4
P36776	Lon protease homolog, mitochondrial OS=Homo sapiens OX=9606 GN=LONP1 PE=1 SV=2	35	1	35	42	46	-0.03	-0.01	0	-0.04	-0.07	-0.04	-0.02	0.995267	0.999998	1	0.993375	0.784979	0.976317	0.999811	1	1	1	1	1	1	1	101.9	101.8	99.8	99.2	101.4	100.9	99.3	104.9	99.9	98.8	96.9	96.5	104.2	93.5	97.4	103.6	12590.8	12569.2	12332.1	12247.8	12523.9	12458.3
O14980	Exportin-1 OS=Homo sapiens OX=9606 GN=XPO1 PE=1 SV=1	35	1	35	39	50	0.02	0.08	0.1	0.03	-0.02	-0.03	0.01	0.990189	0.321608	0.151575	0.967308	0.994065	0.956204	0.999856	1	1	1	1	1	1	1	99.4	97.2	100.2	99.8	104.1	103.6	101.9	108.6	98.2	102.7	96.8	96.8	97.6	94.7	99.7	98.7	10530.2	10299.1	10614.7	10569.5	11020.6	10967.7
Q68CP9	AT-rich interactive domain-containing protein 2 OS=Homo sapiens OX=9606 GN=ARID2 PE=1 SV=2	35	1	35	37	37	0.09	0.05	0.14	0.1	0.12	0.04	0.03	0.907258	0.990281	0.560163	0.820374	0.661813	0.998365	0.999517	1	1	1	1	1	1	1	95.7	94.4	101.9	99.8	98	99.3	108.2	101	104.3	99.6	101.2	106	90.3	105.7	100.2	94.3	4349.6	4288.5	4631	4535.7	4455.9	4514.9
P13010	X-ray repair cross-complementing protein 5 OS=Homo sapiens OX=9606 GN=XRCC5 PE=1 SV=3	35	1	35	49	68	-0.02	0	0	0.02	-0.07	-0.04	0.01	0.998102	1	1	0.999577	0.51519	0.931872	0.999998	1	1	1	1	1	1	1	100.6	101.3	100.1	98.8	101.2	100.4	103.7	98.5	100.9	103.4	97.2	94.5	102	94.3	101	102	13560.3	13647.1	13494.4	13309.5	13637.6	13534.8
Q9H0D6	5'-3' exoribonuclease 2 OS=Homo sapiens OX=9606 GN=XRN2 PE=1 SV=1	35	1	35	43	54	0	0	-0.1	0	-0.03	-0.02	0	1	1	0.044302	1	0.838984	0.98497	0.999999	1	1	1	1	1	1	1	100.3	102.3	100.3	102.7	100.8	101.7	92.7	96.9	100.2	102.2	97.7	100.3	99.9	100	101.8	100.2	9684.4	9877.1	9678	9916.6	9730	9813.8
O43491	Band 4.1-like protein 2 OS=Homo sapiens OX=9606 GN=EPB41L2 PE=1 SV=1	35	1	37	45	52	0.01	0.01	-0.09	-0.02	-0.13	-0.05	0.01	0.999986	0.999996	0.702231	0.99996	0.32883	0.97813	1	1	1	1	1	1	1	1	101.3	102.8	102.2	104	102.2	103.7	95.4	96.7	98.5	103.3	96	90.8	105	92.9	103	102.2	10003.3	10152.3	10093.3	10266.4	10092	10235.8
Q92896	Golgi apparatus protein 1 OS=Homo sapiens OX=9606 GN=GLG1 PE=1 SV=2	35	1	35	39	41	0.02	0	0.02	0.02	-0.01	0.07	0.02	0.993936	1	0.998726	0.9939	0.999988	0.393002	0.994094	1	1	1	1	1	1	1	99.9	97.5	99.3	101.1	100	97.9	102.2	97.6	99.6	100.8	97.4	98.9	105.7	101.6	102.4	98	6941.3	6778.1	6900.8	7028.2	6952.8	6805.3
Q9Y3Z3	Deoxynucleoside triphosphate triphosphohydrolase SAMHD1 OS=Homo sapiens OX=9606 GN=SAMHD1 PE=1 SV=2	35	1	35	41	42	-0.02	-0.03	0.02	-0.03	-0.04	-0.02	-0.02	0.997767	0.979497	0.999156	0.989797	0.91561	0.998905	0.996453	1	1	1	1	1	1	1	101.2	101.5	98.7	100.8	98.4	99.6	101.1	104.4	99.3	99.3	99.3	97.2	104.2	95.8	97.6	101.7	9762.3	9791.4	9524.6	9726.1	9497.1	9611.1
P35251	Replication factor C subunit 1 OS=Homo sapiens OX=9606 GN=RFC1 PE=1 SV=4	35	1	36	36	37	0.07	-0.01	-0.04	-0.03	-0.05	0.01	-0.01	0.902073	0.999997	0.98812	0.999622	0.967863	0.999989	0.999998	1	1	1	1	1	1	1	101.9	99.1	107	103.7	100.1	99.2	98.8	96.1	99.6	97.9	100.3	93.4	107.4	96	102.4	97.1	8280.8	8052.4	8694	8427.5	8135	8058
P13796	Plastin-2 OS=Homo sapiens OX=9606 GN=LCP1 PE=1 SV=6	35	1	43	84	201	-0.01	-0.01	-0.18	-0.12	-0.07	-0.02	0.01	0.999988	0.999971	0.0334125	0.185111	0.741107	0.99899	0.999964	1	1	1	1	1	1	1	102.3	104.5	101	104.2	102.8	102.2	90.4	92.3	96.2	93.8	99.5	97.9	107.2	96.8	103.8	104.9	18890.4	19289.9	18648.4	19237.2	18973	18867
Q6PL18	ATPase family AAA domain-containing protein 2 OS=Homo sapiens OX=9606 GN=ATAD2 PE=1 SV=1	35	1	41	43	43	0.04	-0.02	0.02	-0.04	-0.06	0	-0.02	0.853136	0.994376	0.994797	0.860683	0.41706	1	0.988993	1	1	1	1	1	1	1	101.1	100.4	104	103.1	99.1	99.6	105.2	99.2	98.5	97.7	97.3	95.4	102.7	98.5	100.3	98.1	5942.7	5903.2	6112.4	6058.6	5828.4	5853
Q8N1F7	Nuclear pore complex protein Nup93 OS=Homo sapiens OX=9606 GN=NUP93 PE=1 SV=2	35	1	35	39	41	-0.03	-0.07	-0.08	-0.14	-0.16	-0.07	-0.03	0.998325	0.842578	0.696671	0.188573	0.10523	0.770867	0.998588	1	1	1	1	1	1	1	106	104.1	103.7	102.4	99.9	100.7	98.8	99.8	94.6	96	94.7	93	106.4	93.5	103.1	103.2	9067.8	8906.2	8870.2	8761.5	8546.6	8613.4
Q12906	Interleukin enhancer-binding factor 3 OS=Homo sapiens OX=9606 GN=ILF3 PE=1 SV=3	35	1	41	72	112	-0.04	0.01	-0.01	0.06	0.04	-0.01	-0.01	0.992184	0.999993	0.999999	0.904838	0.988404	0.999995	1	1	1	1	1	1	1	1	99.3	99.9	96.4	98	100.5	100.3	100.7	97.2	103.3	104	101.1	103.3	92.9	105.1	98.8	99.3	13791.9	13869	13391.9	13606	13952.8	13933.1
P26038	Moesin OS=Homo sapiens OX=9606 GN=MSN PE=1 SV=3	35	1	49	80	131	-0.07	-0.01	-0.07	0.02	-0.01	0.02	0	0.791802	1	0.773538	0.999722	0.999976	0.999543	1	1	1	1	1	1	1	1	97.1	105	95.2	97.7	100.2	100.9	98.9	93.9	101.6	103	99.1	101	100.5	104.3	97.8	103.7	16747.6	18109.2	16426.1	16853.5	17280.9	17397.2
Q9ULW0	Targeting protein for Xklp2 OS=Homo sapiens OX=9606 GN=TPX2 PE=1 SV=2	35	1	35	38	40	0.03	0.01	-0.08	-0.01	-0.18	-0.01	-0.02	0.977483	1	0.366051	0.999778	0.0103269	0.99984	0.998701	1	1	1	1	0.564492	1	1	102.4	102.3	104.5	104.7	103.1	102.2	100	93.4	99.5	103.1	91.5	88.7	102.9	99.8	102.8	99.1	7555.7	7548.4	7712.6	7724.5	7609.8	7546.8
Q7Z6E9	E3 ubiquitin-protein ligase RBBP6 OS=Homo sapiens OX=9606 GN=RBBP6 PE=1 SV=1	35	1	35	35	36	-0.01	-0.06	-0.17	-0.12	-0.23	-0.11	-0.06	1	0.978796	0.294635	0.637471	0.11101	0.743077	0.975618	1	1	1	1	1	1	1	106.4	107	104.6	107.2	102.4	102.2	94.3	94.8	95.7	100.2	93.4	88.8	107.8	90.7	104	100.4	6987.3	7025.6	6866.2	7041.5	6722.9	6708.9
Q13439	Golgin subfamily A member 4 OS=Homo sapiens OX=9606 GN=GOLGA4 PE=1 SV=1	35	1	36	41	42	0.09	-0.01	0.05	0.01	0.12	0.06	0.06	0.266149	0.999895	0.839678	0.999982	0.0776727	0.63376	0.675738	1	1	1	1	0.996798	1	1	97	96.6	105.4	100.4	96.6	95.4	101.3	98.6	99.5	95.5	106.5	103.8	103.6	98.3	101.2	100.3	4301.9	4282.6	4670.6	4449.7	4282.7	4228.9
P14735	Insulin-degrading enzyme OS=Homo sapiens OX=9606 GN=IDE PE=1 SV=4	35	1	35	41	44	-0.02	0.01	-0.02	-0.01	-0.04	-0.07	-0.02	0.806608	0.997361	0.656478	0.950855	0.137642	0.0159582	0.717418	1	1	1	1	1	1	1	101.5	101.6	100.7	99.7	101.3	103	100	99.8	99.4	101.8	98.2	98.9	97.1	96.9	101	99	9938.9	9952.3	9857.3	9762.3	9919.4	10088.3
Q16706	Alpha-mannosidase 2 OS=Homo sapiens OX=9606 GN=MAN2A1 PE=1 SV=2	35	1	35	42	48	0.01	0.01	0.05	0.02	-0.01	0.01	0.04	0.999932	0.9993	0.553968	0.98451	0.999221	0.999151	0.856925	1	1	1	1	1	1	1	98.4	99.2	98.6	100.3	100	99.5	103.8	101.3	98.6	102.2	98	97.7	102.6	97	100.4	102.3	9582.7	9657.1	9598.2	9770.2	9732.1	9690.8
Q99798	Aconitate hydratase, mitochondrial OS=Homo sapiens OX=9606 GN=ACO2 PE=1 SV=2	35	1	35	47	66	-0.03	0	0	0	-0.02	-0.09	-0.03	0.965684	1	1	1	0.994046	0.246057	0.969842	1	1	1	1	1	1	1	102.1	100.9	99.5	99	102.5	100.9	100.1	103.3	100.4	101.8	99.1	100.7	92.3	98.8	97.3	101.4	12466.9	12317.6	12152.4	12089.1	12519	12320.1
O14617	AP-3 complex subunit delta-1 OS=Homo sapiens OX=9606 GN=AP3D1 PE=1 SV=1	35	1	35	37	44	0.02	0.03	0.02	0.03	-0.04	0	0.04	0.991275	0.970466	0.997617	0.95088	0.76736	1	0.867782	1	1	1	1	1	1	1	99.1	99.4	102.7	98.7	100.8	101.3	101.5	99.3	100.3	102.2	97.6	95.1	101.7	96.8	102.5	101	7781.6	7798.9	8061.8	7747.2	7915.4	7948.2
Q9NYF8	Bcl-2-associated transcription factor 1 OS=Homo sapiens OX=9606 GN=BCLAF1 PE=1 SV=2	35	1	36	46	52	-0.01	0.01	-0.04	0.05	-0.06	-0.03	0	0.999967	0.999985	0.949253	0.902147	0.774375	0.996225	1	1	1	1	1	1	1	1	99.1	102.2	98.5	101.1	101.2	101.7	99.6	95.9	100.9	107.4	99.4	93.7	97	100.8	101.1	100.6	12117.1	12489.3	12037.3	12357.4	12368.9	12425.3
O75083	WD repeat-containing protein 1 OS=Homo sapiens OX=9606 GN=WDR1 PE=1 SV=4	34	1	34	46	76	-0.01	0.01	0.13	0.08	0.08	0.03	0.03	0.999902	0.999952	0.0939981	0.456733	0.41546	0.974121	0.969963	1	1	1	1	1	1	1	96.8	97	97.5	94.6	98.7	96.8	107	104.6	105.3	99.5	101.9	103.3	95.9	102.7	98.5	100.1	14131	14162.5	14224.3	13809.2	14410.8	14122.8
Q08J23	RNA cytosine C(5)-methyltransferase NSUN2 OS=Homo sapiens OX=9606 GN=NSUN2 PE=1 SV=2	34	1	34	42	46	-0.01	-0.02	0	-0.03	0	-0.02	-0.01	0.999161	0.993884	1	0.953039	1	0.994115	0.999998	1	1	1	1	1	1	1	100.7	101	100.5	99.2	98.5	100.4	101.7	99.4	98.5	99.1	98.5	102.8	97.2	101.7	98.8	102.1	7584.4	7605	7566.5	7471.7	7415.2	7565.5
Q7Z460	CLIP-associating protein 1 OS=Homo sapiens OX=9606 GN=CLASP1 PE=1 SV=1	34	1	38	42	44	0.05	0.03	-0.02	0.01	-0.04	0.01	0.01	0.747333	0.96512	0.994409	0.999994	0.814931	0.999998	0.999999	1	1	1	1	1	1	1	98.5	100.9	103.5	102.7	102.2	101.4	97.3	99.1	98.6	101.8	97.6	95.7	103.6	96.7	100.7	99.5	6116.7	6267.6	6428.2	6381.7	6346.8	6298.6
Q8WWQ0	PH-interacting protein OS=Homo sapiens OX=9606 GN=PHIP PE=1 SV=2	34	1	35	38	40	0.04	-0.02	0.04	-0.01	0.07	0.01	0.01	0.852139	0.989404	0.883662	0.99959	0.363481	0.999568	0.99999	1	1	1	1	1	1	1	98.1	99.4	102.6	100.9	96.3	97.9	102.5	100.6	101.2	94.5	103.2	104.7	97.9	101.7	100	98.6	5584.9	5655.5	5836.9	5739.5	5482.8	5568.6
Q8N163	Cell cycle and apoptosis regulator protein 2 OS=Homo sapiens OX=9606 GN=CCAR2 PE=1 SV=2	34	1	34	37	42	-0.01	-0.01	-0.07	-0.04	-0.05	-0.03	0.01	0.998526	0.999918	0.174342	0.578589	0.482373	0.848476	0.998392	1	1	1	1	1	1	1	102.4	101.1	100.3	101.3	99.6	102.7	95.5	98.6	97.4	100	98.4	98.4	101.1	98	102.6	102.6	10571.7	10438.8	10360.4	10464.9	10287.4	10606.4
O15294	UDP-N-acetylglucosamine--peptide N-acetylglucosaminyltransferase 110 kDa subunit OS=Homo sapiens OX=9606 GN=OGT PE=1 SV=3	34	1	34	38	42	0.03	0.04	0.03	0.02	0.1	0.06	-0.01	0.999859	0.99809	0.999872	0.999979	0.840307	0.991484	1	1	1	1	1	1	1	1	97.6	97.5	101.4	97.7	100.5	100.6	106	93.4	101.7	96.4	100.8	109	95.2	108.1	97.3	96.9	5506.2	5500.7	5721.4	5510.9	5668.8	5675.3
O60287	Nucleolar pre-ribosomal-associated protein 1 OS=Homo sapiens OX=9606 GN=URB1 PE=1 SV=4	34	1	34	35	37	0.02	-0.03	0.04	-0.06	0.01	0.04	-0.03	0.993873	0.969289	0.778305	0.469022	0.999802	0.860518	0.910186	1	1	1	1	1	1	1	98.7	101.3	102	100.8	96.9	99.6	104.6	101.4	98	94.2	99.2	102.4	103.7	101.5	98.2	97.4	6057.6	6217	6254.7	6185.6	5943.2	6111.2
Q9BUQ8	Probable ATP-dependent RNA helicase DDX23 OS=Homo sapiens OX=9606 GN=DDX23 PE=1 SV=3	34	1	34	35	37	-0.02	-0.05	-0.07	-0.06	-0.06	-0.07	-0.04	0.999523	0.771993	0.450348	0.596756	0.615538	0.461474	0.911338	1	1	1	1	1	1	1	101.2	105.3	102.6	101.6	98.6	100.7	96.9	99.6	98.3	99.5	100.1	97.9	101.7	95	100.6	100.3	10094.1	10499	10236.8	10133.6	9838.7	10044.5
P05023	Sodium/potassium-transporting ATPase subunit alpha-1 OS=Homo sapiens OX=9606 GN=ATP1A1 PE=1 SV=1	34	1	50	64	74	0.02	0.06	-0.01	0.08	0.05	0.02	0.05	0.997907	0.844161	0.999937	0.611132	0.938866	0.998888	0.928386	1	1	1	1	1	1	1	96.3	99.3	97.7	101.2	102.8	100.5	92.8	100.9	101.7	104.4	101.2	100.6	96.7	101.9	101.5	100.5	10501.5	10828.8	10660.3	11038.2	11221	10970.1
Q14160	Protein scribble homolog OS=Homo sapiens OX=9606 GN=SCRIB PE=1 SV=4	34	1	36	39	42	0.05	-0.01	0.14	0.1	0.23	0.06	0.04	0.998371	1	0.82879	0.961919	0.332939	0.997958	0.99974	1	1	1	1	1	1	1	94.9	94.3	98.9	97.6	92.9	95.5	108.4	99.6	106.4	96	107.7	114.9	88.5	109.5	99.6	95.1	5745.1	5707.3	5985.9	5908.9	5624.6	5780.1
Q8IZH2	5'-3' exoribonuclease 1 OS=Homo sapiens OX=9606 GN=XRN1 PE=1 SV=1	34	1	34	39	39	0.04	0	0.08	0.02	0.1	0.06	0.01	0.971491	1	0.50068	0.998832	0.305781	0.775218	0.999998	1	1	1	1	1	1	1	98.1	96.7	100.1	99.7	97.2	96.9	105.4	100.7	102.6	95.2	102.1	106.4	99.5	103.6	99.1	96.7	6497.3	6405.6	6630.6	6607.5	6441.3	6420
P29401	Transketolase OS=Homo sapiens OX=9606 GN=TKT PE=1 SV=3	34	1	34	45	56	-0.08	0.02	-0.03	0.1	0.05	0.01	-0.01	0.831076	0.999906	0.99941	0.701032	0.983886	0.999998	1	1	1	1	1	1	1	1	96.3	102.6	92.2	95.4	100.6	101.2	95.7	99.2	105.9	107	101.2	104.6	94.2	106.7	95.8	101.7	10703	11402.6	10247.8	10608.7	11180.5	11249.2
Q07157	Tight junction protein ZO-1 OS=Homo sapiens OX=9606 GN=TJP1 PE=1 SV=3	34	1	34	35	36	0.06	0.02	0.13	0.06	0.14	0.07	0.06	0.351182	0.969265	0.0080671	0.239766	0.00415284	0.166164	0.310821	1	1	1	1	0.383474	1	1	95	95.9	100	98.4	96.4	97.5	105	103.3	100.1	99.2	106.6	103.7	100	100.3	101.8	96.9	4878.6	4924.7	5133.7	5051	4949.1	5004.8
P49916	DNA ligase 3 OS=Homo sapiens OX=9606 GN=LIG3 PE=1 SV=2	34	1	34	35	36	0.02	-0.05	-0.04	-0.05	-0.04	-0.04	-0.02	0.990215	0.763071	0.903474	0.662082	0.922055	0.918133	0.99676	1	1	1	1	1	1	1	102.3	101.2	104.4	102.5	98.3	98.7	100.3	98.1	98.6	97.5	98.5	100.1	103	95.7	101.5	99.3	8464.7	8377.5	8637.3	8483.1	8132.9	8164
P49915	GMP synthase [glutamine-hydrolyzing] OS=Homo sapiens OX=9606 GN=GMPS PE=1 SV=1	34	1	34	43	51	0	0.02	0.04	0.01	-0.06	0.01	0	0.999878	0.81797	0.0888926	0.882873	0.00847577	0.990924	1	1	1	1	1	0.528758	1	1	99.3	100.4	100.1	99	101.4	100.6	101.7	103.6	101.2	100.6	95.9	95.3	101.2	99.7	99.6	100.3	11864.5	11989	11958	11823.1	12116.1	12012.4
Q14C86	GTPase-activating protein and VPS9 domain-containing protein 1 OS=Homo sapiens OX=9606 GN=GAPVD1 PE=1 SV=2	34	1	34	38	39	0.03	-0.01	0.02	-0.01	0.06	0.02	-0.02	0.9805	0.999907	0.993886	0.999998	0.575068	0.99348	0.998201	1	1	1	1	1	1	1	99.9	98.4	101	101	98.1	98.6	102.6	98.8	101.5	96	102.1	104.5	98.5	103	98.3	97.6	7359.3	7251.7	7443.3	7443.4	7230.3	7266.5
O00267	Transcription elongation factor SPT5 OS=Homo sapiens OX=9606 GN=SUPT5H PE=1 SV=1	34	1	34	39	40	0.05	0.02	0.1	0.08	0.04	0.04	0.06	0.182347	0.952701	0.00421571	0.0205232	0.258804	0.333668	0.0877503	1	1	0.963559	1	1	1	1	96.9	96.3	99.8	100.2	97.6	98	102.5	105	102.4	101.7	98.9	100.4	99.3	99.5	98.9	102.5	7376	7328.9	7593.5	7626.5	7427.6	7458.2
Q8N1I0	Dedicator of cytokinesis protein 4 OS=Homo sapiens OX=9606 GN=DOCK4 PE=1 SV=3	33	1	33	34	35	0.03	-0.01	0.06	-0.02	0.1	0.01	-0.01	0.98101	0.999847	0.656371	0.996908	0.135631	0.999999	0.999887	1	1	1	1	1	1	1	99	98.3	102.1	99.2	97.8	97.7	101.8	103.5	99.6	94.9	102.7	109.5	99	99.1	99.2	96.5	5285.3	5250.7	5450	5298.3	5222.8	5218.8
Q06210	Glutamine--fructose-6-phosphate aminotransferase [isomerizing] 1 OS=Homo sapiens OX=9606 GN=GFPT1 PE=1 SV=3	33	1	33	40	66	0.01	0.01	-0.01	-0.02	-0.02	-0.07	0.02	0.99985	1	1	0.994029	0.996968	0.569137	0.997366	1	1	1	1	1	1	1	100.9	100.4	102.1	101.1	100.6	101.5	96.3	104.3	98.3	99.6	98.5	99.7	98.4	93.8	101.7	102.6	12543.2	12471.5	12685.2	12568	12506.3	12607.6
P40939	Trifunctional enzyme subunit alpha, mitochondrial OS=Homo sapiens OX=9606 GN=HADHA PE=1 SV=2	33	1	33	39	51	-0.09	0.01	-0.01	-0.02	-0.11	-0.13	-0.03	0.153781	0.9993	0.999994	0.998572	0.0546775	0.0254375	0.956685	1	1	1	1	0.916937	1	1	103.8	102.4	96.9	97.3	105	103.3	101.7	103.5	102.2	101.7	94.2	97	94.6	94.2	97.7	104.5	9738.1	9603.6	9088.5	9122.1	9843.9	9688
O60271	C-Jun-amino-terminal kinase-interacting protein 4 OS=Homo sapiens OX=9606 GN=SPAG9 PE=1 SV=4	33	1	33	35	37	0.05	0.02	0.01	0.01	0.04	0.01	0.06	0.918133	0.999244	0.999988	0.999988	0.983153	0.99997	0.869304	1	1	1	1	1	1	1	99.6	97	101.8	101.6	99.2	100.2	100.4	97.7	97.4	100.7	103.5	98	101.4	97	106.2	98.3	6476.7	6306.8	6623	6607.4	6454.4	6518.6
P51659	Peroxisomal multifunctional enzyme type 2 OS=Homo sapiens OX=9606 GN=HSD17B4 PE=1 SV=3	33	1	33	38	42	-0.04	0	0.06	-0.02	-0.07	-0.03	-0.01	0.933026	1	0.631306	0.998442	0.603052	0.96886	1	1	1	1	1	1	1	1	101.7	99.9	99	97.3	102.2	99.4	103.4	107.4	99.6	99.3	95.1	97.7	100.2	96.8	97	104	8300.8	8154.4	8074.9	7935.5	8335.1	8112
P55884	Eukaryotic translation initiation factor 3 subunit B OS=Homo sapiens OX=9606 GN=EIF3B PE=1 SV=3	33	1	33	43	55	0	0.03	0.04	0.05	0.04	0	0	1	0.998525	0.994941	0.964782	0.992195	1	1	1	1	1	1	1	1	1	98.4	98.9	99.2	98.4	101.8	99.5	105.8	96.7	102.1	102.2	99.9	102.7	93.4	103.7	99.2	98.1	9413.3	9459.9	9489.7	9412.3	9734.8	9522.6
Q5VTR2	E3 ubiquitin-protein ligase BRE1A OS=Homo sapiens OX=9606 GN=RNF20 PE=1 SV=2	33	1	37	39	41	0.05	-0.04	-0.08	-0.09	-0.1	0	-0.03	0.987285	0.997418	0.892651	0.870977	0.812011	1	0.999241	1	1	1	1	1	1	1	103.3	101.5	106.3	106.1	99.8	99.4	96.6	96.8	95.7	97.3	99.3	92.5	111	94.2	101.2	99	8773.1	8626.3	9034	9015.8	8476.9	8442.9
Q9Y678	Coatomer subunit gamma-1 OS=Homo sapiens OX=9606 GN=COPG1 PE=1 SV=1	33	1	35	37	40	-0.07	-0.04	-0.1	-0.1	-0.21	-0.13	-0.03	0.984177	0.999525	0.903256	0.868704	0.252684	0.729447	0.999953	1	1	1	1	1	1	1	103.5	108.1	101	101.1	103.1	103.1	95.8	102.2	93.8	103.3	93.1	89.8	105.6	88.8	102.5	105.3	8639.1	9024.3	8426.6	8439.2	8605.6	8606.8
Q9UBC2	Epidermal growth factor receptor substrate 15-like 1 OS=Homo sapiens OX=9606 GN=EPS15L1 PE=1 SV=1	33	1	33	35	37	0	0.01	-0.09	-0.02	-0.03	0	0.03	1	0.999999	0.273483	0.994993	0.974461	1	0.972828	1	1	1	1	1	1	1	101.6	100.3	100.4	101.4	100.3	102.6	98.3	91.2	97.9	100.7	99.4	98	103	98.4	103.3	103.2	7028.9	6934.9	6940.5	7012.7	6933.3	7093
O75122	CLIP-associating protein 2 OS=Homo sapiens OX=9606 GN=CLASP2 PE=1 SV=3	33	1	37	40	42	0.06	0.03	0.07	0.08	0.08	0.07	0.04	0.202883	0.810798	0.145744	0.103328	0.0831488	0.148905	0.538821	1	1	1	1	1	1	1	97.6	95	101.1	100.2	100	97	102	100	103	100	101.8	101.7	101.9	100.2	100.4	98.2	5694.1	5541	5896.3	5843.7	5832.4	5658
P50990	T-complex protein 1 subunit theta OS=Homo sapiens OX=9606 GN=CCT8 PE=1 SV=4	33	1	33	49	65	-0.05	0.03	0.05	0.05	0.03	0.02	0.01	0.986636	0.99797	0.970255	0.987776	0.99849	0.999861	1	1	1	1	1	1	1	1	98.9	98.5	95.8	95.3	100.7	101.3	103.2	101.7	103.8	99.9	97.4	104.5	94.5	106.2	96.1	102.3	13874.8	13822.5	13451	13377	14125.7	14218.8
Q9H2U1	ATP-dependent DNA/RNA helicase DHX36 OS=Homo sapiens OX=9606 GN=DHX36 PE=1 SV=2	33	1	34	37	40	0.07	0.01	0.04	0.03	0.09	0.04	0.04	0.892746	1	0.995043	0.999208	0.690648	0.988583	0.989764	1	1	1	1	1	1	1	98.9	95.6	103.9	100	97.1	98.2	102.4	97.2	101.6	96.7	101.3	106.2	95.2	105.5	102.7	97.6	5856.7	5660.5	6156.1	5926.8	5750.7	5818.7
P55060	Exportin-2 OS=Homo sapiens OX=9606 GN=CSE1L PE=1 SV=3	33	1	33	38	44	-0.01	0.03	0.03	0.02	-0.02	-0.05	0	0.999263	0.8361	0.852222	0.957541	0.971229	0.566481	0.999999	1	1	1	1	1	1	1	99.5	100.2	100.2	97.9	102.3	102	101.3	102.9	102.6	100.5	96.9	99.7	94.7	98.8	99.1	101.2	9992.5	10065.1	10058.8	9835.7	10276.2	10244.6
Q8TCS8	Polyribonucleotide nucleotidyltransferase 1, mitochondrial OS=Homo sapiens OX=9606 GN=PNPT1 PE=1 SV=2	33	1	33	41	46	0.02	0	0.04	-0.01	0.02	0.03	0.01	0.983841	1	0.825508	0.999881	0.987637	0.942294	0.999965	1	1	1	1	1	1	1	99.1	98.9	102.4	98.8	99.3	99.1	100	103.5	100.5	96	99.5	101.6	102.5	99.6	98.9	100.3	11013.7	10990	11387.5	10986	11042.8	11018.6
B5ME19	Eukaryotic translation initiation factor 3 subunit C-like protein OS=Homo sapiens OX=9606 GN=EIF3CL PE=1 SV=1	33	1	34	36	42	-0.05	0.01	-0.01	-0.03	-0.12	-0.05	-0.03	0.560168	0.99972	0.999267	0.947335	0.0187723	0.512129	0.842502	1	1	1	1	0.665466	1	1	101.5	103.3	97.7	100.4	103.2	103.2	101.5	101.6	99.5	101.6	93.6	95	101.5	96.3	98.9	101.1	10281.3	10461.4	9893.1	10162.8	10446.5	10451.9
P04843	Dolichyl-diphosphooligosaccharide--protein glycosyltransferase subunit 1 OS=Homo sapiens OX=9606 GN=RPN1 PE=1 SV=1	33	1	33	38	50	-0.06	0.02	-0.05	-0.01	-0.08	-0.06	0.05	0.964843	0.99999	0.990096	0.999999	0.857451	0.959035	0.989686	1	1	1	1	1	1	1	101.2	102	95.9	99.3	104.3	101.2	92.1	105.1	99.9	101.7	96.9	95.3	96.9	98	100.6	109.6	11792	11882.3	11167.8	11564.1	12146.1	11789.6
Q9P2D3	HEAT repeat-containing protein 5B OS=Homo sapiens OX=9606 GN=HEATR5B PE=1 SV=2	33	1	33	35	36	0.07	0.02	0.06	0.03	0.12	0.03	0.02	0.653478	0.999354	0.724423	0.99499	0.166345	0.987296	0.996695	1	1	1	1	1	1	1	97.2	96.7	102.9	100.5	98.3	98.2	103.8	98.9	101.4	96.2	103.6	106.7	96	102.3	100.2	97.1	5494.8	5467	5815.3	5680.4	5555	5553
Q13464	Rho-associated protein kinase 1 OS=Homo sapiens OX=9606 GN=ROCK1 PE=1 SV=1	33	1	35	39	39	0.05	-0.01	0.02	0.01	0.13	0.06	0	0.901634	0.999992	0.997892	0.999957	0.136713	0.850409	1	1	1	1	1	1	1	1	97.3	97.9	102.2	100.1	97.2	96.7	101	97.7	101.5	95.7	106.1	107.9	97.5	105.8	99.4	95.8	6257.4	6296.1	6571.7	6435.7	6246.7	6215.2
Q86XP3	ATP-dependent RNA helicase DDX42 OS=Homo sapiens OX=9606 GN=DDX42 PE=1 SV=1	33	1	33	40	43	0.03	0.07	0.05	0.11	0.12	0.09	0.05	0.99578	0.628296	0.909065	0.227392	0.163696	0.437728	0.859364	1	1	1	1	1	1	1	95.5	95.6	96.9	97.7	101.7	99.3	99	98.5	104.7	101.6	102.5	105.4	96.6	106.7	99.2	99.1	6928.9	6937	7033	7092.7	7379.4	7204.5
Q92797	Symplekin OS=Homo sapiens OX=9606 GN=SYMPK PE=1 SV=2	33	1	33	37	38	0.01	0	-0.06	-0.08	-0.11	-0.04	-0.02	0.999998	1	0.979471	0.930697	0.760899	0.998366	0.999997	1	1	1	1	1	1	1	102.3	102.4	103	103.8	102.8	102.1	96.8	99.6	95.5	98.7	96.9	93.4	108.9	91.2	100.9	101.7	7882.3	7891.7	7936.6	7996.9	7917.5	7865.4
Q9C0C9	(E3-independent) E2 ubiquitin-conjugating enzyme OS=Homo sapiens OX=9606 GN=UBE2O PE=1 SV=3	33	1	33	38	38	0.09	0.03	0.03	0.02	0.06	0.04	0.05	0.164946	0.97984	0.947628	0.998851	0.488906	0.890145	0.659253	1	1	1	1	1	1	1	98.8	96	103.1	103.7	99.3	98.9	99	99.9	96.8	100.1	102.8	100.2	102.2	97.6	102.7	99	6447.6	6265.1	6729	6764.7	6478.3	6456.7
Q02790	Peptidyl-prolyl cis-trans isomerase FKBP4 OS=Homo sapiens OX=9606 GN=FKBP4 PE=1 SV=3	33	1	33	41	54	-0.04	0.02	0.03	0.05	-0.06	-0.03	0.02	0.990006	0.999838	0.997648	0.962721	0.943363	0.997575	0.999968	1	1	1	1	1	1	1	100	100	98.7	95.7	102.4	100.7	96	109	102.6	104.9	97.3	94.8	99.3	96.2	98.7	103.7	11317.3	11312.9	11163.8	10823.4	11580.9	11388.9
P53992	Protein transport protein Sec24C OS=Homo sapiens OX=9606 GN=SEC24C PE=1 SV=3	33	1	33	42	50	-0.02	0	0.03	0.01	0.03	0	0	0.988776	1	0.9605	0.998991	0.936346	1	1	1	1	1	1	1	1	1	98.7	100.2	98.2	97.7	100	99.5	105	97.9	101.2	99.7	100.6	102.6	99.1	100.1	99.6	99.8	9209	9346	9162.8	9111.1	9323.4	9280.6
P54886	Delta-1-pyrroline-5-carboxylate synthase OS=Homo sapiens OX=9606 GN=ALDH18A1 PE=1 SV=2	32	1	32	37	42	0.02	0.01	0.1	-0.01	0.02	0.01	-0.02	0.990971	0.999927	0.113088	0.999979	0.992394	0.999542	0.997685	1	1	1	1	1	1	1	99.9	97.5	103.3	97.5	99.7	99.2	104.8	107.1	100.2	96	99.2	101.4	100.8	98.6	97.2	97.7	7835	7645.7	8096.8	7642.1	7815.9	7780.4
P46063	ATP-dependent DNA helicase Q1 OS=Homo sapiens OX=9606 GN=RECQL PE=1 SV=3	32	1	33	42	43	-0.02	0.02	0.05	0.03	-0.05	-0.05	0	0.956265	0.932558	0.361824	0.743438	0.322577	0.276595	1	1	1	1	1	1	1	1	100.2	100	98.6	98.9	101.4	101.9	104.4	102.3	100.8	103.8	96.7	97	98.6	94.9	100.1	100.6	8250.9	8229.4	8119.1	8137.1	8345.5	8384
Q6P2E9	Enhancer of mRNA-decapping protein 4 OS=Homo sapiens OX=9606 GN=EDC4 PE=1 SV=1	32	1	32	33	34	0.02	0.03	0.15	0.07	0.16	0.09	0.01	0.999964	0.999619	0.290789	0.909707	0.242851	0.805123	0.999998	1	1	1	1	1	1	1	95.8	95.1	98	95.5	98.7	95.8	109.9	102	102.5	98.1	102.3	110.9	96.4	106.4	94.9	97.6	5811.7	5767.1	5940.3	5789.1	5984.6	5810
P49748	Very long-chain specific acyl-CoA dehydrogenase, mitochondrial OS=Homo sapiens OX=9606 GN=ACADVL PE=1 SV=1	32	1	32	36	44	0.01	-0.01	0.06	0.02	0.03	-0.02	0	1	0.999955	0.685791	0.997726	0.989092	0.999128	1	1	1	1	1	1	1	1	99.4	99.2	101.9	97.4	98.3	98.8	103.4	103.3	103.7	97.8	99.7	102.6	96.4	99.9	97.4	100.7	8300.7	8284.2	8512.6	8135.6	8204.3	8253.7
O95466	Formin-like protein 1 OS=Homo sapiens OX=9606 GN=FMNL1 PE=1 SV=3	32	1	34	37	42	0.07	0	-0.02	0.14	0.12	0.08	0.04	0.9775	1	0.999998	0.581228	0.749727	0.95227	0.998621	1	1	1	1	1	1	1	96.2	96.3	101.8	99.8	90.3	102.7	89.9	100.8	103	109.3	105.6	103.2	97.3	105.9	100.7	97.3	11218.5	11232	11871.2	11644.7	10532.4	11976.4
P00558	Phosphoglycerate kinase 1 OS=Homo sapiens OX=9606 GN=PGK1 PE=1 SV=3	32	1	38	63	115	-0.02	-0.03	-0.06	-0.01	-0.06	-0.03	-0.01	0.999457	0.993859	0.800001	0.999952	0.818979	0.990884	0.99999	1	1	1	1	1	1	1	100.7	103.5	100.5	100.7	99.7	100.1	98.8	96.4	99.7	102.4	100	95.4	104.5	95.2	99.1	103.4	15781.3	16219.3	15749.5	15785.6	15624.4	15689.1
Q13263	Transcription intermediary factor 1-beta OS=Homo sapiens OX=9606 GN=TRIM28 PE=1 SV=5	32	1	32	45	59	-0.05	0.01	-0.06	0.08	0.02	-0.01	0.01	0.972418	1	0.924901	0.726976	0.99995	0.999997	1	1	1	1	1	1	1	1	99.3	100.7	96	97.4	100.7	100.1	91.5	100.5	105.2	106.9	99.6	102.8	94.6	104	98.4	102.3	11301.2	11455.2	10919.6	11081.4	11458.2	11394.6
Q8WWM7	Ataxin-2-like protein OS=Homo sapiens OX=9606 GN=ATXN2L PE=1 SV=2	32	1	34	37	43	0.01	0.02	-0.05	-0.03	-0.03	0.02	0	0.994345	0.909614	0.214558	0.555499	0.741517	0.963243	1	1	1	1	1	1	1	1	100.9	100.2	100.4	102.4	102.2	101.8	98.9	95.4	97.1	99.2	98.5	98.6	102.6	100.9	100.5	100.4	8479.8	8422.3	8444.8	8604.6	8594.7	8559.7
Q4V328	GRIP1-associated protein 1 OS=Homo sapiens OX=9606 GN=GRIPAP1 PE=1 SV=2	32	1	32	39	44	0.07	-0.01	0.05	0.07	0.15	0.08	0.05	0.216785	0.999717	0.637882	0.256943	0.00604305	0.167603	0.655115	1	1	1	1	0.462379	1	1	97.2	94.9	101.1	101.1	95.8	94.7	102.1	96.5	101.8	99.9	105.5	107.9	100.5	102.5	100	98.4	8428.3	8228.5	8768.5	8766.4	8308.6	8215
P82094	TATA element modulatory factor OS=Homo sapiens OX=9606 GN=TMF1 PE=1 SV=2	32	1	32	34	36	0.09	0.01	-0.07	-0.05	-0.09	-0.02	0.02	0.905205	1	0.958042	0.993417	0.873287	0.999944	0.999993	1	1	1	1	1	1	1	101.6	100.4	107.4	107.3	100.6	102.3	95	97.1	94.1	100.9	98.9	90.6	107	92.2	105.5	99.1	6505.5	6432.3	6876.6	6870.6	6442.6	6548.1
Q14764	Major vault protein OS=Homo sapiens OX=9606 GN=MVP PE=1 SV=4	32	1	32	38	46	0	0.06	0.13	0.1	0.14	0.07	0.06	1	0.714277	0.0930355	0.279113	0.071044	0.606348	0.805872	1	1	1	1	0.978273	1	1	94.6	95.9	94.9	95.4	99.8	99.1	106.8	101.8	101.6	102.2	103.5	106.2	95.7	104.4	99.2	98.7	9313.1	9447.7	9350.6	9396	9824.4	9762.3
Q01780	Exosome component 10 OS=Homo sapiens OX=9606 GN=EXOSC10 PE=1 SV=2	32	1	32	34	35	0	0	0	0.01	-0.01	0.01	-0.01	1	1	1	0.999839	0.999972	0.998941	0.999095	1	1	1	1	1	1	1	99.9	100	101	99.5	99.1	100.5	103.5	96.4	101	100.4	99.9	98.8	101	100.9	99.6	98.4	7909.2	7917.4	7993.7	7873.4	7843.5	7955.9
P05455	Lupus La protein OS=Homo sapiens OX=9606 GN=SSB PE=1 SV=2	32	1	32	36	47	-0.02	0.02	-0.09	0	-0.1	-0.04	0.03	0.999936	0.999988	0.774846	1	0.703301	0.993989	0.999687	1	1	1	1	1	1	1	101	102.7	99.1	101.6	103.1	103	89.9	101.2	98	105.6	97.1	92.5	102.3	95.4	101.8	105.8	12278.8	12487.2	12049	12353.4	12533.8	12519.6
Q1KMD3	Heterogeneous nuclear ribonucleoprotein U-like protein 2 OS=Homo sapiens OX=9606 GN=HNRNPUL2 PE=1 SV=1	32	1	32	45	53	-0.04	-0.02	-0.03	-0.04	-0.04	0	-0.02	0.91618	0.999132	0.946803	0.900645	0.899834	1	0.997132	1	1	1	1	1	1	1	101.1	102.2	98.3	99.7	100.1	100.8	100.8	97.8	98.5	99.3	97.8	100	104	99	97.3	103.3	9175.1	9279.7	8921.5	9051.8	9089.8	9153.1
Q9H3S7	Tyrosine-protein phosphatase non-receptor type 23 OS=Homo sapiens OX=9606 GN=PTPN23 PE=1 SV=1	32	1	32	37	38	0.08	0.01	0.02	-0.01	0.16	0.06	0.03	0.544986	0.999999	0.999422	0.999978	0.060647	0.776302	0.997226	1	1	1	1	0.948008	1	1	97.9	96	103.1	102.2	96.9	98.2	102.3	94.5	98.7	93.7	105.8	110.6	100.5	102.2	100.6	96.9	5386.7	5283.3	5670.3	5622	5329.5	5399.9
P49589	Cysteine--tRNA ligase, cytoplasmic OS=Homo sapiens OX=9606 GN=CARS1 PE=1 SV=3	32	1	32	39	51	0.01	0.01	0.01	0.02	0.06	-0.01	0.01	0.999996	0.998934	0.997802	0.965392	0.374635	0.999985	0.999936	1	1	1	1	1	1	1	98.5	99.5	99.1	99.7	100.2	99.5	101.6	98.4	98.3	103	104	101.7	98.5	98.6	100.5	98.7	9553	9644.9	9604.3	9666.6	9718	9647.9
Q92945	Far upstream element-binding protein 2 OS=Homo sapiens OX=9606 GN=KHSRP PE=1 SV=4	32	1	36	62	88	0	0	-0.06	0.02	0.06	0.03	0.03	1	1	0.15368	0.981247	0.131743	0.833897	0.749594	1	1	1	1	1	1	1	99	99.6	98.3	100.7	99.9	98.9	94.9	95.9	101.8	99.1	103.6	103.4	99.4	102.8	101.6	101.1	12668.8	12744.1	12578.1	12881.6	12780.4	12653.1
O43149	Zinc finger ZZ-type and EF-hand domain-containing protein 1 OS=Homo sapiens OX=9606 GN=ZZEF1 PE=1 SV=6	32	1	32	34	35	0.04	0	0	-0.03	0.06	-0.03	0.02	0.586597	1	1	0.686772	0.14005	0.846231	0.991392	1	1	1	1	1	1	1	100.9	98.1	102.8	101.5	100.2	98.9	100	98.8	98	96.4	102.6	105.3	98.7	96.6	101.5	99.6	4776.9	4645.5	4867.1	4804.6	4742.4	4682.1
Q9H3U1	Protein unc-45 homolog A OS=Homo sapiens OX=9606 GN=UNC45A PE=1 SV=1	32	1	32	35	38	-0.02	0	0.06	0	-0.03	-0.02	-0.04	0.963352	0.999999	0.217752	1	0.688356	0.910059	0.46421	1	1	1	1	1	1	1	101.3	99.7	99.9	98.3	100.6	100.9	103.1	105.8	101.1	100.1	97.1	99.2	100.4	97.3	96.8	98.4	8921.7	8781.7	8801.4	8661.8	8859.2	8889.5
Q9BW19	Kinesin-like protein KIFC1 OS=Homo sapiens OX=9606 GN=KIFC1 PE=1 SV=2	32	1	32	35	37	0.04	0	0.02	0	-0.06	0	-0.02	0.925126	1	0.994203	1	0.552534	1	0.997427	1	1	1	1	1	1	1	100.8	99.6	102.2	103.2	99.7	100.6	102.7	100.8	102.3	97.6	94.1	98.1	98	102.7	100	97.8	7812.4	7719.9	7920.1	8001.7	7723.6	7793.6
O60566	Mitotic checkpoint serine/threonine-protein kinase BUB1 beta OS=Homo sapiens OX=9606 GN=BUB1B PE=1 SV=3	32	1	32	37	40	-0.02	-0.04	0.01	-0.01	-0.11	-0.04	-0.08	0.999987	0.999525	1	1	0.824535	0.999203	0.94819	1	1	1	1	1	1	1	100.8	103.9	103.1	98.7	100.3	99.5	109.8	96.4	105.9	98.2	94.2	95.8	93.4	106.4	98.5	95.2	5801.7	5979.6	5933.5	5680.9	5769.5	5723.8
Q12888	TP53-binding protein 1 OS=Homo sapiens OX=9606 GN=TP53BP1 PE=1 SV=2	32	1	32	33	36	0.07	0.01	-0.01	-0.03	0.06	0.06	0.02	0.564917	0.999991	0.999944	0.980248	0.723193	0.785455	0.997436	1	1	1	1	1	1	1	99.1	97.7	102.3	104.8	98.2	100	101.3	93.9	95.8	96.5	104.5	101	104.5	100.4	101.9	98.1	4032.2	3973.6	4160.6	4264.1	3994.1	4066.5
Q15276	Rab GTPase-binding effector protein 1 OS=Homo sapiens OX=9606 GN=RABEP1 PE=1 SV=2	32	1	32	32	32	0.05	0.03	0.06	0.02	0.16	0.07	0.02	0.486067	0.924039	0.289544	0.973189	0.003603	0.246583	0.99031	1	1	1	1	0.369054	1	1	96.4	96.5	101	99.1	98.7	98.1	101.5	100.1	98.5	97.5	108.3	106.5	98.4	103.8	99.3	96.3	4740.4	4747.5	4965.9	4872	4853.9	4825.9
P53618	Coatomer subunit beta OS=Homo sapiens OX=9606 GN=COPB1 PE=1 SV=3	32	1	32	35	38	-0.03	0.02	0.11	0.03	0.04	0	0.03	0.971818	0.991308	0.102828	0.97974	0.836718	1	0.986106	1	1	1	1	1	1	1	96.9	99.6	98.3	94.2	101.6	98.3	104.9	107	101.5	98.9	99.9	102.9	96.9	99	97.9	102.3	7124.3	7321	7223.4	6925.9	7464.3	7225.8
Q8IWZ3	Ankyrin repeat and KH domain-containing protein 1 OS=Homo sapiens OX=9606 GN=ANKHD1 PE=1 SV=1	32	1	40	43	44	0.05	0.01	0.03	-0.1	0	-0.02	-0.04	0.320117	0.988283	0.669146	0.00830559	0.999999	0.976024	0.423915	1	1	1	1	1	1	1	100.9	100.2	103.6	104	102.5	100.6	100.6	105	94.2	93.4	99.6	101.1	99.3	99.5	97.9	97.6	5354	5318.9	5497.7	5516.8	5442	5340.2
Q9P275	Ubiquitin carboxyl-terminal hydrolase 36 OS=Homo sapiens OX=9606 GN=USP36 PE=1 SV=4	32	1	32	36	37	0.02	-0.01	0.05	0	0.02	0	-0.02	0.999248	0.999996	0.903849	1	0.998877	1	0.999843	1	1	1	1	1	1	1	98.7	100.1	99.6	102.1	99.1	98.3	104.4	101.3	101.7	97.7	99.8	102	94.6	103.9	98.3	98.3	4858.4	4923.9	4899.1	5023.4	4878.8	4839.4
Q9HD20	Manganese-transporting ATPase 13A1 OS=Homo sapiens OX=9606 GN=ATP13A1 PE=1 SV=2	32	1	32	37	44	0.02	0.02	0.08	0	0.06	-0.02	-0.01	0.978766	0.9897	0.129665	1	0.342267	0.991683	0.999725	1	1	1	1	1	1	1	98	99.4	101.2	99.1	100.9	99.1	103.9	104.2	99.8	98	100.3	105.1	96.6	98.4	97	99	7533.3	7646.7	7780.6	7622.8	7756.2	7619
O76094	Signal recognition particle subunit SRP72 OS=Homo sapiens OX=9606 GN=SRP72 PE=1 SV=3	31	1	31	32	39	-0.03	-0.01	0.01	-0.02	-0.09	-0.03	0	0.997262	1	0.99999	0.999943	0.515026	0.998797	1	1	1	1	1	1	1	1	102.6	100	100.2	98.4	101.2	100.6	101.5	102.8	100.5	99.9	94.9	94.9	105.7	93.7	100.3	102.9	8392.2	8177.8	8196.5	8046.4	8280.9	8225.9
Q9H0A0	RNA cytidine acetyltransferase OS=Homo sapiens OX=9606 GN=NAT10 PE=1 SV=2	31	1	31	35	37	0.02	0.03	0.05	-0.01	0	0.02	0.01	0.994136	0.961452	0.639402	0.999729	1	0.998263	0.999973	1	1	1	1	1	1	1	100.6	97.4	99.8	101	100.4	101.5	104.5	100.5	99.8	96.6	98.6	99.8	98.5	101.7	101.1	98.1	7588.2	7350.1	7524.9	7616.8	7572.1	7655.7
Q5T1M5	FK506-binding protein 15 OS=Homo sapiens OX=9606 GN=FKBP15 PE=1 SV=2	31	1	31	33	36	0.02	-0.02	-0.02	-0.03	0.02	0.01	0.02	0.998218	0.999555	0.999462	0.991348	0.999869	0.999973	0.99938	1	1	1	1	1	1	1	101.5	98.4	102.1	101	98.5	98.9	98.9	98.5	96.1	99.7	103.2	98.9	105.3	96.5	101.4	101.2	5752.9	5579.4	5785	5726.5	5584.3	5603.9
O94822	E3 ubiquitin-protein ligase listerin OS=Homo sapiens OX=9606 GN=LTN1 PE=1 SV=6	31	1	31	33	33	0.05	-0.03	0.03	-0.02	0.07	0	-0.02	0.848984	0.993084	0.991319	0.999023	0.628443	1	0.998637	1	1	1	1	1	1	1	99.5	99	103.9	101.7	97.9	96.9	103.9	98.6	101.5	94.5	104.9	103.1	100.4	98.3	99.7	96	6242.5	6212.1	6520.6	6379.7	6143	6081.5
Q8NBS9	Thioredoxin domain-containing protein 5 OS=Homo sapiens OX=9606 GN=TXNDC5 PE=1 SV=2	31	1	31	50	168	0.01	-0.04	-0.16	-0.08	0.12	0.05	0.02	1	0.999731	0.607487	0.975587	0.827277	0.996857	0.999985	1	1	1	1	1	1	1	99.2	101.4	100.9	101.6	94	101.6	89.8	89.7	98.6	91.4	117.1	101.8	97	111.9	105.7	98.4	27236.4	27853.9	27709.8	27896.1	25818.6	27906.6
P27824	Calnexin OS=Homo sapiens OX=9606 GN=CANX PE=1 SV=2	31	1	32	46	80	-0.11	0	-0.29	-0.02	-0.25	-0.18	0	0.991843	1	0.518794	1	0.67961	0.901478	1	1	1	1	1	1	1	1	105.9	108	96.3	102.3	108	106.3	80.8	94.7	96.5	114.8	98.9	82.2	106.9	83.8	104	110.4	14174.1	14460.1	12896	13702.6	14465.2	14237.5
Q8TDZ2	[F-actin]-monooxygenase MICAL1 OS=Homo sapiens OX=9606 GN=MICAL1 PE=1 SV=2	31	1	31	39	41	0.01	0	-0.02	-0.02	0	0	0	0.999963	1	0.920469	0.972619	0.999999	1	0.999999	1	1	1	1	1	1	1	100.1	100.6	102.6	99.1	99.9	100.4	98.4	99.1	99.1	99	100.6	99.6	101.9	98.4	99.4	101.9	6840.3	6877.8	7010.1	6772.1	6827.6	6864.5
Q9NZB2	Constitutive coactivator of PPAR-gamma-like protein 1 OS=Homo sapiens OX=9606 GN=FAM120A PE=1 SV=2	31	1	33	40	43	0.03	0.04	0.05	0.02	0.04	-0.04	0	0.997348	0.971867	0.952204	0.999903	0.974124	0.982001	1	1	1	1	1	1	1	1	98.3	99.2	100.7	100.7	102.6	101	102.7	101.5	101.2	98.7	99.4	104.1	91.5	101	101.4	96	6681.4	6741.1	6844.4	6842.5	6967.7	6859.4
Q9Y4B6	DDB1- and CUL4-associated factor 1 OS=Homo sapiens OX=9606 GN=DCAF1 PE=1 SV=3	31	1	31	35	37	0.04	0.01	0.06	0.03	0.17	0.06	0.02	0.99302	1	0.954992	0.999427	0.164861	0.939755	0.999831	1	1	1	1	1	1	1	96.1	97	100.3	98.4	97.6	96.4	105.8	95.6	100.9	96	106.8	110.9	95.9	106	98.8	97.4	7700.5	7778.6	8040.9	7891.8	7820.4	7729.8
Q9UMZ2	Synergin gamma OS=Homo sapiens OX=9606 GN=SYNRG PE=1 SV=2	31	1	31	34	35	0.09	0.02	0.08	0.06	0.15	0.12	0.03	0.0137519	0.917889	0.0272716	0.106474	0.000375508	0.00146849	0.673911	1	1	1	1	0.19681	1	1	96.5	94.3	100.4	102	97.4	96.1	100.7	100.3	98.2	100.4	104.8	106.5	103.2	104.3	98.4	96.4	5743.7	5616	5976.6	6074.9	5797.7	5720.7
Q03252	Lamin-B2 OS=Homo sapiens OX=9606 GN=LMNB2 PE=1 SV=4	31	1	33	40	49	-0.08	-0.03	0.03	0	0.02	0	-0.04	0.724177	0.994995	0.998428	1	0.999965	1	0.976705	1	1	1	1	1	1	1	100.5	101.3	95.8	95.2	98.9	98.4	107.3	98.7	99.8	102.1	99.8	104.3	96.4	105.7	97.3	98.5	11429.8	11522.6	10897.5	10825	11241.2	11184.6
O75410	Transforming acidic coiled-coil-containing protein 1 OS=Homo sapiens OX=9606 GN=TACC1 PE=1 SV=2	31	1	33	38	40	0	-0.02	-0.11	-0.05	-0.19	-0.03	-0.05	1	0.995098	0.0297971	0.555792	0.00119693	0.876945	0.649555	1	1	1	1	0.341366	1	1	103.4	104.4	102	105.6	103.2	102.1	97.5	94.6	98.5	102.2	92.4	89.7	102.4	100.7	101.6	99.7	7170.6	7239.6	7070.5	7322.7	7155.5	7077.1
O14672	Disintegrin and metalloproteinase domain-containing protein 10 OS=Homo sapiens OX=9606 GN=ADAM10 PE=1 SV=1	31	1	31	37	45	0.03	0	0.03	0.01	0.02	0.06	0.02	0.946854	1	0.988379	1	0.991633	0.585521	0.996	1	1	1	1	1	1	1	99.7	97.3	101.1	100.7	98	98.6	104	96.7	100	97.8	98.7	101.7	104.1	101.6	100.8	99.1	7402.5	7224.2	7507	7476.2	7274.6	7322.9
Q15459	Splicing factor 3A subunit 1 OS=Homo sapiens OX=9606 GN=SF3A1 PE=1 SV=1	31	1	31	39	44	-0.01	-0.02	-0.13	-0.05	-0.12	0	0.02	0.999999	0.999977	0.442507	0.98056	0.468767	1	0.999962	1	1	1	1	1	1	1	101.7	103.6	101.1	102.8	102.4	100.5	96.7	91.4	96.3	102	96.6	91.9	108.8	96.2	102.3	105.8	10012.7	10197.7	9950.7	10119.3	10078.9	9889.7
P43246	DNA mismatch repair protein Msh2 OS=Homo sapiens OX=9606 GN=MSH2 PE=1 SV=1	31	1	31	35	37	-0.02	-0.02	0.03	-0.06	-0.09	-0.02	-0.02	0.998653	0.998917	0.987992	0.831636	0.406548	0.998513	0.999838	1	1	1	1	1	1	1	101.3	102.2	99.4	100.8	99.1	101.3	102.9	105.2	96.1	99.3	94.6	96.2	105.1	95.4	99	102.1	7472.9	7540.5	7338.7	7439.5	7309.8	7477.1
Q13618	Cullin-3 OS=Homo sapiens OX=9606 GN=CUL3 PE=1 SV=2	31	1	31	34	35	-0.01	-0.03	-0.03	-0.05	-0.07	-0.05	-0.02	0.999999	0.997344	0.990285	0.917784	0.768189	0.953314	0.998926	1	1	1	1	1	1	1	102.6	101.8	101.3	101.9	98.7	102	100.6	99.2	96	101.3	99	96.2	103.8	94.6	101.9	99.2	7155.4	7097.3	7061.5	7108.4	6881.2	7110.8
Q96AQ6	Pre-B-cell leukemia transcription factor-interacting protein 1 OS=Homo sapiens OX=9606 GN=PBXIP1 PE=1 SV=1	31	1	31	37	49	-0.02	0.01	-0.04	0.05	-0.01	0.03	-0.04	0.99987	1	0.994277	0.98392	1	0.998989	0.997978	1	1	1	1	1	1	1	99.2	101	96.3	100.6	100.5	100.5	99.7	94.6	103.3	104.3	97.7	101.7	94.9	110.5	98.1	97	12196.2	12419.9	11840.2	12374.1	12359.5	12359.8
O94804	Serine/threonine-protein kinase 10 OS=Homo sapiens OX=9606 GN=STK10 PE=1 SV=1	31	1	33	40	45	0.02	-0.02	-0.01	0.04	0.05	0.01	0.02	0.999495	0.99921	0.999997	0.97352	0.950894	0.999979	0.999682	1	1	1	1	1	1	1	99.6	98.5	102.3	98.6	97.6	97.4	103.1	93.9	102.4	101.4	102.5	102	96.9	103	101.6	99.2	8456.6	8363.4	8690.7	8375.2	8290.1	8272.5
Q5VZK9	F-actin-uncapping protein LRRC16A OS=Homo sapiens OX=9606 GN=CARMIL1 PE=1 SV=1	31	1	31	34	35	0.04	0.03	0.02	0	0.08	-0.01	0.02	0.615464	0.849072	0.990201	1	0.0877614	0.999813	0.98615	1	1	1	1	1	1	1	98.9	98.1	101.7	100.9	100.3	100.8	99.3	100.1	99.4	97.4	102.3	105.4	99.7	96.2	101.1	98.4	6289.8	6239.9	6465.1	6412.7	6376	6411.5
O95782	AP-2 complex subunit alpha-1 OS=Homo sapiens OX=9606 GN=AP2A1 PE=1 SV=3	31	1	41	46	48	0.01	0	0.01	-0.01	-0.02	-0.01	-0.01	0.996497	1	0.999773	0.999986	0.980585	0.996979	0.997791	1	1	1	1	1	1	1	99.8	100.8	102.3	100.2	99.5	100.7	102.8	99.1	99.6	100.1	97.6	100.3	97.8	100.8	99.4	99.3	6661.3	6729.2	6833.7	6690.8	6641.5	6725.1
P42858	Huntingtin OS=Homo sapiens OX=9606 GN=HTT PE=1 SV=2	31	1	31	34	34	0.07	-0.03	-0.01	-0.06	0.11	0.06	0.02	0.689527	0.994883	0.999964	0.826727	0.237368	0.816619	0.999397	1	1	1	1	1	1	1	100.1	97	103.6	103.1	97.6	95.8	100.5	94.9	96.8	92.8	102.8	110	103.7	101.6	101.4	98.4	3719.9	3603.5	3847.2	3830.5	3626.2	3557
Q9ULU4	Protein kinase C-binding protein 1 OS=Homo sapiens OX=9606 GN=ZMYND8 PE=1 SV=2	31	1	31	35	35	0.01	0	-0.02	-0.01	-0.01	0.02	0.01	0.999994	1	0.999897	1	0.999996	0.999957	0.999994	1	1	1	1	1	1	1	101.2	98.6	101.2	100.5	100.5	99.8	101	95.9	96.9	102	101.9	96.1	107.6	95.1	100.4	101.2	4909.4	4783.1	4908.4	4877.2	4874.1	4839.3
P14868	Aspartate--tRNA ligase, cytoplasmic OS=Homo sapiens OX=9606 GN=DARS1 PE=1 SV=2	31	1	31	36	45	-0.01	0.03	0.07	0.04	0.02	0.01	0.03	0.999368	0.861758	0.203558	0.790176	0.982488	0.999997	0.950249	1	1	1	1	1	1	1	97.6	99.1	97.5	97.5	101.7	99.7	103.9	103	100.3	101.7	98.6	101.1	99.8	97.7	97.5	103	9677.1	9830.2	9667.5	9670.6	10087.7	9886
Q99459	Cell division cycle 5-like protein OS=Homo sapiens OX=9606 GN=CDC5L PE=1 SV=2	31	1	31	41	43	-0.01	0.01	-0.06	-0.02	-0.07	-0.04	0	0.999999	0.999999	0.697168	0.997527	0.530658	0.893232	1	1	1	1	1	1	1	1	102.7	100.7	100.6	101.9	102	102.4	99.3	95.9	96.3	104.3	96.4	97.2	100.5	96.8	101.5	101.4	6579.5	6450.6	6444.4	6525.3	6531.6	6558.9
A0MZ66	Shootin-1 OS=Homo sapiens OX=9606 GN=SHTN1 PE=1 SV=4	31	1	31	34	36	0.02	0	-0.11	-0.07	-0.15	-0.08	0.01	0.999985	1	0.701461	0.945435	0.389304	0.866336	1	1	1	1	1	1	1	1	103.7	102.9	102.7	106.4	103.4	102.6	94.7	97.1	95.2	101.9	96.4	90.2	104.4	90.9	105.5	101.9	7179.2	7125.5	7114.5	7370.5	7161.2	7102.3
Q6SJ93	Protein FAM111B OS=Homo sapiens OX=9606 GN=FAM111B PE=1 SV=1	31	1	31	34	37	0.08	0	0.01	-0.09	-0.35	-0.03	-0.05	0.851707	1	1	0.721193	0.00373313	0.999621	0.9717	1	1	1	1	0.369054	1	1	103.8	103.1	111.4	106.9	104	103.5	101.1	106.6	96	98	82.4	80	108.7	95	101.1	98.4	8392.3	8337.8	9006.1	8644.8	8405.9	8372.7
Q8WUM0	Nuclear pore complex protein Nup133 OS=Homo sapiens OX=9606 GN=NUP133 PE=1 SV=2	31	1	31	35	37	-0.02	-0.07	-0.08	-0.16	-0.22	-0.06	-0.03	0.999919	0.958775	0.900568	0.346857	0.11758	0.965453	0.999875	1	1	1	1	1	1	1	103.6	107.5	102.4	105.2	100.4	101.1	97.5	102	93.7	95.3	91.2	90.3	109.8	92.7	102.6	104.7	6014.4	6239.6	5946.4	6106.4	5827.9	5866.4
Q96GQ7	Probable ATP-dependent RNA helicase DDX27 OS=Homo sapiens OX=9606 GN=DDX27 PE=1 SV=2	31	1	31	35	39	0	-0.01	0.08	0.02	0.06	0	0.01	1	1	0.530131	0.998557	0.753357	1	0.999998	1	1	1	1	1	1	1	99.3	97.7	100.3	97.1	97.3	98.7	106.4	102	101.8	98.3	102.1	103.7	94.2	102.9	99.9	98.2	8390.6	8255.1	8475.4	8209.4	8227.4	8342.8
Q6ZNJ1	Neurobeachin-like protein 2 OS=Homo sapiens OX=9606 GN=NBEAL2 PE=1 SV=2	31	1	32	36	37	0.07	0.07	0.15	0.1	0.2	0.06	0.04	0.981207	0.983805	0.628032	0.913242	0.335286	0.993835	0.999591	1	1	1	1	1	1	1	94.3	94	100.9	96.9	99.7	97.8	109.3	99.5	104.7	96.9	104.3	111.8	90.1	106.6	98.1	95.1	5546	5525.9	5931	5698.5	5863.9	5748.4
Q9Y6A5	Transforming acidic coiled-coil-containing protein 3 OS=Homo sapiens OX=9606 GN=TACC3 PE=1 SV=1	31	1	31	37	38	0.02	0	-0.04	0.03	-0.08	0.01	-0.02	0.998782	1	0.939591	0.986889	0.442623	0.999955	0.99812	1	1	1	1	1	1	1	99.9	101.4	101	103.1	99.4	101.9	99.9	96	100.2	105.4	97.6	92.9	103.4	99.6	100.7	97.7	8771.9	8895.7	8862	9051.4	8726.2	8945.4
Q6ZMZ3	Nesprin-3 OS=Homo sapiens OX=9606 GN=SYNE3 PE=1 SV=2	30	1	30	31	31	0.03	-0.03	0	-0.04	0.08	0.01	-0.03	0.996261	0.997275	1	0.961942	0.637107	0.999999	0.997743	1	1	1	1	1	1	1	100.1	99.5	102.8	100.7	98.2	97.6	103.5	96.5	100.7	93	103.7	107	98.6	102.1	99.4	96.6	4880.9	4851.7	5015	4912.9	4791.6	4759.8
Q9Y2X3	Nucleolar protein 58 OS=Homo sapiens OX=9606 GN=NOP58 PE=1 SV=1	30	1	30	32	40	-0.02	0	0.02	-0.01	-0.03	-0.04	0	0.984163	1	0.995367	0.999755	0.906188	0.758661	1	1	1	1	1	1	1	1	101.8	99.6	99.7	99	99.9	101	102.8	100.7	98.8	101.3	99.5	98	98.6	97.8	98.5	103.1	7814	7642	7653.4	7595.6	7668.9	7755.1
Q15386	Ubiquitin-protein ligase E3C OS=Homo sapiens OX=9606 GN=UBE3C PE=1 SV=3	30	1	30	31	32	0.05	-0.01	0.02	0	0.05	0.02	0	0.927539	0.999931	0.999818	1	0.90743	0.999913	1	1	1	1	1	1	1	1	99.3	98.6	103.4	101.1	98.3	97.6	104.4	96	101.4	97	101.9	103	97.1	102.9	99.1	98.9	5524.3	5489.6	5755.7	5627.2	5470.6	5433
Q08378	Golgin subfamily A member 3 OS=Homo sapiens OX=9606 GN=GOLGA3 PE=1 SV=2	30	1	30	32	32	0.08	0.03	0.06	0.04	0.16	0.08	0.09	0.714049	0.998292	0.880383	0.979439	0.0792394	0.643977	0.511754	1	1	1	1	1	1	1	94.8	95.9	101.1	99.9	96.4	97.8	104.1	94.8	99.5	96.6	107	106.7	97.5	104.4	103.6	99.9	3880.1	3926.9	4137.3	4088.6	3945.9	4004.6
P16615	Sarcoplasmic/endoplasmic reticulum calcium ATPase 2 OS=Homo sapiens OX=9606 GN=ATP2A2 PE=1 SV=1	30	1	39	42	44	-0.04	0.01	-0.01	-0.09	-0.11	-0.05	-0.02	0.984112	0.999998	0.999974	0.498729	0.266766	0.895247	0.99989	1	1	1	1	1	1	1	103.6	101.8	99.9	100.3	104.1	102.5	98.7	104.9	96	97.1	94.9	95	103.5	94.5	99.6	103.5	8647	8498.2	8342.5	8378	8692.6	8560.3
Q13451	Peptidyl-prolyl cis-trans isomerase FKBP5 OS=Homo sapiens OX=9606 GN=FKBP5 PE=1 SV=2	30	1	30	33	35	0.02	0.01	-0.04	-0.03	-0.13	-0.04	0	0.999926	0.999998	0.994321	0.999333	0.499141	0.998294	1	1	1	1	1	1	1	1	102.4	100.9	103.9	102.4	103.3	101.8	95.6	101.8	96.3	102.8	96.3	90.1	105.4	93.3	101.1	102.7	7741.4	7625.4	7853	7745.3	7811.1	7694.6
O15042	U2 snRNP-associated SURP motif-containing protein OS=Homo sapiens OX=9606 GN=U2SURP PE=1 SV=2	30	1	30	33	36	-0.03	-0.01	-0.12	0.02	-0.08	-0.03	-0.01	0.999758	0.999996	0.620421	0.999936	0.869228	0.99977	0.999996	1	1	1	1	1	1	1	101.8	102.6	97.9	102.8	101	101.3	88.2	100.8	98.9	108.9	97.2	95.7	102.1	98.6	101.6	100.7	7976.8	8043.5	7672.8	8056	7920.4	7939.1
P49321	Nuclear autoantigenic sperm protein OS=Homo sapiens OX=9606 GN=NASP PE=1 SV=2	30	1	30	35	56	0	0.03	-0.04	0.04	-0.01	0.01	0.02	1	0.9883	0.855634	0.840139	0.999651	0.999998	0.999022	1	1	1	1	1	1	1	100.6	98.7	99.7	99.7	101.1	101.8	99.1	94.3	101.5	104.1	101.6	95.8	100.6	99.6	102.4	99.3	7979.3	7824.2	7904.6	7907.7	8014.4	8074.1
O43143	Pre-mRNA-splicing factor ATP-dependent RNA helicase DHX15 OS=Homo sapiens OX=9606 GN=DHX15 PE=1 SV=2	30	1	31	36	45	-0.04	-0.01	0.03	-0.02	-0.05	-0.05	-0.02	0.639219	0.999988	0.940039	0.969003	0.513536	0.595005	0.988504	1	1	1	1	1	1	1	102.1	100.7	98.6	98.1	102	99.9	104.7	101.9	99.1	100.4	96.7	99.3	99.1	97.4	97.8	102.3	7838.4	7728.3	7573.3	7531	7830.1	7666.2
P02786	Transferrin receptor protein 1 OS=Homo sapiens OX=9606 GN=TFRC PE=1 SV=2	30	1	30	40	45	-0.03	0.03	0.13	0.08	-0.02	0.06	0.01	0.741557	0.809405	0.00242231	0.0442329	0.960201	0.148384	0.999991	1	1	0.79972	1	1	1	1	96.3	99.2	95	96.2	99.5	100	108.7	105.5	101.9	104.8	95.8	96.9	101.3	102.7	98.4	97.7	7903.5	8139.2	7794.3	7895.1	8164.3	8204.6
Q07065	Cytoskeleton-associated protein 4 OS=Homo sapiens OX=9606 GN=CKAP4 PE=1 SV=2	30	1	30	32	46	0.01	0.03	0.04	0.05	0.07	0.02	0.04	0.999999	0.990693	0.983331	0.937745	0.768718	0.999862	0.980666	1	1	1	1	1	1	1	96.9	98.5	97.7	99	100.1	100.2	104.6	96.3	100.6	101.8	100.6	104.6	94.9	103.2	100.7	100.2	8902.3	9051.5	8970.2	9094.9	9190.5	9202.2
Q13085	Acetyl-CoA carboxylase 1 OS=Homo sapiens OX=9606 GN=ACACA PE=1 SV=2	30	1	37	41	43	0.04	-0.03	0.02	-0.06	0.06	0.02	-0.01	0.890668	0.952045	0.986118	0.535305	0.406905	0.979781	0.999994	1	1	1	1	1	1	1	99.2	99.8	103	100.9	98.7	96.3	102.6	99.6	97.5	94	102.4	105.5	103.3	99.2	98.2	99.8	4940.9	4972.8	5130.1	5028.4	4916.4	4799.4
Q9Y6D5	Brefeldin A-inhibited guanine nucleotide-exchange protein 2 OS=Homo sapiens OX=9606 GN=ARFGEF2 PE=1 SV=3	30	1	47	50	53	0.04	0	0.05	-0.01	0.08	0	0.01	0.837406	0.999999	0.563726	0.999985	0.172756	1	0.999997	1	1	1	1	1	1	1	100.1	97.1	101.8	100.5	97.9	98.6	102.9	101.4	100.5	95.7	102.3	106	97.5	99.6	99.2	98.8	6383.7	6195	6492.6	6411.7	6244.3	6290.9
Q9UKK3	Protein mono-ADP-ribosyltransferase PARP4 OS=Homo sapiens OX=9606 GN=PARP4 PE=1 SV=3	30	1	30	31	31	0.02	-0.04	-0.03	-0.05	-0.07	0.13	-0.03	0.999988	0.999754	0.999936	0.998367	0.99277	0.795278	0.999947	1	1	1	1	1	1	1	99.6	101.1	101.5	102.6	96.6	98.8	101.2	95.2	96.1	97.5	96.1	95.6	123.9	97.7	99.5	96.9	5414.4	5495.1	5517.3	5578	5254.9	5370.9
P28838	Cytosol aminopeptidase OS=Homo sapiens OX=9606 GN=LAP3 PE=1 SV=3	30	1	30	37	44	0	0.03	-0.07	0.05	0.05	0.02	0.03	1	0.92442	0.305078	0.619661	0.605644	0.995242	0.921299	1	1	1	1	1	1	1	97.4	100.4	100	98	101.8	100.7	95.1	93	104	101.2	103.1	102.2	97.9	102.7	99.4	103.1	9863.9	10165.9	10121.4	9923.2	10304.7	10190.3
Q9Y6N5	Sulfide:quinone oxidoreductase, mitochondrial OS=Homo sapiens OX=9606 GN=SQOR PE=1 SV=1	30	1	30	38	46	0	0.03	0	-0.06	-0.07	-0.04	0.05	1	0.997593	1	0.961183	0.922828	0.997055	0.984621	1	1	1	1	1	1	1	100.6	100.6	99.8	101.1	103.3	102.7	100.8	100.6	93.5	100.1	96.8	95.4	105	91.7	102.4	105.6	8368.8	8365.7	8300.9	8408.2	8593.6	8544.3
O60486	Plexin-C1 OS=Homo sapiens OX=9606 GN=PLXNC1 PE=1 SV=1	30	1	31	32	32	0.07	0.02	0.07	0.04	0.11	0.04	0.05	0.450811	0.998233	0.447702	0.91466	0.0888182	0.912015	0.748058	1	1	1	1	1	1	1	97.4	95.6	101.5	101.3	98.3	97.3	103.4	99.4	100.5	97.8	103.7	105.2	96.7	101.7	102.6	97.6	4789.6	4700.3	4987	4977	4830.6	4783.5
Q96RL7	Vacuolar protein sorting-associated protein 13A OS=Homo sapiens OX=9606 GN=VPS13A PE=1 SV=2	30	1	30	31	31	0.06	0	0.04	-0.04	0.11	0.11	-0.01	0.926705	1	0.982252	0.984946	0.44658	0.388558	1	1	1	1	1	1	1	1	97	98.2	101.8	101.1	100.2	94.8	104.8	96.4	98.8	91.1	103.1	107.2	106.2	104.9	97.5	97	3070.5	3108.3	3224.1	3201	3171.3	3000.7
O94874	E3 UFM1-protein ligase 1 OS=Homo sapiens OX=9606 GN=UFL1 PE=1 SV=2	30	1	31	39	44	0.02	0.01	0.05	-0.04	0.03	-0.02	0.01	0.998702	0.999588	0.680406	0.867493	0.973677	0.989056	0.999656	1	1	1	1	1	1	1	100.4	98.6	101.1	100	101.1	99.7	101.2	104.6	98.4	95.6	99.2	103.5	97.4	98.6	98.4	102.3	8334.2	8178.1	8387.4	8301.9	8385.2	8274.8
P33993	DNA replication licensing factor MCM7 OS=Homo sapiens OX=9606 GN=MCM7 PE=1 SV=4	30	1	30	33	37	0.01	0	0.01	-0.03	-0.17	-0.07	-0.01	0.999997	1	1	0.999802	0.243414	0.913338	0.999999	1	1	1	1	1	1	1	101.5	102.7	102.7	103.5	101.3	102.5	97.8	108.1	96.8	104	92	90.1	102.2	92.2	98.9	103.8	8718.8	8816.4	8817.3	8883.4	8701.2	8803.7
P40818	Ubiquitin carboxyl-terminal hydrolase 8 OS=Homo sapiens OX=9606 GN=USP8 PE=1 SV=1	30	1	30	31	31	0.06	-0.01	0	-0.02	0.02	0.02	0.01	0.432418	0.999955	1	0.997627	0.996513	0.995353	0.999998	1	1	1	1	1	1	1	99.1	99.5	105	102.4	99.5	97.7	101	97.7	98.1	98.1	103	98.2	102.6	98.7	100.8	98.6	5611.7	5635.4	5949.9	5803.1	5637.8	5536.4
O75152	Zinc finger CCCH domain-containing protein 11A OS=Homo sapiens OX=9606 GN=ZC3H11A PE=1 SV=3	30	1	30	32	36	0.03	0.01	0.09	0	-0.02	0	0.02	0.993978	0.999999	0.604026	1	0.999714	1	0.99989	1	1	1	1	1	1	1	100	97.7	100.3	102	99.2	99.7	99.2	111	98.1	100.2	99.2	95.7	100.1	97.5	101.4	98.7	7534.1	7357.9	7553	7684.2	7470.3	7507.5
P12956	X-ray repair cross-complementing protein 6 OS=Homo sapiens OX=9606 GN=XRCC6 PE=1 SV=2	30	1	30	36	52	-0.1	0.01	-0.07	-0.05	-0.24	-0.13	-0.02	0.803758	0.999999	0.965072	0.995585	0.106344	0.636712	0.999969	1	1	1	1	1	1	1	103.1	107.2	96.3	99.3	106.4	105.7	95.7	104.8	97.3	106.3	90.4	87.7	102.2	90.5	100.1	107.1	11431.2	11877.8	10673.3	11004	11796.5	11713.5
Q92888	Rho guanine nucleotide exchange factor 1 OS=Homo sapiens OX=9606 GN=ARHGEF1 PE=1 SV=2	30	1	30	34	36	0.02	0.01	0.12	0.06	0.15	0	0.03	0.999925	0.999997	0.627494	0.980413	0.437403	1	0.999846	1	1	1	1	1	1	1	97.9	95.1	99.1	97.1	99.3	95.7	106.7	103.5	101.9	99.2	105.2	108.7	89.1	104.8	101.3	95.4	6246.4	6068.3	6323.3	6196.8	6334.8	6107.3
Q9NSE4	Isoleucine--tRNA ligase, mitochondrial OS=Homo sapiens OX=9606 GN=IARS2 PE=1 SV=2	30	1	31	35	44	0	0.01	0.02	0	-0.05	-0.05	-0.01	1	0.997821	0.978474	1	0.418143	0.488339	0.999998	1	1	1	1	1	1	1	102.6	98.6	100.6	101	101.8	101.4	100.2	104	99.5	101.4	98.4	95.6	97.5	96.9	99.6	100.9	9138.2	8784.8	8956.5	8995.6	9064.7	9032.6
Q96T51	RUN and FYVE domain-containing protein 1 OS=Homo sapiens OX=9606 GN=RUFY1 PE=1 SV=2	30	1	32	34	35	-0.05	-0.08	0.1	0.06	0.19	0.05	-0.06	0.99941	0.989831	0.952346	0.997947	0.559969	0.999347	0.997141	1	1	1	1	1	1	1	93.9	101.9	95.7	93.6	93.1	92.5	111.1	99.4	105.5	98.5	107.9	115.8	90.9	112.7	93.2	94.3	7217.2	7828.9	7353	7188.5	7148.4	7103.9
Q9UHB9	Signal recognition particle subunit SRP68 OS=Homo sapiens OX=9606 GN=SRP68 PE=1 SV=2	30	1	30	32	38	-0.04	0	-0.04	-0.06	-0.15	-0.09	-0.02	0.998271	1	0.995092	0.960772	0.350224	0.809197	0.999974	1	1	1	1	1	1	1	103.8	103.1	101.1	100.8	102.9	103.4	96.9	104.1	97.7	100.4	94.6	92.1	104.7	90.1	101.3	102.9	11201.9	11120.2	10903.9	10872.3	11098.7	11157.9
Q8NE71	ATP-binding cassette sub-family F member 1 OS=Homo sapiens OX=9606 GN=ABCF1 PE=1 SV=2	30	1	31	38	40	0.02	0.04	0.06	0.05	0.02	0	0.01	0.905193	0.253212	0.0596865	0.154427	0.933397	1	0.963824	1	1	1	1	1	1	1	99.1	97.6	100.6	98.7	101.4	100.8	101.7	103	100.9	102.1	99.3	99.7	98.3	98.1	100.8	98	6650.8	6554.6	6750.8	6622.7	6806.3	6769.9
O94776	Metastasis-associated protein MTA2 OS=Homo sapiens OX=9606 GN=MTA2 PE=1 SV=1	29	1	33	44	50	-0.01	-0.05	-0.11	-0.11	-0.16	0.13	-0.06	1	0.999825	0.973236	0.972915	0.838453	0.939128	0.999001	1	1	1	1	1	1	1	102.8	103	100.9	103.2	98.8	100.4	95.3	95.6	95	95.9	92	92	131.7	96	101.2	96.1	8638.4	8654	8476.8	8671.7	8305.1	8435.5
Q9NW13	RNA-binding protein 28 OS=Homo sapiens OX=9606 GN=RBM28 PE=1 SV=3	29	1	29	30	32	-0.05	-0.03	0.05	0.05	0.07	-0.02	-0.06	0.558575	0.956742	0.710699	0.571906	0.256885	0.993262	0.472153	1	1	1	1	1	1	1	99.7	99.9	96.4	96	97.4	98.4	105	101.1	104.4	102.8	107.1	103	96.1	100.9	95.3	96.5	8166.1	8184.3	7890.6	7864.5	7975.6	8059
P04406	Glyceraldehyde-3-phosphate dehydrogenase OS=Homo sapiens OX=9606 GN=GAPDH PE=1 SV=3	29	1	29	70	399	-0.04	0	0.13	0.15	0.36	0.11	-0.01	0.999956	1	0.964587	0.919974	0.240698	0.981281	1	1	1	1	1	1	1	1	92.6	94.4	91.9	89.6	94.2	92.8	106.4	98.4	111.6	97.1	114.8	125.3	86.5	118.6	92.1	93.6	40697.7	41466.3	40389.8	39347.6	41388.9	40788.1
Q9C0J8	pre-mRNA 3' end processing protein WDR33 OS=Homo sapiens OX=9606 GN=WDR33 PE=1 SV=2	29	1	29	34	34	0.03	-0.02	-0.03	-0.08	-0.04	0	-0.03	0.864782	0.997329	0.946434	0.140937	0.814969	0.999999	0.95116	1	1	1	1	1	1	1	101.8	100.7	102.9	104.3	100	100.4	101.3	97.5	96.8	94.9	96.5	101	102.2	101	100.5	98.3	5698.7	5635.3	5761.7	5837.9	5595	5617.2
O14981	TATA-binding protein-associated factor 172 OS=Homo sapiens OX=9606 GN=BTAF1 PE=1 SV=2	29	1	29	33	33	-0.01	-0.02	-0.01	0.02	0.03	0	-0.01	0.999996	0.999913	0.999994	0.99948	0.998025	1	1	1	1	1	1	1	1	1	97.4	102.5	99.5	98.9	98.8	98.8	104.8	93.9	102.7	100.2	102.4	101.2	100.2	99.8	100.4	98.7	4060.4	4273.2	4149.1	4121.4	4119	4117.6
P56192	Methionine--tRNA ligase, cytoplasmic OS=Homo sapiens OX=9606 GN=MARS1 PE=1 SV=2	29	1	29	39	45	-0.03	-0.02	-0.04	-0.01	0.01	-0.05	0	0.884061	0.984232	0.814531	0.999727	0.999971	0.705471	1	1	1	1	1	1	1	1	100.7	101.8	99.5	98.2	100.4	98.9	101.3	95.9	101.6	99.3	101.4	102.3	96.2	100.1	101.4	101	8534.6	8623.1	8431.2	8316.2	8505.5	8381
Q5H9R7	Serine/threonine-protein phosphatase 6 regulatory subunit 3 OS=Homo sapiens OX=9606 GN=PPP6R3 PE=1 SV=2	29	1	29	31	32	0.02	-0.04	-0.03	-0.02	-0.02	-0.03	0	0.980763	0.856106	0.970289	0.993813	0.995735	0.942668	1	1	1	1	1	1	1	1	101.3	100.5	101.5	103.6	99.2	97.7	100.5	97.9	98.2	101	99.1	100.3	101	96.9	102.5	98.8	5697.6	5653.7	5710.8	5824.4	5579	5494.8
Q15003	Condensin complex subunit 2 OS=Homo sapiens OX=9606 GN=NCAPH PE=1 SV=3	29	1	29	34	37	0.01	-0.01	-0.02	0.01	-0.04	0	-0.03	0.999997	0.999762	0.994463	0.99986	0.779981	1	0.97864	1	1	1	1	1	1	1	102	99.4	101.1	101.2	100.4	99.3	102.5	96.2	101.6	101.3	96.3	99.1	100.3	101.3	100	97.8	6221.8	6058.8	6162.3	6170.7	6123.6	6053.1
Q96JH7	Deubiquitinating protein VCIP135 OS=Homo sapiens OX=9606 GN=VCPIP1 PE=1 SV=2	29	1	29	32	32	0.07	0	0.01	-0.02	0.09	0.02	-0.01	0.550203	1	0.99994	0.999485	0.296113	0.99782	0.999858	1	1	1	1	1	1	1	99.4	97.7	105.4	101.7	98.4	98.1	101.4	97.5	98	96.8	102.9	107.2	97.8	102.4	100.3	95	3607.7	3547.1	3826.3	3689.9	3569.8	3560
O94915	Protein furry homolog-like OS=Homo sapiens OX=9606 GN=FRYL PE=1 SV=2	29	1	32	34	34	0.06	0.01	0.03	0.02	0.09	0.07	0.02	0.330167	0.999929	0.803257	0.981851	0.0496788	0.155692	0.995685	1	1	1	1	0.9028	1	1	97.7	97.1	101.1	101.6	97.6	98.3	101.3	98.2	100	97.5	105.3	102.4	104.3	100.5	99.3	97.6	4287	4258.1	4432.9	4456.9	4282.5	4311.3
O14777	Kinetochore protein NDC80 homolog OS=Homo sapiens OX=9606 GN=NDC80 PE=1 SV=1	29	1	29	31	31	0.06	0.01	0.03	0.04	-0.04	0.05	-0.03	0.786796	0.999963	0.99366	0.957522	0.958596	0.940483	0.992211	1	1	1	1	1	1	1	98.9	98.9	104.2	102.5	100.1	99.6	103.5	98.5	103.1	100.7	94.7	97.3	97.5	107	98.5	95.1	6124.9	6126.5	6453.2	6351.5	6198.9	6167.9
Q9Y5K6	CD2-associated protein OS=Homo sapiens OX=9606 GN=CD2AP PE=1 SV=1	29	1	29	32	37	0.06	0.02	-0.11	-0.01	-0.08	0.01	0.04	0.990895	0.999957	0.812096	0.999999	0.952195	1	0.997859	1	1	1	1	1	1	1	99.8	101.1	102.8	106.3	101.1	103.3	94.2	92.1	95.9	103.3	99.5	90.9	109.6	92.9	104.2	103.1	9751.6	9874.7	10042.5	10381.7	9874.5	10089.5
P07900	Heat shock protein HSP 90-alpha OS=Homo sapiens OX=9606 GN=HSP90AA1 PE=1 SV=5	29	1	55	80	262	-0.08	0	-0.15	-0.06	-0.17	-0.1	-0.02	0.935009	1	0.464001	0.985693	0.338741	0.801567	0.999995	1	1	1	1	1	1	1	103	107	99.2	99.7	104.3	105.6	89.5	100	97.6	104.1	94.6	92.1	103.7	92.1	100.2	107.4	11538.1	11992	11113.9	11168.9	11692.3	11830.3
Q7Z3U7	Protein MON2 homolog OS=Homo sapiens OX=9606 GN=MON2 PE=1 SV=3	29	1	29	30	30	0.03	-0.03	0	-0.04	0.04	-0.04	0	0.948372	0.971979	1	0.817044	0.786946	0.881956	1	1	1	1	1	1	1	1	100.8	99.8	102.5	102.3	98.6	98.4	102.5	97.7	98.3	96.7	101.3	105.3	97.3	98.4	102.2	98.1	5148	5094.1	5231.5	5223.7	5032.8	5024.4
Q96PE3	Inositol polyphosphate-4-phosphatase type I A OS=Homo sapiens OX=9606 GN=INPP4A PE=1 SV=1	29	1	29	33	34	-0.01	-0.03	-0.01	-0.03	0.02	-0.02	-0.05	0.999959	0.973062	1	0.971238	0.999484	0.991252	0.711606	1	1	1	1	1	1	1	100.5	102	100.8	100.1	100.7	97.5	104.1	97.7	99.8	98.3	100.9	103.8	97.4	101.6	96.6	98.3	6128	6218	6149.3	6105.2	6138.5	5948.1
Q03701	CCAAT/enhancer-binding protein zeta OS=Homo sapiens OX=9606 GN=CEBPZ PE=1 SV=3	29	1	29	37	40	0.02	0	-0.02	-0.05	-0.09	-0.03	0	0.999625	1	0.999522	0.935757	0.560275	0.994678	1	1	1	1	1	1	1	1	100.6	102.4	102.3	103.6	100	103.1	99.2	100.7	96.1	99.8	97.8	93.1	104.4	94.3	102.1	100.6	6725.8	6846.4	6840	6928.4	6687.8	6892.3
Q14974	Importin subunit beta-1 OS=Homo sapiens OX=9606 GN=KPNB1 PE=1 SV=2	29	1	29	38	45	0	-0.05	-0.12	-0.12	-0.23	-0.1	-0.02	1	0.997354	0.787601	0.761355	0.190566	0.892325	0.999979	1	1	1	1	1	1	1	104.4	106.6	104.3	107.1	100.1	103.9	96.3	97.9	93.8	100.1	91.8	88.2	108.6	89.3	102.5	105.2	10196.5	10419.8	10191.7	10465	9778.3	10154.3
Q9Y450	HBS1-like protein OS=Homo sapiens OX=9606 GN=HBS1L PE=1 SV=1	29	1	29	33	36	-0.02	0.04	0.11	0.06	-0.01	-0.01	-0.3	0.9936	0.806235	0.0421106	0.373824	0.999838	0.99994	4.29168e-05	1	1	1	1	1	1	0.0425162	101.5	100.2	99.5	99.6	103.8	103.3	108.1	109.2	104.1	106.4	100.7	99.6	97.1	103.4	82.5	81	6427.4	6350.4	6301.3	6311.5	6576.9	6544.2
Q99832	T-complex protein 1 subunit eta OS=Homo sapiens OX=9606 GN=CCT7 PE=1 SV=2	29	1	29	39	50	-0.04	0	0.04	0.02	-0.05	-0.01	0	0.644337	1	0.767687	0.967218	0.44241	0.999516	1	1	1	1	1	1	1	1	99.6	101.2	97.5	97.5	100.2	100.4	102.8	103	101.9	102	95.3	98.4	99.2	100	97.9	103.2	11160.3	11340.8	10927.3	10928.5	11233	11257
Q9H307	Pinin OS=Homo sapiens OX=9606 GN=PNN PE=1 SV=5	29	1	29	32	34	0	0.01	-0.03	-0.05	-0.21	-0.17	0	1	1	0.999746	0.983065	0.104259	0.258089	1	1	1	1	1	1	1	1	103.9	103.7	102.3	105.3	104.5	104.5	101.8	102	93.9	106.5	89.6	89.5	97.3	87.8	106.5	100.7	8482.9	8462.8	8348.8	8598	8528.9	8528.2
Q9GZR7	ATP-dependent RNA helicase DDX24 OS=Homo sapiens OX=9606 GN=DDX24 PE=1 SV=1	29	1	29	31	34	-0.09	-0.11	-0.14	-0.15	-0.1	-0.06	-0.11	0.720971	0.480124	0.300573	0.220289	0.639731	0.9554	0.491724	1	1	1	1	1	1	1	100.5	113.1	99.7	100.9	97.7	99.5	99.1	95.1	95	97.2	97.6	101.9	105.6	99.6	99.5	97.8	6555.5	7373.7	6505.1	6580.3	6374.9	6486.7
P18858	DNA ligase 1 OS=Homo sapiens OX=9606 GN=LIG1 PE=1 SV=1	29	1	29	35	37	0.03	-0.04	-0.16	-0.02	-0.15	-0.02	-0.04	0.996843	0.979304	0.0515733	0.999537	0.0806986	0.998254	0.978324	1	1	1	1	1	1	1	104.2	102.5	104.9	105.6	100	101.6	90	95.1	100.1	103.9	94.1	92.8	105.9	97.6	102.1	99.5	9301.3	9144.6	9356.6	9422.1	8921.9	9069.7
P46459	Vesicle-fusing ATPase OS=Homo sapiens OX=9606 GN=NSF PE=1 SV=3	29	1	30	34	38	-0.01	0	0.09	0.01	0.13	0.02	0	0.999981	1	0.624956	1	0.254159	0.999322	1	1	1	1	1	1	1	1	99.8	96.2	97.6	96.4	98.1	97.9	105.5	102.5	102.2	94.6	103.2	110.8	96.6	102.6	97	99	7514	7242.9	7351.7	7263.9	7386.6	7373.3
Q9UPU5	Ubiquitin carboxyl-terminal hydrolase 24 OS=Homo sapiens OX=9606 GN=USP24 PE=1 SV=3	29	1	31	33	34	0.05	0.02	0.18	0.05	0.23	0.08	0.01	0.987031	0.999973	0.173047	0.979288	0.0595556	0.823944	1	1	1	1	1	0.942523	1	1	93.7	95.6	98.8	96.9	95.1	96.6	109.4	104.6	101.4	95	108.7	112.8	93.9	107.2	96.3	93.9	3614.5	3689.7	3811.2	3741	3668.5	3727.6
O00567	Nucleolar protein 56 OS=Homo sapiens OX=9606 GN=NOP56 PE=1 SV=4	29	1	29	36	50	0	-0.01	0.04	0.03	0.04	0	0.01	1	0.999991	0.736561	0.942086	0.673181	1	0.999966	1	1	1	1	1	1	1	99	99.1	100.2	97.4	98.9	98.4	103.6	99.9	101	100.8	103.2	100.7	97.4	101.1	99	100.2	9870.8	9879.3	9990.1	9712.4	9855.9	9809.6
Q96CV9	Optineurin OS=Homo sapiens OX=9606 GN=OPTN PE=1 SV=3	29	1	29	30	31	0.01	-0.01	-0.05	0.01	-0.02	0	0.01	0.998667	0.999982	0.38466	0.999992	0.987146	1	0.999995	1	1	1	1	1	1	1	100.1	100.8	99.1	103.7	100.4	99.6	97.8	95.7	99.8	102	99.5	98.7	102.3	98.8	100.8	100.9	9485.3	9557.7	9396.1	9825.3	9514.6	9439.1
Q9NVP1	ATP-dependent RNA helicase DDX18 OS=Homo sapiens OX=9606 GN=DDX18 PE=1 SV=2	29	1	29	40	46	-0.02	-0.02	-0.02	-0.03	-0.09	-0.07	-0.01	0.989481	0.995817	0.997943	0.940599	0.184536	0.490298	0.999979	1	1	1	1	1	1	1	103	101.6	100.7	100.4	100.7	100.9	101.5	100.5	98.2	101.6	99	93	99.7	95.9	103	100.3	7955.4	7851.6	7781.3	7760	7783.1	7797.1
P42566	Epidermal growth factor receptor substrate 15 OS=Homo sapiens OX=9606 GN=EPS15 PE=1 SV=2	29	1	29	34	38	0.06	0.03	-0.14	-0.04	-0.03	-0.02	0.03	0.989246	0.999922	0.544631	0.997036	0.999773	0.999989	0.999815	1	1	1	1	1	1	1	101.3	100.6	103.4	106.5	104	101.5	85.5	98.1	95.3	100.5	102.5	95.3	104.6	94.9	104.7	101.3	7635.8	7577.3	7789.2	8027.6	7839.6	7645
P40222	Alpha-taxilin OS=Homo sapiens OX=9606 GN=TXLNA PE=1 SV=3	29	1	29	36	41	-0.02	0.02	0.01	0.05	-0.09	0.02	0	0.997295	0.987729	0.99999	0.646879	0.137611	0.988636	1	1	1	1	1	1	1	1	99.1	100.9	97.1	100.5	101.9	101.2	101.1	99.8	101.5	105.5	95.7	92.3	99.6	103.5	100.5	99.8	7970.8	8114.4	7810.2	8083.1	8194	8145.2
Q32MZ4	Leucine-rich repeat flightless-interacting protein 1 OS=Homo sapiens OX=9606 GN=LRRFIP1 PE=1 SV=2	29	1	30	41	47	0	0.03	-0.09	-0.01	-0.07	-0.03	0.02	1	0.994785	0.496063	1	0.736169	0.99491	0.999915	1	1	1	1	1	1	1	101.8	100.8	101.5	101.1	104.8	102.3	94.3	95.5	97.2	104.6	98.5	94.2	103.3	95.1	103.9	101.1	7227.2	7159.7	7207.3	7179.8	7441.2	7262.9
P26010	Integrin beta-7 OS=Homo sapiens OX=9606 GN=ITGB7 PE=1 SV=1	29	1	29	40	79	0	0.01	0.32	0.13	-0.02	0.05	-0.05	1	1	0.150465	0.904131	0.999999	0.999439	0.999626	1	1	1	1	1	1	1	95.9	95.8	95.3	96.1	97.8	95.8	109.9	129.9	105.6	103.6	92	97.2	88.8	110.8	93.1	92.6	8910.8	8904.6	8854.2	8926.9	9088.6	8901.2
Q99615	DnaJ homolog subfamily C member 7 OS=Homo sapiens OX=9606 GN=DNAJC7 PE=1 SV=2	29	1	29	30	32	-0.02	-0.02	-0.16	-0.08	-0.2	-0.08	-0.02	0.972654	0.977034	0.00335205	0.141236	0.000685753	0.139945	0.992145	1	1	0.853872	1	0.273488	1	1	104.6	105.4	102.5	104.2	104	102.8	95.6	92.7	97.4	101.6	90.5	92.4	100.8	98.1	102.5	104.8	8155	8214	7987.3	8118.2	8101.7	8012.2
P31040	Succinate dehydrogenase [ubiquinone] flavoprotein subunit, mitochondrial OS=Homo sapiens OX=9606 GN=SDHA PE=1 SV=2	29	1	29	39	59	-0.04	0	0.04	0	-0.03	-0.04	0.01	0.75315	0.999998	0.667124	1	0.812289	0.625051	0.999535	1	1	1	1	1	1	1	100.7	100.2	99.1	96.8	101.9	99.7	101.8	104.7	100.8	100.3	97.9	98.5	96.4	98.8	99.3	103.1	10011.6	9966.6	9860.9	9630.1	10131.2	9912.5
Q8N3D4	EH domain-binding protein 1-like protein 1 OS=Homo sapiens OX=9606 GN=EHBP1L1 PE=1 SV=2	29	1	31	35	38	0.07	0.02	0.11	0.07	0.19	0.08	0.08	0.991313	0.999999	0.887802	0.983823	0.449423	0.977728	0.980217	1	1	1	1	1	1	1	95.6	93.7	101.2	97.1	96.8	94.7	108.2	96.7	103.9	95.6	105.2	110.9	91.1	109.7	100.6	99.2	3620.7	3550	3833.3	3677.5	3666	3585.9
P17858	ATP-dependent 6-phosphofructokinase, liver type OS=Homo sapiens OX=9606 GN=PFKL PE=1 SV=6	29	1	32	39	46	-0.02	0.03	0.02	-0.02	-0.09	-0.07	0.01	0.999073	0.987012	0.999285	0.997682	0.345865	0.692802	0.999999	1	1	1	1	1	1	1	101.2	101.2	98.1	101.5	102.4	104.6	99.5	105.8	96.5	102.7	93.9	95.7	98.1	95.2	99.9	103.6	9526.7	9525.8	9233.9	9551.7	9633.6	9847.6
Q13617	Cullin-2 OS=Homo sapiens OX=9606 GN=CUL2 PE=1 SV=2	29	1	29	30	30	0.03	-0.01	0.02	0	0	-0.01	-0.01	0.935159	0.999996	0.994357	1	1	0.999062	0.99996	1	1	1	1	1	1	1	100.3	99.3	103.2	100.6	99.3	99.5	102.8	99.6	100.2	99	100.7	99	101.3	96.5	100.8	97.7	6520.6	6455.4	6709	6539.3	6456.3	6464.5
P50570	Dynamin-2 OS=Homo sapiens OX=9606 GN=DNM2 PE=1 SV=2	29	1	37	42	45	0.08	0.02	0.1	0.04	0.13	0.08	0.02	0.279001	0.998356	0.111864	0.928816	0.0333036	0.323615	0.997907	1	1	1	1	0.804017	1	1	95.5	96.5	102.8	100.2	95.7	98.8	106.3	100	99.7	97.1	104	106.5	102.3	100.1	97.3	97.3	6278.6	6346.1	6759.3	6584.8	6289.3	6491.8
Q99575	Ribonucleases P/MRP protein subunit POP1 OS=Homo sapiens OX=9606 GN=POP1 PE=1 SV=2	29	1	29	30	32	0.02	0.03	0.13	0.08	0.23	0.03	0.01	0.99998	0.999854	0.778441	0.973199	0.256856	0.999845	1	1	1	1	1	1	1	1	94.7	95.8	97.4	96.4	97.2	97.8	108.6	100	103	98.2	109.5	113.4	88.1	107.9	99	93	4351.2	4406	4478.1	4430.4	4466.6	4495
Q8N201	Integrator complex subunit 1 OS=Homo sapiens OX=9606 GN=INTS1 PE=1 SV=2	29	1	29	30	32	0.05	-0.01	0.01	-0.02	0.08	0.02	-0.03	0.960298	0.999991	0.999997	0.999951	0.818307	0.99956	0.999365	1	1	1	1	1	1	1	100.5	97.5	104.1	101.3	98.4	97.8	104.2	95.6	101.2	94.5	102.1	106.7	97.1	104.5	98.2	96.3	3512.2	3406.9	3638	3540.3	3437.3	3415.6
Q562E7	WD repeat-containing protein 81 OS=Homo sapiens OX=9606 GN=WDR81 PE=1 SV=2	29	1	29	30	30	0.03	-0.06	0.06	-0.03	0.12	0.02	-0.02	0.99862	0.93796	0.937262	0.998961	0.478199	0.999638	0.999898	1	1	1	1	1	1	1	97.1	100.7	104	98	95.6	93.9	105.3	100.9	100.2	93.7	103	111.4	96.9	104.3	97.6	97.4	3123.5	3239	3346.4	3153.8	3077.4	3022.2
P42695	Condensin-2 complex subunit D3 OS=Homo sapiens OX=9606 GN=NCAPD3 PE=1 SV=2	28	1	28	29	30	0.01	-0.04	-0.01	-0.03	-0.03	0.01	-0.03	0.999951	0.939223	0.999855	0.966564	0.980767	0.99988	0.973155	1	1	1	1	1	1	1	100.9	101.2	101.7	101.9	98.8	98.1	102.8	97.5	101.8	95.8	97.2	100.7	100.4	103.4	99	98.7	4287	4300.6	4324.3	4330.5	4197.5	4171.7
Q02224	Centromere-associated protein E OS=Homo sapiens OX=9606 GN=CENPE PE=1 SV=2	28	1	28	29	29	0.02	-0.06	-0.1	-0.1	-0.14	-0.04	-0.08	0.999431	0.844461	0.477685	0.436266	0.145696	0.987714	0.689672	1	1	1	1	1	1	1	102.7	106	108.3	103.7	98.8	100.9	99.8	95.2	100.4	94.2	91.4	97.5	104.4	99	99	98.6	3088.3	3185.8	3255.2	3117.8	2969.8	3032.2
P22059	Oxysterol-binding protein 1 OS=Homo sapiens OX=9606 GN=OSBP PE=1 SV=1	28	1	29	32	36	-0.02	0.02	0.1	0.02	0.02	-0.02	0.02	0.964947	0.907001	0.00687252	0.968438	0.905338	0.932269	0.874322	1	1	1	1	1	1	1	97.2	100.1	96.8	98	100.7	99.7	105.4	106.8	98.7	101.1	99.1	101.3	97.4	97	99.4	101.2	6135.2	6316.4	6105.8	6187.4	6354.2	6293.3
P48643	T-complex protein 1 subunit epsilon OS=Homo sapiens OX=9606 GN=CCT5 PE=1 SV=1	28	1	29	39	61	-0.07	0.02	-0.09	-0.02	-0.16	-0.06	0	0.978312	0.999997	0.915175	0.99999	0.463269	0.993312	1	1	1	1	1	1	1	1	102.6	103.9	98.2	98.8	104.4	104.6	89.2	105.4	99.7	103.9	93.7	90.7	104.1	94.9	99.2	106.8	13071.8	13226.3	12500.2	12579.5	13290.1	13316.1
Q9NSD9	Phenylalanine--tRNA ligase beta subunit OS=Homo sapiens OX=9606 GN=FARSB PE=1 SV=3	28	1	28	33	44	-0.02	-0.01	-0.09	-0.05	-0.1	-0.06	-0.01	0.999437	0.999981	0.416327	0.926413	0.387813	0.80273	0.999996	1	1	1	1	1	1	1	100.8	105.1	100.9	102.1	100.8	103.3	97.2	95.8	97	102.3	96.1	96.6	102.7	94.8	100.6	103.9	10741.8	11205.8	10754	10887	10746.7	11016.1
Q14258	E3 ubiquitin/ISG15 ligase TRIM25 OS=Homo sapiens OX=9606 GN=TRIM25 PE=1 SV=2	28	1	28	39	46	0.03	0.03	0.12	0.11	0.09	0.05	0	0.996287	0.998238	0.381931	0.519588	0.703756	0.966967	1	1	1	1	1	1	1	1	97.3	95.1	99.1	97.9	99.4	97.1	107.8	101.8	105	102.3	101.6	102.9	93.5	106.2	97.4	95.6	9312.8	9103	9490	9375.1	9515.6	9297.9
P23921	Ribonucleoside-diphosphate reductase large subunit OS=Homo sapiens OX=9606 GN=RRM1 PE=1 SV=1	28	1	28	30	35	0.03	0.02	0.1	0.04	-0.11	-0.02	-0.01	0.983394	0.998039	0.150262	0.879367	0.131252	0.999323	0.999717	1	1	1	1	1	1	1	100.7	98.2	101.9	100.9	100.3	101.2	107.2	106.2	101.4	103.4	91.3	93.6	97.6	99.1	102.4	94.7	7735	7544.2	7826	7750.6	7708.2	7775.9
P52888	Thimet oligopeptidase OS=Homo sapiens OX=9606 GN=THOP1 PE=1 SV=2	28	1	28	28	30	-0.12	-0.01	-0.12	-0.01	-0.13	-0.02	-0.01	0.817124	1	0.819793	1	0.767142	0.999999	0.999999	1	1	1	1	1	1	1	103.1	103.8	93.3	97.5	102.9	102.7	88.2	103.2	96.8	109.4	93.9	95.6	104.5	100.3	98.1	106.9	8381.8	8435	7581.7	7922.6	8365.3	8346.5
P50991	T-complex protein 1 subunit delta OS=Homo sapiens OX=9606 GN=CCT4 PE=1 SV=4	28	1	29	39	54	-0.03	0.03	0.04	0.03	0.03	-0.01	0.03	0.998348	0.99905	0.989288	0.998363	0.997616	0.999984	0.99944	1	1	1	1	1	1	1	98.7	99.3	97.1	96.7	102.1	99.8	101.1	102.6	103.2	99	98.6	104	92	104.3	99.8	101.7	10713.2	10783.3	10548.5	10501.2	11081.8	10833.2
P06733	Alpha-enolase OS=Homo sapiens OX=9606 GN=ENO1 PE=1 SV=2	28	1	32	64	181	-0.04	-0.02	-0.11	0.02	0	0.01	0.01	0.747633	0.997643	0.0311435	0.995572	1	0.999252	0.999563	1	1	1	1	1	1	1	99.3	102.9	98.9	97.7	99.5	100.4	94.7	92.5	102.7	101.9	103.1	98.7	102.4	101.6	100.3	103.5	16813.3	17424.6	16742	16543.4	16857.7	17009.7
P78371	T-complex protein 1 subunit beta OS=Homo sapiens OX=9606 GN=CCT2 PE=1 SV=4	28	1	28	40	61	-0.08	-0.03	0	0	-0.03	-0.04	-0.03	0.779253	0.999306	1	1	0.998271	0.990533	0.999192	1	1	1	1	1	1	1	101.3	102.3	95	97.4	100.1	99.8	104.4	99	101.9	101.5	96.9	102.4	93.2	105	98	101.8	9929.4	10033.1	9314.7	9547	9811.5	9782.8
Q92835	Phosphatidylinositol 3,4,5-trisphosphate 5-phosphatase 1 OS=Homo sapiens OX=9606 GN=INPP5D PE=1 SV=2	28	1	28	29	29	0.1	-0.01	0.1	0.06	0.17	0.14	0.03	0.100628	0.999999	0.136284	0.545358	0.00860149	0.0255211	0.966095	1	1	1	1	0.532217	1	1	95.5	94.3	101.3	102.8	94.4	94.7	104.8	98.4	100.8	97.2	107.9	105.1	103.5	105.4	98	95.8	5949.3	5876.1	6309.7	6403.5	5882.8	5895.5
Q96JM3	Chromosome alignment-maintaining phosphoprotein 1 OS=Homo sapiens OX=9606 GN=CHAMP1 PE=1 SV=2	28	1	29	30	31	0.06	-0.01	-0.04	-0.03	-0.01	0.05	0.04	0.87495	0.999999	0.970996	0.997471	0.999995	0.949431	0.975076	1	1	1	1	1	1	1	97.7	101.2	102.2	105	98.3	99.4	96.5	96.5	95.5	99.6	100.2	97.2	108.3	97.6	101.8	102.9	6039	6258.3	6316	6494.3	6078.9	6146.6
Q96Q15	Serine/threonine-protein kinase SMG1 OS=Homo sapiens OX=9606 GN=SMG1 PE=1 SV=3	28	1	28	30	30	0.09	0.05	0.09	0	0.12	0.09	0.05	0.203417	0.790592	0.208607	1	0.0493526	0.146184	0.729738	1	1	1	1	0.9028	1	1	95.4	96.4	101.9	101.6	96.7	101.1	104.1	99.3	97.2	95	102.8	105.5	103.1	101.6	100.9	97.5	3034.3	3065.1	3242.4	3230.4	3077	3217.2
Q8WXH0	Nesprin-2 OS=Homo sapiens OX=9606 GN=SYNE2 PE=1 SV=3	28	1	29	29	29	0.05	-0.03	0.04	-0.02	0.06	0.02	0.02	0.941921	0.998572	0.990501	0.999312	0.871218	0.999489	0.999854	1	1	1	1	1	1	1	98.8	98.6	102	102.7	99	94.9	103.5	99.1	101.5	92.9	99.2	107.1	100.7	99.9	100.5	99.6	1622.5	1618.8	1673.5	1686.5	1624.3	1558.4
O75694	Nuclear pore complex protein Nup155 OS=Homo sapiens OX=9606 GN=NUP155 PE=1 SV=1	28	1	28	30	32	0.02	0	0.1	0.03	0.15	0.03	0.01	0.999999	1	0.912944	0.999878	0.687813	0.999905	1	1	1	1	1	1	1	1	97.6	96.4	99.5	96.7	96.2	97.6	108.5	100	103.9	94.7	103.3	111.6	90.3	108.8	97.5	97.4	5101.9	5038	5199.5	5053.6	5030.5	5099.3
Q9NWH9	SAFB-like transcription modulator OS=Homo sapiens OX=9606 GN=SLTM PE=1 SV=2	28	1	28	31	34	0.04	0.02	0	0.01	0.01	0.04	0.03	0.590644	0.989755	1	0.999666	0.998332	0.781376	0.940164	1	1	1	1	1	1	1	99.5	97.8	101	102.6	100.9	99	101.3	96.5	99.6	99.2	100.5	98.7	102.6	99.8	100.7	100.2	6780.6	6662.8	6882.1	6986.1	6872.9	6744.5
P42224	Signal transducer and activator of transcription 1-alpha/beta OS=Homo sapiens OX=9606 GN=STAT1 PE=1 SV=2	28	1	28	32	34	0.03	0	0.05	0.03	-0.03	0	0.03	0.95532	1	0.524907	0.912595	0.868373	1	0.941866	1	1	1	1	1	1	1	98.8	99.5	100.2	101.7	98.1	100.1	101	104.5	101.2	101.3	97.6	96.1	101.3	96.5	99.9	102.2	6497.1	6542.5	6589.1	6689.6	6455	6583.6
O00159	Unconventional myosin-Ic OS=Homo sapiens OX=9606 GN=MYO1C PE=1 SV=4	28	1	28	31	34	0.07	0.02	0.02	-0.05	0.06	0	0	0.260319	0.99781	0.980513	0.557372	0.408174	1	1	1	1	1	1	1	1	1	99.1	98.9	105.2	102.2	100.2	99.9	100.7	100.4	97.4	94	101.6	104.4	99.6	97.9	101.2	97.2	7194.7	7179	7636.1	7416.1	7270.1	7253.8
P46087	Probable 28S rRNA (cytosine(4447)-C(5))-methyltransferase OS=Homo sapiens OX=9606 GN=NOP2 PE=1 SV=2	28	1	28	33	37	0.01	-0.01	-0.01	0.02	0	-0.02	-0.02	0.999922	0.999894	0.999994	0.999011	1	0.999422	0.997588	1	1	1	1	1	1	1	100.1	100.4	100	102.4	99.6	98.9	101.6	97.7	101.9	101.3	100.8	99.9	94.7	103.4	100.2	97.2	8413.3	8443.1	8406.8	8608.2	8374.5	8318.4
Q9BPX3	Condensin complex subunit 3 OS=Homo sapiens OX=9606 GN=NCAPG PE=1 SV=1	28	1	28	31	32	0.01	-0.01	0.01	-0.06	-0.08	-0.05	-0.03	1	0.999939	0.999954	0.811274	0.467534	0.845268	0.988534	1	1	1	1	1	1	1	103.8	100	102.8	101.9	102.3	99.6	104.2	101.5	100.6	95.3	95.5	96.7	102	94.4	100.6	98.9	4626.8	4458.9	4580.3	4540.4	4561.1	4438
P29350	Tyrosine-protein phosphatase non-receptor type 6 OS=Homo sapiens OX=9606 GN=PTPN6 PE=1 SV=1	28	1	28	38	54	-0.02	-0.01	0.05	0.02	0.02	-0.03	0	0.962332	0.998428	0.146485	0.864132	0.881259	0.793046	0.999995	1	1	1	1	1	1	1	100.5	98.8	99.1	97.8	99.4	98.5	101.5	105.3	100.6	101.8	101.8	100.5	97.8	98	99.5	99.2	12325.9	12111.4	12155.7	11994.7	12196.2	12076.8
Q92576	PHD finger protein 3 OS=Homo sapiens OX=9606 GN=PHF3 PE=1 SV=3	28	1	28	31	31	0.06	0.02	-0.02	0	-0.05	-0.01	0	0.895449	0.99995	0.999847	1	0.938676	0.999996	1	1	1	1	1	1	1	1	99.2	100.9	104.8	103.8	100.6	101.8	100	97.4	97	103.2	98.4	94.4	104.5	94.3	100.9	98.8	4017.4	4084.6	4244.9	4201.9	4072	4120.8
P54136	Arginine--tRNA ligase, cytoplasmic OS=Homo sapiens OX=9606 GN=RARS1 PE=1 SV=2	28	1	28	33	37	-0.04	-0.03	-0.19	-0.11	-0.18	-0.11	-0.02	0.987763	0.999251	0.0875534	0.537183	0.109511	0.547301	0.999983	1	1	1	1	1	1	1	105.5	106.2	101.1	104.3	103.8	103.9	87.3	98.6	97.1	99.4	94.1	92.6	102.2	94.6	104.2	105.3	10312.8	10374.3	9883.2	10190.9	10148.9	10149.9
P08238	Heat shock protein HSP 90-beta OS=Homo sapiens OX=9606 GN=HSP90AB1 PE=1 SV=4	28	1	57	93	317	-0.03	-0.02	0	-0.01	-0.05	-0.02	-0.01	0.913953	0.988513	1	0.999871	0.365369	0.951896	0.999989	1	1	1	1	1	1	1	100.4	102	99.6	99.1	100.3	99.6	102	99.9	99.1	102.1	98.4	96.7	101	98.1	99.2	102.4	11022.8	11189.4	10931	10874.9	11010.9	10929.1
O76021	Ribosomal L1 domain-containing protein 1 OS=Homo sapiens OX=9606 GN=RSL1D1 PE=1 SV=3	28	1	28	33	40	-0.01	-0.05	-0.1	0.02	-0.05	0	0	0.999997	0.914578	0.355788	0.99988	0.887136	1	1	1	1	1	1	1	1	1	102.7	100.7	102.3	99.8	98	98.4	99.8	90.2	104.2	101.5	100	96	102.2	100.7	101.7	101.8	9698.9	9514.8	9659.7	9430	9256.5	9298.6
O95202	Mitochondrial proton/calcium exchanger protein OS=Homo sapiens OX=9606 GN=LETM1 PE=1 SV=1	28	1	28	32	37	-0.01	0	-0.04	-0.02	-0.01	-0.04	-0.01	0.998793	0.999999	0.675637	0.980757	0.99917	0.724131	0.997673	1	1	1	1	1	1	1	102.5	99.7	100.4	100.1	101.5	101.3	99.3	97.5	100.7	98.8	99.9	100.7	96.3	100.8	101.3	99	7082.5	6889	6937	6911.8	7012.1	6999.2
P50748	Kinetochore-associated protein 1 OS=Homo sapiens OX=9606 GN=KNTC1 PE=1 SV=1	28	1	28	28	29	0.04	-0.02	0.04	-0.03	0.05	0.01	-0.02	0.843181	0.998166	0.891659	0.952983	0.645351	0.999984	0.988274	1	1	1	1	1	1	1	100.9	97.9	103.8	100.6	100.2	96.3	102.2	101.7	99.7	95	102.3	103.7	100.2	99.7	98.9	96.8	3568.5	3463.9	3671.6	3559	3544.8	3406.4
Q13438	Protein OS-9 OS=Homo sapiens OX=9606 GN=OS9 PE=1 SV=1	28	1	28	31	34	0.05	0.03	0.02	0.05	0.12	0.05	0.02	0.630416	0.946919	0.992814	0.600969	0.0357631	0.725689	0.995603	1	1	1	1	0.804017	1	1	97.2	96.8	100.6	100.5	99.1	99.1	100.6	96.3	100.2	101.2	106.4	104.8	98.3	102.1	100.9	95.8	6493.3	6471.5	6726	6720	6622.3	6624.6
Q8WWI1	LIM domain only protein 7 OS=Homo sapiens OX=9606 GN=LMO7 PE=1 SV=3	28	1	28	28	28	0.09	0.02	0.1	0.04	0.2	0.1	0.01	0.753232	0.999957	0.732847	0.992368	0.101227	0.712116	0.999996	1	1	1	1	1	1	1	95	95.2	102.2	100.7	95.4	97.4	107.3	96.2	101	95.2	109.7	109.1	97.1	106.7	98.3	93.7	3274.9	3282	3525.3	3471.5	3288.4	3357.7
P00367	Glutamate dehydrogenase 1, mitochondrial OS=Homo sapiens OX=9606 GN=GLUD1 PE=1 SV=2	28	1	28	33	40	-0.03	0	-0.04	-0.02	-0.04	0	0.02	0.984606	1	0.965857	0.999445	0.956552	1	0.999623	1	1	1	1	1	1	1	100.1	102	98.7	98.5	101.3	101	100.7	95.8	98.2	101.1	96.7	99.5	103.8	97.9	98.7	106.1	6777.7	6904.4	6685.5	6670.4	6860.9	6840.9
Q00653	Nuclear factor NF-kappa-B p100 subunit OS=Homo sapiens OX=9606 GN=NFKB2 PE=1 SV=4	28	1	29	31	37	0.01	0.02	0.09	0.01	-0.02	-0.02	0	0.999803	0.99517	0.158169	0.999603	0.984148	0.998285	0.999999	1	1	1	1	1	1	1	100.1	98.4	101.2	98.9	101	100.2	101.8	109	99.7	100.5	98.1	97.1	97.6	98.6	99.9	97.9	7648.2	7516.8	7733.2	7555.2	7715.4	7654.4
Q9BSJ8	Extended synaptotagmin-1 OS=Homo sapiens OX=9606 GN=ESYT1 PE=1 SV=1	28	1	28	32	37	0.02	-0.03	0.04	0.05	0.09	0	0	0.999955	0.99968	0.997036	0.982635	0.785864	1	1	1	1	1	1	1	1	1	99.6	97.2	100.4	99.2	97.1	96.1	105.6	96.7	107	97.2	104.5	105.1	93.7	103.6	98.7	98.2	8558.9	8357.9	8628.1	8522.3	8347	8258.7
Q15042	Rab3 GTPase-activating protein catalytic subunit OS=Homo sapiens OX=9606 GN=RAB3GAP1 PE=1 SV=3	28	1	28	29	30	0.05	0.04	0.04	0	0.01	0	0.02	0.472938	0.696265	0.835777	1	0.999914	1	0.98884	1	1	1	1	1	1	1	98.3	98.8	102.7	101.9	101.9	101.2	102.2	99.8	97.1	100.4	100.4	97.9	101.3	96.4	100.3	99.5	5989.3	6018.8	6260.3	6206.6	6207.3	6164.4
P07384	Calpain-1 catalytic subunit OS=Homo sapiens OX=9606 GN=CAPN1 PE=1 SV=1	28	1	28	32	39	-0.03	-0.05	-0.01	-0.05	-0.05	-0.03	-0.01	0.878499	0.6543	0.999354	0.572001	0.578046	0.941122	0.99996	1	1	1	1	1	1	1	102.3	101.8	98.6	100.6	97.1	100.4	102.3	99.9	97.4	99.5	96.5	100.5	101.7	98.3	100.8	102.1	10178.4	10127	9815.4	10010.7	9665.6	9989.8
Q6F5E8	Capping protein, Arp2/3 and myosin-I linker protein 2 OS=Homo sapiens OX=9606 GN=CARMIL2 PE=1 SV=2	28	1	28	29	29	0.04	-0.04	-0.01	-0.06	0.1	0	0	0.979688	0.99137	1	0.8428	0.466396	1	1	1	1	1	1	1	1	1	100.6	98.5	102.8	102.1	97.7	96.7	103.5	95	97.3	93.2	105.2	108.3	99.1	100.3	103.8	96	2765	2707.7	2825.2	2806.2	2683.9	2656.2
P27797	Calreticulin OS=Homo sapiens OX=9606 GN=CALR PE=1 SV=1	28	1	28	55	130	-0.02	0	-0.24	-0.06	-0.11	-0.09	-0.04	0.999972	1	0.0868515	0.985858	0.737716	0.849314	0.997767	1	1	1	1	1	1	1	103	106.6	100.6	106	104.2	105.3	88.3	89.3	95.6	106.2	102.2	92.4	102.5	94.2	104.4	99.3	21114.5	21849.2	20617.9	21741.8	21372.1	21583.2
Q9BZE4	Nucleolar GTP-binding protein 1 OS=Homo sapiens OX=9606 GN=GTPBP4 PE=1 SV=3	27	1	27	29	29	0.01	0.01	-0.03	-0.05	-0.09	-0.05	0.01	0.999179	0.999921	0.761566	0.389736	0.0464431	0.389974	0.99993	1	1	1	1	0.899582	1	1	101.4	102	102.2	102.8	101.4	103.1	98.8	99.8	95.8	100.6	96.1	95.2	99.5	96.8	102.8	101.7	7453.7	7495.3	7508.6	7558.1	7454.3	7577.3
Q9C0C2	182 kDa tankyrase-1-binding protein OS=Homo sapiens OX=9606 GN=TNKS1BP1 PE=1 SV=4	27	1	27	30	33	0.08	0.03	0.01	0.05	0.18	0.05	0.06	0.830815	0.998263	0.999996	0.983864	0.114482	0.966147	0.943196	1	1	1	1	1	1	1	94.7	97.2	101.5	101	97.3	98.9	102.9	91.1	98.9	99.3	107.1	110.7	95.7	103.6	100.8	99.3	3385.1	3475.6	3630.1	3611.4	3477.7	3536.2
P51114	Fragile X mental retardation syndrome-related protein 1 OS=Homo sapiens OX=9606 GN=FXR1 PE=1 SV=3	27	1	29	35	47	0.04	-0.01	0.04	-0.01	-0.04	0.03	0	0.965969	0.999995	0.978513	1	0.973272	0.991166	1	1	1	1	1	1	1	1	100.4	98.7	102.2	102.3	100.5	97.2	101.1	103	99.6	98.6	97.7	96.2	107	96.6	99.2	99.8	6335.6	6227.3	6453.1	6459.2	6346.7	6134.7
P98175	RNA-binding protein 10 OS=Homo sapiens OX=9606 GN=RBM10 PE=1 SV=3	27	1	30	31	33	-0.01	-0.02	-0.05	-0.02	0.02	0	-0.03	0.999864	0.982358	0.695501	0.997164	0.99814	1	0.959005	1	1	1	1	1	1	1	100.8	101	99.7	100.6	100.1	98.4	100.8	94.6	98.9	100.5	102.6	101.6	102.6	99.8	100.3	97.7	6836.9	6849.1	6760.7	6821.5	6783	6674.1
O60488	Long-chain-fatty-acid--CoA ligase 4 OS=Homo sapiens OX=9606 GN=ACSL4 PE=1 SV=2	27	1	29	29	31	-0.01	0	0.04	-0.01	-0.02	0.04	-0.01	0.994855	1	0.578499	0.999689	0.994143	0.584868	0.998668	1	1	1	1	1	1	1	100	99.4	99.3	98.1	99	100.4	102.5	102.7	100.6	97.5	97.2	100.1	101.9	103.3	97.2	100.6	6972.8	6932.4	6922.4	6840	6904.5	6998.5
Q96KR1	Zinc finger RNA-binding protein OS=Homo sapiens OX=9606 GN=ZFR PE=1 SV=2	27	1	27	30	31	-0.01	-0.01	0.04	0.05	0.07	0.04	0	0.99999	1	0.97309	0.928612	0.795442	0.978902	1	1	1	1	1	1	1	1	98.5	98.1	97.4	97.5	98.1	97.6	106.2	96.7	103.1	101.1	102.2	104.3	96.9	105.8	97.5	99.1	5447	5423.8	5385.4	5391.2	5424.7	5400.1
P23786	Carnitine O-palmitoyltransferase 2, mitochondrial OS=Homo sapiens OX=9606 GN=CPT2 PE=1 SV=2	27	1	27	29	29	-0.02	-0.03	-0.11	-0.15	-0.17	-0.11	-0.03	0.999986	0.99877	0.620401	0.329631	0.231071	0.632392	0.999295	1	1	1	1	1	1	1	104.5	106.4	104	104.5	103.1	102.9	93.8	101.4	94.1	95.8	94.4	93	105.1	90.6	101.7	104.7	8803.7	8961.7	8755.3	8800	8683.8	8668.8
P49959	Double-strand break repair protein MRE11 OS=Homo sapiens OX=9606 GN=MRE11 PE=1 SV=3	27	1	27	30	34	-0.04	-0.05	-0.14	-0.08	-0.13	-0.07	-0.04	0.833036	0.665894	0.012056	0.178241	0.0197687	0.305044	0.794042	1	1	1	1	0.665466	1	1	104.3	105.3	101.2	102.9	101.1	101.7	97.4	92.7	96.8	101.3	95.1	96.5	100.8	99	100.8	103	7387	7458.6	7169.1	7282.8	7156	7202.1
Q92841	Probable ATP-dependent RNA helicase DDX17 OS=Homo sapiens OX=9606 GN=DDX17 PE=1 SV=2	27	1	37	53	66	0.01	0	-0.03	-0.01	0.07	0.04	0.01	0.999999	1	0.973704	0.999991	0.420392	0.933858	0.999819	1	1	1	1	1	1	1	98.9	99.5	99.1	100.2	98.6	99.3	100.2	94.2	99.1	98.2	102.3	106.4	99.3	104.3	99.8	100.5	8540.3	8595.2	8560.7	8650.9	8512.5	8577.6
Q96RP9	Elongation factor G, mitochondrial OS=Homo sapiens OX=9606 GN=GFM1 PE=1 SV=2	27	1	27	28	30	-0.02	-0.01	-0.03	0.03	-0.02	-0.02	-0.02	0.999503	0.999978	0.998514	0.997551	0.999834	0.999829	0.999363	1	1	1	1	1	1	1	102	99.6	100.2	98.3	100.3	99.4	93.1	105.2	103.1	102.5	98.8	100.2	98.9	100.1	99.5	98.9	8694.4	8486.2	8543.8	8377	8545.1	8471.7
Q9BQ52	Zinc phosphodiesterase ELAC protein 2 OS=Homo sapiens OX=9606 GN=ELAC2 PE=1 SV=2	27	1	27	29	29	0	-0.03	0.04	-0.01	-0.05	-0.02	-0.03	1	0.729191	0.459878	0.999976	0.28183	0.955042	0.766047	1	1	1	1	1	1	1	102.5	99.3	99.5	101.8	98.2	99.1	102.7	105.1	99.8	101.1	96.7	98	100.6	98.3	99.1	98.4	5101.8	4942.2	4954.7	5065.7	4889.5	4931.6
Q6P996	Pyridoxal-dependent decarboxylase domain-containing protein 1 OS=Homo sapiens OX=9606 GN=PDXDC1 PE=1 SV=2	27	1	27	32	34	0.05	-0.01	0.05	0.04	0.13	0.02	0	0.951632	1	0.930416	0.975608	0.22879	0.999506	1	1	1	1	1	1	1	1	98.5	96.2	102.3	99.3	98.1	95.8	104.1	98.2	102.8	98	106.5	106.9	95.4	102.5	101.2	94.3	5130.6	5012.7	5332.1	5172.3	5111.5	4990.3
P16435	NADPH--cytochrome P450 reductase OS=Homo sapiens OX=9606 GN=POR PE=1 SV=2	27	1	27	28	35	0.04	0	0.09	0.03	0.1	0.02	0	0.911264	1	0.15345	0.961665	0.090896	0.987291	1	1	1	1	1	1	1	1	97.7	97.4	101.4	98.5	97.4	97.5	104	103.7	101.7	97.5	102.5	106.9	97	101.4	96.9	98.6	8182.4	8155.2	8490.5	8250.4	8152.5	8161.8
Q9H6T3	RNA polymerase II-associated protein 3 OS=Homo sapiens OX=9606 GN=RPAP3 PE=1 SV=2	27	1	27	30	30	-0.01	0.02	-0.06	-0.02	0.01	0	-0.03	0.99897	0.993997	0.419543	0.992319	0.998644	1	0.956929	1	1	1	1	1	1	1	98.4	103.1	100.4	99.1	102.4	101.6	97.9	95.7	98.1	100.7	100.9	102.5	101.4	99.7	100.4	97.4	5957.9	6241.4	6080.1	6001.5	6200.4	6150.7
Q99570	Phosphoinositide 3-kinase regulatory subunit 4 OS=Homo sapiens OX=9606 GN=PIK3R4 PE=1 SV=3	27	1	27	29	30	0.03	0.01	0	-0.01	0.05	-0.01	-0.01	0.965	0.999997	1	0.999993	0.668764	0.999991	0.999993	1	1	1	1	1	1	1	99	99.7	101.8	101.2	100.9	98.8	102	97.2	99	98.6	101.7	104.7	96	101.7	100	97.7	4248.2	4279.8	4368.3	4344.1	4328.2	4240.6
Q99959	Plakophilin-2 OS=Homo sapiens OX=9606 GN=PKP2 PE=1 SV=2	27	1	27	30	32	0	-0.06	-0.13	-0.13	-0.17	-0.04	-0.03	1	0.924956	0.35194	0.404595	0.154549	0.993544	0.997667	1	1	1	1	1	1	1	104.3	105.5	104.9	104.9	101	99.7	97.1	94.3	95.1	97.2	94.5	91.9	109.6	95	103.6	101.3	6251.9	6324.4	6290.8	6291	6054.8	5977
Q12768	WASH complex subunit 5 OS=Homo sapiens OX=9606 GN=WASHC5 PE=1 SV=1	27	1	27	28	29	0.06	0.01	0.1	0.03	0.16	0.04	0.01	0.743355	0.999771	0.240746	0.983364	0.0255305	0.927885	0.999993	1	1	1	1	0.708779	1	1	97.5	95.5	101	99.6	97.6	97.4	103.9	102.3	102.1	95	104.6	110.8	99.1	99.3	97.4	96.7	5738.6	5617.7	5943.4	5861.9	5741.4	5730.9
P57737	Coronin-7 OS=Homo sapiens OX=9606 GN=CORO7 PE=1 SV=2	27	1	27	31	37	-0.02	-0.01	0.04	0.02	0.04	-0.02	-0.01	0.97495	0.99999	0.767604	0.990045	0.748836	0.987051	0.997532	1	1	1	1	1	1	1	99.3	100.1	99.3	97.1	99.4	99.2	103.9	100.6	101.5	100.5	101.1	103.6	96.3	100.6	99.2	98.3	6872.8	6926.4	6873.6	6720.2	6876	6863.7
Q9Y263	Phospholipase A-2-activating protein OS=Homo sapiens OX=9606 GN=PLAA PE=1 SV=2	27	1	27	29	31	0.03	0.01	-0.03	-0.03	0.05	-0.01	0	0.905402	0.99983	0.850761	0.806486	0.561508	0.996647	1	1	1	1	1	1	1	1	99.7	100.2	101.7	102.2	101.8	99.4	98.5	97.1	99.2	96.1	100.7	105.6	98.7	99.1	100	100.3	6113	6141	6232.5	6263.8	6240.5	6093.7
Q9UDY2	Tight junction protein ZO-2 OS=Homo sapiens OX=9606 GN=TJP2 PE=1 SV=2	27	1	27	30	31	0.05	0.03	0.04	0.04	-0.01	0.05	0	0.703191	0.94853	0.911716	0.892896	0.999724	0.696682	1	1	1	1	1	1	1	1	98.5	98.3	102.6	101	99.3	101.8	104.3	97.4	101.4	100.4	97.6	97.5	101.3	102.3	99.5	96.7	5918.2	5903.1	6163.9	6066.3	5966.4	6113.8
P29590	Protein PML OS=Homo sapiens OX=9606 GN=PML PE=1 SV=3	27	1	27	28	28	0.03	-0.03	-0.08	-0.04	0.01	0.04	0.01	0.994698	0.98844	0.520867	0.975713	0.999935	0.964729	0.999999	1	1	1	1	1	1	1	100.3	100.7	102.2	102.9	98.1	98.3	99.9	90	98.1	97.7	101.5	101.5	105.1	101.7	102.8	99.2	6028.4	6051.8	6141.8	6182.6	5896	5910.2
P36578	60S ribosomal protein L4 OS=Homo sapiens OX=9606 GN=RPL4 PE=1 SV=5	27	1	27	38	57	-0.02	0	-0.07	0.02	0	-0.03	-0.01	0.99986	1	0.897671	0.999675	1	0.998533	1	1	1	1	1	1	1	1	99.7	102	99.3	99.4	100.1	102.2	100	92.5	102.9	102.2	100.4	100.9	92.6	105.2	99.8	100.9	11846.5	12122.9	11799.9	11813.5	11893.8	12143.7
Q14126	Desmoglein-2 OS=Homo sapiens OX=9606 GN=DSG2 PE=1 SV=2	27	1	27	32	35	0.02	0.03	0.06	0.03	0.02	0.04	-0.01	0.998436	0.991351	0.739573	0.989132	0.994576	0.90131	0.999793	1	1	1	1	1	1	1	98.3	98.5	100.2	99.3	100.7	99.7	104.9	99.8	99.9	100.7	101	99.2	97.6	105.3	98.4	96.5	5509.9	5521	5616.8	5565.8	5645.8	5587.6
Q9BY44	Eukaryotic translation initiation factor 2A OS=Homo sapiens OX=9606 GN=EIF2A PE=1 SV=3	27	1	27	32	35	-0.05	0.01	-0.1	-0.1	-0.3	-0.1	-0.01	0.997949	1	0.87027	0.858798	0.0597004	0.902895	0.999999	1	1	1	1	0.943139	1	1	102.8	108.3	100.2	104.3	105	106.9	96.4	100.3	95.3	101.1	85.8	86.1	108.5	90	102.7	106.4	6133.4	6462.9	5976	6223.5	6261.6	6378.2
Q76FK4	Nucleolar protein 8 OS=Homo sapiens OX=9606 GN=NOL8 PE=1 SV=1	27	1	27	29	29	0.03	-0.02	-0.02	-0.04	-0.01	0.02	-0.02	0.991395	0.995112	0.999	0.900416	0.999998	0.994952	0.997037	1	1	1	1	1	1	1	99.7	101.3	101.3	103.5	98.6	99.1	100.8	97.7	96.6	98.5	101.5	98.5	105.2	99.4	102	96.1	5417.7	5505.2	5504.8	5622.9	5357	5383.3
P30622	CAP-Gly domain-containing linker protein 1 OS=Homo sapiens OX=9606 GN=CLIP1 PE=1 SV=2	27	1	27	27	28	0.04	0	0.01	-0.02	0.11	0.06	0	0.988145	1	0.999999	0.99967	0.502047	0.939762	1	1	1	1	1	1	1	1	98.4	98.2	100.9	101.4	97.9	98.7	104.9	93.2	99.4	94	103.3	108.6	103.8	100.8	99.5	97	3671.2	3664.1	3766.1	3786.2	3652.6	3685.6
Q13620	Cullin-4B OS=Homo sapiens OX=9606 GN=CUL4B PE=1 SV=4	27	1	39	40	41	0.02	0.03	0.09	0.08	0.07	-0.01	-0.02	0.998408	0.960244	0.140902	0.224432	0.35288	0.999645	0.978316	1	1	1	1	1	1	1	98.3	97.5	99.2	98.8	99.7	100	105.7	102.3	100.4	106.2	103.8	101.3	97.3	96.9	97.7	94.8	5777.3	5730.6	5826.9	5806.5	5857.3	5873.9
Q9HAV4	Exportin-5 OS=Homo sapiens OX=9606 GN=XPO5 PE=1 SV=1	27	1	27	31	32	0	-0.01	0	-0.04	-0.05	-0.04	-0.03	1	0.999997	1	0.858845	0.707051	0.796844	0.93129	1	1	1	1	1	1	1	101.4	101.4	103.9	98.6	99.9	102	100.7	102.2	99.3	98.3	99.3	97.2	100	97.2	100.9	97.6	5251.8	5250.1	5380	5108.2	5174	5284.4
Q15477	Helicase SKI2W OS=Homo sapiens OX=9606 GN=SKIV2L PE=1 SV=3	27	1	28	33	36	0.08	0.05	0.16	0.08	0.15	0.09	0.05	0.519507	0.85873	0.0442647	0.469596	0.0560795	0.448164	0.895683	1	1	1	1	0.932216	1	1	95.5	93.2	101.9	97.6	98.5	97.2	107.2	103.6	102.7	97.3	103	106.7	97.3	103	99	96.3	5604.8	5471.6	5978.4	5727.8	5782.6	5706.4
Q96SI9	Spermatid perinuclear RNA-binding protein OS=Homo sapiens OX=9606 GN=STRBP PE=1 SV=1	27	1	33	36	43	0.04	0.01	-0.05	-0.04	-0.07	-0.07	0.03	0.994738	0.999997	0.986104	0.995944	0.922699	0.944359	0.999561	1	1	1	1	1	1	1	101.6	100.7	103.2	105.1	99.9	104.4	95.4	100.1	94.9	102	99.5	93.3	102.6	91.2	102.6	103.7	6975.2	6908.8	7081.6	7210.6	6854.6	7163.8
Q5M775	Cytospin-B OS=Homo sapiens OX=9606 GN=SPECC1 PE=1 SV=1	27	1	28	29	32	0.05	-0.05	-0.06	-0.06	-0.01	0.03	-0.03	0.877273	0.89769	0.723116	0.811658	0.999999	0.994551	0.992968	1	1	1	1	1	1	1	99.6	102.5	104.1	105.3	98.6	96.8	99.4	94	94.6	99.7	101.3	99.8	105	101	101.8	96.4	4519.3	4648.4	4721.1	4774.6	4472.9	4390.3
Q9NZM3	Intersectin-2 OS=Homo sapiens OX=9606 GN=ITSN2 PE=1 SV=3	27	1	27	28	28	0.09	-0.01	0.05	0.04	0.16	0.08	0.02	0.635361	0.999992	0.977317	0.989235	0.129924	0.779328	0.999739	1	1	1	1	1	1	1	96.4	96.1	103.4	101.8	95.3	95.5	104.9	94.1	102.4	95.7	108.2	107.4	99.7	103.5	99.9	95.6	5525.9	5508.9	5927.6	5832.8	5461.9	5474.7
Q9H6S0	3'-5' RNA helicase YTHDC2 OS=Homo sapiens OX=9606 GN=YTHDC2 PE=1 SV=2	27	1	28	30	31	0.07	-0.01	0.06	0.03	0.17	0.03	0	0.976518	1	0.991707	0.999915	0.481394	0.999808	1	1	1	1	1	1	1	1	96.8	96.8	102.6	101	94.5	97.9	107.9	94.4	101.7	96	107.5	110	92.4	106.2	101	93.2	4612.2	4611.7	4887.6	4812	4499.2	4663.4
Q9UGI8	Testin OS=Homo sapiens OX=9606 GN=TES PE=1 SV=1	27	1	27	38	40	0.01	0.01	-0.17	-0.07	-0.18	-0.07	0.03	1	1	0.624905	0.99031	0.591949	0.993374	0.999973	1	1	1	1	1	1	1	104.8	102.7	103.5	104.9	104.3	104.3	90.6	93.3	93.3	104.2	94.6	88.6	110.7	88.4	103.4	108.4	7325.8	7177.2	7231.9	7326.5	7285.1	7288.8
O14976	Cyclin-G-associated kinase OS=Homo sapiens OX=9606 GN=GAK PE=1 SV=2	27	1	27	30	32	0.01	0	0.02	-0.01	0.06	0.01	0	1	1	0.999861	1	0.857781	0.999978	1	1	1	1	1	1	1	1	99	99.4	101.6	97.7	100.4	97.5	101.7	99.1	100.1	97.3	101.8	104.8	95.3	105.1	98.5	100.5	4986.5	5005.8	5115.8	4918.9	5058.2	4912.3
P23246	Splicing factor, proline- and glutamine-rich OS=Homo sapiens OX=9606 GN=SFPQ PE=1 SV=2	27	1	28	33	44	-0.04	-0.01	-0.07	0	-0.05	-0.04	-0.03	0.818586	0.999861	0.286422	1	0.664963	0.807159	0.965189	1	1	1	1	1	1	1	103.1	100.8	99.2	99.5	101.9	100.6	94.1	100.5	102.9	101.1	99.3	98.2	99	99.5	100.5	99.8	10373.1	10143.5	9973.8	10004	10253	10115.8
Q3SY69	Mitochondrial 10-formyltetrahydrofolate dehydrogenase OS=Homo sapiens OX=9606 GN=ALDH1L2 PE=1 SV=2	27	1	30	35	38	0.03	0.03	0.08	-0.05	0.04	0	0.03	0.997844	0.999218	0.812344	0.952505	0.993606	1	0.998998	1	1	1	1	1	1	1	100.4	97.1	102.9	98.9	101.6	99.5	99.5	108.7	99.1	91.2	100.1	102.5	101	96.3	100	101.2	6084.8	5886.7	6237.1	5995.7	6161.2	6030.4
O75400	Pre-mRNA-processing factor 40 homolog A OS=Homo sapiens OX=9606 GN=PRPF40A PE=1 SV=2	27	1	28	30	32	0.02	0.01	-0.17	-0.11	-0.29	-0.12	0.01	0.999999	1	0.846656	0.977727	0.399301	0.964519	1	1	1	1	1	1	1	1	106.1	104.7	104.5	109.8	105	106.8	89.1	98.2	91.2	104.2	92.8	80.6	110.5	84.8	106.5	105.3	8270.1	8163	8144.9	8561.2	8183.5	8328.6
P36871	Phosphoglucomutase-1 OS=Homo sapiens OX=9606 GN=PGM1 PE=1 SV=3	27	1	27	31	36	-0.08	-0.01	-0.02	-0.05	-0.12	-0.07	-0.04	0.435429	0.999995	0.998005	0.890857	0.132462	0.633982	0.957046	1	1	1	1	1	1	1	101.8	105.1	97.1	98.1	103.6	102	99.3	104.4	98.9	101.2	95.1	94.9	102.4	94.9	99	102.3	10330	10659.7	9846.5	9948.1	10512.1	10345.2
Q13724	Mannosyl-oligosaccharide glucosidase OS=Homo sapiens OX=9606 GN=MOGS PE=1 SV=5	27	1	27	29	35	0.03	0	0.04	0	0.16	0.04	0	0.999916	1	0.998787	1	0.477616	0.998646	1	1	1	1	1	1	1	1	98.2	96.8	100.7	98	98.2	97.4	105.4	95.5	101.7	93.5	104.4	113.2	93.9	107.3	98.2	97.4	6984	6884	7158.8	6969.6	6981	6925.1
Q96QK1	Vacuolar protein sorting-associated protein 35 OS=Homo sapiens OX=9606 GN=VPS35 PE=1 SV=2	26	1	26	30	36	0.02	-0.04	-0.09	-0.11	-0.14	-0.07	-0.02	0.99975	0.995689	0.729413	0.569112	0.320221	0.931679	0.999929	1	1	1	1	1	1	1	103.1	104.7	105.6	105.8	100.3	101.9	97	97.6	94.7	97.5	96.1	92	106.9	92.1	101.1	103.7	9307.7	9450.9	9532.4	9549.9	9056.4	9202.4
Q12830	Nucleosome-remodeling factor subunit BPTF OS=Homo sapiens OX=9606 GN=BPTF PE=1 SV=3	26	1	26	27	27	0.05	-0.01	-0.04	-0.05	-0.02	-0.02	0	0.94232	1	0.983564	0.932942	0.999808	0.99977	1	1	1	1	1	1	1	1	100.3	101.1	106.3	102.5	100.2	100.4	98.4	97.4	96.8	97.2	102.4	96.4	104.4	94.4	103.5	98.4	3133.5	3159.6	3323	3204.5	3132.2	3136.8
P17812	CTP synthase 1 OS=Homo sapiens OX=9606 GN=CTPS1 PE=1 SV=2	26	1	29	30	33	-0.03	0.01	0.07	0.02	-0.01	-0.01	-0.02	0.93918	0.999998	0.19469	0.970611	0.999593	0.999644	0.980894	1	1	1	1	1	1	1	99	100.4	97.4	98.5	99.9	100.2	102.2	107.1	100.2	102.5	97.3	100.7	99.6	98.4	97.9	98.7	7735.1	7846.4	7605.1	7693.2	7807.1	7829.7
Q9Y485	DmX-like protein 1 OS=Homo sapiens OX=9606 GN=DMXL1 PE=1 SV=3	26	1	26	27	27	0.05	-0.02	0.02	-0.01	0.05	0.01	-0.03	0.456625	0.944312	0.928316	0.997539	0.319972	0.999481	0.777726	1	1	1	1	1	1	1	99.6	99.2	102.7	102.6	98.8	96.9	102.2	100	99.6	97.4	101.2	105.1	98.8	101.4	97.5	96.9	2992.7	2978.9	3083.1	3082	2967	2910
Q5VT06	Centrosome-associated protein 350 OS=Homo sapiens OX=9606 GN=CEP350 PE=1 SV=1	26	1	26	28	28	0.05	-0.02	0.05	-0.04	0.07	0.05	-0.05	0.931197	0.99979	0.892323	0.966431	0.717002	0.925981	0.944789	1	1	1	1	1	1	1	95.3	102.8	103.7	100.9	98.3	97.2	104.1	101.2	98.3	94	104.2	103.4	101.7	103	99	92.8	2540.3	2740	2764.2	2690.9	2621.2	2591.7
Q5SRE5	Nucleoporin NUP188 homolog OS=Homo sapiens OX=9606 GN=NUP188 PE=1 SV=1	26	1	26	29	30	0.07	0	0.03	0.02	0.02	0.05	0	0.731706	1	0.994182	0.998731	0.999318	0.913271	1	1	1	1	1	1	1	1	99.8	96.9	105.2	101.2	97.8	98.3	105.8	95.4	101.3	98.6	99.4	100.3	101.2	102.6	97.8	98.6	5286.7	5135.8	5572.9	5363.2	5179.6	5206.2
P26641	Elongation factor 1-gamma OS=Homo sapiens OX=9606 GN=EEF1G PE=1 SV=3	26	1	26	37	61	-0.03	0.03	-0.12	0.03	-0.11	-0.02	0.03	0.999387	0.999569	0.638028	0.999033	0.703204	0.999965	0.999475	1	1	1	1	1	1	1	98.1	105	96.7	101.8	102.6	104.6	88.3	99.1	100	108	95.1	93.1	100.5	99.5	99.9	107.6	13941.5	14916.4	13749.5	14470.4	14581.7	14871.4
Q14692	Ribosome biogenesis protein BMS1 homolog OS=Homo sapiens OX=9606 GN=BMS1 PE=1 SV=1	26	1	26	26	27	-0.02	-0.05	-0.08	-0.09	-0.03	-0.03	-0.02	0.996082	0.723477	0.354618	0.189556	0.978453	0.950362	0.999239	1	1	1	1	1	1	1	103	102.6	101	101.6	97.9	100.3	101.1	93.9	94.6	98	100.1	101.5	101.5	99.4	102	101.3	7049.4	7019.2	6908.9	6952.7	6700.1	6862.3
Q96T88	E3 ubiquitin-protein ligase UHRF1 OS=Homo sapiens OX=9606 GN=UHRF1 PE=1 SV=1	26	1	27	33	36	0.05	0.02	-0.03	-0.01	-0.13	0.01	-0.05	0.691717	0.997697	0.895073	0.998971	0.0151149	0.999972	0.552387	1	1	1	1	0.646303	1	1	101.8	100.9	103.5	105.6	102.2	102.7	101.6	96.5	98.3	102.4	93.4	91.7	102.2	101.6	98.5	97	4477	4437.4	4551.7	4646.2	4496.6	4517.6
P41250	Glycine--tRNA ligase OS=Homo sapiens OX=9606 GN=GARS1 PE=1 SV=3	26	1	26	33	40	-0.03	-0.01	-0.03	-0.02	-0.07	-0.05	-0.01	0.890624	0.999741	0.961158	0.965715	0.256097	0.493784	0.999711	1	1	1	1	1	1	1	102.9	101	100.9	98.6	102.2	100.2	99.7	100.6	100.7	99.7	99.1	95.5	100.4	96.3	100.3	102.1	9531.9	9350.3	9343.5	9127.2	9463.7	9277.7
Q6ZVF9	G protein-regulated inducer of neurite outgrowth 3 OS=Homo sapiens OX=9606 GN=GPRIN3 PE=2 SV=2	26	1	26	26	26	0.06	0	-0.04	0.06	-0.08	-0.01	-0.03	0.875905	1	0.984721	0.884982	0.672385	0.999996	0.996868	1	1	1	1	1	1	1	101.5	99.1	103.4	105.5	100.4	100.3	100.5	94.9	103.5	105.3	98.8	91.2	102	97.1	100.7	95.9	4287.1	4185.7	4368.9	4456.5	4242.6	4235.8
Q9UBT2	SUMO-activating enzyme subunit 2 OS=Homo sapiens OX=9606 GN=UBA2 PE=1 SV=2	26	1	26	33	42	0	-0.02	-0.06	-0.03	-0.14	-0.07	0	1	0.998908	0.775945	0.984239	0.108532	0.731479	1	1	1	1	1	1	1	1	103.3	102.3	102.2	103.6	101.8	100.7	97.3	99.6	98.7	102	95.8	91.1	102.6	93.9	103.9	101.1	9383.6	9298.6	9283.6	9416.3	9246.3	9151.9
P43490	Nicotinamide phosphoribosyltransferase OS=Homo sapiens OX=9606 GN=NAMPT PE=1 SV=1	26	1	26	31	45	-0.04	-0.02	0.05	0.01	0.05	-0.02	0	0.263871	0.802264	0.13898	0.991931	0.119193	0.855148	1	1	1	1	1	1	1	1	100	99.5	97	97	98.5	97.9	103.9	102.4	98.9	102.2	103.3	103.2	97.4	99.2	100.1	99.5	8898.7	8857.7	8633.3	8635	8764.2	8718.1
P11274	Breakpoint cluster region protein OS=Homo sapiens OX=9606 GN=BCR PE=1 SV=2	26	1	27	29	32	0.04	0.01	0.07	0.05	0.13	0.04	-0.04	0.996605	0.999999	0.881642	0.981884	0.337493	0.991102	0.993187	1	1	1	1	1	1	1	98.7	95.9	102.2	97.4	99.2	96.7	104.2	100.4	102.6	98.7	104.8	109	95.2	105.5	98	91.4	5721.1	5559	5923.8	5641.4	5749.7	5604.6
O94826	Mitochondrial import receptor subunit TOM70 OS=Homo sapiens OX=9606 GN=TOMM70 PE=1 SV=1	26	1	26	39	44	-0.05	-0.03	-0.1	-0.06	-0.12	-0.04	-0.01	0.925332	0.98703	0.316041	0.800521	0.189968	0.978605	0.999974	1	1	1	1	1	1	1	105.5	101.5	99.8	100.7	104	98.5	97.7	95.5	99.1	99.6	97.5	93.6	104.7	97.3	102.1	103.1	8646	8318.1	8179.3	8251	8521.5	8069.6
P12268	Inosine-5'-monophosphate dehydrogenase 2 OS=Homo sapiens OX=9606 GN=IMPDH2 PE=1 SV=2	26	1	27	33	39	-0.01	0	0.04	-0.01	-0.08	-0.03	0	0.999988	1	0.830934	0.999859	0.254107	0.963755	1	1	1	1	1	1	1	1	100.3	101.1	100.9	99.4	101.2	99.8	101.5	105.6	98.9	101	97.1	94	101.3	96.2	100.3	101.7	6743.9	6800.2	6783.8	6688	6804.9	6711.2
Q9P0K7	Ankycorbin OS=Homo sapiens OX=9606 GN=RAI14 PE=1 SV=2	26	1	26	27	27	0.06	0.04	0.05	0.04	0.08	0.05	0.02	0.780517	0.97706	0.884912	0.94781	0.452888	0.859996	0.999676	1	1	1	1	1	1	1	96	98.2	102.2	100.1	100	99	103.4	97.7	100.6	99.2	104.4	101.4	97.8	103.6	101	95.5	4244.3	4342.2	4518.1	4428.7	4420.8	4377.9
O15226	NF-kappa-B-repressing factor OS=Homo sapiens OX=9606 GN=NKRF PE=1 SV=2	26	1	26	31	35	0.01	-0.02	0.06	-0.01	0.04	0.01	-0.01	0.999985	0.981991	0.467076	0.999999	0.890557	0.999122	0.999844	1	1	1	1	1	1	1	97.3	101.4	100.2	99.5	97.8	97.5	106.6	100.6	99	98.8	101.7	101.9	98.8	101.8	98.9	98.2	6253.9	6514.8	6443	6392.5	6288.4	6265.1
Q92620	Pre-mRNA-splicing factor ATP-dependent RNA helicase PRP16 OS=Homo sapiens OX=9606 GN=DHX38 PE=1 SV=2	26	1	27	31	34	0.07	0.02	-0.01	-0.07	-0.02	-0.03	-0.01	0.729397	0.999884	0.999999	0.807949	0.999956	0.995425	0.999997	1	1	1	1	1	1	1	100.9	99.7	106.2	105	102.4	100.6	100.3	99.2	94.9	96.6	101.8	96.7	102.6	93.9	103.1	96.2	4985.9	4924.4	5246	5188.6	5057.3	4973.2
O60502	Protein O-GlcNAcase OS=Homo sapiens OX=9606 GN=OGA PE=1 SV=2	26	1	26	29	29	0.05	0.02	0.04	0.02	0	0	0	0.241885	0.921306	0.636552	0.987066	1	1	0.999998	1	1	1	1	1	1	1	98.2	99.6	103.5	101.8	100.6	100.4	102.1	100.6	101.7	98.3	97.6	100.2	98.4	99.7	97.8	99.4	6964.7	7068.8	7344.1	7218.8	7135.8	7122.6
Q13310	Polyadenylate-binding protein 4 OS=Homo sapiens OX=9606 GN=PABPC4 PE=1 SV=1	26	1	38	50	64	-0.06	-0.01	-0.14	0.06	-0.19	-0.02	-0.02	0.938536	1	0.320577	0.959825	0.113848	0.999873	0.999732	1	1	1	1	1	1	1	102.5	104	98.1	99.6	103.1	102.1	89.3	98.4	103.6	111.3	91	90.4	102.3	101	96.8	106.4	10245.3	10398.3	9809.3	9963.6	10305.1	10206.3
Q7LBC6	Lysine-specific demethylase 3B OS=Homo sapiens OX=9606 GN=KDM3B PE=1 SV=2	26	1	27	28	30	0.05	0	0.03	0.03	0.09	0	-0.01	0.922959	1	0.987664	0.9978	0.462676	1	0.99994	1	1	1	1	1	1	1	98.5	98.2	103.1	100.4	97.5	99.2	103.7	97.8	100.1	100.1	103.5	105.9	94.9	102.1	100.2	94.7	3917.4	3906.5	4100.4	3992.7	3878.7	3943.6
Q8IYB8	ATP-dependent RNA helicase SUPV3L1, mitochondrial OS=Homo sapiens OX=9606 GN=SUPV3L1 PE=1 SV=1	26	1	26	30	31	0.09	0.02	0.09	0.03	0.13	0.05	0.03	0.620399	0.999404	0.681027	0.999207	0.25714	0.975357	0.997071	1	1	1	1	1	1	1	97.3	95.1	103.3	101.8	99.9	95.8	106.1	98.3	102.5	93.5	106.3	104.8	96.9	101.7	99.4	97.3	4463	4363.6	4738.1	4671.5	4582.1	4397.4
Q9UHD8	Septin-9 OS=Homo sapiens OX=9606 GN=SEPTIN9 PE=1 SV=2	26	1	26	29	30	-0.01	0	0.04	0.01	0.01	-0.03	-0.03	0.99998	1	0.727096	0.999993	0.999924	0.861906	0.924349	1	1	1	1	1	1	1	98.9	101.3	100.1	99.1	99.8	100.8	104.7	101	98.8	102.3	101.9	99.5	96.7	99	98.7	97.6	6272.8	6422.3	6346.2	6286.4	6331.7	6394.1
Q9P265	Disco-interacting protein 2 homolog B OS=Homo sapiens OX=9606 GN=DIP2B PE=1 SV=3	26	1	28	34	34	0.09	0.11	0.14	0.05	0.27	0.14	0.11	0.487475	0.298628	0.114713	0.87118	0.00289824	0.122535	0.294409	1	1	1	1	0.360994	1	1	91.8	93	97.9	98.4	98.9	100	105.5	98	94.1	97.9	110.5	112	98.2	105	101.3	97.7	3261	3306.5	3478.3	3498	3514.2	3552.8
Q9BVJ6	U3 small nucleolar RNA-associated protein 14 homolog A OS=Homo sapiens OX=9606 GN=UTP14A PE=1 SV=1	26	1	26	27	30	0.04	-0.03	0.05	0.01	0.14	0.12	0.01	0.997882	0.999716	0.987773	1	0.373366	0.519028	1	1	1	1	1	1	1	1	96.8	97.2	99.5	99.4	95.6	95	106	95	101.1	93.9	104.2	109.8	101.3	110	98.7	96.5	5807	5828.8	5968.2	5960	5732.2	5695.3
P45974	Ubiquitin carboxyl-terminal hydrolase 5 OS=Homo sapiens OX=9606 GN=USP5 PE=1 SV=2	26	1	27	31	36	0.01	-0.01	0.02	0.06	0.08	0.02	-0.01	0.99997	1	0.999632	0.883636	0.637811	0.999536	0.999993	1	1	1	1	1	1	1	98.9	97.9	98.8	100	98.6	97.3	102	97.7	104.3	100.8	104.4	104.1	94.4	105.7	96.7	98.4	8932.7	8843.1	8921.9	9032.7	8906.8	8792
Q8IX12	Cell division cycle and apoptosis regulator protein 1 OS=Homo sapiens OX=9606 GN=CCAR1 PE=1 SV=2	26	1	26	31	33	0.01	-0.01	-0.16	-0.13	-0.18	-0.09	0.02	1	1	0.76361	0.888569	0.640907	0.981256	0.999998	1	1	1	1	1	1	1	105.3	103.6	105.6	105.1	104.5	103.7	90.5	96.7	90.6	100.6	95.8	88.2	110.7	87.1	107.7	104.4	7710.1	7584.4	7730.3	7694.6	7647.2	7589.1
P08237	ATP-dependent 6-phosphofructokinase, muscle type OS=Homo sapiens OX=9606 GN=PFKM PE=1 SV=2	26	1	29	32	39	0	-0.02	0.13	0.05	0.07	0.04	0.01	1	0.992115	0.00346265	0.286855	0.1113	0.588166	0.999656	1	1	0.853872	1	1	1	1	97.6	97.4	97.9	97.2	96.8	96.1	106.8	106.5	103.1	99.3	100.7	103.9	100.8	99.6	96.9	99.4	7381	7361.1	7398.3	7346.3	7319.1	7266.8
P98171	Rho GTPase-activating protein 4 OS=Homo sapiens OX=9606 GN=ARHGAP4 PE=1 SV=2	26	1	26	29	34	0.06	0	0.01	-0.03	0.08	0.01	0	0.334074	1	0.999547	0.893199	0.146052	0.999743	1	1	1	1	1	1	1	1	98.7	98.9	104.4	102.2	98.6	99.3	101.9	97.5	96.3	96.9	103.5	105.6	100.4	98.8	100.9	96.3	4467	4477.4	4723.1	4626	4461.9	4492.8
P08243	Asparagine synthetase [glutamine-hydrolyzing] OS=Homo sapiens OX=9606 GN=ASNS PE=1 SV=4	26	1	26	34	47	0	0.02	0.01	0.04	-0.01	-0.03	0.04	1	0.785986	0.980088	0.334158	0.97399	0.575111	0.293107	1	1	1	1	1	1	1	98.9	99.9	99.5	98.9	100.7	101.4	101.2	99.5	100.6	103.7	98.4	98.3	96.7	97.8	101.1	103.4	9392.7	9490.6	9451.3	9400.6	9571	9632.9
Q7Z6I6	Rho GTPase-activating protein 30 OS=Homo sapiens OX=9606 GN=ARHGAP30 PE=1 SV=3	26	1	27	31	32	0.07	0.03	-0.1	-0.06	-0.22	0	0.04	0.978634	0.999832	0.915138	0.994978	0.249155	1	0.99961	1	1	1	1	1	1	1	102.9	100.6	107.4	106.4	103.7	104.4	95.3	95.2	95	100.9	92.9	82.6	110.6	93.5	107.4	101.3	4767.2	4662.1	4976.6	4931.2	4804.2	4836.8
Q9UNX4	WD repeat-containing protein 3 OS=Homo sapiens OX=9606 GN=WDR3 PE=1 SV=1	26	1	26	31	35	0.02	0	0.08	-0.02	0.05	0.01	0.02	0.977228	1	0.141489	0.98212	0.520517	0.999962	0.975992	1	1	1	1	1	1	1	98.6	98.5	101.3	98.9	99.5	98.1	105.7	102.5	94.9	99.3	102.2	101.9	99.8	98.4	101.7	98.6	4658.8	4651.1	4785.6	4672.9	4700.3	4634.6
Q9BUJ2	Heterogeneous nuclear ribonucleoprotein U-like protein 1 OS=Homo sapiens OX=9606 GN=HNRNPUL1 PE=1 SV=2	26	1	26	29	32	0	-0.03	-0.12	-0.11	-0.21	-0.08	-0.01	1	0.999882	0.881498	0.923085	0.384123	0.985501	1	1	1	1	1	1	1	1	103.5	106	104.5	105	102.4	102.1	94.1	99	93	101.8	93.6	87.4	110.6	89.3	101.5	106.2	7216.5	7386.8	7286.9	7321.7	7140	7115.6
Q9P258	Protein RCC2 OS=Homo sapiens OX=9606 GN=RCC2 PE=1 SV=2	26	1	26	31	36	-0.06	0	-0.19	0.06	-0.18	-0.23	-0.13	0.999682	1	0.843977	0.999815	0.880413	0.685081	0.970041	1	1	1	1	1	1	1	105.7	106.6	100.9	102.6	105.1	106.7	81.9	105.8	101.5	120	96.5	91.3	84	96.8	105.3	89.2	10169.3	10258.3	9709.2	9877.5	10108.9	10270.4
Q8NI36	WD repeat-containing protein 36 OS=Homo sapiens OX=9606 GN=WDR36 PE=1 SV=1	26	1	26	29	30	0.04	0.02	0.09	0.08	0.11	0.07	0	0.988027	0.999932	0.51076	0.703339	0.340591	0.759357	1	1	1	1	1	1	1	1	97.4	95.5	99.5	98.4	97.5	97.5	105.6	100.3	102	101.5	103.3	105.1	95.8	107.2	97.3	96	5957.7	5845.7	6088.3	6019.8	5967.5	5967.6
Q16555	Dihydropyrimidinase-related protein 2 OS=Homo sapiens OX=9606 GN=DPYSL2 PE=1 SV=1	26	1	31	48	78	0	0.04	0.25	0.18	0.33	0.09	0.03	1	0.999983	0.675172	0.890553	0.3935	0.997593	0.999999	1	1	1	1	1	1	1	93.3	90.6	92.5	91	96	93.1	118.1	100.7	108.3	100.1	110.7	120.2	82.3	115.7	94.1	93.3	6319.2	6140	6268.3	6164	6502.9	6311.5
Q8TD16	Protein bicaudal D homolog 2 OS=Homo sapiens OX=9606 GN=BICD2 PE=1 SV=1	26	1	34	34	36	0.06	0.03	0.03	0.03	0.04	0.07	0.06	0.477996	0.893267	0.974718	0.922526	0.773459	0.337142	0.522815	1	1	1	1	1	1	1	98.3	96.2	101.5	101.1	99.7	99.6	101.1	97	100.7	98.3	100.9	99.5	99.8	104.1	102.8	99.4	3734.6	3653.8	3855.4	3839.7	3787.7	3781.3
P23588	Eukaryotic translation initiation factor 4B OS=Homo sapiens OX=9606 GN=EIF4B PE=1 SV=2	26	1	26	32	45	-0.01	0.03	-0.14	0.06	-0.13	-0.08	0.01	1	0.999343	0.556474	0.983002	0.561974	0.919529	1	1	1	1	1	1	1	1	102.1	102.1	100	102.6	105	104.1	87.7	98.5	100.8	112.3	97.8	88.4	97.4	95.6	104.2	101.4	10389.3	10389.6	10175.6	10441.6	10685.7	10594.1
Q9Y3I0	RNA-splicing ligase RtcB homolog OS=Homo sapiens OX=9606 GN=RTCB PE=1 SV=1	26	1	26	36	45	0	0.02	-0.03	-0.02	-0.07	-0.07	-0.03	0.999999	0.751679	0.227007	0.628233	0.0025593	0.00446627	0.394322	1	1	1	1	0.360155	1	1	101.8	101.7	101.8	101.3	102.7	103.3	98.5	100.7	99.9	100.7	96.8	96.6	96.8	97.4	100.8	99.1	8398.6	8389.1	8402.1	8360.6	8474	8521.4
P20585	DNA mismatch repair protein Msh3 OS=Homo sapiens OX=9606 GN=MSH3 PE=1 SV=4	26	1	26	29	30	0.01	-0.05	-0.01	-0.06	0	-0.02	-0.03	0.99989	0.778583	0.999999	0.73585	1	0.999117	0.974405	1	1	1	1	1	1	1	101.3	101.3	102.4	102.1	98.1	97.1	102.7	99	98.4	96.3	102.4	100.6	103.8	96.4	101.3	96.8	4363.3	4363.1	4410.3	4397.8	4222.9	4180.6
Q12931	Heat shock protein 75 kDa, mitochondrial OS=Homo sapiens OX=9606 GN=TRAP1 PE=1 SV=3	26	1	27	32	41	-0.05	-0.03	0	-0.02	-0.06	-0.03	-0.02	0.940389	0.994716	1	0.999294	0.91175	0.993469	0.999639	1	1	1	1	1	1	1	100	103.8	97.3	99.3	98.8	100.5	101.3	102.4	98.1	102.5	96	100	102.5	96.6	96.1	105	7417.6	7697.9	7214.3	7365.9	7323.1	7450.6
Q10471	Polypeptide N-acetylgalactosaminyltransferase 2 OS=Homo sapiens OX=9606 GN=GALNT2 PE=1 SV=1	26	1	27	30	32	0.02	0	-0.06	0.04	-0.04	-0.02	-0.01	0.999801	1	0.880527	0.993187	0.992507	0.999347	1	1	1	1	1	1	1	1	100.4	100.7	100.6	103.3	100.2	101.4	91.4	101.5	99.7	106.5	99.6	96.6	100.2	97.6	100.4	99.9	9330.9	9353.2	9346	9599.2	9308.5	9418
Q96PK6	RNA-binding protein 14 OS=Homo sapiens OX=9606 GN=RBM14 PE=1 SV=2	26	1	26	38	49	-0.02	-0.02	-0.01	-0.03	0.03	0.02	0	0.932853	0.760442	0.971105	0.576167	0.417701	0.820029	0.999983	1	1	1	1	1	1	1	101.2	99.2	99.5	98.6	98.6	98.6	100.6	97.9	99	97.5	102.1	102.9	101	102.3	100.4	100.6	7634.4	7481.5	7503.1	7438.1	7435.8	7438.5
P54578	Ubiquitin carboxyl-terminal hydrolase 14 OS=Homo sapiens OX=9606 GN=USP14 PE=1 SV=3	26	1	26	33	43	-0.08	0.01	-0.06	0.01	-0.14	-0.08	0	0.687982	0.999994	0.898262	1	0.194058	0.637866	1	1	1	1	1	1	1	1	101.8	104	97	97.8	103.6	103.8	95.3	102.6	99.8	107.2	95.4	92	100.1	94.1	101.5	103.9	9348.5	9557.1	8905.2	8985.3	9516.6	9538
Q13459	Unconventional myosin-IXb OS=Homo sapiens OX=9606 GN=MYO9B PE=1 SV=3	26	1	27	28	28	0.05	-0.01	0.04	-0.02	0.07	-0.02	0.02	0.852542	0.999948	0.881092	0.994418	0.5583	0.999693	0.998899	1	1	1	1	1	1	1	101.5	96.3	103.5	100.8	98.7	97.5	105	99	98.9	95.6	103.4	103.8	97	98.7	101.5	98.8	3669.4	3483.4	3744.1	3644	3568.8	3524.3
O60508	Pre-mRNA-processing factor 17 OS=Homo sapiens OX=9606 GN=CDC40 PE=1 SV=1	26	1	26	27	28	0.01	0	-0.15	-0.12	-0.26	-0.13	0.02	1	1	0.483545	0.700829	0.0797116	0.634647	0.999963	1	1	1	1	1	1	1	103.7	107	107.1	105	104.5	106	93.1	96.6	92.7	101.2	91.2	84.9	103.6	89.4	109.9	104.2	5340	5511.5	5516	5411.2	5382.1	5461.3
Q69YQ0	Cytospin-A OS=Homo sapiens OX=9606 GN=SPECC1L PE=1 SV=2	26	1	28	28	28	0.05	0.01	0	0	0.06	0.01	-0.01	0.898466	0.999999	1	1	0.690287	0.999997	0.999993	1	1	1	1	1	1	1	99.9	98.1	101.3	103	99.8	99	103	95.6	99.2	98.4	105.2	101.5	102	97.2	99.3	97.5	4095.4	4022.4	4151.4	4224.3	4093.1	4059.8
Q9NVE7	4'-phosphopantetheine phosphatase OS=Homo sapiens OX=9606 GN=PANK4 PE=1 SV=1	25	1	25	27	29	0.04	-0.01	0.05	-0.02	0.05	0	0	0.348645	0.984022	0.214308	0.976006	0.14304	1	1	1	1	1	1	1	1	1	99.2	98.9	102.5	101.1	98.5	97.7	104	100.6	98.2	97.8	101.3	104	98.7	99.2	98.8	99.3	3831.6	3821.5	3960	3907	3805.5	3773.9
P24752	Acetyl-CoA acetyltransferase, mitochondrial OS=Homo sapiens OX=9606 GN=ACAT1 PE=1 SV=1	25	1	25	41	53	-0.08	-0.01	-0.1	-0.08	-0.16	-0.11	-0.04	0.526837	1	0.261568	0.450804	0.0339814	0.160292	0.958459	1	1	1	1	0.804017	1	1	105.8	104.3	99.5	99.8	105.4	103.9	95.1	101.1	98.1	100.5	94.1	93.9	100.6	93.5	100.8	103.8	10426.4	10276.7	9811.2	9835.4	10387	10244.1
Q96I24	Far upstream element-binding protein 3 OS=Homo sapiens OX=9606 GN=FUBP3 PE=1 SV=2	25	1	28	36	43	0.04	0.01	0.02	0.03	0.08	0.02	0.04	0.858758	0.999633	0.997118	0.972756	0.195076	0.995708	0.890676	1	1	1	1	1	1	1	98.5	97.6	100	101.2	98.4	99.3	101.3	97.2	99.3	100.3	103.2	104.2	96.3	102.4	100.4	100.5	7590.5	7519.5	7705.9	7803.9	7587.9	7655.1
P21399	Cytoplasmic aconitate hydratase OS=Homo sapiens OX=9606 GN=ACO1 PE=1 SV=3	25	1	25	28	29	0.03	-0.02	0.01	0.01	0.09	-0.02	-0.02	0.943574	0.965385	0.999675	0.999627	0.083411	0.993611	0.976429	1	1	1	1	1	1	1	98.5	100.2	101.4	100.9	97.6	97.9	101.5	98.7	100.8	99.5	104.5	106.3	95.7	100.8	98.3	97.4	5836.9	5935.2	6008.8	5976.5	5782	5799.9
O43847	Nardilysin OS=Homo sapiens OX=9606 GN=NRDC PE=1 SV=3	25	1	25	31	37	0.05	0	0.07	0.05	0.04	0.04	0.04	0.538711	1	0.170343	0.462896	0.649922	0.816535	0.819687	1	1	1	1	1	1	1	97.3	97.7	102	99.8	97.6	97	105.8	99.7	102	100.3	99.7	101.3	100	99.9	100.6	99.3	6037.4	6063.6	6332.1	6192.6	6056.6	6019.2
P49815	Tuberin OS=Homo sapiens OX=9606 GN=TSC2 PE=1 SV=2	25	1	25	25	25	0.08	0.01	0.08	0.03	0.1	0.04	0.03	0.567258	0.999992	0.546192	0.996964	0.333079	0.983575	0.99744	1	1	1	1	1	1	1	97.2	96.5	104	100.8	96.5	98.7	105.3	99.8	100.9	96.4	102.4	105.5	97.6	100.9	102.1	95.3	2652.6	2632.5	2837.2	2750.6	2631.7	2692.3
P27694	Replication protein A 70 kDa DNA-binding subunit OS=Homo sapiens OX=9606 GN=RPA1 PE=1 SV=2	25	1	25	29	33	-0.02	-0.04	0.16	0.04	0.04	0	-0.02	0.995816	0.966013	0.0322485	0.964905	0.944228	1	0.99968	1	1	1	1	1	1	1	99.4	97.7	98.8	95.1	98.6	93.7	112.4	107.6	101.6	100.5	99.6	103	99.5	97.4	95.1	99.9	6874.8	6757.6	6830.3	6575	6820.7	6481.6
O76031	ATP-dependent Clp protease ATP-binding subunit clpX-like, mitochondrial OS=Homo sapiens OX=9606 GN=CLPX PE=1 SV=2	25	1	25	28	30	0.01	0.01	0.04	0.01	0.03	-0.04	-0.01	0.999995	0.999989	0.718116	0.999667	0.897957	0.848343	0.999906	1	1	1	1	1	1	1	100.8	98.2	101.6	98.3	101.5	98.5	103	102	100.4	100.2	103.8	99.7	96.8	97.4	100.1	97.6	4705.2	4583.2	4743.2	4585.7	4737.6	4595.5
O43242	26S proteasome non-ATPase regulatory subunit 3 OS=Homo sapiens OX=9606 GN=PSMD3 PE=1 SV=2	25	1	25	33	36	0.01	0	0.14	0.08	0.06	0.02	0.05	1	1	0.122428	0.536762	0.830862	0.999789	0.935862	1	1	1	1	1	1	1	96.4	97.4	99.6	95	97.6	96.5	110.2	103.2	103	102.5	100	102	94.1	102.2	99.5	100.7	7663.1	7740.9	7920.1	7556.6	7758	7669.6
Q13217	DnaJ homolog subfamily C member 3 OS=Homo sapiens OX=9606 GN=DNAJC3 PE=1 SV=1	25	1	25	29	33	-0.05	-0.03	-0.12	-0.04	-0.13	-0.04	0	0.993989	0.999759	0.729472	0.999013	0.636794	0.999189	1	1	1	1	1	1	1	1	102.7	104.1	99.1	100.6	101.7	100.8	90.8	100.3	96.1	105.7	96.6	92.7	107.2	94.8	100.8	106.2	12094.7	12261.8	11667.1	11850.3	11980.6	11871.5
O43815	Striatin OS=Homo sapiens OX=9606 GN=STRN PE=1 SV=4	25	1	28	31	34	0.07	0.01	0.08	0.07	0.19	0.07	0.03	0.867852	0.999992	0.749474	0.811646	0.066946	0.862666	0.995658	1	1	1	1	0.960529	1	1	95.7	95.1	100.4	99.5	97	95.5	105.3	96.7	102	99	107.5	110.3	95	105.4	98.6	96.8	4136.2	4107.8	4340.1	4301.2	4192.9	4126.6
P04075	Fructose-bisphosphate aldolase A OS=Homo sapiens OX=9606 GN=ALDOA PE=1 SV=2	25	1	32	59	175	-0.01	-0.01	0.02	0.16	0.21	0.08	0	1	1	0.999988	0.599056	0.321349	0.981474	1	1	1	1	1	1	1	1	94.8	96.8	95.9	94.9	96.1	94.9	98	96.8	107	107.4	108.7	113.8	89.8	113.5	94.9	96.5	16343.7	16685.4	16527.4	16357.4	16561.1	16350.4
Q8IX01	SURP and G-patch domain-containing protein 2 OS=Homo sapiens OX=9606 GN=SUGP2 PE=1 SV=2	25	1	25	27	28	0.06	0	0.05	0.02	0.1	0.06	0.03	0.724332	1	0.831443	0.999715	0.192333	0.644178	0.983576	1	1	1	1	1	1	1	97.1	97.3	101	101.5	96	97.9	103.5	98	100.8	95.8	102.7	106.3	99.1	104.3	99.9	98.7	3271.2	3278.7	3403.9	3418.9	3232.8	3296.4
P26639	Threonine--tRNA ligase 1, cytoplasmic OS=Homo sapiens OX=9606 GN=TARS1 PE=1 SV=3	25	1	27	34	39	-0.06	0.03	0.03	0	-0.09	-0.03	0.02	0.691528	0.985136	0.992556	1	0.276194	0.994383	0.997738	1	1	1	1	1	1	1	100.6	101.2	96.6	96.7	104.2	101.9	100.1	105.5	99.6	101.5	93.8	95.1	101.9	96.4	99.6	105.4	10498.8	10563	10084.2	10096.1	10873.2	10637.1
Q8NC51	Plasminogen activator inhibitor 1 RNA-binding protein OS=Homo sapiens OX=9606 GN=SERBP1 PE=1 SV=2	25	1	25	32	44	-0.01	0.04	0.02	0.13	0.07	0.02	0.01	0.999996	0.948563	0.997599	0.101461	0.616337	0.997264	0.999926	1	1	1	1	1	1	1	96.7	98.3	96.2	97.7	101	99.5	101.8	96.4	104.9	108.1	103.8	100.8	95.7	102.6	99.2	97.6	10321.4	10497.2	10266.2	10427.2	10780.7	10618.6
Q6PD62	RNA polymerase-associated protein CTR9 homolog OS=Homo sapiens OX=9606 GN=CTR9 PE=1 SV=1	25	1	25	25	26	0.01	-0.03	0.02	-0.03	-0.03	0.01	-0.03	0.999844	0.888639	0.955942	0.819682	0.940799	0.999996	0.851499	1	1	1	1	1	1	1	102.4	99	102.1	100.6	98	99.3	103.2	101.6	98	98.7	99	98.8	103.6	98.6	98.9	98.1	5519.6	5339.9	5503.4	5425	5283	5354.1
Q8IVG5	Sterile alpha motif domain-containing protein 9-like OS=Homo sapiens OX=9606 GN=SAMD9L PE=1 SV=2	25	1	26	26	26	0.05	0.01	0.09	0.06	0.18	0.02	0.02	0.967359	1	0.676982	0.917612	0.0817341	0.999917	0.999971	1	1	1	1	1	1	1	97	95.7	101	98.4	100.7	93.3	105.3	99.4	102.7	98.2	107.8	110.5	93.7	101.5	98.6	96.2	3132.7	3088.3	3260.4	3175.6	3250.1	3011.6
P08240	Signal recognition particle receptor subunit alpha OS=Homo sapiens OX=9606 GN=SRPRA PE=1 SV=2	25	1	25	31	43	0.05	0.05	0.12	0.09	0.12	0	0.06	0.995694	0.991976	0.664254	0.900815	0.653053	1	0.986101	1	1	1	1	1	1	1	96.5	95	100.2	97.6	100.6	98	108.4	100.1	104.5	98.8	102.4	106.2	88.8	103.8	99.8	99.4	7796.7	7670.4	8095.2	7880.8	8121.4	7912.9
P00505	Aspartate aminotransferase, mitochondrial OS=Homo sapiens OX=9606 GN=GOT2 PE=1 SV=3	25	1	25	37	49	-0.04	0.02	-0.03	0.02	-0.06	-0.02	0.03	0.98833	0.999074	0.997683	0.999929	0.857384	0.999659	0.996831	1	1	1	1	1	1	1	98.6	102.8	96.8	99.2	102	102.8	100	97.3	97.6	106.2	96.8	95.7	103.1	95.4	101.2	104.4	9521.8	9925.2	9352.3	9585.9	9850.1	9931.3
Q05086	Ubiquitin-protein ligase E3A OS=Homo sapiens OX=9606 GN=UBE3A PE=1 SV=4	25	1	25	30	32	0.03	0	0.05	0.02	0.07	0.02	-0.05	0.994232	1	0.855812	0.997275	0.569032	0.999585	0.810933	1	1	1	1	1	1	1	98.3	99.4	103.1	98.1	100.2	97.7	104.8	99.6	102.4	98.4	103.9	103.4	97.6	102.4	95.3	95.5	3880.7	3925.2	4070.8	3874.1	3957	3856
Q96A65	Exocyst complex component 4 OS=Homo sapiens OX=9606 GN=EXOC4 PE=1 SV=1	25	1	25	28	29	0.09	0.03	0.02	0.01	0.01	0	0.01	0.416785	0.995924	0.99822	0.999922	0.999889	1	0.999968	1	1	1	1	1	1	1	99.6	97.4	106.5	102.5	101.2	99.3	102.2	97.9	99.5	99.4	102.2	96.8	100.2	96.7	101.9	96.7	4830.8	4727.9	5168.1	4974.5	4910.8	4817.1
Q9H845	Complex I assembly factor ACAD9, mitochondrial OS=Homo sapiens OX=9606 GN=ACAD9 PE=1 SV=1	25	1	25	29	33	-0.05	-0.03	-0.03	-0.06	-0.1	-0.1	-0.05	0.709448	0.975387	0.983749	0.615339	0.131185	0.144301	0.784913	1	1	1	1	1	1	1	101.1	106	100.2	99.6	102.6	100.4	99.1	104.3	99.5	99.6	98.6	94.8	96.3	97.4	100.8	99.7	8905.6	9341.6	8830.8	8780.5	9041.7	8850.6
Q04726	Transducin-like enhancer protein 3 OS=Homo sapiens OX=9606 GN=TLE3 PE=1 SV=2	25	1	25	29	32	0.04	-0.01	0.04	0	-0.02	0	-0.01	0.906433	0.999999	0.903057	1	0.998274	1	0.999939	1	1	1	1	1	1	1	101.7	97.5	101.8	103.2	99.5	98.8	104.7	100.4	98.3	100.8	99.7	96.8	102.5	96.6	99.1	98.5	3809.8	3651	3811	3865.7	3726.4	3698.4
Q9P2I0	Cleavage and polyadenylation specificity factor subunit 2 OS=Homo sapiens OX=9606 GN=CPSF2 PE=1 SV=2	25	1	25	30	33	0.06	-0.01	-0.01	-0.05	0	0	-0.02	0.523959	0.999762	0.999998	0.731489	1	1	0.993427	1	1	1	1	1	1	1	100.6	99.9	104.7	104.9	99.5	99.1	102.4	97.2	98	95.4	102.5	98.2	102.5	97.9	97.7	99.6	3448.1	3423.3	3590.9	3594.6	3410.1	3397.2
Q9NRZ9	Lymphoid-specific helicase OS=Homo sapiens OX=9606 GN=HELLS PE=1 SV=1	25	1	25	25	26	-0.04	-0.03	-0.06	-0.05	-0.32	-0.1	-0.08	0.690373	0.91506	0.445775	0.504632	2.79131e-05	0.0699395	0.11921	1	1	1	1	0.0310882	1	1	106	105.8	101	104.5	103.9	103.4	101.5	102.2	100.9	103.2	84.5	85.4	101.9	96.3	99.8	99.9	5287.7	5276.2	5036.4	5212	5181.9	5159.3
P11172	Uridine 5'-monophosphate synthase OS=Homo sapiens OX=9606 GN=UMPS PE=1 SV=1	25	1	25	27	33	-0.01	-0.04	0.08	0.02	0.05	0	-0.03	1	0.958476	0.392076	0.999265	0.804099	1	0.990393	1	1	1	1	1	1	1	99.5	98.9	100.2	97.5	97.7	95.7	106.8	103.7	103.1	98.1	100.5	105.7	96.6	101.4	95.8	98.8	7719.4	7671.7	7773.5	7559.4	7573.4	7424.5
Q6UB35	Monofunctional C1-tetrahydrofolate synthase, mitochondrial OS=Homo sapiens OX=9606 GN=MTHFD1L PE=1 SV=1	25	1	26	31	34	0.09	0.03	0.09	0.04	0.09	0.02	0.02	0.0116768	0.672232	0.00923777	0.339633	0.0115191	0.929224	0.847343	1	1	1	1	0.586489	1	1	98.4	94.9	103	102.7	98.1	99.3	102.4	103.8	100.6	98.4	103.1	102.7	98.4	97.5	98	98.6	5635.5	5431	5897.7	5879.3	5613	5686.6
P19838	Nuclear factor NF-kappa-B p105 subunit OS=Homo sapiens OX=9606 GN=NFKB1 PE=1 SV=2	25	1	25	29	31	0.07	0	0.12	0.09	0.17	0.06	0.03	0.811268	1	0.287893	0.641648	0.084636	0.877437	0.998787	1	1	1	1	1	1	1	96.2	94.5	102.6	97.6	95.6	95.6	108	99.8	103.2	99.2	105.7	108.8	96.2	103	98.9	95.3	5463.8	5366.6	5826.7	5542.3	5428.4	5430.4
Q14669	E3 ubiquitin-protein ligase TRIP12 OS=Homo sapiens OX=9606 GN=TRIP12 PE=1 SV=1	25	1	25	29	30	0.06	0.01	0.05	0.07	0.08	0	-0.01	0.889456	1	0.957268	0.86587	0.749524	1	0.999999	1	1	1	1	1	1	1	97.8	97.5	102.4	101.9	98.4	98	105.2	97.4	103.6	101.1	104.9	101.7	92.7	103.4	98.2	95.9	3183.3	3172.7	3331.1	3315.8	3203	3188.6
O00443	Phosphatidylinositol 4-phosphate 3-kinase C2 domain-containing subunit alpha OS=Homo sapiens OX=9606 GN=PIK3C2A PE=1 SV=2	25	1	25	28	29	0.06	0.01	0	-0.03	0.02	0.02	0.02	0.726736	0.999864	1	0.987289	0.997723	0.999405	0.999386	1	1	1	1	1	1	1	99.3	98.8	105.9	101.1	99.6	100.6	100.1	97.6	98	95.9	102.5	98.9	104.4	96.5	101.2	99.5	3801.9	3781.1	4051	3867.9	3810.2	3851.2
Q12802	A-kinase anchor protein 13 OS=Homo sapiens OX=9606 GN=AKAP13 PE=1 SV=2	25	1	25	27	27	0.06	0.05	-0.05	-0.01	0.01	0.06	0.03	0.293738	0.555727	0.44252	0.999985	0.999967	0.322018	0.899759	1	1	1	1	1	1	1	100.1	97.3	103.2	103	102.6	101.5	97	93.1	98.6	97.8	100	98.4	102.5	103.4	102.9	98.7	2487.9	2417.3	2565.1	2559.2	2549.9	2522.2
Q5VT52	Regulation of nuclear pre-mRNA domain-containing protein 2 OS=Homo sapiens OX=9606 GN=RPRD2 PE=1 SV=1	25	1	25	33	34	0.04	0.02	0.04	0.05	0.04	0.03	0.02	0.982035	0.999328	0.983907	0.926268	0.960975	0.99652	0.999652	1	1	1	1	1	1	1	100.2	95.8	98.9	102.2	99.7	99.2	104.1	96.9	100.9	101.8	100.5	101.4	97	102.8	101.6	97	5105.5	4880.7	5038	5205.9	5078.5	5053.2
O95248	Myotubularin-related protein 5 OS=Homo sapiens OX=9606 GN=SBF1 PE=1 SV=4	25	1	26	26	26	0.05	0	0.11	0.02	0.21	0.05	-0.01	0.999547	1	0.943122	0.999995	0.473903	0.999351	1	1	1	1	1	1	1	1	96.5	95.6	101.4	97.1	97.6	94.2	111.1	96.7	104.8	91.1	107.6	115.5	91.7	107.8	99.4	92.1	2896.7	2868.5	3045	2914	2928.2	2826.4
Q16181	Septin-7 OS=Homo sapiens OX=9606 GN=SEPTIN7 PE=1 SV=2	25	1	26	36	46	0	-0.01	0.03	-0.01	-0.04	-0.02	0	0.999999	0.999981	0.914206	0.999992	0.743692	0.989066	1	1	1	1	1	1	1	1	100.3	100.4	100	101.2	99.5	100.3	102	102.4	99	100.9	98.9	96.8	101.8	96.4	99.8	100.4	8420.6	8429.4	8400.7	8500.9	8353.4	8419.5
Q9H4A4	Aminopeptidase B OS=Homo sapiens OX=9606 GN=RNPEP PE=1 SV=2	25	1	25	29	34	0.03	0.01	0.05	0.08	0.13	0.06	0.04	0.994353	0.999992	0.931998	0.618062	0.17209	0.840899	0.981592	1	1	1	1	1	1	1	96	97.1	98.7	98.6	97	97.6	105.1	94.9	103	101.1	104	107.3	98.1	103.3	99.4	98.8	6604.6	6676.3	6785.2	6779.3	6670.9	6711.2
P57740	Nuclear pore complex protein Nup107 OS=Homo sapiens OX=9606 GN=NUP107 PE=1 SV=1	25	1	25	29	33	0.04	0	0.09	0.02	-0.02	-0.01	-0.04	0.861894	1	0.207459	0.992984	0.99771	0.999913	0.860166	1	1	1	1	1	1	1	100.6	98	103.6	100.8	98.2	100	104.9	106.2	101.1	100.6	96.6	99.4	95.5	101.6	95.1	97.9	4803.1	4676.4	4943.5	4812.5	4688.6	4772.5
Q9UKX7	Nuclear pore complex protein Nup50 OS=Homo sapiens OX=9606 GN=NUP50 PE=1 SV=2	25	1	25	33	38	-0.01	0.01	-0.15	-0.06	-0.14	-0.05	0.01	1	1	0.134482	0.85957	0.152764	0.950521	0.999999	1	1	1	1	1	1	1	103.5	103.2	101	105	104.3	103.2	93.1	93.5	95.2	102.9	95.3	92	104.2	95.8	105.1	102.8	9162.4	9137.5	8940.8	9299	9233.3	9140.4
Q86UW7	Calcium-dependent secretion activator 2 OS=Homo sapiens OX=9606 GN=CADPS2 PE=1 SV=2	25	1	25	25	26	0.04	0	0.03	-0.03	0.04	-0.01	0	0.157406	0.999993	0.506024	0.244614	0.206361	0.999549	0.999997	1	1	1	1	1	1	1	100.2	98.8	103.4	101.1	99.7	98.9	101.5	101.2	97.9	96.3	101.7	102.4	99.1	99.1	100	98.6	4310.4	4253.5	4450.6	4350.7	4289.8	4255.1
P48449	Lanosterol synthase OS=Homo sapiens OX=9606 GN=LSS PE=1 SV=1	25	1	25	26	27	0.03	0.01	-0.05	-0.04	-0.05	-0.02	0	0.985161	0.999993	0.877628	0.968054	0.880561	0.999152	1	1	1	1	1	1	1	1	100.3	101.5	102.6	103.6	100.2	102.9	97.9	97.4	97.9	99.1	98.4	96.9	104.4	95.1	101.1	100.6	6449.9	6524.9	6592.4	6658.6	6440.1	6617.3
Q9NTJ5	Phosphatidylinositide phosphatase SAC1 OS=Homo sapiens OX=9606 GN=SACM1L PE=1 SV=2	25	1	25	27	32	-0.01	0	-0.02	-0.08	-0.06	-0.06	0	1	1	0.997091	0.505202	0.726003	0.766497	1	1	1	1	1	1	1	1	102.6	101.2	100.9	102.2	101.6	102.5	97.8	102.7	95.1	98.1	96.8	98.5	101.6	94.3	100.5	103.7	7119.8	7027.6	7002.3	7093.9	7052.7	7113.1
Q9UQ80	Proliferation-associated protein 2G4 OS=Homo sapiens OX=9606 GN=PA2G4 PE=1 SV=3	25	1	25	40	61	-0.02	0.03	0.05	0.06	0.1	0.1	0.01	0.999894	0.999513	0.976023	0.92465	0.566482	0.638049	1	1	1	1	1	1	1	1	97.6	96.8	95	96.7	99.7	98.1	104.2	97	103.3	99.5	99.7	109.3	100.4	107.4	95.9	99.6	8740.2	8665.2	8508.5	8659.8	8928.8	8782
Q08945	FACT complex subunit SSRP1 OS=Homo sapiens OX=9606 GN=SSRP1 PE=1 SV=1	25	1	25	29	30	-0.05	0.04	0	0.06	-0.01	0.01	-0.01	0.657312	0.870104	1	0.505906	0.999612	0.999997	0.999958	1	1	1	1	1	1	1	98.4	101.1	96.5	96.1	101.9	102.8	100	99.6	102.3	105.3	98.6	99	97	103.3	97.9	100.2	6382	6555.8	6261.2	6235.9	6609.3	6666.1
P17987	T-complex protein 1 subunit alpha OS=Homo sapiens OX=9606 GN=TCP1 PE=1 SV=1	25	1	25	33	38	-0.05	0.04	0.13	0.1	0.05	0.02	0.03	0.918142	0.928646	0.0957104	0.285913	0.893528	0.999309	0.990212	1	1	1	1	1	1	1	95.8	98.5	95.2	93.1	100.5	99.7	106.7	106.2	104.2	103.8	98.4	102.4	94.3	102.7	97.4	100.9	7965.3	8188	7911.7	7742.1	8357.9	8292.6
Q9Y4B5	Microtubule cross-linking factor 1 OS=Homo sapiens OX=9606 GN=MTCL1 PE=1 SV=5	25	1	26	27	28	0.06	-0.02	0.02	-0.01	0.09	0.03	0.02	0.603576	0.996196	0.999384	1	0.1631	0.983485	0.99002	1	1	1	1	1	1	1	98.3	98.3	100.6	104.1	98.9	95	100.1	98.6	99.7	96.3	107.1	102.8	98.8	101.5	101.4	98.5	2439.2	2438.4	2495.8	2581.5	2452.6	2357.7
Q9NY33	Dipeptidyl peptidase 3 OS=Homo sapiens OX=9606 GN=DPP3 PE=1 SV=2	25	1	25	29	35	-0.01	0.01	0.07	0.08	0.18	0.04	-0.01	1	1	0.993758	0.99143	0.664168	0.99986	1	1	1	1	1	1	1	1	97.3	95.9	96.4	95.5	97.9	97.2	109.9	94.2	106.3	97.9	105.9	113.4	89.3	110.5	98.3	93.9	7144.6	7040.6	7074.6	7011.3	7187.4	7135.2
P46379	Large proline-rich protein BAG6 OS=Homo sapiens OX=9606 GN=BAG6 PE=1 SV=2	25	1	25	33	35	0.02	0.04	0.06	0.06	-0.07	-0.01	0.02	0.988828	0.600171	0.163088	0.149823	0.0760071	0.999515	0.936718	1	1	1	1	0.996798	1	1	98.7	99.3	99.7	100.4	101.4	101.6	101.9	104.3	103.1	103.3	93.6	95	96.2	100.6	100.4	100.5	5564.7	5596.1	5622.4	5657.7	5716.1	5728.5
Q6P1N0	Coiled-coil and C2 domain-containing protein 1A OS=Homo sapiens OX=9606 GN=CC2D1A PE=1 SV=1	25	1	26	28	30	0.02	-0.02	0.03	-0.05	0.04	0.02	0	0.998403	0.994252	0.988495	0.842502	0.92135	0.999035	1	1	1	1	1	1	1	1	99.3	100.1	102.8	99.3	96.9	99.2	102.9	100.3	99.4	93.6	100.4	104.6	102.7	99.2	100	99.5	5761.4	5806.3	5963.6	5763	5620.3	5756.6
P11216	Glycogen phosphorylase, brain form OS=Homo sapiens OX=9606 GN=PYGB PE=1 SV=5	25	1	29	30	33	0	-0.02	0.02	-0.06	-0.06	0.01	0.02	1	0.993805	0.988463	0.611989	0.483996	0.999999	0.998299	1	1	1	1	1	1	1	101.7	99.9	101.3	100.6	99.2	99.3	99.8	105.2	96.3	97.5	96.9	96	103.7	98.6	100.3	103.7	5408.5	5312.1	5388.2	5352.3	5277.1	5283.1
Q96T76	MMS19 nucleotide excision repair protein homolog OS=Homo sapiens OX=9606 GN=MMS19 PE=1 SV=2	25	1	25	30	32	0.02	-0.01	0.06	-0.01	0.07	-0.01	0.02	0.999038	0.999971	0.752858	0.999964	0.580542	0.999998	0.999681	1	1	1	1	1	1	1	98.6	99.1	101.5	98.8	98.2	98.1	101.3	104.2	100.7	95.6	100.5	106.7	96.4	100.3	99.2	100.7	6275.7	6310.6	6463.8	6286.7	6249.3	6242.4
Q5T3I0	G patch domain-containing protein 4 OS=Homo sapiens OX=9606 GN=GPATCH4 PE=1 SV=2	25	1	25	29	29	0	-0.02	-0.12	-0.06	-0.12	-0.03	-0.08	1	0.998853	0.109872	0.653315	0.118639	0.980235	0.41403	1	1	1	1	1	1	1	103	104.7	103.7	104.5	102.5	102.3	99	91.8	99.3	99.1	95.2	95.8	104.5	98.6	99.5	96.6	5424.7	5513.7	5461.9	5506.9	5401.1	5387.6
Q15424	Scaffold attachment factor B1 OS=Homo sapiens OX=9606 GN=SAFB PE=1 SV=4	25	1	37	44	53	-0.03	0	-0.09	-0.01	-0.14	-0.05	0.02	0.999657	1	0.848214	1	0.507692	0.989178	0.999975	1	1	1	1	1	1	1	102.7	102.5	99.5	101.3	104.1	101.6	95.3	96.9	97.8	105.9	97.6	88.6	105.9	92.2	103.6	104.5	8221.7	8207	7971.7	8111.2	8340.2	8133.5
Q9Y6D9	Mitotic spindle assembly checkpoint protein MAD1 OS=Homo sapiens OX=9606 GN=MAD1L1 PE=1 SV=2	25	1	25	30	31	-0.03	0	0.01	-0.07	-0.09	-0.04	-0.04	0.999746	1	1	0.953534	0.893984	0.999056	0.999063	1	1	1	1	1	1	1	103.4	100.8	100.1	99.9	100.5	104.4	95.7	110.1	97.2	97.1	99.2	93.2	104.8	94.5	100	99.1	5580.8	5436.5	5403.6	5389.7	5420.5	5635.6
P49711	Transcriptional repressor CTCF OS=Homo sapiens OX=9606 GN=CTCF PE=1 SV=1	25	1	25	30	31	0.1	0.08	0.05	0.01	-0.02	-0.14	0.1	0.429419	0.615846	0.915503	0.999989	0.99987	0.168758	0.391424	1	1	1	1	1	1	1	94	102.4	107.3	103.1	103.2	104.7	101.8	101.9	98.6	99.3	99.3	94.6	88.2	90.5	108.6	102.4	4386	4777.4	5005.1	4808.6	4813.5	4884.5
Q12769	Nuclear pore complex protein Nup160 OS=Homo sapiens OX=9606 GN=NUP160 PE=1 SV=3	25	1	25	26	26	0.02	-0.01	0.07	0.02	0.06	0	0	0.956117	0.999814	0.159032	0.965617	0.215085	1	1	1	1	1	1	1	1	1	99.5	97.5	100.4	99.8	97.9	97.9	104.4	102.1	102.4	97.7	102.4	103.4	97.9	99.5	97.8	99.5	4196.8	4110.9	4232.6	4207	4128.9	4126.6
Q14517	Protocadherin Fat 1 OS=Homo sapiens OX=9606 GN=FAT1 PE=1 SV=2	25	1	26	30	30	0.14	0.08	0.3	0.2	0.13	0.14	0.04	0.84715	0.985653	0.163374	0.550486	0.859878	0.830345	0.999784	1	1	1	1	1	1	1	90.3	92	102.5	98	96.4	96.7	116.5	108.5	108.4	100.6	97.2	102.9	89	113.5	95.7	92	2304.7	2349.1	2617.7	2502	2460.6	2468
Q9BZQ8	Protein Niban 1 OS=Homo sapiens OX=9606 GN=NIBAN1 PE=1 SV=1	25	1	25	27	28	-0.02	-0.02	-0.06	-0.08	-0.15	-0.06	-0.02	0.999559	0.999711	0.921171	0.760781	0.193012	0.923372	0.999757	1	1	1	1	1	1	1	103.6	103.5	102.1	101.7	101.6	102.4	96.4	102.5	95.5	100.6	95.2	91.8	104.6	94.5	99.9	104.2	6702.4	6691.6	6600.3	6575.7	6571.1	6618.6
Q9Y2K7	Lysine-specific demethylase 2A OS=Homo sapiens OX=9606 GN=KDM2A PE=1 SV=3	25	1	26	27	30	0.05	-0.02	0.01	-0.03	-0.03	0.05	-0.02	0.819685	0.994707	0.999997	0.972751	0.972933	0.827923	0.995522	1	1	1	1	1	1	1	101.5	98.5	103.5	103.1	97.1	99.8	103.8	97.3	100	95.9	98.4	97.5	103.8	102.7	99	98	5140.1	4988.2	5238	5219.4	4917.2	5055.1
Q14554	Protein disulfide-isomerase A5 OS=Homo sapiens OX=9606 GN=PDIA5 PE=1 SV=1	25	1	25	25	28	0.03	0.08	0.17	0.19	0.23	0.06	0.07	0.999981	0.984262	0.635247	0.553766	0.332708	0.998202	0.995219	1	1	1	1	1	1	1	93.5	92.3	95.3	94.1	98.2	98.3	105.3	104.1	107	104.5	108.3	110.1	84.7	110	97.7	96.7	5696.8	5628.1	5807.6	5736	5984.7	5987.7
Q96KG9	N-terminal kinase-like protein OS=Homo sapiens OX=9606 GN=SCYL1 PE=1 SV=1	25	1	25	30	32	0.03	-0.02	0	-0.03	-0.03	-0.05	0	0.991542	0.995434	1	0.983522	0.978591	0.87583	1	1	1	1	1	1	1	1	101.8	100.2	103.3	102.5	100.1	98.4	99.1	102.3	98.5	99.2	100	97.4	101.9	93.6	102.2	99.6	5509.5	5423	5593.7	5549.5	5419.3	5327
O60885	Bromodomain-containing protein 4 OS=Homo sapiens OX=9606 GN=BRD4 PE=1 SV=2	25	1	31	36	38	0.04	0.04	0.03	0	-0.02	0.06	0.05	0.834026	0.873311	0.975909	1	0.99916	0.593337	0.699099	1	1	1	1	1	1	1	98.4	97.8	100.2	102.3	102.7	99.3	98.7	101.5	96.6	100.1	95.7	98.3	105.2	99.4	101.1	102.6	4188.3	4159.2	4260.8	4351.3	4369.4	4225
P35998	26S proteasome regulatory subunit 7 OS=Homo sapiens OX=9606 GN=PSMC2 PE=1 SV=3	24	1	24	28	31	-0.01	0.01	0.01	-0.04	-0.11	-0.03	0	0.999998	0.999977	1	0.948844	0.190247	0.983506	1	1	1	1	1	1	1	1	101.6	101.4	101.9	99.9	103.3	101.4	100.6	103.2	97.1	100.2	93.4	94.2	103.9	94.7	100.4	102.9	6211.5	6204.9	6235.2	6113.4	6317.1	6199.9
Q96L91	E1A-binding protein p400 OS=Homo sapiens OX=9606 GN=EP400 PE=1 SV=4	24	1	24	28	29	0.08	0.04	0.08	0	0.11	0.06	-0.02	0.858515	0.993654	0.869615	1	0.551724	0.966703	0.999915	1	1	1	1	1	1	1	94.2	99.8	102.3	102.4	100.1	99.5	108.4	96.4	100.9	93.1	103.1	106.7	99.7	102	96.2	95	2184.8	2314.3	2372.4	2372.9	2321.3	2306.3
P49257	Protein ERGIC-53 OS=Homo sapiens OX=9606 GN=LMAN1 PE=1 SV=2	24	1	25	46	57	0.04	-0.01	-0.07	-0.07	-0.02	-0.06	0.01	0.992207	0.999996	0.873463	0.830973	0.999609	0.929473	0.999991	1	1	1	1	1	1	1	102.4	100.7	105.5	103	100	101.4	96.5	97.3	94.6	98.6	103.2	96.6	102.7	92.6	104.9	100.1	8197	8062.7	8447.3	8246.5	8010.6	8119.2
O94913	Pre-mRNA cleavage complex 2 protein Pcf11 OS=Homo sapiens OX=9606 GN=PCF11 PE=1 SV=3	24	1	24	25	26	0.04	0.01	-0.01	0.02	-0.01	-0.01	0.01	0.909205	0.999819	0.999986	0.998897	0.999998	1	0.999818	1	1	1	1	1	1	1	98.7	100.1	102.4	102.3	100.7	100.1	102.3	95.3	99.6	101.8	99.9	98	98.7	99.4	103.3	97.6	4496.5	4561.3	4666.4	4658.6	4587.6	4559
P28331	NADH-ubiquinone oxidoreductase 75 kDa subunit, mitochondrial OS=Homo sapiens OX=9606 GN=NDUFS1 PE=1 SV=3	24	1	24	26	30	-0.03	-0.04	-0.01	-0.07	-0.06	-0.03	-0.04	0.669536	0.311131	0.999734	0.0554152	0.0860952	0.677336	0.439486	1	1	1	1	1	1	1	103.5	101.5	100.2	100.4	99.3	99.4	101.3	102.6	98.5	96.9	96.2	100.1	100.7	99.9	99.8	99.7	6711.8	6582.9	6500.5	6510.2	6440.8	6447.2
P17844	Probable ATP-dependent RNA helicase DDX5 OS=Homo sapiens OX=9606 GN=DDX5 PE=1 SV=1	24	1	34	45	58	-0.07	0.02	-0.17	0.01	-0.23	-0.03	0	0.989853	0.999988	0.58818	1	0.265566	0.999943	1	1	1	1	1	1	1	1	102.6	105	97.6	100.5	105.2	105.8	82.8	103.4	102.1	107.1	88	89	104.5	98.9	101.2	106.3	11795.5	12064.3	11216.7	11546.2	12088.9	12161.3
P48444	Coatomer subunit delta OS=Homo sapiens OX=9606 GN=ARCN1 PE=1 SV=1	24	1	24	29	31	0	0.01	0.02	0.03	-0.01	0	0	0.999969	0.999288	0.698474	0.444238	0.999842	0.999995	0.99998	1	1	1	1	1	1	1	99.1	99.8	99.5	98.8	99.6	100.3	100.6	101.8	101.2	102.2	100.5	97.6	98.8	100.6	100.3	99.2	6986.9	7032.6	7011.1	6963.7	7019.9	7072.1
O95163	Elongator complex protein 1 OS=Homo sapiens OX=9606 GN=ELP1 PE=1 SV=3	24	1	24	24	24	0.04	0.03	-0.01	-0.01	-0.01	-0.04	0	0.900216	0.906477	0.999989	0.999773	0.999228	0.772682	1	1	1	1	1	1	1	1	99.6	100.5	102.9	102.1	102.7	102.2	102.7	96.4	98.5	99.9	100.2	97.9	96.6	97.5	101.8	98.2	3067.8	3093.2	3169.1	3143.7	3162.4	3148
Q9UKG1	DCC-interacting protein 13-alpha OS=Homo sapiens OX=9606 GN=APPL1 PE=1 SV=1	24	1	25	29	31	0.04	0	0.09	0.04	0.09	0.02	0.04	0.678266	0.999999	0.0993354	0.744776	0.095668	0.997404	0.789494	1	1	1	1	1	1	1	98.3	96.4	100.7	100	97.1	96.9	105.6	101.2	98.7	101.5	102.6	104.2	96.4	100.5	99.9	100	4494.6	4409.7	4605.3	4571.1	4442	4433.6
Q5T8P6	RNA-binding protein 26 OS=Homo sapiens OX=9606 GN=RBM26 PE=1 SV=3	24	1	26	27	29	0.02	0.02	0	0.03	0.05	0.06	0.03	0.999135	0.999453	1	0.989845	0.933473	0.85635	0.993427	1	1	1	1	1	1	1	97	99.5	99.1	100.3	99.5	99.7	98.8	97.4	98	102.9	104	98.9	106.2	98.1	101.6	99	6057.9	6216.5	6190.8	6263.9	6212.4	6229.5
O00231	26S proteasome non-ATPase regulatory subunit 11 OS=Homo sapiens OX=9606 GN=PSMD11 PE=1 SV=3	24	1	24	29	31	-0.07	0.01	0.04	0.06	0.01	-0.05	-0.01	0.839151	1	0.991017	0.884552	1	0.967882	0.999974	1	1	1	1	1	1	1	100	100.1	96.6	94.2	100.5	100.7	107.2	98.4	106	103.1	99.8	101.4	92.1	101.7	98.5	99.5	6642.7	6650.6	6415.8	6259.9	6673.7	6688.3
P51531	Probable global transcription activator SNF2L2 OS=Homo sapiens OX=9606 GN=SMARCA2 PE=1 SV=2	24	1	37	45	47	0.06	0.01	-0.02	-0.02	0.04	0.03	-0.01	0.666203	1	0.999791	0.998887	0.955055	0.987992	0.999996	1	1	1	1	1	1	1	99.3	99	104.3	103	99	100	100.4	95.9	98.6	97.1	100.6	103	102.2	100.2	102.7	94.6	4443.3	4427.1	4667	4606.6	4430.3	4474.6
Q16822	Phosphoenolpyruvate carboxykinase [GTP], mitochondrial OS=Homo sapiens OX=9606 GN=PCK2 PE=1 SV=4	24	1	24	26	26	0.05	0.01	0.16	0.01	0.17	0.02	0.02	0.994702	1	0.408521	1	0.34051	0.999986	0.99999	1	1	1	1	1	1	1	95.3	96.8	101.2	97.8	97.4	96.3	101.1	114.4	100.5	92.5	104.9	112.1	92.3	102.8	98.1	96.5	4367.7	4436.5	4636.3	4480.4	4461.2	4414.1
Q8NG31	Kinetochore scaffold 1 OS=Homo sapiens OX=9606 GN=KNL1 PE=1 SV=3	24	1	24	24	27	0.08	-0.01	0	-0.03	-0.09	0	0.01	0.451514	0.999999	1	0.979954	0.336942	1	0.999996	1	1	1	1	1	1	1	100.9	99.7	108.6	103.5	99.2	100.5	102.3	97.8	98.1	98	94.9	93.5	104.4	96.8	101.3	100.4	3276.8	3236.3	3526.9	3361.8	3220.9	3263.1
Q9Y228	TRAF3-interacting JNK-activating modulator OS=Homo sapiens OX=9606 GN=TRAF3IP3 PE=1 SV=2	24	1	24	29	32	0.05	0.04	0.07	0.06	0.08	0.04	0.05	0.204415	0.365429	0.0527616	0.105519	0.0309973	0.415026	0.336773	1	1	1	1	0.780186	1	1	96.7	96.3	100.5	99.9	101.6	97.5	102.4	100.9	100.3	101.5	102.8	101.5	98.6	100.2	100.5	98.8	6046.8	6020.6	6284.4	6244.9	6354.3	6097
P07355	Annexin A2 OS=Homo sapiens OX=9606 GN=ANXA2 PE=1 SV=2	24	1	24	30	47	-0.08	0.01	0.04	0.07	-0.01	-0.01	-0.04	0.110937	0.999655	0.678866	0.193868	0.999483	0.999988	0.676905	1	1	1	1	1	1	1	98.6	101.7	93	96.1	101.2	100.5	104.7	101.5	104.3	106.1	100.2	98.4	99.1	100.2	95.8	98.6	8997	9279.5	8488.6	8771	9240.3	9175.2
Q9Y2U8	Inner nuclear membrane protein Man1 OS=Homo sapiens OX=9606 GN=LEMD3 PE=1 SV=2	24	1	24	26	27	0	-0.02	-0.08	-0.11	-0.09	-0.04	-0.03	1	0.999088	0.534042	0.268332	0.442376	0.941304	0.995926	1	1	1	1	1	1	1	104.9	101.6	101.7	104.2	99.7	103.8	98.1	97.1	94.6	97.2	97.5	96.6	104.8	95.6	101.7	100.9	5373.4	5206.8	5212.6	5338.8	5107.8	5319.7
Q86VM9	Zinc finger CCCH domain-containing protein 18 OS=Homo sapiens OX=9606 GN=ZC3H18 PE=1 SV=2	24	1	24	27	27	0	0.01	-0.08	-0.05	-0.14	-0.01	0.04	1	1	0.840086	0.978206	0.332101	0.999998	0.99592	1	1	1	1	1	1	1	103.2	100.8	99.4	104.6	103.1	101.6	94.7	98.3	95.4	101.5	94.3	90.8	107.6	95.1	104.1	105.4	6680.5	6528.6	6432.4	6769	6677	6579
Q9UKN8	General transcription factor 3C polypeptide 4 OS=Homo sapiens OX=9606 GN=GTF3C4 PE=1 SV=2	24	1	24	25	26	0.04	-0.02	0.04	-0.04	0.04	0.04	0	0.854254	0.98977	0.880107	0.899883	0.812163	0.81992	1	1	1	1	1	1	1	1	98.9	99.3	101.7	102.1	97.3	97.7	101.2	102.3	98.5	94.8	100.2	104	104.9	99.3	100.2	97.7	3142.9	3156.7	3231.6	3245.9	3092.5	3107.2
Q86UX7	Fermitin family homolog 3 OS=Homo sapiens OX=9606 GN=FERMT3 PE=1 SV=1	24	1	24	26	28	-0.01	0.01	0.19	0.03	0.04	-0.02	0.01	0.998651	0.999977	0.0013439	0.905893	0.745614	0.97838	0.999755	1	1	0.572909	1	1	1	1	96.8	98.8	97.4	96.2	99.1	97.5	109	114.1	98.7	101.3	99.4	101.9	96.4	96	97	100.2	6329.4	6466.4	6370.5	6295.8	6485.2	6379.9
Q8WTT2	Nucleolar complex protein 3 homolog OS=Homo sapiens OX=9606 GN=NOC3L PE=1 SV=1	24	1	24	24	24	0.01	-0.02	0.01	-0.04	-0.08	-0.06	0	0.999996	0.999845	1	0.991508	0.749268	0.930347	1	1	1	1	1	1	1	1	102	101	101.3	103.5	99.9	100.3	99.5	104.5	96.4	101.4	97.3	94.7	103.3	92.1	102.9	100.1	6481	6419	6434.8	6573.2	6348.5	6371.4
Q7Z401	C-myc promoter-binding protein OS=Homo sapiens OX=9606 GN=DENND4A PE=1 SV=2	24	1	24	24	24	0.06	0	-0.05	-0.07	-0.07	-0.01	0.02	0.968306	1	0.984487	0.898105	0.923717	1	0.99995	1	1	1	1	1	1	1	101.9	100.1	105.4	104.5	100.8	101.5	96.6	98.6	95.6	96.5	98.6	94.2	108.2	93	102.7	102	3757.8	3690.9	3887.5	3856.1	3718.5	3743.9
P26196	Probable ATP-dependent RNA helicase DDX6 OS=Homo sapiens OX=9606 GN=DDX6 PE=1 SV=2	24	1	24	31	37	-0.01	0.01	-0.05	-0.07	-0.17	0	0.01	0.999995	0.999993	0.963451	0.911637	0.151076	1	0.999988	1	1	1	1	1	1	1	102.1	102.5	99.9	102.8	102.5	104.1	101.9	95.2	95.8	99.7	91.6	90.2	108.7	96.3	101.5	105.2	5139.1	5156.4	5027.7	5175.2	5156.3	5239.2
O43172	U4/U6 small nuclear ribonucleoprotein Prp4 OS=Homo sapiens OX=9606 GN=PRPF4 PE=1 SV=2	24	1	24	26	28	-0.02	-0.02	-0.06	-0.04	-0.06	-0.08	-0.04	0.899002	0.789085	0.0207412	0.102409	0.0216226	0.00213931	0.147728	1	1	1	1	0.668674	1	1	103.8	101.7	101.4	101.9	101.6	101.2	99.1	98.3	98.8	100.7	98.9	98.5	97	96.8	100.9	99.2	6157.4	6030.7	6014.9	6041.8	6027	6001.9
Q8IY81	pre-rRNA 2'-O-ribose RNA methyltransferase FTSJ3 OS=Homo sapiens OX=9606 GN=FTSJ3 PE=1 SV=2	24	1	24	26	31	-0.01	-0.02	0.03	-0.02	-0.01	0	0	0.999794	0.998731	0.950467	0.989005	0.999671	1	1	1	1	1	1	1	1	1	101.7	98.9	100.4	98.4	99.4	98.9	105.6	99.7	99.1	98.1	99.5	99.2	98.2	102.3	101.9	98.7	5872.9	5711.5	5798.8	5682.1	5738.6	5708.3
Q9Y2L5	Trafficking protein particle complex subunit 8 OS=Homo sapiens OX=9606 GN=TRAPPC8 PE=1 SV=2	24	1	24	26	27	0.02	-0.04	0.04	-0.01	0.09	0.02	-0.02	0.994985	0.944034	0.909624	0.999981	0.238794	0.997514	0.997828	1	1	1	1	1	1	1	99.4	98.7	102.3	99	96.8	96.4	103	100.6	99.6	97.1	105	105.8	97.4	103.5	100.1	95.3	4515.4	4485.1	4647.8	4497.5	4398.2	4380.8
Q96T23	Remodeling and spacing factor 1 OS=Homo sapiens OX=9606 GN=RSF1 PE=1 SV=2	24	1	24	26	27	0.03	-0.01	-0.1	-0.04	-0.05	0.06	0.01	0.999727	1	0.735979	0.99428	0.990248	0.94749	0.999999	1	1	1	1	1	1	1	102.1	99.3	101.3	103.6	101	99.6	95.5	93	96.8	98.8	100	95.1	113.1	97.8	103.1	99.9	5122.5	4984.2	5086.3	5201.8	5069.5	4998.7
P78332	RNA-binding protein 6 OS=Homo sapiens OX=9606 GN=RBM6 PE=1 SV=5	24	1	25	25	26	0.05	-0.02	-0.13	0.07	0.06	0.07	0.02	0.992236	0.999993	0.572727	0.943075	0.984231	0.9609	0.999978	1	1	1	1	1	1	1	99.2	98.4	101.6	103.1	97.1	98.2	83.2	97.9	103.6	104.4	101.6	104	99.3	108.1	101.9	98.6	5753.6	5708.5	5891.3	5980.3	5631.1	5697.9
Q86TI2	Dipeptidyl peptidase 9 OS=Homo sapiens OX=9606 GN=DPP9 PE=1 SV=3	24	1	24	27	28	0	0	0.04	0.01	0	-0.02	-0.01	1	0.999944	0.0487911	0.837561	0.999988	0.778844	0.997331	1	1	1	1	1	1	1	100.5	98.7	99.6	99.9	100.2	99.5	103	102.1	100.3	101	99.8	99.9	98.8	98.2	100.1	98.3	6002.5	5896.1	5946.5	5965.6	5984.8	5942.8
Q96T37	RNA-binding protein 15 OS=Homo sapiens OX=9606 GN=RBM15 PE=1 SV=2	24	1	26	27	31	0.07	0.01	0.08	0.05	0.13	0.05	0.03	0.970649	1	0.954561	0.995624	0.666547	0.997335	0.999931	1	1	1	1	1	1	1	96.4	96.3	102.4	100.2	98.5	95.6	105.9	97.7	102.8	96.9	103	108.1	91.3	108.5	99	97.3	4996	4990.8	5303.8	5189.5	5105.5	4951.5
Q9NQW6	Anillin OS=Homo sapiens OX=9606 GN=ANLN PE=1 SV=2	24	1	24	24	24	0.09	-0.03	-0.08	-0.09	-0.18	-0.03	-0.02	0.6569	0.999209	0.792497	0.728829	0.11201	0.999125	0.999675	1	1	1	1	1	1	1	103.9	101.6	109.2	110	99.6	102	97.1	97.3	95.8	97.7	93.3	88.4	107.2	94.7	103.3	98.8	3868.3	3783.3	4068.7	4096.3	3708.5	3800.8
P08559	Pyruvate dehydrogenase E1 component subunit alpha, somatic form, mitochondrial OS=Homo sapiens OX=9606 GN=PDHA1 PE=1 SV=3	24	1	24	32	35	0.01	-0.01	0.11	0.04	0.12	0.02	-0.03	1	1	0.857463	0.999264	0.827904	0.999997	0.999966	1	1	1	1	1	1	1	99.8	95.5	99.2	96.7	97.8	96	107.4	103.8	105.3	96	102.2	110.1	89.9	108.7	97	94.6	7709.2	7374.1	7666	7473.8	7557.9	7413.7
P31146	Coronin-1A OS=Homo sapiens OX=9606 GN=CORO1A PE=1 SV=4	24	1	25	31	45	-0.13	-0.02	-0.12	0.02	-0.17	-0.06	-0.04	0.890598	0.999996	0.923113	0.999998	0.707048	0.997307	0.999884	1	1	1	1	1	1	1	102.8	105.9	93.3	97.9	101.8	103.5	87.4	105.9	99.6	112.3	93.6	92.3	106.6	93.7	97.9	105.4	12747.4	13127.5	11566.3	12146.1	12623.9	12838.1
P19174	1-phosphatidylinositol 4,5-bisphosphate phosphodiesterase gamma-1 OS=Homo sapiens OX=9606 GN=PLCG1 PE=1 SV=1	24	1	24	26	26	0.03	0.04	0.11	0.04	0.12	0.01	0.01	0.965412	0.947872	0.148776	0.935944	0.0897652	0.999979	0.999961	1	1	1	1	1	1	1	97.2	96.5	100.6	97.8	98	100.8	106.1	102.7	101.5	97.6	104.2	106.6	94.5	100.7	98.6	96.6	3715.4	3686.9	3843.1	3736.9	3743.1	3852.7
O75044	SLIT-ROBO Rho GTPase-activating protein 2 OS=Homo sapiens OX=9606 GN=SRGAP2 PE=1 SV=3	24	1	24	29	30	0.08	-0.02	0.01	-0.02	0.12	0.06	0.04	0.404528	0.999629	0.999945	0.996613	0.104214	0.74651	0.961239	1	1	1	1	1	1	1	99	96.3	103.7	102.9	96.4	96.7	100.9	96.1	97.1	95.1	105.4	107	103.5	99.7	103.5	96.8	4208.7	4095.1	4408.6	4375.3	4100.8	4109.5
O15381	Nuclear valosin-containing protein-like OS=Homo sapiens OX=9606 GN=NVL PE=1 SV=1	24	1	24	26	27	0.01	-0.02	0.03	-0.04	0.03	0.03	-0.02	0.999848	0.983841	0.706792	0.503872	0.860678	0.827863	0.989366	1	1	1	1	1	1	1	98.5	101.1	100.6	100.1	99.2	98.1	100.2	104	97.2	97	102.3	100.9	100.8	102.6	99.5	98	3665.4	3758.6	3740.7	3722.2	3689.7	3649.9
O43615	Mitochondrial import inner membrane translocase subunit TIM44 OS=Homo sapiens OX=9606 GN=TIMM44 PE=1 SV=2	24	1	24	25	30	0.02	0	0.02	0.02	0.03	-0.02	0.01	0.999741	1	0.999806	0.998669	0.979745	0.997289	0.999989	1	1	1	1	1	1	1	101.4	97.3	101.7	99.2	99.3	99.6	101	99.8	104	97.7	100.3	103	94.7	100.9	100.1	100	9527.1	9142.6	9557.2	9322.5	9330.7	9357.7
Q9UIQ6	Leucyl-cystinyl aminopeptidase OS=Homo sapiens OX=9606 GN=LNPEP PE=1 SV=3	24	1	24	27	29	0.06	0.03	0.18	0.1	0.22	0.12	0.06	0.926327	0.999137	0.0991732	0.532569	0.0390787	0.39745	0.94374	1	1	1	1	0.818046	1	1	94.6	92.4	98.2	96.7	95.7	94.8	110.3	101.5	100.5	100.4	106.1	111.2	96.8	106.5	99.2	95.2	3972	3878.8	4124	4059.5	4017.9	3980.2
Q9P253	Vacuolar protein sorting-associated protein 18 homolog OS=Homo sapiens OX=9606 GN=VPS18 PE=1 SV=2	24	1	24	27	29	0.05	-0.02	0.06	0	0.09	0.01	0	0.465948	0.980129	0.316039	0.999997	0.0426361	0.999987	0.999999	1	1	1	1	0.859475	1	1	98.5	98.3	102.3	101.1	96.9	97.2	103.8	100.8	99.7	96.5	103.5	106.2	98.7	99	100.4	97.1	4175.2	4164.2	4334	4285.5	4107.5	4119.2
Q5JTV8	Torsin-1A-interacting protein 1 OS=Homo sapiens OX=9606 GN=TOR1AIP1 PE=1 SV=2	24	1	25	33	37	0	0.04	-0.05	0	-0.06	0.02	0.03	1	0.995926	0.9719	1	0.920576	0.999946	0.99874	1	1	1	1	1	1	1	100.1	100.4	98.5	101.5	104.9	100.6	96.7	96.8	96.8	104.1	99.4	92.5	106.5	96.7	101.8	102.7	5386.1	5402.1	5299.8	5464.9	5648.4	5414.1
Q15057	Arf-GAP with coiled-coil, ANK repeat and PH domain-containing protein 2 OS=Homo sapiens OX=9606 GN=ACAP2 PE=1 SV=3	24	1	24	28	28	0.03	0.01	0	-0.02	0	0	0.03	0.939859	0.999987	1	0.993954	1	1	0.959954	1	1	1	1	1	1	1	100.4	98.7	104.8	99.1	100.7	99.6	99.5	100.1	98.9	97.1	100.4	98.4	102.3	96.6	101.3	102.2	4347.1	4271.1	4539	4292.4	4357.9	4311.8
O00411	DNA-directed RNA polymerase, mitochondrial OS=Homo sapiens OX=9606 GN=POLRMT PE=1 SV=2	24	1	24	27	27	0.01	-0.04	-0.04	-0.04	-0.03	0	-0.06	0.99946	0.827445	0.811231	0.75881	0.889696	1	0.406857	1	1	1	1	1	1	1	101.9	101.4	103.1	101.9	99.5	98.8	99.3	98.9	102	95.9	99.9	98.9	100.3	102.8	98.1	97.3	4717.2	4696.6	4774.7	4719	4609.4	4572.6
P55084	Trifunctional enzyme subunit beta, mitochondrial OS=Homo sapiens OX=9606 GN=HADHB PE=1 SV=3	24	1	24	31	34	-0.07	-0.04	-0.14	-0.05	-0.14	-0.11	-0.05	0.311431	0.798787	0.0128907	0.58348	0.012934	0.038739	0.586335	1	1	1	1	0.616267	1	1	106.6	103.9	100.9	100	102.2	102.5	95.9	95.5	102.7	100.4	97.2	94.2	98.8	95.9	99.1	104.1	9979	9730	9443.7	9362.3	9572.8	9595.4
O60832	H/ACA ribonucleoprotein complex subunit DKC1 OS=Homo sapiens OX=9606 GN=DKC1 PE=1 SV=3	24	1	24	25	25	-0.09	-0.01	0.18	0.09	0.09	0.01	-0.03	0.970155	1	0.525173	0.970966	0.959288	1	0.999938	1	1	1	1	1	1	1	98.1	97.3	92	92.1	96.5	97	112	109.8	105.3	102.1	99.5	108.9	87.9	110.2	93.1	98.1	6765.9	6705.6	6340.6	6348.5	6653.3	6686.1
P78316	Nucleolar protein 14 OS=Homo sapiens OX=9606 GN=NOP14 PE=1 SV=3	24	1	24	25	26	0.01	-0.05	-0.06	-0.02	-0.01	-0.09	-0.05	1	0.97738	0.950012	0.999679	0.999999	0.644904	0.957734	1	1	1	1	1	1	1	101	103.8	103	102.6	99.2	99	100.1	97	102.4	99.1	102.5	100.9	91	101.2	102.8	94.6	5271.6	5419.6	5377.1	5356.6	5176.5	5167.2
Q13206	Probable ATP-dependent RNA helicase DDX10 OS=Homo sapiens OX=9606 GN=DDX10 PE=1 SV=2	24	1	24	28	30	0.05	-0.02	0.02	-0.05	0.07	0.02	0.03	0.472217	0.976218	0.988067	0.586398	0.263879	0.990644	0.948514	1	1	1	1	1	1	1	99.8	98.2	104.7	100.8	97	97.7	102.3	98.4	95.3	96.1	101.8	105.5	100.9	99.7	101.5	100.2	6008.7	5912.1	6308.1	6070	5843.8	5886.5
P50416	Carnitine O-palmitoyltransferase 1, liver isoform OS=Homo sapiens OX=9606 GN=CPT1A PE=1 SV=2	24	1	24	25	27	0.02	-0.01	-0.06	0	0.05	0.01	0.01	0.999997	1	0.978077	1	0.990539	1	0.999999	1	1	1	1	1	1	1	100.3	99	100.4	101.1	99.7	98.9	103	88.5	102	97.7	100.3	106.7	96.2	104.9	99.5	101.6	5561.1	5489.1	5563.2	5603.6	5524.3	5483.2
Q86UE4	Protein LYRIC OS=Homo sapiens OX=9606 GN=MTDH PE=1 SV=2	24	1	24	28	32	0.01	-0.01	-0.03	-0.05	-0.21	-0.15	0.01	1	1	0.999999	0.999911	0.706404	0.912392	1	1	1	1	1	1	1	1	104.2	102.6	104.2	104.6	101.8	103.2	100.6	102.6	95.6	104.8	94.4	84.2	108.6	79.6	108.8	100.1	4245.9	4180.5	4244	4263.9	4147.2	4206.7
O00541	Pescadillo homolog OS=Homo sapiens OX=9606 GN=PES1 PE=1 SV=1	24	1	24	25	28	-0.02	-0.03	0.05	-0.02	-0.05	-0.01	-0.03	0.990391	0.875685	0.348006	0.962065	0.235947	0.999992	0.749911	1	1	1	1	1	1	1	99.8	102	99.2	100.5	97.8	100.4	104.1	104.4	97.7	101.4	97.8	96.6	100.3	100.8	99	98.5	5649.3	5771.9	5613.8	5688.1	5535.4	5686
Q9H0H5	Rac GTPase-activating protein 1 OS=Homo sapiens OX=9606 GN=RACGAP1 PE=1 SV=1	24	1	24	26	27	0.03	0	-0.08	-0.04	-0.18	-0.03	-0.03	0.993015	1	0.646388	0.984095	0.0500322	0.990259	0.997958	1	1	1	1	0.9028	1	1	100.7	104.9	105.8	104.5	101.6	103.5	97.7	96.7	98.1	102.1	92	89.6	105.6	95.3	102.3	99.5	4988.1	5192.3	5240.1	5173	5033	5124.1
Q99543	DnaJ homolog subfamily C member 2 OS=Homo sapiens OX=9606 GN=DNAJC2 PE=1 SV=4	24	1	24	26	26	0	-0.03	-0.09	-0.06	0.01	-0.02	-0.02	1	0.957911	0.0742765	0.333449	0.999023	0.991783	0.996908	1	1	1	1	1	1	1	103.7	99.8	101.4	102.5	101.4	98.5	96.7	93.9	97.4	97.3	102.5	102.9	102.6	98.2	100.4	100.8	5998.6	5774.2	5863.6	5928	5862.6	5695.4
P34897	Serine hydroxymethyltransferase, mitochondrial OS=Homo sapiens OX=9606 GN=SHMT2 PE=1 SV=3	24	1	25	34	55	-0.03	0.02	0.08	0.03	0.1	-0.01	-0.02	0.998912	0.999977	0.876422	0.999746	0.717422	1	0.999992	1	1	1	1	1	1	1	98.7	98.3	99.5	93.1	100.3	99.2	105.2	103	103.2	97.5	103.9	107.4	91.4	104.8	95.9	98.9	8639.7	8603.5	8712.6	8149.7	8779.8	8683.8
Q9Y2L1	Exosome complex exonuclease RRP44 OS=Homo sapiens OX=9606 GN=DIS3 PE=1 SV=2	23	1	23	25	26	0.04	-0.02	0.06	-0.01	0.04	0.01	0	0.54005	0.940842	0.152743	0.998758	0.544669	0.998584	0.999998	1	1	1	1	1	1	1	99.2	98.7	101.9	101.4	97.5	97.5	103.2	103	100	96.5	100.3	103	100.3	99.1	100.6	97.9	4405.3	4384.5	4524.8	4501.8	4329.4	4332.2
Q9HBR0	Putative sodium-coupled neutral amino acid transporter 10 OS=Homo sapiens OX=9606 GN=SLC38A10 PE=1 SV=2	23	1	23	26	27	0.04	0	-0.03	-0.06	0	-0.05	0.02	0.979557	1	0.993605	0.869671	1	0.923672	0.999947	1	1	1	1	1	1	1	102.6	98.9	102.4	104.8	102.2	98.9	102.6	94.6	98.8	94.6	99.7	101.9	94.6	99.8	103.3	100.3	3755.2	3620.3	3746.2	3834.1	3740.2	3620.4
Q5T5P2	Sickle tail protein homolog OS=Homo sapiens OX=9606 GN=KIAA1217 PE=1 SV=2	23	1	23	24	24	0.06	0.02	0.07	0.09	0.21	0.08	0.03	0.865293	0.999148	0.683497	0.520022	0.0158102	0.597083	0.987814	1	1	1	1	0.655537	1	1	95.7	94.7	101.3	96.7	94.6	98.7	103.6	96.7	101.8	100.2	110.7	108.9	97.8	103.4	99.1	95.9	2728.1	2698.3	2886.6	2755.5	2696.2	2813.5
P48147	Prolyl endopeptidase OS=Homo sapiens OX=9606 GN=PREP PE=1 SV=2	23	1	23	25	29	0	0.04	0.19	0.09	0.19	0.06	0.03	1	0.999434	0.374121	0.931181	0.407314	0.995683	0.999772	1	1	1	1	1	1	1	95	94.4	94.9	94.4	97.8	97	111.4	105.4	103.9	98.3	103.9	111.9	89	108.9	97.6	96.4	5505	5468.9	5500.6	5466.8	5664.6	5618
Q15306	Interferon regulatory factor 4 OS=Homo sapiens OX=9606 GN=IRF4 PE=1 SV=1	23	1	23	32	33	-0.03	-0.05	-0.05	-0.04	0.04	-0.01	0	0.950551	0.606678	0.478146	0.790219	0.825476	0.999945	1	1	1	1	1	1	1	1	100.4	101.9	99.5	99.1	96.5	99.4	99.1	95.9	98.1	99	103.9	103.5	101.5	99.7	98.8	103.7	5360.2	5438.5	5312	5288.3	5148.4	5304.7
Q9H1A4	Anaphase-promoting complex subunit 1 OS=Homo sapiens OX=9606 GN=ANAPC1 PE=1 SV=1	23	1	23	25	27	0.05	0	0.1	0.05	0.13	0.1	-0.01	0.970839	1	0.524355	0.961457	0.23427	0.492179	0.999999	1	1	1	1	1	1	1	95	97.8	100.6	98.4	96.2	96.4	108.1	98.3	102.7	96.8	103.9	107.4	100.7	106	96.4	95.3	2833.6	2916.4	2998.7	2934.7	2867.7	2873.7
Q9UPN4	Centrosomal protein of 131 kDa OS=Homo sapiens OX=9606 GN=CEP131 PE=1 SV=3	23	1	23	24	25	0.09	0.06	0.08	0.05	0.18	0.1	0.06	0.846469	0.965517	0.88592	0.99236	0.213387	0.793825	0.980281	1	1	1	1	1	1	1	95	94.2	101.1	100.3	99.1	98.7	104.7	96	100.2	95.5	103.9	111.3	94.7	108.2	99.5	97.4	3098.1	3070.7	3294.9	3271	3230.3	3218.8
Q9UG63	ATP-binding cassette sub-family F member 2 OS=Homo sapiens OX=9606 GN=ABCF2 PE=1 SV=2	23	1	23	29	38	0.03	0	-0.01	-0.06	-0.13	-0.04	-0.01	0.996581	1	0.999981	0.925156	0.221353	0.990675	1	1	1	1	1	1	1	1	103.3	100.4	104.4	103.6	101.4	102.2	99.9	101.8	97.6	98.4	93.8	91.8	105.7	93.2	101.2	101.4	8459	8219.8	8553.7	8484.7	8305	8374.5
Q9NXF1	Testis-expressed protein 10 OS=Homo sapiens OX=9606 GN=TEX10 PE=1 SV=2	23	1	23	26	29	0.04	-0.01	0	-0.08	-0.01	-0.04	-0.03	0.630511	0.999962	0.999998	0.0667175	0.999921	0.690907	0.904113	1	1	1	1	1	1	1	98.8	103.1	104.1	103.4	101	100	102.4	100.2	95.3	95.7	99.8	101.1	100	96.9	99.3	98.9	3972.8	4145.6	4184.7	4155.9	4059.3	4018.4
Q01518	Adenylyl cyclase-associated protein 1 OS=Homo sapiens OX=9606 GN=CAP1 PE=1 SV=5	23	1	25	35	47	-0.03	0.04	0.06	0.09	0.02	-0.01	0.01	0.986403	0.908778	0.626568	0.217138	0.996798	0.999986	0.999772	1	1	1	1	1	1	1	98.1	98.7	96.7	96.4	101.8	100.3	102.7	102.2	101.7	107.8	101	98.6	95	100.6	100.4	98.2	7702.9	7749.7	7596	7575.8	7995.1	7880.7
Q9Y5L0	Transportin-3 OS=Homo sapiens OX=9606 GN=TNPO3 PE=1 SV=3	23	1	23	26	31	0.01	-0.01	0.08	0.01	0.08	0.03	-0.01	1	0.999997	0.664412	0.999981	0.740542	0.997853	1	1	1	1	1	1	1	1	97.9	98.8	97.2	100.5	97.1	98.2	103.7	104.6	101.8	96.7	99.8	107.5	96	104.7	97.4	98.2	5823.3	5876.8	5784.7	5978.1	5775.5	5840.1
P42694	Probable helicase with zinc finger domain OS=Homo sapiens OX=9606 GN=HELZ PE=1 SV=2	23	1	23	25	26	0.07	0.03	0.08	0.04	0.14	0.09	0.03	0.724492	0.991472	0.52975	0.981654	0.0999597	0.480092	0.996802	1	1	1	1	1	1	1	97.7	94.1	102.2	98.9	97.7	98.3	102	101.2	100.5	96.2	105.6	106.1	98	106	100.3	95.1	3387.7	3262.8	3544	3429.6	3388.3	3408.5
Q9Y3T9	Nucleolar complex protein 2 homolog OS=Homo sapiens OX=9606 GN=NOC2L PE=1 SV=4	23	1	23	25	28	0	0.01	0.03	0.02	0.05	0	0.01	1	0.999975	0.996073	0.998946	0.946818	1	1	1	1	1	1	1	1	1	98.3	99.6	100	97.8	98.8	100.9	105.5	96.6	100.6	100.5	101.3	103.2	95.2	102.8	99.1	99.7	5784.3	5862.5	5886.5	5755.9	5816.9	5938.3
Q96G03	Phosphoglucomutase-2 OS=Homo sapiens OX=9606 GN=PGM2 PE=1 SV=4	23	1	24	27	30	0	0.01	0.08	0.04	0.04	0.01	0.01	1	0.998491	0.0692264	0.712176	0.705479	0.999851	0.999503	1	1	1	1	1	1	1	99.5	97.2	98.1	98.1	98.8	99.7	103.7	104.8	99.4	102.5	100.6	101.3	100.8	97.2	100.6	97.6	6954.7	6795	6854.1	6859.7	6903.6	6968.2
Q9H6Z4	Ran-binding protein 3 OS=Homo sapiens OX=9606 GN=RANBP3 PE=1 SV=1	23	1	23	26	30	0.01	0.07	-0.09	0.01	-0.04	-0.02	0	1	0.939459	0.86838	0.999999	0.996395	0.999911	1	1	1	1	1	1	1	1	99.8	101.1	100.4	101.2	106.9	104.3	100.5	89	97.2	105.4	97.6	97.4	104.1	93.7	100.5	100.9	3871	3920.8	3893.8	3925.4	4147.6	4044.3
O75330	Hyaluronan mediated motility receptor OS=Homo sapiens OX=9606 GN=HMMR PE=1 SV=2	23	1	23	24	25	0.02	-0.01	0	0	-0.07	0.05	0	0.96472	0.999734	0.999998	0.999998	0.0613294	0.239176	1	1	1	1	1	0.951447	1	1	101	99	101.8	100.6	98.4	100.5	101.2	99.3	101.1	99.3	95.3	95.4	104.5	102.3	101.1	99.1	3623.9	3553.9	3652.6	3612.9	3532.5	3607.3
O60231	Pre-mRNA-splicing factor ATP-dependent RNA helicase DHX16 OS=Homo sapiens OX=9606 GN=DHX16 PE=1 SV=2	23	1	24	26	27	0.01	0	0.02	0	0.04	0.01	-0.03	0.999963	1	0.998495	1	0.830071	0.999993	0.984457	1	1	1	1	1	1	1	99.6	99.6	101.5	98.9	98	101.1	103.1	98.4	101.3	97.6	100.8	104.3	99	101.2	98.3	97.4	4842.9	4842.3	4938.9	4811.4	4764.8	4915.3
Q9HCS7	Pre-mRNA-splicing factor SYF1 OS=Homo sapiens OX=9606 GN=XAB2 PE=1 SV=2	23	1	23	24	25	0.01	-0.05	-0.08	-0.1	-0.13	-0.04	-0.07	0.999986	0.551418	0.192698	0.0732602	0.0213183	0.792946	0.282538	1	1	1	1	0.668674	1	1	103.8	104.4	104.3	105	98.8	101.7	99.1	97.8	95.7	98.4	93.8	96.7	104	98.4	98.6	99.5	4795.4	4822.9	4818.3	4851.4	4565.8	4697.2
P50395	Rab GDP dissociation inhibitor beta OS=Homo sapiens OX=9606 GN=GDI2 PE=1 SV=2	23	1	30	43	53	-0.03	0.04	-0.1	0.05	-0.09	-0.02	0.04	0.999856	0.998551	0.85031	0.995786	0.895957	0.999945	0.998546	1	1	1	1	1	1	1	100.3	101.4	98.1	99.7	102.6	104.9	93.7	94.6	99.2	109.6	96	93.4	107.9	91.1	102.6	104.9	6998.4	7069.6	6842	6951.6	7157.8	7313.8
P49411	Elongation factor Tu, mitochondrial OS=Homo sapiens OX=9606 GN=TUFM PE=1 SV=2	23	1	23	31	45	-0.05	0.02	-0.02	-0.05	-0.05	-0.06	-0.03	0.924797	0.999355	0.999837	0.860823	0.922273	0.765506	0.990869	1	1	1	1	1	1	1	103	101.1	99	98.6	104.3	102.6	96.7	105.3	100.1	96.5	97.9	99.7	98.1	97.3	97.2	102.6	9660.8	9486.3	9289.7	9249.5	9787.6	9624.5
P25098	Beta-adrenergic receptor kinase 1 OS=Homo sapiens OX=9606 GN=GRK2 PE=1 SV=2	23	1	23	24	28	0.01	0.03	0.1	0.03	0.05	0.01	-0.03	1	0.996111	0.620379	0.998837	0.957048	0.999984	0.997229	1	1	1	1	1	1	1	99.5	96.9	100.6	96.9	101.6	99.6	105.6	104.4	103.9	96.5	100.2	103.7	93.9	104.8	96.7	95.2	6182.1	6025	6252.8	6025.6	6316.4	6188.9
Q14166	Tubulin--tyrosine ligase-like protein 12 OS=Homo sapiens OX=9606 GN=TTLL12 PE=1 SV=2	23	1	23	30	34	0.02	0.02	0.08	0.07	0.16	-0.01	-0.02	0.999999	0.999999	0.941719	0.971139	0.487583	1	0.999998	1	1	1	1	1	1	1	97	97.3	98.7	97.5	100.4	96	104.2	101.6	104.3	100	106.3	110.7	87.6	106.3	97.7	94.4	5557.6	5574.8	5659.9	5589.6	5753.8	5500.2
Q9BSJ2	Gamma-tubulin complex component 2 OS=Homo sapiens OX=9606 GN=TUBGCP2 PE=1 SV=2	23	1	23	23	25	0.05	0.04	0.1	0.07	0.15	0.06	0	0.974985	0.997175	0.686645	0.881517	0.274638	0.955432	1	1	1	1	1	1	1	1	97.5	94.4	101.8	97.2	98.2	98.4	106.8	98.6	104.7	97.3	106.4	106.3	95.5	104.5	98.3	94.1	3721.1	3600.8	3885.3	3708.9	3747.5	3756.8
P22626	Heterogeneous nuclear ribonucleoproteins A2/B1 OS=Homo sapiens OX=9606 GN=HNRNPA2B1 PE=1 SV=2	23	1	26	42	127	-0.04	-0.02	-0.11	0.03	0.08	-0.07	-0.06	0.998851	0.999989	0.83413	0.999942	0.95944	0.980156	0.990832	1	1	1	1	1	1	1	99.7	103.6	97.3	99.9	100.5	99.8	95.7	92.2	102.5	104.7	106.1	109.1	87.5	106.9	100.9	93.9	17173.3	17853.7	16765.1	17212.3	17310.5	17189.8
P46060	Ran GTPase-activating protein 1 OS=Homo sapiens OX=9606 GN=RANGAP1 PE=1 SV=1	23	1	23	25	27	-0.03	-0.03	-0.18	-0.03	-0.06	-0.03	-0.05	0.976955	0.971297	0.00816932	0.961857	0.640322	0.955189	0.787405	1	1	1	1	1	1	1	103.7	103.4	100.4	102.6	101.7	101.1	87.8	95.5	102.3	100.2	99.2	99.7	100.6	101.7	100.6	99.6	6316.8	6300.2	6113.9	6249.4	6195.1	6156.6
P39023	60S ribosomal protein L3 OS=Homo sapiens OX=9606 GN=RPL3 PE=1 SV=2	23	1	26	31	45	-0.08	0.02	0.04	0.12	0	-0.03	0	0.920558	0.999943	0.997514	0.696954	1	0.999734	1	1	1	1	1	1	1	1	97.9	100.6	93.8	93.9	100.9	100.9	103.9	100.5	107.7	107.5	97.4	101.7	89	106.3	97.2	100.8	12226.7	12557.8	11708.1	11727.5	12593.7	12594.8
Q9H3S1	Semaphorin-4A OS=Homo sapiens OX=9606 GN=SEMA4A PE=1 SV=2	23	1	23	33	51	-0.03	0.05	0.04	0.07	0.03	0	0	0.998256	0.984248	0.994465	0.927515	0.999744	1	1	1	1	1	1	1	1	1	97.1	100.2	95.5	97.1	103.2	101	105.7	97.5	101.9	104.9	98.8	101.9	92.3	105.3	99.1	98.6	7988.1	8244.8	7857.8	7990.2	8497.6	8310.2
P11171	Protein 4.1 OS=Homo sapiens OX=9606 GN=EPB41 PE=1 SV=4	23	1	25	28	32	0	0.07	-0.03	0.01	-0.07	-0.06	0.02	1	0.483281	0.983321	0.999997	0.498617	0.684021	0.995264	1	1	1	1	1	1	1	100.3	100.6	99.9	100.4	106.4	104.3	96.8	100.2	97.6	104.4	96	95.7	98.9	94.4	101.7	102.4	6100.6	6116.9	6076.3	6105.4	6471.7	6345.2
Q8TCG1	Protein CIP2A OS=Homo sapiens OX=9606 GN=CIP2A PE=1 SV=2	23	1	23	23	26	0.04	-0.03	0.04	0.02	0.07	0.05	-0.02	0.964572	0.997465	0.988607	0.998978	0.812309	0.953273	0.999552	1	1	1	1	1	1	1	100.8	96.2	102.1	101.1	96.4	96.8	104.7	97.4	103.8	96.6	100.7	105.6	100.7	102.8	97.9	96.3	5557.8	5304.2	5626.8	5573.4	5313.5	5338.3
O94925	Glutaminase kidney isoform, mitochondrial OS=Homo sapiens OX=9606 GN=GLS PE=1 SV=1	23	1	24	33	40	0.03	-0.02	-0.08	0	-0.02	-0.02	0	0.870338	0.989029	0.0449579	1	0.953938	0.980119	1	1	1	1	1	1	1	1	100.9	101	104.3	101.5	100.3	99.3	95.4	95.1	101.8	100.6	99.9	99.1	101.9	97.6	99.7	101.7	7139.8	7151.7	7381.5	7184.4	7102.4	7027.9
Q2M389	WASH complex subunit 4 OS=Homo sapiens OX=9606 GN=WASHC4 PE=1 SV=2	23	1	23	24	25	0.03	0.01	0.07	0.02	0.06	0.01	0	0.992858	0.999998	0.712951	0.999279	0.790147	1	1	1	1	1	1	1	1	1	100.3	96.4	101.7	99.1	99.4	98.4	104.3	101.8	102	97.6	100.8	104.5	94.7	102.9	97.8	98.2	4986.3	4792.9	5058.4	4926.2	4941.9	4892.3
Q8NB90	ATPase family protein 2 homolog OS=Homo sapiens OX=9606 GN=SPATA5 PE=1 SV=3	23	1	23	27	32	0.03	0.01	0.06	0.01	0.04	0.02	0.02	0.856122	0.999718	0.327931	0.999742	0.804555	0.993474	0.976747	1	1	1	1	1	1	1	98.9	97.9	101.9	99.3	99	99.2	104.2	100.9	100.8	97.3	101.2	100.5	98.9	100.2	101.7	98.1	6409.2	6343.9	6608.7	6439.6	6417.5	6429.2
Q14157	Ubiquitin-associated protein 2-like OS=Homo sapiens OX=9606 GN=UBAP2L PE=1 SV=2	23	1	23	43	56	0.05	0.06	0.03	0.12	0	0.02	0.06	0.981392	0.940269	0.998893	0.472357	1	0.999977	0.941185	1	1	1	1	1	1	1	96.6	97.6	99.3	101.4	102.1	100.4	101.1	97.2	100.6	110	102.5	92.4	97.7	98.7	103.3	99.1	7040.9	7109.5	7236.3	7385.9	7435.4	7313.2
Q8TAT6	Nuclear protein localization protein 4 homolog OS=Homo sapiens OX=9606 GN=NPLOC4 PE=1 SV=3	23	1	23	27	29	0.02	0.01	0.14	0.09	0.17	0.06	0.03	0.999609	1	0.247328	0.66887	0.120447	0.90968	0.998716	1	1	1	1	1	1	1	96.9	94	97	97.1	96.4	95.6	107.6	102.8	103	100.2	106.6	108.2	93.6	106.2	98.8	96	5696.2	5525.5	5702.3	5703.7	5663.7	5618.4
Q6PI48	Aspartate--tRNA ligase, mitochondrial OS=Homo sapiens OX=9606 GN=DARS2 PE=1 SV=1	23	1	23	27	29	0.04	0.02	0.05	0	0.01	-0.04	-0.01	0.614673	0.986729	0.371425	1	0.999982	0.762829	0.998711	1	1	1	1	1	1	1	100.7	98	103.5	101.2	101.4	100	102.8	103.6	101.2	97.2	99.6	100	98.4	95.5	98.4	98.6	5301.4	5157.6	5448.3	5323.4	5334.8	5261.1
Q86UK7	E3 ubiquitin-protein ligase ZNF598 OS=Homo sapiens OX=9606 GN=ZNF598 PE=1 SV=1	23	1	23	26	26	0.06	-0.02	0.02	-0.02	0.03	0.08	0.02	0.77609	0.999492	0.999159	0.998168	0.98562	0.514046	0.996678	1	1	1	1	1	1	1	99.3	97.6	102.9	102.2	96.5	97.9	98.4	101.3	98	95.9	99.9	101.5	109	99.2	101.5	98.9	3231	3175.3	3348.8	3326.3	3138.4	3186.5
P55160	Nck-associated protein 1-like OS=Homo sapiens OX=9606 GN=NCKAP1L PE=1 SV=3	23	1	23	25	27	0	0.03	0.08	0.03	0.01	-0.01	0.01	0.999982	0.693314	0.0130961	0.596174	0.976072	0.99981	0.977411	1	1	1	1	1	1	1	99.4	97.8	99.5	98.3	101	99.8	103.4	104.7	100.1	101.1	98.2	101	98.8	97.6	99.3	99.9	5751.2	5659.4	5758.1	5687.1	5843.1	5773
O43390	Heterogeneous nuclear ribonucleoprotein R OS=Homo sapiens OX=9606 GN=HNRNPR PE=1 SV=1	23	1	33	41	50	-0.03	0	-0.03	-0.02	-0.18	-0.1	0.03	0.997946	1	0.998862	0.999968	0.0891837	0.594498	0.99808	1	1	1	1	1	1	1	102.4	103	100.7	100.3	103.5	102.5	96.5	105.1	98.9	104.2	93.1	87.9	99.9	92.2	103.1	106.8	7500.4	7539.9	7372.3	7347.9	7579.4	7503.4
P04040	Catalase OS=Homo sapiens OX=9606 GN=CAT PE=1 SV=3	23	1	23	24	29	0.04	0.02	0.02	0.01	0.1	0.05	0.03	0.692879	0.986998	0.985313	0.999944	0.0511389	0.557916	0.908947	1	1	1	1	0.9028	1	1	98.2	97.2	100.9	100.3	100	98.2	100.9	97.3	96.5	100	102.5	106.6	100.9	101.1	99.2	100.3	5360.6	5308.4	5507.3	5476.8	5459.3	5360.3
Q12788	Transducin beta-like protein 3 OS=Homo sapiens OX=9606 GN=TBL3 PE=1 SV=2	23	1	23	25	25	0.04	0.01	0.14	0.05	0.13	0.04	0.01	0.918069	0.999845	0.0618913	0.889188	0.0929882	0.96347	0.999997	1	1	1	1	1	1	1	95.2	97.5	101.4	97.3	97.3	97.3	109.9	102.7	97.9	101.2	103.4	107.3	97.3	100.4	97.8	96	4001.8	4099.5	4261	4091.1	4091.8	4092
Q9NXV6	CDKN2A-interacting protein OS=Homo sapiens OX=9606 GN=CDKN2AIP PE=1 SV=3	23	1	23	29	34	0.04	-0.01	-0.09	-0.12	-0.15	-0.06	0	0.999736	1	0.959135	0.858824	0.68895	0.996439	1	1	1	1	1	1	1	1	104	102.8	104.7	107.7	98.9	106.3	94	100	90.2	100	95.9	89.9	109.4	90	102.6	103.6	4764.5	4710	4797.6	4937.2	4531.9	4872.2
Q8N8A2	Serine/threonine-protein phosphatase 6 regulatory ankyrin repeat subunit B OS=Homo sapiens OX=9606 GN=ANKRD44 PE=1 SV=3	23	1	26	31	32	0.05	0.02	0.02	-0.04	0.02	-0.03	0.01	0.0572008	0.709151	0.923453	0.17557	0.773691	0.438092	0.993583	1	1	1	1	1	1	1	99.8	99.2	103.6	102.9	101.2	101	99.4	101.9	97.2	96.3	101.9	100.1	97.8	97.2	101.1	99.4	4084.8	4059.2	4239.1	4209.2	4141.8	4132.1
P38606	V-type proton ATPase catalytic subunit A OS=Homo sapiens OX=9606 GN=ATP6V1A PE=1 SV=2	23	1	23	30	33	-0.04	0.06	0.1	0.12	0.12	0.03	0	0.998423	0.991942	0.896958	0.785908	0.802533	0.999829	1	1	1	1	1	1	1	1	96.1	97.2	93.2	94.2	101.1	100.2	104.7	102.1	106	103.9	101.7	107.9	89.1	109.6	96.6	96.6	8862	8962	8591.2	8688	9324.1	9242
P52789	Hexokinase-2 OS=Homo sapiens OX=9606 GN=HK2 PE=1 SV=2	23	1	26	28	30	0.02	0	0.12	0.07	0.18	0.07	-0.04	0.999994	1	0.890344	0.990845	0.571801	0.993207	0.999828	1	1	1	1	1	1	1	96.8	95.4	100.5	95	96.4	95.9	109.2	100	105.7	96.7	106.9	111.5	90.3	112.6	94.9	92.3	4147.3	4087.5	4305.2	4068	4131.8	4108.1
Q9UHD2	Serine/threonine-protein kinase TBK1 OS=Homo sapiens OX=9606 GN=TBK1 PE=1 SV=1	23	1	24	26	26	0.01	0.01	0.04	-0.01	0.02	-0.01	0	0.998039	0.999623	0.482632	0.998838	0.969853	0.998958	1	1	1	1	1	1	1	1	99.1	99.7	101.5	99.1	99.8	100.4	103.9	101.2	100.3	97	100	101.6	97.5	99.8	100.2	98.8	4509.7	4537.1	4615.4	4509.7	4539.5	4567.1
Q8TDY2	RB1-inducible coiled-coil protein 1 OS=Homo sapiens OX=9606 GN=RB1CC1 PE=1 SV=3	23	1	23	24	24	0.05	0	0.05	0.02	0.15	0.06	0.02	0.912823	1	0.885673	0.998828	0.0652198	0.781375	0.99952	1	1	1	1	0.955137	1	1	96.1	97.6	101.3	99	98.3	95.8	103.4	97.5	102.2	94.6	107.2	108.4	98.8	103.5	97.5	98.8	2718	2760.8	2867.6	2802.2	2782.3	2710.5
Q9ULT8	E3 ubiquitin-protein ligase HECTD1 OS=Homo sapiens OX=9606 GN=HECTD1 PE=1 SV=3	23	1	23	25	25	0.08	0	0.05	-0.03	0.06	0.03	0.05	0.680164	1	0.936676	0.998605	0.889371	0.997666	0.960897	1	1	1	1	1	1	1	98.7	96.9	106.4	101	97.4	98.3	104.9	98.3	99.5	92.5	99.9	104.3	98.6	101	104.2	98.2	2938.4	2883.7	3167.4	3006.2	2899.3	2925.4
Q14684	Ribosomal RNA processing protein 1 homolog B OS=Homo sapiens OX=9606 GN=RRP1B PE=1 SV=3	23	1	23	25	26	-0.01	-0.03	-0.01	-0.02	-0.02	0.03	-0.01	0.999998	0.996941	0.999989	0.997907	0.999601	0.994578	0.999993	1	1	1	1	1	1	1	100.5	100.7	99.2	100.8	97.9	99.8	104.5	95.3	100.8	97.1	97.4	101.2	101.9	103.1	99.8	100	5594	5604.4	5522.6	5611.8	5448.2	5556.8
Q9H501	ESF1 homolog OS=Homo sapiens OX=9606 GN=ESF1 PE=1 SV=1	23	1	23	24	27	0.06	0.01	-0.03	0	0	0.02	0.03	0.958312	1	0.999509	1	1	0.99988	0.999755	1	1	1	1	1	1	1	100	98.4	104.3	102.8	101	98.8	98.2	96.3	96.3	101.7	103.4	94.8	107	95	103.7	98.4	5011.3	4934	5227.5	5153.7	5060.4	4949.8
Q6NUQ4	Transmembrane protein 214 OS=Homo sapiens OX=9606 GN=TMEM214 PE=1 SV=2	23	1	23	27	28	0.01	-0.01	0.04	0.04	0.07	0.05	0.01	1	1	0.999407	0.999082	0.988708	0.998599	1	1	1	1	1	1	1	1	99.1	97.3	99.9	97.2	97	98.1	106.5	95.8	106.3	96.4	102.5	103.2	92.5	111.2	98.1	99	5480.4	5380.9	5528	5378.6	5365.7	5425.6
Q13823	Nucleolar GTP-binding protein 2 OS=Homo sapiens OX=9606 GN=GNL2 PE=1 SV=1	23	1	23	24	24	-0.01	-0.04	-0.09	-0.09	-0.06	-0.09	-0.05	0.999951	0.95602	0.458703	0.501164	0.832827	0.494314	0.891404	1	1	1	1	1	1	1	104.7	102.9	101.6	104	101.4	100.1	102.2	93	96.8	98.7	99.6	99.6	97.4	98	103	97.2	5903.4	5803.9	5729.1	5865.8	5716.6	5644.9
P14314	Glucosidase 2 subunit beta OS=Homo sapiens OX=9606 GN=PRKCSH PE=1 SV=2	23	1	23	41	69	0.01	0.02	0.03	0.19	0.19	0.06	0.03	1	0.999999	0.999945	0.603407	0.607519	0.997604	0.999951	1	1	1	1	1	1	1	93.9	96.5	96.6	95.6	97.7	95.3	105.8	89.8	107.4	109.6	110.1	106.8	89	110.9	99.1	95.8	8914.7	9163.1	9172.8	9073.8	9278.9	9051.7
Q9ULE6	Paladin OS=Homo sapiens OX=9606 GN=PALD1 PE=1 SV=3	23	1	23	25	26	0.03	0	0.09	0	0.12	0.03	0.01	0.999836	1	0.887973	1	0.630274	0.999432	1	1	1	1	1	1	1	1	97	98	101	97.8	99.2	95.4	104.1	103.1	102.7	93	102.2	110.5	93.4	106.6	97.7	98.2	4310.5	4353.3	4485.8	4345.7	4405.9	4240.2
P21580	Tumor necrosis factor alpha-induced protein 3 OS=Homo sapiens OX=9606 GN=TNFAIP3 PE=1 SV=1	23	1	23	26	27	0.06	0	0.02	-0.03	0	0.01	-0.04	0.521462	1	0.998922	0.97524	1	0.999942	0.813564	1	1	1	1	1	1	1	101.2	98.5	104.5	103.7	99.4	100	101.6	100.3	99.5	96.5	98.2	101.8	99.5	101.6	99.6	94.2	3666.1	3568.3	3784.8	3755.5	3603	3622
P61978	Heterogeneous nuclear ribonucleoprotein K OS=Homo sapiens OX=9606 GN=HNRNPK PE=1 SV=1	23	1	23	31	81	-0.02	0.01	0.01	0.01	0.11	0.09	0	0.999962	0.999998	1	0.999996	0.70317	0.823447	1	1	1	1	1	1	1	1	97.7	98.4	96.6	96.7	100	97.8	103.6	94	102.2	96	101.6	109.6	98.9	110.2	98.2	98.5	11026.8	11102.3	10900.1	10918.2	11288.7	11042.9
Q9ULV4	Coronin-1C OS=Homo sapiens OX=9606 GN=CORO1C PE=1 SV=1	23	1	24	30	37	0	-0.01	-0.13	0	-0.12	-0.07	0	1	1	0.666126	1	0.736524	0.975868	1	1	1	1	1	1	1	1	101.6	103.9	101.8	103.1	101.9	102.2	87.4	101.1	100.8	104.6	96.8	92.5	104.3	92.2	101.7	104.1	9154	9364.6	9175.1	9292.2	9181.3	9206.8
P23193	Transcription elongation factor A protein 1 OS=Homo sapiens OX=9606 GN=TCEA1 PE=1 SV=2	23	1	23	24	33	-0.01	-0.02	-0.13	-0.03	-0.14	0.01	0.03	1	0.999986	0.805402	0.999954	0.726516	1	0.999963	1	1	1	1	1	1	1	99.9	105	98.6	104.6	101.4	100	98.8	88.9	97.3	103.6	94.9	90.8	113	94.3	102.2	106.6	6347	6673.7	6265	6646.9	6446	6357.5
Q14137	Ribosome biogenesis protein BOP1 OS=Homo sapiens OX=9606 GN=BOP1 PE=1 SV=2	23	1	23	25	25	-0.02	-0.03	-0.11	-0.09	-0.13	-0.04	-0.03	0.999205	0.996704	0.351536	0.57168	0.194755	0.962854	0.994803	1	1	1	1	1	1	1	102.8	105	101.5	103.1	100.5	103.2	98.5	94.5	95.4	100.4	95.8	94.2	105.7	96	101.2	102.2	5627	5749.7	5555.4	5642.1	5502	5650.4
Q16851	UTP--glucose-1-phosphate uridylyltransferase OS=Homo sapiens OX=9606 GN=UGP2 PE=1 SV=5	23	1	23	27	31	-0.01	0.02	0.11	0.09	0.14	0.05	0.02	1	0.999926	0.39311	0.655178	0.191881	0.954404	0.999948	1	1	1	1	1	1	1	96.1	96.7	95.6	96.2	97.1	98	106.3	102	103.1	101.5	103.5	109.1	94.2	105.7	97.9	97.1	7260	7304.5	7220.2	7268.5	7337.6	7401.3
Q15046	Lysine--tRNA ligase OS=Homo sapiens OX=9606 GN=KARS1 PE=1 SV=3	23	1	23	28	32	0	0.01	0.01	0.03	0.03	-0.04	0.01	1	1	0.999999	0.980906	0.981427	0.936857	1	1	1	1	1	1	1	1	100.2	99.1	100.3	99.1	101.1	99	96.2	104.2	100.3	103.1	102.8	100.6	96.3	97.9	100.9	99.1	7670.2	7590.1	7679.2	7585.5	7738.7	7580.4
Q6Y7W6	GRB10-interacting GYF protein 2 OS=Homo sapiens OX=9606 GN=GIGYF2 PE=1 SV=1	23	1	23	26	26	0.02	-0.01	-0.08	-0.02	-0.1	0.02	0.02	0.999924	1	0.585576	0.999915	0.364767	0.999006	0.999707	1	1	1	1	1	1	1	100.9	101.5	101.9	102.7	100.6	101	99.6	91.9	98	102.3	95.9	92.9	106.4	99.4	102.7	102.4	4631.8	4659.9	4676.7	4713.5	4616.7	4637.6
Q9H270	Vacuolar protein sorting-associated protein 11 homolog OS=Homo sapiens OX=9606 GN=VPS11 PE=1 SV=1	22	1	22	23	24	0.08	0.05	0.1	0.05	0.17	0.05	0.06	0.787339	0.984265	0.605842	0.966847	0.134556	0.963885	0.95306	1	1	1	1	1	1	1	95.7	94.5	102.3	99.1	98.5	97.9	102.9	101.3	102.2	95.3	103.6	111.2	93.6	104.2	99.6	98.3	4301.9	4251.6	4603	4455.6	4427.7	4404.1
Q9NZ08	Endoplasmic reticulum aminopeptidase 1 OS=Homo sapiens OX=9606 GN=ERAP1 PE=1 SV=3	22	1	22	22	24	-0.03	-0.02	0.08	0.04	0.11	0.06	0	0.999281	0.999932	0.864969	0.995844	0.629283	0.976475	1	1	1	1	1	1	1	1	97.7	98	95.1	96.5	96.9	95.9	108.5	99	103	98.4	101.5	110.3	96.4	107.4	97.2	98.3	5566.9	5589.4	5420.5	5498.3	5521.3	5468.8
Q8IWX8	Calcium homeostasis endoplasmic reticulum protein OS=Homo sapiens OX=9606 GN=CHERP PE=1 SV=3	22	1	22	31	33	-0.01	0.01	0.01	0	0.02	0	0.06	0.999975	0.999992	0.999743	1	0.996135	1	0.626621	1	1	1	1	1	1	1	98.4	99.9	96.9	100.1	99.5	99.9	98.3	102	98.8	99.4	100.3	101	97.6	101.2	100	106.7	6393.3	6486.8	6292.1	6501.3	6464.5	6490.4
O43175	D-3-phosphoglycerate dehydrogenase OS=Homo sapiens OX=9606 GN=PHGDH PE=1 SV=4	22	1	22	30	41	-0.01	0.04	0.12	0.07	0.21	0.05	0.02	1	0.999853	0.869542	0.993055	0.427369	0.998105	0.999998	1	1	1	1	1	1	1	94.9	96.3	96.1	93.8	98.1	98	107.9	100.4	104.4	96.1	105.2	115.6	89.4	110.2	95.2	98.5	7584	7699.8	7681.5	7499.7	7844	7831.2
Q9UJV9	Probable ATP-dependent RNA helicase DDX41 OS=Homo sapiens OX=9606 GN=DDX41 PE=1 SV=2	22	1	22	24	24	0.07	0.02	0.05	0.01	0.07	0.05	-0.01	0.461603	0.999089	0.825808	0.999801	0.501947	0.870594	0.999999	1	1	1	1	1	1	1	97.4	97.9	102.6	103.1	98.3	99.5	104.3	97.9	99.6	97.8	100.7	104.6	102.3	99.3	99.6	95	3710	3729.7	3906.5	3925.3	3744.9	3788.2
P17655	Calpain-2 catalytic subunit OS=Homo sapiens OX=9606 GN=CAPN2 PE=1 SV=6	22	1	22	28	33	0	-0.04	0	-0.04	0	-0.02	-0.03	1	0.898959	1	0.875156	1	0.99727	0.980773	1	1	1	1	1	1	1	100.4	101.8	101.7	100.2	98	98.8	100.7	102.1	99	97.5	100.6	101.3	103.8	95.7	99.2	99.2	7591.7	7699.5	7694.7	7583.2	7411.3	7475.3
Q13586	Stromal interaction molecule 1 OS=Homo sapiens OX=9606 GN=STIM1 PE=1 SV=3	22	1	22	24	28	0.04	0.07	0.08	0.11	0.22	0.08	0.08	0.999745	0.995735	0.987042	0.942197	0.44863	0.989862	0.988031	1	1	1	1	1	1	1	93.1	94.8	96.1	97.6	99	98.1	104.5	94.8	104.9	98.3	104.2	115.4	88.2	111.8	98.9	100	5529.2	5629.1	5708.1	5795.2	5876	5827.8
P15311	Ezrin OS=Homo sapiens OX=9606 GN=EZR PE=1 SV=4	22	1	36	51	81	-0.05	0.01	-0.16	0.06	-0.07	-0.04	0.01	0.801906	0.99987	0.031043	0.775582	0.537789	0.934399	0.999838	1	1	1	1	1	1	1	100	104	97.7	98.9	102.9	103.1	89.7	93.3	102.6	109.5	98.8	95.3	100.7	97.6	102.1	104	8940.9	9292.6	8731.3	8838.7	9195.7	9211.1
P05556	Integrin beta-1 OS=Homo sapiens OX=9606 GN=ITGB1 PE=1 SV=2	22	1	22	27	28	0.06	0.02	-0.01	0.01	0.04	0.07	0.03	0.831543	0.999611	0.999986	0.999992	0.952061	0.714058	0.992972	1	1	1	1	1	1	1	99.6	96.6	100.9	103.4	98.6	100.2	101.8	93	97.8	99.8	100	102.2	102	103.7	102.4	98	4815.2	4667.4	4874.1	4999.2	4763.2	4843.3
Q12996	Cleavage stimulation factor subunit 3 OS=Homo sapiens OX=9606 GN=CSTF3 PE=1 SV=1	22	1	22	25	25	0.07	0.01	0.11	0.05	0.14	0.07	0.07	0.104995	0.997226	0.011862	0.314265	0.00255646	0.0889583	0.154056	1	1	1	1	0.360155	1	1	96.4	94.7	100.1	100.6	97.4	95.3	105.2	100.8	98.9	99.3	105.4	104.9	100.5	100.6	101.3	98.6	4656.3	4574.2	4835.9	4862.7	4708.4	4606.9
Q9H4A3	Serine/threonine-protein kinase WNK1 OS=Homo sapiens OX=9606 GN=WNK1 PE=1 SV=2	22	1	22	26	28	0.11	0.02	0.03	0.01	0.01	0	0.02	0.589237	0.999835	0.999114	0.999999	0.999997	1	0.999922	1	1	1	1	1	1	1	98.6	97.8	107.8	103.6	99.9	99.6	100	100.4	97.6	100.2	103.3	95	103.9	93	102.1	97.1	3923.4	3892.8	4288.4	4123.2	3974.5	3963.6
Q2NKX8	DNA excision repair protein ERCC-6-like OS=Homo sapiens OX=9606 GN=ERCC6L PE=1 SV=1	22	1	22	23	24	0.12	-0.01	0	0	0.02	-0.03	0.05	0.413917	1	1	1	0.999968	0.998648	0.980532	1	1	1	1	1	1	1	100.7	96.4	111.1	103.4	101.9	94.5	102.6	95.1	100.3	97.6	100.2	99.3	95.5	97.6	104.3	99.4	3353.7	3210.7	3698.5	3441	3392.3	3146.3
Q9Y6G9	Cytoplasmic dynein 1 light intermediate chain 1 OS=Homo sapiens OX=9606 GN=DYNC1LI1 PE=1 SV=3	22	1	22	27	31	0.04	0.03	0.02	0.02	-0.02	0.02	0.03	0.967403	0.996504	0.999719	0.999467	0.999728	0.999865	0.99838	1	1	1	1	1	1	1	98.8	98.7	100.7	103.1	101.2	100.5	98.3	102	97.3	103.4	99.3	95.6	104.7	95.5	102	99.2	7133.4	7119.4	7265.3	7438.2	7302	7250.1
P09960	Leukotriene A-4 hydrolase OS=Homo sapiens OX=9606 GN=LTA4H PE=1 SV=2	22	1	22	28	29	-0.03	0.03	0.11	0.09	0.06	0.04	0.03	0.987696	0.982464	0.165533	0.316691	0.641361	0.951279	0.985526	1	1	1	1	1	1	1	97.2	97	94.9	95.5	99.9	98.6	105.3	104.1	102.2	104.4	100.3	102.8	95.4	104.2	97.9	100.4	6249.9	6238.4	6103.3	6137.2	6421.6	6336.8
Q15008	26S proteasome non-ATPase regulatory subunit 6 OS=Homo sapiens OX=9606 GN=PSMD6 PE=1 SV=1	22	1	22	24	26	-0.03	0	-0.04	-0.06	-0.1	-0.02	0.02	0.998573	1	0.993595	0.937677	0.700648	0.999936	0.999945	1	1	1	1	1	1	1	100.1	103.8	97.7	101.8	102.3	102	97.9	100.3	94.1	101.2	95.1	95.7	106.4	95	100.4	106.3	6494.1	6738.2	6337.6	6605.7	6636.6	6620.8
P48735	Isocitrate dehydrogenase [NADP], mitochondrial OS=Homo sapiens OX=9606 GN=IDH2 PE=1 SV=2	22	1	24	34	49	-0.06	-0.03	-0.03	-0.02	-0.04	-0.04	0.13	0.942504	0.998726	0.999321	0.999778	0.989512	0.993674	0.323471	1	1	1	1	1	1	1	99.8	101.4	97.7	95.8	99.5	97.7	103.5	94.3	99.8	98.4	96	99.6	96.2	99.9	115.2	105.1	8745.8	8886.7	8557.1	8393.9	8721	8564.4
Q6VY07	Phosphofurin acidic cluster sorting protein 1 OS=Homo sapiens OX=9606 GN=PACS1 PE=1 SV=2	22	1	23	25	25	0.03	-0.01	-0.07	-0.01	-0.02	0	0.01	0.99927	0.999996	0.873296	1	0.999985	1	1	1	1	1	1	1	1	1	99.2	101.9	102.3	102.6	102.1	97.4	99.5	92.1	99.7	100.5	100.6	98.5	106	95.2	102.9	99.4	3920	4025.9	4041.4	4054.6	4033	3846
P41091	Eukaryotic translation initiation factor 2 subunit 3 OS=Homo sapiens OX=9606 GN=EIF2S3 PE=1 SV=3	22	1	22	23	27	-0.03	0.02	0.05	0	-0.12	-0.01	0.05	0.995135	0.999953	0.961622	1	0.248811	0.999995	0.921486	1	1	1	1	1	1	1	99.6	101.2	97.8	98.7	101	101.8	102.6	104.6	97.1	103.4	92	92.4	104.2	95.3	101.2	107.2	7151.4	7264.7	7022.9	7084.3	7255.1	7312.5
Q14005	Pro-interleukin-16 OS=Homo sapiens OX=9606 GN=IL16 PE=1 SV=4	22	1	22	29	37	-0.02	0.04	0.12	0.16	0.18	0.05	0.01	0.999991	0.997844	0.618643	0.337058	0.23404	0.992106	0.999999	1	1	1	1	1	1	1	95.5	94.9	93.8	94.3	100.2	95.5	105.7	101.4	105	107.9	108.5	107.4	90.5	107.2	96.5	95.4	6444.8	6405.3	6331.3	6366.3	6764.1	6446.7
O15357	Phosphatidylinositol 3,4,5-trisphosphate 5-phosphatase 2 OS=Homo sapiens OX=9606 GN=INPPL1 PE=1 SV=2	22	1	22	23	24	0.06	0.01	0.06	0.02	0.14	0.05	0	0.559317	0.999881	0.601231	0.99895	0.0279791	0.694049	1	1	1	1	1	0.737556	1	1	97.3	96.9	101.8	100.8	98.4	97.4	104	98.2	99.8	96.6	104.7	108.9	100.7	100.7	95.1	98.5	4368.3	4351.6	4568.9	4524.3	4416.5	4375.2
O75475	PC4 and SFRS1-interacting protein OS=Homo sapiens OX=9606 GN=PSIP1 PE=1 SV=1	22	1	23	26	29	0.01	0.02	-0.12	-0.06	-0.22	-0.07	0.04	1	1	0.941003	0.9988	0.494227	0.996439	0.999917	1	1	1	1	1	1	1	105.3	101.2	105	102.8	103	105.7	94	96.6	94	104.7	94.1	83.6	110.7	87.5	108	104	5927	5697	5911.4	5788.8	5800.9	5948
Q96KP1	Exocyst complex component 2 OS=Homo sapiens OX=9606 GN=EXOC2 PE=1 SV=1	22	1	22	23	23	0	-0.03	-0.04	-0.02	0.03	-0.03	-0.06	1	0.996147	0.968745	0.997244	0.992717	0.990387	0.815665	1	1	1	1	1	1	1	98.6	104	102.4	99.7	100.6	98.3	101	96.3	100.9	98.3	100.5	106.1	101	97.4	98.4	96.3	3446.9	3634	3579.9	3486.3	3517.6	3436.4
Q92556	Engulfment and cell motility protein 1 OS=Homo sapiens OX=9606 GN=ELMO1 PE=1 SV=2	22	1	25	28	31	-0.01	0.02	0.03	0.02	0.04	0.01	0	0.999957	0.998577	0.987641	0.999565	0.981983	0.999994	1	1	1	1	1	1	1	1	98.9	99.2	98.9	97.3	101.4	100	98.7	104.3	103.2	97.7	99.4	103.8	96.4	103.3	97.7	99.9	7073.4	7097.9	7074.8	6962.7	7254.4	7150
P14317	Hematopoietic lineage cell-specific protein OS=Homo sapiens OX=9606 GN=HCLS1 PE=1 SV=3	22	1	22	31	56	0.02	0	-0.16	-0.01	-0.13	-0.02	0.12	0.999997	1	0.518974	1	0.752063	0.999987	0.764922	1	1	1	1	1	1	1	100.4	102.2	103.3	101.8	103.4	99.2	89.7	91.4	97.4	104.1	99.7	86.4	106.7	93.3	113.7	107.2	8650.5	8809.5	8903.3	8772.7	8906.8	8550.3
P00338	L-lactate dehydrogenase A chain OS=Homo sapiens OX=9606 GN=LDHA PE=1 SV=2	22	1	23	38	74	-0.05	0.04	-0.06	0.24	0.12	0.07	0.03	0.996615	0.998504	0.982597	0.115613	0.699657	0.956922	0.999732	1	1	1	1	1	1	1	95.5	97.1	92.3	94.2	99.5	98.8	86.4	98.4	108.5	119.4	103.4	106.4	95.7	107.5	98.5	98.4	12889.1	13102	12452.8	12704.7	13418.1	13324.6
Q9Y6D6	Brefeldin A-inhibited guanine nucleotide-exchange protein 1 OS=Homo sapiens OX=9606 GN=ARFGEF1 PE=1 SV=2	22	1	39	43	43	0.03	0.02	0.03	0	0.05	0	-0.01	0.981302	0.988375	0.966226	1	0.750916	1	0.999996	1	1	1	1	1	1	1	100.3	97.7	101.4	100.1	100.6	100.7	99.5	102.5	101.6	96.6	101.4	103.1	100.9	96.5	98	99.1	4310.3	4197.7	4358	4301.4	4321.4	4325
Q99623	Prohibitin-2 OS=Homo sapiens OX=9606 GN=PHB2 PE=1 SV=2	22	1	22	28	41	-0.02	0.02	-0.06	-0.04	-0.03	-0.01	0.05	0.995459	0.995228	0.709921	0.87424	0.954136	0.999852	0.822762	1	1	1	1	1	1	1	100.1	101.6	98	100.5	105.3	99.6	99.5	94.6	98.7	96.9	97.3	99.5	99.5	100.3	102.4	106.1	8263.3	8386	8092.6	8298.2	8693.4	8227.4
Q14139	Ubiquitin conjugation factor E4 A OS=Homo sapiens OX=9606 GN=UBE4A PE=1 SV=2	22	1	22	23	24	0.09	-0.01	0.03	0.02	0.07	0.04	0.03	0.452413	0.999995	0.995967	0.999896	0.69723	0.965615	0.989037	1	1	1	1	1	1	1	97.8	97.6	104	103.8	96.8	97.3	104.2	95.1	99.4	98.2	104.4	100.7	103.2	97.8	100.7	99.1	3471.8	3462.7	3691.3	3681.6	3435.2	3452.8
Q13769	THO complex subunit 5 homolog OS=Homo sapiens OX=9606 GN=THOC5 PE=1 SV=2	22	1	22	25	26	0.03	-0.02	-0.01	-0.05	-0.02	0.02	-0.02	0.976166	0.999433	0.999999	0.777094	0.997868	0.993604	0.999487	1	1	1	1	1	1	1	101.3	99.6	104.3	100.9	98.7	99.9	100.8	99.2	98.4	95.5	99.6	98.5	106	98.5	100.5	98.2	4642.3	4563.8	4780.6	4624.4	4524.1	4578.6
P43686	26S proteasome regulatory subunit 6B OS=Homo sapiens OX=9606 GN=PSMC4 PE=1 SV=2	22	1	22	24	27	-0.05	0.05	0.03	0.13	0.06	0.02	0	0.996217	0.997478	0.999936	0.690976	0.992812	0.999952	1	1	1	1	1	1	1	1	96.5	99.2	92.8	96.3	100.7	101.4	93.8	105.8	104.7	109.2	99	104.4	92.7	107	96.1	100.2	8158.6	8383.9	7846.7	8140.2	8512.2	8566.8
Q92917	G-patch domain and KOW motifs-containing protein OS=Homo sapiens OX=9606 GN=GPKOW PE=1 SV=2	22	1	22	24	24	0.06	0.03	-0.07	-0.04	-0.1	0.08	-0.01	0.995585	0.999931	0.986379	0.999314	0.937059	0.984548	1	1	1	1	1	1	1	1	99.1	101.6	102.7	106.6	101.1	104.1	96.1	94.6	93.8	100.9	96.6	90.8	118.1	94.6	99.8	99.3	4404.1	4516.5	4563.9	4738	4491.3	4625.6
Q9UK61	Protein TASOR OS=Homo sapiens OX=9606 GN=TASOR PE=1 SV=3	22	1	22	24	25	0.05	-0.01	0.08	-0.05	0.04	0	0.03	0.734046	0.999908	0.414553	0.785293	0.875768	1	0.986685	1	1	1	1	1	1	1	96.2	101.3	105	100.1	98.6	97.3	104.6	103.6	95.4	95.2	101.9	101.7	101.7	95.9	100.2	101.1	2137.1	2250.1	2332.6	2223.7	2188.9	2159.5
O60506	Heterogeneous nuclear ribonucleoprotein Q OS=Homo sapiens OX=9606 GN=SYNCRIP PE=1 SV=2	22	1	31	43	54	-0.03	0.02	0	0.02	-0.07	-0.03	0.01	0.937081	0.984001	1	0.983916	0.308034	0.966087	0.999449	1	1	1	1	1	1	1	101.3	99.8	98	99.1	101.5	102.7	100.4	100.3	100.7	103.6	95.2	96.9	97.1	100.5	98.9	104.1	8654.9	8529.6	8372.3	8466.7	8673.4	8778.4
Q96FV9	THO complex subunit 1 OS=Homo sapiens OX=9606 GN=THOC1 PE=1 SV=1	22	1	22	25	26	0.02	-0.01	-0.04	-0.07	-0.08	-0.02	0.03	0.999073	0.999976	0.965426	0.635107	0.464315	0.99978	0.989625	1	1	1	1	1	1	1	104.3	98.6	103.8	101.8	99.8	101.4	99.6	98	95.7	97.7	96.5	95.1	104.2	96.5	105.1	102	4676.9	4424.3	4658.5	4567	4474.9	4550.8
Q5JTZ9	Alanine--tRNA ligase, mitochondrial OS=Homo sapiens OX=9606 GN=AARS2 PE=1 SV=1	22	1	22	25	26	0.05	-0.02	-0.03	-0.1	0.04	-0.01	-0.03	0.865421	0.998471	0.981527	0.180529	0.908883	0.999996	0.965504	1	1	1	1	1	1	1	102	99.8	105.1	103	99.5	99.6	97.7	99.9	97.4	90.9	103.9	103.6	103	97.7	98.3	98.8	4056.5	3969.1	4182.2	4098.8	3957.2	3961.5
Q96KP4	Cytosolic non-specific dipeptidase OS=Homo sapiens OX=9606 GN=CNDP2 PE=1 SV=2	22	1	22	27	36	-0.02	0	-0.04	0.08	0.08	0.04	0.03	0.974361	1	0.778681	0.14799	0.215014	0.71619	0.957295	1	1	1	1	1	1	1	97.1	99.9	96.6	97	98.5	98.9	95.5	96	103.7	105	103.5	104.1	98.4	104.8	99.3	101.5	9273.5	9540.9	9226	9265	9410.1	9446.9
Q9BTE3	Mini-chromosome maintenance complex-binding protein OS=Homo sapiens OX=9606 GN=MCMBP PE=1 SV=2	22	1	22	27	27	0	-0.01	0.02	0	-0.01	0.02	-0.03	1	0.999971	0.998921	1	0.999972	0.997952	0.997224	1	1	1	1	1	1	1	99.2	100.9	99.8	99.7	99.1	99.2	104.8	98.4	101.2	99.1	97.5	100.9	98.1	105.4	100.2	96.4	4913	4994.8	4944.7	4936	4908.8	4913.9
O95155	Ubiquitin conjugation factor E4 B OS=Homo sapiens OX=9606 GN=UBE4B PE=1 SV=1	22	1	22	24	24	0.11	-0.01	0.03	0.01	0	0.01	0	0.0897664	0.99996	0.952081	0.999978	1	0.999995	1	1	1	1	1	1	1	1	100.7	96.8	109.5	103.1	97	99.2	101.3	100.6	100.5	98.3	97.8	99.6	100.2	98.3	98.9	98.1	3155	3033.2	3428.6	3230.2	3037.9	3107.9
Q9H089	Large subunit GTPase 1 homolog OS=Homo sapiens OX=9606 GN=LSG1 PE=1 SV=2	22	1	22	23	25	0.07	0.04	0.11	0.04	0.13	0.02	0.01	0.715346	0.968919	0.251928	0.970128	0.121697	0.999692	0.999995	1	1	1	1	1	1	1	99.3	93.6	101.4	100.6	98.6	99.6	104.1	103.9	102.1	96.1	105.3	106	94.9	100.4	99.3	94.9	4643.2	4378	4741.1	4703.9	4608.1	4655.5
Q9HCC0	Methylcrotonoyl-CoA carboxylase beta chain, mitochondrial OS=Homo sapiens OX=9606 GN=MCCC2 PE=1 SV=1	22	1	22	24	26	0.02	0.01	0.06	0.04	0.08	0.04	0.04	0.977286	0.999994	0.237791	0.676512	0.1109	0.582107	0.591769	1	1	1	1	1	1	1	97.7	97.4	98.9	98.9	99.2	96.7	103.9	99.7	101	99.4	101.5	104	101	100	99.2	101.7	4078.8	4066.6	4129.8	4131.4	4141	4036.3
Q92615	La-related protein 4B OS=Homo sapiens OX=9606 GN=LARP4B PE=1 SV=3	22	1	22	23	23	0	-0.02	-0.04	-0.01	-0.04	-0.03	-0.05	1	0.997582	0.672799	0.999979	0.812317	0.871277	0.440837	1	1	1	1	1	1	1	101.4	102	101	101.9	99.9	101.3	101.1	96.3	101	101.3	100.6	97.7	97.8	101	98.6	97.1	6253.2	6288.3	6228.6	6286.1	6160.7	6249.5
Q6P179	Endoplasmic reticulum aminopeptidase 2 OS=Homo sapiens OX=9606 GN=ERAP2 PE=1 SV=2	22	1	22	23	24	0.04	-0.01	0.1	0.04	0.12	0.11	0.03	0.894349	0.999998	0.217807	0.943092	0.0908606	0.161866	0.963966	1	1	1	1	1	1	1	94.9	97.5	98	100.4	96	95.4	107.3	98.9	99.9	97.7	104.1	105.5	105.2	102	98.7	98.4	4673.7	4800	4825.1	4942.2	4727.9	4696.1
Q14807	Kinesin-like protein KIF22 OS=Homo sapiens OX=9606 GN=KIF22 PE=1 SV=5	22	1	22	24	24	0.05	-0.03	0.01	0.03	0.08	0.04	-0.04	0.995889	0.999894	1	0.999958	0.949446	0.999519	0.998439	1	1	1	1	1	1	1	98.3	99.2	104.1	100.6	96.5	96.9	105.2	94.2	103.1	97.9	101	108.4	93.4	109.9	96.2	95.2	3251.3	3280.1	3444.8	3329.5	3192.8	3206.4
P46100	Transcriptional regulator ATRX OS=Homo sapiens OX=9606 GN=ATRX PE=1 SV=5	22	1	23	24	24	0.04	-0.02	-0.05	-0.08	-0.01	0	-0.01	0.989387	0.999059	0.94825	0.702144	0.999999	1	0.999982	1	1	1	1	1	1	1	97.2	105.4	104.6	103	99.3	99.7	95.4	100.2	96.5	95.2	100.3	100.8	105.2	96.7	100.2	100.3	2404.8	2608.5	2587.9	2550.1	2457.7	2467.4
P46020	Phosphorylase b kinase regulatory subunit alpha, skeletal muscle isoform OS=Homo sapiens OX=9606 GN=PHKA1 PE=1 SV=2	22	1	24	28	30	0.08	-0.03	-0.07	-0.13	-0.05	0.08	0	0.971583	0.999968	0.988264	0.763153	0.99841	0.964683	1	1	1	1	1	1	1	1	100.7	100.8	107.9	104.9	100.1	97.8	97.3	95.1	93.1	91.1	97.6	97.4	119.1	95.4	103.1	98.7	4188.7	4192.1	4486.7	4364.1	4163.1	4068
Q9Y4E8	Ubiquitin carboxyl-terminal hydrolase 15 OS=Homo sapiens OX=9606 GN=USP15 PE=1 SV=3	22	1	24	25	27	0.07	-0.01	0.03	-0.03	0.03	-0.01	0.01	0.591788	0.999995	0.994627	0.988102	0.982194	0.999993	0.999986	1	1	1	1	1	1	1	97.7	100.7	105.2	103	98.4	98.8	100.7	101.2	95.7	98.7	103.2	99.6	102.3	95	101.9	98	4668.3	4810	5023.6	4921.6	4702.4	4718.2
P63244	Receptor of activated protein C kinase 1 OS=Homo sapiens OX=9606 GN=RACK1 PE=1 SV=3	22	1	22	37	66	-0.03	0.02	0.09	0.04	-0.1	-0.05	-0.01	0.998794	0.999954	0.727333	0.995548	0.620697	0.982342	1	1	1	1	1	1	1	1	99.5	101	98	98.3	100.4	102.6	100.1	113.5	100.5	105.2	93.8	93.3	98.5	95.5	97	102.8	10514.4	10674.1	10362.4	10393.5	10613.4	10841.3
Q96K76	Ubiquitin carboxyl-terminal hydrolase 47 OS=Homo sapiens OX=9606 GN=USP47 PE=1 SV=3	22	1	22	23	26	0.01	-0.05	0.06	0.03	0.1	-0.05	-0.02	0.999997	0.965684	0.957932	0.99865	0.648413	0.973261	0.99994	1	1	1	1	1	1	1	98.9	99.7	102.3	98	96.7	94.6	105.6	100.9	104.5	98.4	104.6	108	90.4	101.5	99.7	96.3	3802.1	3831.1	3933.9	3767.3	3717.1	3636
P56182	Ribosomal RNA processing protein 1 homolog A OS=Homo sapiens OX=9606 GN=RRP1 PE=1 SV=1	22	1	22	23	25	0.01	-0.01	-0.02	0	-0.02	0.05	0.02	0.999844	0.999993	0.995699	1	0.999731	0.86945	0.999624	1	1	1	1	1	1	1	99.3	100.2	99.2	102.3	99.2	99.1	101.1	95.2	102	97.3	98.6	98.8	100.5	105.6	101.9	99.9	6093.2	6153.5	6088.2	6280.1	6087.6	6083.4
Q03188	Centromere protein C OS=Homo sapiens OX=9606 GN=CENPC PE=1 SV=2	22	1	22	24	25	0.07	0	0.02	0.01	0.01	0.05	0.02	0.458064	1	0.99861	0.999999	0.999999	0.811221	0.998809	1	1	1	1	1	1	1	97.9	99.1	104.6	102.4	98.6	98.7	103.7	96	98.5	99.3	100.8	97.1	102.4	101.4	100.9	98.6	4084.1	4133.7	4365.3	4273.1	4111.4	4119.1
Q7Z3K3	Pogo transposable element with ZNF domain OS=Homo sapiens OX=9606 GN=POGZ PE=1 SV=2	22	1	22	26	26	0.09	0.02	0.05	0.01	0.02	0.07	0.04	0.150063	0.998165	0.692913	0.999269	0.996605	0.364708	0.749331	1	1	1	1	1	1	1	98.4	96.5	104.1	103	97.4	99.7	104	97.6	98.5	98.3	98.5	98.9	102.5	101.6	102.1	98.9	2787.2	2734.8	2949.3	2917.3	2759.4	2826
Q96CW5	Gamma-tubulin complex component 3 OS=Homo sapiens OX=9606 GN=TUBGCP3 PE=1 SV=2	22	1	22	22	23	-0.01	0.01	0.08	0	0.13	0.03	-0.03	1	0.999999	0.728867	1	0.283685	0.999138	0.996828	1	1	1	1	1	1	1	99.1	97.2	99.8	95.9	97	100.6	104.8	102.8	100.3	95.5	103.9	110.8	95.4	104.7	96.8	95.3	4008	3930.1	4032.7	3877	3920.7	4067.2
Q6P1J9	Parafibromin OS=Homo sapiens OX=9606 GN=CDC73 PE=1 SV=1	22	1	22	27	27	0.04	-0.02	-0.01	-0.02	-0.03	0	0.02	0.810779	0.98895	0.999865	0.985134	0.920278	1	0.987029	1	1	1	1	1	1	1	101.6	98.7	103.5	102.5	97.4	100	100.3	98.6	98.2	99	99.7	96.2	101.8	98.9	103.9	99.6	6419.1	6235.2	6537.5	6473.7	6148.6	6315.5
Q92541	RNA polymerase-associated protein RTF1 homolog OS=Homo sapiens OX=9606 GN=RTF1 PE=1 SV=4	22	1	23	25	26	0.02	0	-0.07	-0.07	-0.15	-0.05	0	0.999968	1	0.974663	0.982982	0.563048	0.995234	1	1	1	1	1	1	1	1	102	103.4	103.9	105.1	102.6	102.4	93.9	101.5	94.4	101.7	95.2	89.5	108.3	90.3	103.3	102.3	5456.7	5530.2	5555	5622.4	5487.7	5476.8
Q9NS87	Kinesin-like protein KIF15 OS=Homo sapiens OX=9606 GN=KIF15 PE=1 SV=1	22	1	22	22	23	0.04	-0.03	-0.06	-0.07	-0.14	-0.03	0.01	0.983308	0.998502	0.939311	0.872819	0.273032	0.996365	0.999989	1	1	1	1	1	1	1	103.4	101.1	107.4	103.5	101.3	99.1	98.6	97.9	97.9	97.2	94.1	92	106.4	93.7	105.3	101.2	3798.7	3712.8	3944	3802.4	3721.9	3638.6
Q7L0Y3	tRNA methyltransferase 10 homolog C OS=Homo sapiens OX=9606 GN=TRMT10C PE=1 SV=2	22	1	22	26	32	-0.02	-0.03	-0.11	-0.1	-0.18	-0.09	-0.01	0.999913	0.999751	0.563807	0.677146	0.152271	0.781521	1	1	1	1	1	1	1	1	107	102.4	101.9	104.3	102.4	103.3	93.6	99.8	96.1	98.9	94.6	89.9	104.8	92.3	102.8	105.8	5970.7	5711	5686.9	5820.1	5712.8	5764.2
P06748	Nucleophosmin OS=Homo sapiens OX=9606 GN=NPM1 PE=1 SV=2	22	1	22	39	146	-0.02	-0.03	-0.28	0.04	-0.14	-0.12	-0.07	0.999998	0.999978	0.308676	0.999903	0.9001	0.957481	0.996231	1	1	1	1	1	1	1	102.4	108.1	101.1	105.9	102.3	103.4	81.3	91.8	99.1	118.4	104	87.7	102.1	92.3	104.7	95.4	21908.7	23125.4	21631.9	22653.7	21871.6	22109
P22234	Multifunctional protein ADE2 OS=Homo sapiens OX=9606 GN=PAICS PE=1 SV=3	22	1	22	27	35	-0.03	-0.02	-0.01	-0.03	-0.05	0.03	0	0.986557	0.998637	0.999985	0.994674	0.889122	0.997214	1	1	1	1	1	1	1	1	98.6	103.5	99	98.5	101	98	102	98.6	100.6	97.6	96.5	98.6	106.6	99.2	98.9	102.9	7356.8	7718.1	7381.7	7347.5	7531.5	7308.3
Q8IXT5	RNA-binding protein 12B OS=Homo sapiens OX=9606 GN=RBM12B PE=1 SV=2	22	1	22	22	22	0.05	0	0.1	0.04	0.27	0.1	0.01	0.999876	1	0.989254	0.999982	0.486765	0.988769	1	1	1	1	1	1	1	1	94.8	94.9	99	97.3	95.4	94.3	109.1	94.8	104.4	90.7	107.8	120.9	89	116.4	96.4	94.8	3925.1	3930.2	4099.4	4027	3950	3903.6
Q9UJC3	Protein Hook homolog 1 OS=Homo sapiens OX=9606 GN=HOOK1 PE=1 SV=2	22	1	22	24	25	0.04	-0.01	-0.01	-0.04	0.02	0.02	0.01	0.580519	0.996178	0.997214	0.604686	0.960288	0.972746	0.999665	1	1	1	1	1	1	1	99.5	100.1	102.3	103	98.4	99.2	100.2	97.5	96.7	97.4	100.2	102.3	102.7	99.7	102.3	98.6	4547.2	4574.6	4676.7	4708.9	4499.4	4533.2
Q15031	Probable leucine--tRNA ligase, mitochondrial OS=Homo sapiens OX=9606 GN=LARS2 PE=1 SV=2	22	1	22	24	26	0.04	-0.01	0.09	0	0.03	-0.06	-0.01	0.94805	0.999992	0.325655	1	0.982221	0.747472	0.99995	1	1	1	1	1	1	1	100.8	97.7	103.3	100.5	99	98.2	102.5	108.4	102.3	96.6	102	100.7	94.1	96.9	99.5	97.4	5589.9	5419.6	5725.9	5573.9	5491.2	5448
P23378	Glycine dehydrogenase (decarboxylating), mitochondrial OS=Homo sapiens OX=9606 GN=GLDC PE=1 SV=2	22	1	22	25	25	0.02	0.03	-0.02	-0.09	-0.03	-0.05	-0.01	0.997079	0.991527	0.999812	0.37815	0.98938	0.871126	0.999916	1	1	1	1	1	1	1	101.7	100.7	104.2	101.6	104.2	102.2	99.3	101	98	92.5	98.5	99.8	101.3	94.4	101.8	98.7	3994.9	3955.3	4092	3990.5	4094	4014.8
Q9H8Y5	Ankyrin repeat and zinc finger domain-containing protein 1 OS=Homo sapiens OX=9606 GN=ANKZF1 PE=1 SV=1	22	1	22	23	23	0.02	-0.04	0.03	0.04	0.09	0.03	0.01	0.997849	0.918785	0.973961	0.955453	0.277794	0.988101	0.999807	1	1	1	1	1	1	1	99.5	97.3	101.2	98.5	95.8	95.4	100.7	100.6	104.8	97.2	103.2	106.6	98.3	102.4	99	99.8	4421.3	4324.2	4497.5	4377.3	4257.4	4239.4
P23526	Adenosylhomocysteinase OS=Homo sapiens OX=9606 GN=AHCY PE=1 SV=4	22	1	23	29	35	-0.06	-0.02	0.07	0.02	-0.04	-0.02	-0.01	0.360064	0.996581	0.234451	0.995309	0.708069	0.994303	0.999103	1	1	1	1	1	1	1	100.3	100.8	97.6	94.9	98.7	100	104	107.5	103	100.7	95.9	99.1	99.6	98.9	97.5	101.7	8440.6	8483.4	8211.2	7989.7	8310.5	8413.7
Q9BZH6	WD repeat-containing protein 11 OS=Homo sapiens OX=9606 GN=WDR11 PE=1 SV=1	22	1	22	23	24	-0.04	0	0.16	0	0	-0.02	-0.01	0.998401	1	0.300744	1	1	0.999965	1	1	1	1	1	1	1	1	99.9	98.2	97	96.2	101.1	97.6	102	119.9	100.1	97.5	96.7	101	98.3	97.1	98.6	98.7	4442.2	4368.6	4314.4	4280.5	4498.2	4342.6
Q96B97	SH3 domain-containing kinase-binding protein 1 OS=Homo sapiens OX=9606 GN=SH3KBP1 PE=1 SV=2	22	1	22	24	25	0.04	0.04	0.08	0.06	0.13	0.1	0.05	0.893933	0.870537	0.282581	0.627375	0.0381222	0.16272	0.71076	1	1	1	1	0.818046	1	1	94.6	96.6	99.3	97.4	99.4	97.5	103.9	98.8	100.5	98.7	106	104	99.8	105	100.7	97.8	3176.1	3242.3	3332.8	3268	3337	3273.2
Q96RQ3	Methylcrotonoyl-CoA carboxylase subunit alpha, mitochondrial OS=Homo sapiens OX=9606 GN=MCCC1 PE=1 SV=3	21	1	21	27	29	0.02	0.03	0.11	-0.05	0.06	0.01	0.01	0.998628	0.994984	0.185904	0.890687	0.693145	0.999899	0.999999	1	1	1	1	1	1	1	98.3	98.2	101.5	98	100.1	100	105	107.2	96.7	93.4	99	106.6	99.8	98.6	96.3	101.2	3709.9	3705.6	3828.8	3696.7	3778.7	3771.9
Q8WWK9	Cytoskeleton-associated protein 2 OS=Homo sapiens OX=9606 GN=CKAP2 PE=1 SV=1	21	1	21	22	23	0.03	-0.04	0.06	-0.03	-0.13	0	-0.04	0.872592	0.764039	0.243915	0.788177	0.00748899	1	0.753768	1	1	1	1	0.521304	1	1	101.4	101	102.4	104.2	98	99.4	103.1	108.2	98.2	99.4	93.2	92.2	102.5	99.4	98.8	98.6	4300.8	4282.6	4343.2	4420.5	4158.5	4216.3
Q9Y5T5	Ubiquitin carboxyl-terminal hydrolase 16 OS=Homo sapiens OX=9606 GN=USP16 PE=1 SV=1	21	1	21	22	23	0.03	-0.01	0.03	0.01	0.03	0.04	-0.03	0.985409	0.999907	0.991856	1	0.97449	0.967705	0.988431	1	1	1	1	1	1	1	99.5	98.9	101.6	101.1	97.7	98.8	104.4	98	99.6	99.6	102.4	100.8	101.2	102.2	101	93.4	3716.6	3695.1	3795.6	3776.6	3652.2	3689.9
O95373	Importin-7 OS=Homo sapiens OX=9606 GN=IPO7 PE=1 SV=1	21	1	21	25	27	-0.03	0.01	0.02	-0.01	0	-0.03	-0.01	0.947045	0.999982	0.996736	0.999996	1	0.955557	0.999609	1	1	1	1	1	1	1	99.8	101	98.4	98.5	99.9	102.1	103.5	99.7	98.1	101.9	98.3	102.4	98.2	98.9	99	100.2	4666.6	4722.2	4601.4	4606.3	4667.5	4770.7
Q3KQU3	MAP7 domain-containing protein 1 OS=Homo sapiens OX=9606 GN=MAP7D1 PE=1 SV=1	21	1	21	22	23	0.04	0.04	0.01	0.04	-0.04	0.01	0	0.911246	0.79924	0.999986	0.886605	0.879941	0.999876	1	1	1	1	1	1	1	1	98.5	99.8	101.8	101.4	100.4	104	100.1	99.3	100.2	103.3	99.6	93.6	100.9	98.9	99.2	99.1	3635.3	3685.1	3757.9	3743.8	3706.4	3839.6
Q7L576	Cytoplasmic FMR1-interacting protein 1 OS=Homo sapiens OX=9606 GN=CYFIP1 PE=1 SV=1	21	1	37	40	43	0.02	-0.01	0.04	0.01	0.08	-0.03	-0.05	0.999971	1	0.98821	0.999999	0.768535	0.999382	0.969984	1	1	1	1	1	1	1	98.3	100.3	101.7	99.3	96.7	101.2	107.6	97.3	102.7	97.4	104	106.3	95.7	99.4	99	92.9	2990.6	3051.6	3092.6	3018.9	2941	3078.4
Q7Z4V5	Hepatoma-derived growth factor-related protein 2 OS=Homo sapiens OX=9606 GN=HDGFL2 PE=1 SV=1	21	1	22	25	33	0	0.01	-0.13	0.01	-0.15	-0.04	0	1	1	0.75486	1	0.62755	0.998733	1	1	1	1	1	1	1	1	103.2	101.8	100.4	104	102.9	103.1	90.5	97.4	97.6	108.9	98.6	86.9	105.6	93.5	103.9	101.7	7791.6	7682.1	7580.8	7849.8	7771.7	7780.2
P42331	Rho GTPase-activating protein 25 OS=Homo sapiens OX=9606 GN=ARHGAP25 PE=1 SV=2	21	1	21	23	24	0.01	-0.03	-0.02	-0.07	0.06	-0.02	-0.01	0.987517	0.658658	0.852728	0.047239	0.113033	0.860768	0.999569	1	1	1	1	1	1	1	101.6	99.8	103	100.4	99	98.2	99.3	98.8	97	94.9	104.4	105.2	98.9	99.2	101.4	98.8	3816.5	3746.1	3867.2	3770	3717.3	3685.8
Q15058	Kinesin-like protein KIF14 OS=Homo sapiens OX=9606 GN=KIF14 PE=1 SV=1	21	1	21	23	23	0.06	0.01	0.05	0.03	0.07	0.05	0	0.682721	0.999856	0.769991	0.992173	0.456775	0.867923	1	1	1	1	1	1	1	1	96.8	98.6	103.5	100	98	99.2	104.3	98.5	101.6	97.3	102.6	103	98.9	102.7	98.9	96.2	3223.5	3280.2	3444	3328.6	3262	3301.9
O43252	Bifunctional 3'-phosphoadenosine 5'-phosphosulfate synthase 1 OS=Homo sapiens OX=9606 GN=PAPSS1 PE=1 SV=2	21	1	22	24	30	0.03	0.02	-0.07	-0.04	-0.03	0	0.01	0.999579	0.999965	0.912765	0.996686	0.99688	1	0.999996	1	1	1	1	1	1	1	102.4	98.9	103	101.8	100.6	103.1	99.2	93.2	97.1	99.3	99.9	96.6	107.1	94.8	102.9	100.2	5014.5	4843.2	5042.7	4987.7	4928.1	5048.1
Q96JG6	Syndetin OS=Homo sapiens OX=9606 GN=VPS50 PE=1 SV=3	21	1	21	24	26	0.05	0.01	0.02	0	0.02	-0.01	0.05	0.682566	0.999908	0.99549	1	0.996813	0.999812	0.754083	1	1	1	1	1	1	1	98.3	99.3	105.5	99.6	99.7	99.4	102.4	98.1	100.1	97.2	101.2	99.1	99	96.8	101.2	103.1	3037.6	3068.8	3260	3077.3	3081.3	3073.2
Q8N884	Cyclic GMP-AMP synthase OS=Homo sapiens OX=9606 GN=CGAS PE=1 SV=2	21	1	21	23	26	-0.01	0.01	-0.08	-0.02	-0.18	-0.05	-0.01	0.999988	0.999996	0.528386	0.999621	0.0227631	0.874088	0.999995	1	1	1	1	0.673818	1	1	103.4	102.3	101.1	103.2	103.7	103.3	100.4	94.6	99.4	103.9	91.9	89.7	102.8	95.9	101.4	103	5036	4980.5	4922.1	5021.9	5047.8	5031.2
Q9BT78	COP9 signalosome complex subunit 4 OS=Homo sapiens OX=9606 GN=COPS4 PE=1 SV=1	21	1	21	22	22	-0.02	0.01	0.13	0.07	0.11	0.05	0.02	0.999639	0.999998	0.299282	0.861928	0.418521	0.973291	0.999906	1	1	1	1	1	1	1	97.1	96.5	95.7	94.9	97.7	97.3	105.1	106.6	102	101	103.1	106.4	93.5	107	98.8	97.3	5311.4	5276	5233	5188.2	5342.4	5320.2
P23458	Tyrosine-protein kinase JAK1 OS=Homo sapiens OX=9606 GN=JAK1 PE=1 SV=2	21	1	23	24	24	0.07	0.05	0.07	0.02	-0.01	-0.05	-0.05	0.416313	0.765239	0.412909	0.995741	0.999906	0.830497	0.806102	1	1	1	1	1	1	1	100.4	97.5	107.3	100.9	104.6	100.4	103.5	104.6	101.4	99.5	98.9	97.4	94.9	97	96.7	94.9	3771.9	3663.5	4030.4	3787.8	3926.7	3770.2
O60449	Lymphocyte antigen 75 OS=Homo sapiens OX=9606 GN=LY75 PE=1 SV=3	21	1	21	22	22	0.01	-0.04	0.05	0.01	0.03	0.04	0.02	0.999964	0.798626	0.614083	0.999998	0.96189	0.850073	0.992499	1	1	1	1	1	1	1	100.8	97.2	98.8	100.4	96.6	95.7	105.5	99.9	99	99.8	99.3	102.6	102.5	100.9	101.1	99.8	3998.4	3855.5	3920.3	3982	3830.2	3796.1
Q02252	Methylmalonate-semialdehyde dehydrogenase [acylating], mitochondrial OS=Homo sapiens OX=9606 GN=ALDH6A1 PE=1 SV=2	21	1	21	24	25	0.01	-0.01	0.05	-0.02	0.11	0.02	-0.03	0.999989	0.999999	0.938199	0.999949	0.370474	0.999899	0.997664	1	1	1	1	1	1	1	101.4	96.3	101.1	98.1	98.1	98.4	104.3	100.3	102.4	93.3	104.7	107.8	98.9	101	97.8	96.1	4893.2	4646.7	4882.1	4735.1	4736.1	4747.5
Q99590	Protein SCAF11 OS=Homo sapiens OX=9606 GN=SCAF11 PE=1 SV=2	21	1	21	24	24	-0.01	-0.01	-0.18	-0.08	-0.19	-0.03	-0.03	1	1	0.392297	0.951059	0.341177	0.999943	0.999809	1	1	1	1	1	1	1	104.9	103.8	103.6	104.3	103.4	103.9	99.2	85.9	97.7	99.7	92.3	91.2	110.7	94.9	103.3	101	3950	3908.3	3900.2	3927.3	3891	3909.9
O15371	Eukaryotic translation initiation factor 3 subunit D OS=Homo sapiens OX=9606 GN=EIF3D PE=1 SV=1	21	1	21	33	48	0.03	0.01	0.08	0.08	-0.01	0.03	0.07	0.996896	0.999968	0.507077	0.518005	0.999963	0.982921	0.606578	1	1	1	1	1	1	1	97	97.9	101.1	97.2	98.9	97.7	100.8	105.4	101.2	104.9	96.6	96.5	103.9	95.8	101.5	103.6	4988.2	5034.7	5200	5001.6	5086.9	5022.8
Q9NTZ6	RNA-binding protein 12 OS=Homo sapiens OX=9606 GN=RBM12 PE=1 SV=1	21	1	21	25	26	0.01	-0.01	-0.01	-0.01	0.03	0.02	0.03	1	0.999997	0.999989	0.999988	0.996259	0.999839	0.997072	1	1	1	1	1	1	1	100.1	99	100.4	99.7	98.5	99	103.6	93.9	99.6	97.6	100.3	103.2	96.9	105	100.8	102.5	4757.7	4706.6	4774	4742	4685.2	4708.7
Q96Q89	Kinesin-like protein KIF20B OS=Homo sapiens OX=9606 GN=KIF20B PE=1 SV=3	21	1	21	23	23	0.01	0.07	0.03	0.04	-0.15	-0.03	-0.02	0.999947	0.458832	0.978634	0.855573	0.0193161	0.983602	0.997632	1	1	1	1	0.665466	1	1	99.9	100.7	102.5	99.5	105	105.1	104.8	99.7	103.5	103	89.2	91.9	98.5	98.4	101.8	96.2	2544.2	2566.4	2612.4	2536.1	2675.6	2678.2
P11413	Glucose-6-phosphate 1-dehydrogenase OS=Homo sapiens OX=9606 GN=G6PD PE=1 SV=4	21	1	21	24	27	-0.01	0.03	0.12	0.09	0.24	0.04	0	1	0.999979	0.948924	0.990493	0.51948	0.999967	1	1	1	1	1	1	1	1	95	95.8	94.7	94.2	97.4	97.9	108.2	99.8	106.4	96.8	106	119	85.3	112.2	94.7	96.5	6482.1	6531.9	6457.6	6429.6	6644.9	6681.8
Q5JSH3	WD repeat-containing protein 44 OS=Homo sapiens OX=9606 GN=WDR44 PE=1 SV=1	21	1	21	22	22	0.04	0.02	0.08	0.06	0.17	0.03	0.02	0.953959	0.999284	0.557591	0.798609	0.0351702	0.983673	0.99782	1	1	1	1	0.804017	1	1	96.2	96.5	100.8	97.5	98.4	96.9	106.3	97.1	100.6	100	109.3	107.2	96.3	100.9	97.6	98.3	2274.1	2280.8	2382.7	2305.2	2327.5	2290.9
Q7Z2Z2	Elongation factor-like GTPase 1 OS=Homo sapiens OX=9606 GN=EFL1 PE=1 SV=2	21	1	21	24	25	0.02	0.03	0.08	0.02	0.06	0.06	0.05	0.979432	0.93668	0.145557	0.994891	0.312055	0.38812	0.601881	1	1	1	1	1	1	1	97.7	97	99.7	98	101.7	96.8	103.8	101.6	99.3	97.7	100.2	103	100.6	101.9	101.2	99.8	4560.7	4526.3	4651	4573.9	4746	4516.9
Q9UGP8	Translocation protein SEC63 homolog OS=Homo sapiens OX=9606 GN=SEC63 PE=1 SV=2	21	1	21	25	26	0.04	0.01	-0.01	0.04	0.1	0	0.02	0.995062	1	1	0.996945	0.791372	1	0.999986	1	1	1	1	1	1	1	98.3	98.2	101	101.6	98.1	99.2	106.3	89.9	100.7	101.4	104.1	105.8	96	100.4	100.4	98.5	4735.8	4730.1	4864.2	4892	4725.8	4778.1
Q14151	Scaffold attachment factor B2 OS=Homo sapiens OX=9606 GN=SAFB2 PE=1 SV=1	21	1	33	38	41	0.03	0.01	-0.1	-0.05	-0.13	-0.01	0.02	0.999957	1	0.897724	0.997363	0.70324	1	0.999992	1	1	1	1	1	1	1	101.8	102	101.8	105.8	102.8	102.9	91.6	98.7	94.4	102.7	97.6	88.3	109.5	93.3	103.9	102.8	7520.5	7537.6	7522.8	7815.4	7595.9	7600.6
Q8IZT6	Abnormal spindle-like microcephaly-associated protein OS=Homo sapiens OX=9606 GN=ASPM PE=1 SV=2	21	1	22	22	23	0.07	0.08	0.1	-0.02	-0.16	0.01	0.06	0.977524	0.942224	0.870378	0.999988	0.45013	0.999999	0.98864	1	1	1	1	1	1	1	96.3	101	105.1	101.4	103.3	105.2	99	112.4	99	95.5	90.3	86.3	106.5	93.1	101.4	104	2852.2	2992.1	3114.8	3004.5	3060.4	3117.7
Q06323	Proteasome activator complex subunit 1 OS=Homo sapiens OX=9606 GN=PSME1 PE=1 SV=1	21	1	21	25	31	-0.05	-0.01	-0.25	-0.11	-0.14	-0.13	-0.02	0.967746	0.999999	0.00937404	0.398167	0.17855	0.199383	0.998971	1	1	1	1	1	1	1	101.8	110.7	102.5	103.3	104.7	106.3	89.5	88.9	94.8	102.4	98.4	94.5	98.5	95	105.7	103	6292.6	6843.6	6334.9	6383.8	6474.9	6572.8
Q9H4E7	Differentially expressed in FDCP 6 homolog OS=Homo sapiens OX=9606 GN=DEF6 PE=1 SV=1	21	1	21	25	28	0.04	0.01	-0.01	-0.01	0.03	0.04	0.02	0.489233	0.997947	0.999897	0.99357	0.777081	0.388989	0.924813	1	1	1	1	1	1	1	98.7	99.1	102.3	101	97.6	101.8	99.3	97.6	97.9	98.1	101.1	100.7	102.7	101.2	99.7	101.2	4862.2	4881.6	5035.9	4975.1	4808.2	5012.9
Q14562	ATP-dependent RNA helicase DHX8 OS=Homo sapiens OX=9606 GN=DHX8 PE=1 SV=1	21	1	23	24	26	0.07	-0.01	0.03	-0.02	0.03	0.04	0.01	0.579588	0.999991	0.984858	0.996707	0.975198	0.949389	0.999992	1	1	1	1	1	1	1	99.3	98.2	103.7	103	96.9	99.4	103.1	98.5	98.6	96	100.6	101.3	103.1	99.5	102.6	96.2	3013.5	2981.9	3149	3126.4	2942.4	3016.4
Q9NZN5	Rho guanine nucleotide exchange factor 12 OS=Homo sapiens OX=9606 GN=ARHGEF12 PE=1 SV=1	21	1	21	26	27	0.06	0	0.06	0	0.06	0.1	0.03	0.992826	1	0.985176	1	0.990282	0.856226	0.999838	1	1	1	1	1	1	1	97.5	96.8	100.9	101.2	96.4	98	104	99.2	98.1	96.8	101.4	101.1	115.5	94.4	97.1	101.5	2648.5	2629.2	2739.1	2748.8	2619	2662.6
Q9Y3P9	Rab GTPase-activating protein 1 OS=Homo sapiens OX=9606 GN=RABGAP1 PE=1 SV=3	21	1	24	26	26	0.06	0.05	-0.03	-0.04	0.01	-0.05	0.02	0.890059	0.898258	0.992669	0.956654	1	0.952687	0.999741	1	1	1	1	1	1	1	99.8	99.9	103.9	103.5	105.1	102.3	95.5	99.9	94.8	98.8	102.2	98.4	101.3	92.4	102	100.3	3487.5	3489.3	3631.8	3616.9	3671.5	3572.7
P47712	Cytosolic phospholipase A2 OS=Homo sapiens OX=9606 GN=PLA2G4A PE=1 SV=2	21	1	21	24	26	0.06	-0.02	0.04	0.05	0.07	0	0.03	0.0600172	0.766422	0.327041	0.110411	0.016591	0.999955	0.666638	1	1	1	1	0.659657	1	1	99	97.1	102	102.1	96	96.9	102.1	99.1	102	101	103.6	102.7	98.2	98.5	100.6	99.1	5439.7	5338.8	5606.9	5610.1	5276.2	5328.5
Q9H2U2	Inorganic pyrophosphatase 2, mitochondrial OS=Homo sapiens OX=9606 GN=PPA2 PE=1 SV=2	21	1	22	34	42	0.06	0.03	0.02	0.01	0	-0.01	0.04	0.803442	0.993489	0.999418	1	1	0.999983	0.977807	1	1	1	1	1	1	1	99.1	98.2	103.6	102.3	101.1	100.5	97.8	102.4	97.6	100.7	101	97	102.3	93.6	100	102.5	7514.7	7445.7	7856.1	7755.9	7660.4	7615
Q8IZ69	tRNA (uracil-5-)-methyltransferase homolog A OS=Homo sapiens OX=9606 GN=TRMT2A PE=1 SV=2	21	1	21	22	22	0.01	-0.05	-0.02	-0.04	0.04	0.01	-0.04	1	0.982894	0.999984	0.993937	0.996911	0.999998	0.996529	1	1	1	1	1	1	1	101.7	99.8	104.3	98.3	96.9	97.4	103.6	95.7	102.1	93.7	101	106	97.2	106.2	99.2	96.9	2935.2	2880.9	3009.1	2837.8	2797.7	2812.5
Q9H4L5	Oxysterol-binding protein-related protein 3 OS=Homo sapiens OX=9606 GN=OSBPL3 PE=1 SV=1	21	1	21	23	23	0.07	0.02	0.04	-0.04	0.04	0.01	0.04	0.755401	0.999896	0.981387	0.988981	0.977944	0.999995	0.988134	1	1	1	1	1	1	1	98.6	98.1	103.3	103.7	101.1	98.1	99.4	103	94.9	96.8	100.7	101.8	105.2	93.4	101.2	100.7	2815.6	2800	2949.2	2961.1	2885.7	2799.1
O00139	Kinesin-like protein KIF2A OS=Homo sapiens OX=9606 GN=KIF2A PE=1 SV=3	21	1	22	24	24	0	-0.05	-0.04	-0.09	-0.14	-0.05	-0.02	1	0.293913	0.574222	0.0213658	0.00143186	0.308575	0.939179	1	1	1	1	0.341366	1	1	102.5	104.1	102.7	103.4	98.6	101.2	99.5	102	97.4	97	94.8	93.4	101.2	98.7	100.9	102.7	5794.7	5883.2	5804.6	5847.5	5573.5	5720.4
O75717	WD repeat and HMG-box DNA-binding protein 1 OS=Homo sapiens OX=9606 GN=WDHD1 PE=1 SV=1	21	1	21	24	25	0.1	-0.01	0.07	0.03	0.15	0.12	0.04	0.626767	0.999993	0.875925	0.998765	0.229236	0.474965	0.991776	1	1	1	1	1	1	1	97.9	93.6	102.7	102.3	95	94.7	107.4	94.1	99.3	96.2	107.1	105.4	102	105.4	99.9	97.1	2523.1	2412	2647.7	2636.7	2447.3	2440.8
P61247	40S ribosomal protein S3a OS=Homo sapiens OX=9606 GN=RPS3A PE=1 SV=2	21	1	21	26	44	-0.09	-0.03	-0.05	-0.02	-0.16	-0.07	0	0.571235	0.998474	0.937109	0.999948	0.104026	0.831257	1	1	1	1	1	1	1	1	101.2	105.8	97.4	97.1	100.9	102.3	100.3	99.3	102.1	102.6	92.4	93.2	99.9	97.8	97.7	109.8	8512.9	8903.5	8196.7	8174	8494	8605.8
Q96AE4	Far upstream element-binding protein 1 OS=Homo sapiens OX=9606 GN=FUBP1 PE=1 SV=3	21	1	26	36	42	-0.07	0.03	-0.08	0	-0.12	-0.03	0	0.614966	0.99292	0.442439	1	0.104893	0.994012	1	1	1	1	1	1	1	1	102.4	102.2	96.6	98.8	106.3	102.1	99.3	94.4	100.1	104.3	96.8	91.3	101	100	102.7	101.6	5993	5986.2	5656.9	5783.3	6223.4	5979.5
Q15554	Telomeric repeat-binding factor 2 OS=Homo sapiens OX=9606 GN=TERF2 PE=1 SV=3	21	1	21	21	23	-0.02	-0.05	-0.12	-0.14	-0.2	-0.06	-0.03	1	0.998613	0.863968	0.755954	0.465594	0.996766	0.999984	1	1	1	1	1	1	1	104.6	106	103.5	104.8	101.1	102.1	94.4	99.1	91.4	99.2	95.1	88.7	113.1	90.3	103.4	103.4	3861.4	3913.8	3820.9	3872.2	3734.7	3768.9
P20042	Eukaryotic translation initiation factor 2 subunit 2 OS=Homo sapiens OX=9606 GN=EIF2S2 PE=1 SV=2	21	1	21	27	28	0.02	0	-0.12	-0.08	-0.12	-0.03	0.02	0.999925	1	0.57157	0.887014	0.592335	0.999472	0.999961	1	1	1	1	1	1	1	104.5	100.5	102.7	105.5	102.6	102.4	92.7	96.2	94.7	99.6	96.9	92.4	107.8	93.6	105.3	102.5	5446	5240.3	5351.3	5496.2	5349.6	5335.8
P14866	Heterogeneous nuclear ribonucleoprotein L OS=Homo sapiens OX=9606 GN=HNRNPL PE=1 SV=2	21	1	22	60	93	0.03	-0.01	-0.09	-0.08	-0.08	-0.05	0.01	0.981307	0.999999	0.283709	0.390235	0.323402	0.759646	0.999738	1	1	1	1	1	1	1	102.1	102.4	104.6	104.2	102.7	101	97.5	94.9	95.5	98.2	97.9	95	102.5	94.8	102.4	104.3	10675.4	10706.3	10936.3	10893.5	10733.7	10552.2
O14802	DNA-directed RNA polymerase III subunit RPC1 OS=Homo sapiens OX=9606 GN=POLR3A PE=1 SV=2	21	1	22	22	24	0.09	0.05	-0.02	-0.03	0.11	0.04	0	0.399001	0.909416	0.999041	0.993948	0.197983	0.96321	1	1	1	1	1	1	1	1	97.1	98.9	105.5	102.5	103.2	99	98.4	95	99.8	92.8	105.2	106	102.4	98.7	97.7	97.9	3396.7	3458.8	3689.6	3585.1	3611.3	3463.7
P08195	4F2 cell-surface antigen heavy chain OS=Homo sapiens OX=9606 GN=SLC3A2 PE=1 SV=3	21	1	21	23	27	0.02	0.05	0.1	0.1	0.23	0.1	0.04	0.99989	0.944026	0.577197	0.486819	0.0224121	0.55888	0.985436	1	1	1	1	0.671934	1	1	93.3	95.7	95.1	96.3	98.3	97.9	104.8	97.2	101.3	101.8	110.2	111.3	95.6	106.8	97.5	96.9	4784.5	4905.3	4877.5	4938.6	5039.2	5019.3
P07954	Fumarate hydratase, mitochondrial OS=Homo sapiens OX=9606 GN=FH PE=1 SV=3	21	1	21	41	71	-0.01	0.03	-0.02	0.04	0.03	-0.02	0.05	1	0.995161	0.999145	0.917626	0.993959	0.999343	0.873726	1	1	1	1	1	1	1	99.2	99	97.8	99.6	101.6	100.1	101.4	94.3	102.3	102	101	100.8	94.9	100.9	100.9	104.1	11791	11772.5	11626.3	11840.3	12075.4	11905.8
O43660	Pleiotropic regulator 1 OS=Homo sapiens OX=9606 GN=PLRG1 PE=1 SV=1	21	1	21	23	23	0.08	0.03	0.12	0.08	0.14	-0.02	0.04	0.644177	0.996509	0.204109	0.627306	0.135448	0.999492	0.956684	1	1	1	1	1	1	1	97.2	94.6	101	101.4	99.3	96.3	104.6	104.4	97.6	105.1	106.7	104.3	92	97.2	102	96	4046.2	3938.1	4203	4219.9	4132.8	4008.3
Q9BTW9	Tubulin-specific chaperone D OS=Homo sapiens OX=9606 GN=TBCD PE=1 SV=2	21	1	21	22	23	-0.01	0.02	0.06	-0.01	0.07	0.02	0.02	0.999974	0.994202	0.531947	1	0.388737	0.993701	0.998466	1	1	1	1	1	1	1	98.2	98.6	98.4	97.2	100	99.8	102.5	103	101.2	95	101.8	105.1	97.7	102.2	99.1	100.2	3916.8	3933.9	3924.6	3875.2	3989.5	3981.7
Q15833	Syntaxin-binding protein 2 OS=Homo sapiens OX=9606 GN=STXBP2 PE=1 SV=2	21	1	23	25	25	0.02	-0.01	0.06	0.02	0.06	0	-0.02	0.99149	0.999993	0.548505	0.997595	0.603773	1	0.999189	1	1	1	1	1	1	1	100.1	97.5	102.1	98.8	100.9	95.7	104.5	101.7	100.5	99.7	102.8	102.9	96.5	100.6	97	98.5	4462	4347.4	4550.8	4403.2	4498.5	4265.6
P51532	Transcription activator BRG1 OS=Homo sapiens OX=9606 GN=SMARCA4 PE=1 SV=2	21	1	34	37	41	0.03	0.07	0.16	0.13	0.19	0.07	0.05	0.99997	0.991818	0.704656	0.844847	0.519726	0.993892	0.999187	1	1	1	1	1	1	1	94.3	93.6	94.9	96.9	99.1	98.2	107.8	102	106.4	99.4	102.8	112.1	87.7	110.5	97.6	96.7	3520.4	3496.8	3544.8	3617.1	3702.9	3668.3
Q9NW82	WD repeat-containing protein 70 OS=Homo sapiens OX=9606 GN=WDR70 PE=1 SV=1	21	1	21	23	24	0.03	-0.03	0	-0.01	0.06	0.01	-0.02	0.989889	0.989207	1	0.999942	0.847469	0.999996	0.998248	1	1	1	1	1	1	1	99.7	99.7	104.2	99.7	97.6	97.4	103.7	96.3	101.4	96.1	102.2	105.1	98.4	102.3	98.3	97.8	4670.5	4674.1	4883.9	4670.8	4574.4	4564.5
P54132	Bloom syndrome protein OS=Homo sapiens OX=9606 GN=BLM PE=1 SV=1	21	1	22	24	24	0.12	0.07	0.11	0.06	0.14	0.04	0.01	0.412794	0.88503	0.451387	0.940031	0.248327	0.994137	0.999985	1	1	1	1	1	1	1	96.1	94.4	105.3	101.6	100.4	99.2	105.2	101.1	100	98.3	103.4	106.8	93.6	102.1	100.9	91.7	1966.7	1930.5	2154.7	2078	2053.9	2029.9
O14745	Na(+)/H(+) exchange regulatory cofactor NHE-RF1 OS=Homo sapiens OX=9606 GN=SLC9A3R1 PE=1 SV=4	21	1	21	35	59	-0.03	0.06	0.05	0.16	0.07	0.08	0.04	0.999952	0.994575	0.99688	0.592992	0.982449	0.973946	0.999052	1	1	1	1	1	1	1	93.9	98.6	93.7	95.1	100.4	99.9	105.6	94.3	108	106.3	100.4	101.8	92.4	111.4	97	101.4	12010.1	12619.2	11987.4	12171.4	12845.3	12780.8
Q13123	Protein Red OS=Homo sapiens OX=9606 GN=IK PE=1 SV=3	21	1	21	25	27	0.04	-0.04	-0.1	-0.02	-0.1	0.05	0.02	0.997603	0.998175	0.726437	0.999867	0.743932	0.993221	0.999989	1	1	1	1	1	1	1	101.3	101.3	102.2	105.8	98.6	98.9	97.2	91.6	96.2	103.1	98.7	90.6	110.7	98.7	102.1	102.9	5893	5896.2	5949.4	6156.8	5738.9	5756.5
P48739	Phosphatidylinositol transfer protein beta isoform OS=Homo sapiens OX=9606 GN=PITPNB PE=1 SV=2	21	1	23	25	29	0.01	0.03	0.03	0.01	-0.06	-0.04	0.02	0.999999	0.998733	0.998787	1	0.935024	0.993445	0.999765	1	1	1	1	1	1	1	99.5	100.4	99.3	102	102.2	101.5	102.6	101.1	95.8	105.2	98.2	94.2	101.9	93.3	101.5	101.3	5856.5	5907.5	5844.6	5999.6	6016	5972.8
P55010	Eukaryotic translation initiation factor 5 OS=Homo sapiens OX=9606 GN=EIF5 PE=1 SV=2	21	1	21	24	27	0.06	0.03	0.06	0.11	0.14	0.04	0.03	0.983654	0.999857	0.980531	0.747535	0.546704	0.998776	0.999883	1	1	1	1	1	1	1	95.6	96.1	100.8	99.3	98.1	97.4	105.3	95.2	104.1	103.4	106.6	104.9	90.5	107.2	98.8	96.6	5994.6	6028.5	6318.5	6223.9	6149.4	6110.2
P62191	26S proteasome regulatory subunit 4 OS=Homo sapiens OX=9606 GN=PSMC1 PE=1 SV=1	21	1	21	23	25	-0.03	0.02	-0.15	0	-0.01	-0.03	0.03	0.998021	0.999581	0.0919759	1	0.999995	0.997908	0.998113	1	1	1	1	1	1	1	100.8	101.9	99	100.2	103.5	102	86.4	96.8	101.5	101.1	101.9	99.4	99.2	100	102.8	103.5	7857.7	7939.4	7713.1	7809.8	8067.5	7947.6
Q69YN2	CWF19-like protein 1 OS=Homo sapiens OX=9606 GN=CWF19L1 PE=1 SV=2	21	1	21	23	24	0	-0.04	-0.13	-0.14	-0.2	-0.07	-0.01	1	0.999893	0.896068	0.879511	0.586096	0.995191	1	1	1	1	1	1	1	1	104.2	105.8	105.8	103.7	101.7	102.6	95.9	95.7	92.8	98.3	93.9	88.9	114.8	86.8	104	105	3888	3948.1	3948.2	3871.3	3796.1	3828.7
P51858	Hepatoma-derived growth factor OS=Homo sapiens OX=9606 GN=HDGF PE=1 SV=1	21	1	22	29	41	-0.06	0.04	-0.13	-0.02	-0.19	-0.09	0.02	0.988465	0.999526	0.683863	0.999996	0.29768	0.921011	0.999993	1	1	1	1	1	1	1	104.3	102.9	97.1	101.8	106.5	105.8	92.9	96.8	97.8	107.1	95.5	86.4	104.6	90.9	106.1	103.7	6724.3	6632.4	6259.2	6562.3	6866.2	6818.7
Q96LD4	E3 ubiquitin-protein ligase TRIM47 OS=Homo sapiens OX=9606 GN=TRIM47 PE=1 SV=2	21	1	21	22	24	0.05	0.01	0.12	0.06	0.16	0.07	-0.03	0.997582	1	0.821638	0.987607	0.563222	0.983469	0.999792	1	1	1	1	1	1	1	95.5	96.9	101.1	98	97.4	96	109.2	99.4	102.3	98.9	104.2	110.3	92	110.7	95.5	92.5	3173.1	3221.5	3360.1	3256.2	3236.7	3191.4
Q6UB98	Ankyrin repeat domain-containing protein 12 OS=Homo sapiens OX=9606 GN=ANKRD12 PE=1 SV=3	21	1	21	21	22	0.07	0.01	-0.07	-0.06	-0.07	0	-0.02	0.938175	1	0.932733	0.976769	0.938108	1	0.999961	1	1	1	1	1	1	1	101.8	100.4	106.3	105.9	100.5	103.2	95.4	97.2	93.5	101	101.3	91.6	107	95.5	99.8	99.6	2820.3	2782.3	2946.3	2932.7	2783.1	2859.3
O75976	Carboxypeptidase D OS=Homo sapiens OX=9606 GN=CPD PE=1 SV=2	21	1	21	21	21	0.06	0.01	0.2	0.06	0.17	0.1	-0.08	0.974459	1	0.103868	0.961602	0.214544	0.7015	0.881187	1	1	1	1	1	1	1	94	96.8	101.6	96.6	96.7	95.4	106.6	113.1	100.5	98.4	104.7	109.8	95.8	109.2	91.4	89.4	2566.7	2643.4	2775.8	2639.3	2640.2	2603.9
Q93084	Sarcoplasmic/endoplasmic reticulum calcium ATPase 3 OS=Homo sapiens OX=9606 GN=ATP2A3 PE=1 SV=2	21	1	30	33	39	0	0.03	0	-0.06	-0.11	-0.05	0	1	0.993176	1	0.78609	0.221898	0.925579	1	1	1	1	1	1	1	1	101.8	101.4	101	102.5	104.6	102.7	99.8	103.1	95.9	99	94.4	93.7	103.3	93.7	101.2	102	5181.3	5159	5137.8	5218.4	5321.4	5229.2
Q5QJE6	Deoxynucleotidyltransferase terminal-interacting protein 2 OS=Homo sapiens OX=9606 GN=DNTTIP2 PE=1 SV=2	21	1	21	24	24	0.04	-0.05	-0.03	-0.06	-0.07	-0.02	0	0.99431	0.976066	0.997568	0.915385	0.838537	0.999402	1	1	1	1	1	1	1	1	99.9	103.5	103.1	105.4	98.2	98.8	100.8	98.3	95.2	100	98.7	95	105.7	94.5	102.7	100.2	3391.7	3511.8	3498	3576	3333.9	3353
Q9BZQ6	ER degradation-enhancing alpha-mannosidase-like protein 3 OS=Homo sapiens OX=9606 GN=EDEM3 PE=1 SV=2	21	1	21	21	22	0.05	0	-0.06	-0.03	-0.1	0	-0.03	0.677717	1	0.530452	0.972661	0.102384	1	0.97866	1	1	1	1	1	1	1	100.7	102	104.3	105.5	100.6	101.9	97	97.8	96.5	102.6	94.5	94.9	103.5	98.9	99.9	99.2	3983.2	4032.4	4124	4171.5	3976.9	4027
Q9Y4P3	Transducin beta-like protein 2 OS=Homo sapiens OX=9606 GN=TBL2 PE=1 SV=1	21	1	21	24	26	0	0.01	0.04	0	0.07	-0.02	-0.05	1	0.999996	0.97393	1	0.736295	0.999197	0.960343	1	1	1	1	1	1	1	100.7	98.2	101.8	97.5	101.1	99.2	105.8	99	101.8	97	105.6	103.6	94.7	101.1	98.1	94.7	4592.8	4476.4	4643.6	4446.3	4611.1	4523.1
Q9BWU0	Kanadaptin OS=Homo sapiens OX=9606 GN=SLC4A1AP PE=1 SV=1	21	1	21	24	24	0.04	-0.02	0.03	0.04	0.1	0.09	0.02	0.992851	0.999918	0.998698	0.990836	0.462713	0.571482	0.999359	1	1	1	1	1	1	1	97.6	97	101.9	97.7	96.1	96.2	103.7	94.8	100.8	99	103.7	105.6	100.2	107.7	101.5	96.5	3972.4	3949.8	4147.6	3975.5	3910.8	3915.4
Q15437	Protein transport protein Sec23B OS=Homo sapiens OX=9606 GN=SEC23B PE=1 SV=2	21	1	23	28	34	-0.01	0	0.13	0.07	0.15	0.06	0.03	1	1	0.478704	0.924347	0.282703	0.965292	0.999648	1	1	1	1	1	1	1	95.6	96.8	97.4	94.1	96.8	95.9	109.6	100.6	102.9	99	104.2	110.1	94.4	106.3	97.3	98.8	4577.1	4634.5	4664.8	4503	4635.6	4591.9
P04920	Anion exchange protein 2 OS=Homo sapiens OX=9606 GN=SLC4A2 PE=1 SV=4	21	1	21	22	22	0.05	0.06	0.08	0.09	0.21	0.04	0.05	0.989873	0.974902	0.927071	0.894368	0.153597	0.998342	0.995295	1	1	1	1	1	1	1	92.8	97.1	97.7	99.4	97	101.5	106.4	94.6	100.6	101.1	107.9	112.2	92	103.5	100.7	95.5	2221.8	2324.1	2338.9	2378.2	2321.5	2429
Q9Y6Y8	SEC23-interacting protein OS=Homo sapiens OX=9606 GN=SEC23IP PE=1 SV=1	21	1	23	25	26	-0.02	-0.01	-0.06	-0.06	0.01	-0.01	-0.02	0.956493	0.989575	0.0808631	0.109787	0.999978	0.994014	0.930471	1	1	1	1	1	1	1	101	102.2	100.2	100.5	101	100.3	97	97.3	98.8	96.1	100.2	103.7	101.7	99.7	100	100.3	6538.4	6619	6485.2	6504.4	6536.6	6492.8
Q96M96	FYVE, RhoGEF and PH domain-containing protein 4 OS=Homo sapiens OX=9606 GN=FGD4 PE=1 SV=2	21	1	21	22	22	0.03	-0.01	0.05	0.02	0.12	0.05	0.02	0.989839	0.999986	0.801676	0.998306	0.0961192	0.855342	0.998434	1	1	1	1	1	1	1	99.2	95.9	98.9	99.9	96.4	97.3	102.7	99.6	99.9	98	107	105.3	98.2	103.5	102.1	95.9	3220.8	3113.3	3211.8	3243.5	3130.7	3159.8
O43776	Asparagine--tRNA ligase, cytoplasmic OS=Homo sapiens OX=9606 GN=NARS1 PE=1 SV=1	21	1	21	22	26	0	0.01	0.05	0.02	0.01	-0.04	0.01	0.999999	0.998521	0.19603	0.982708	0.999981	0.374116	0.994163	1	1	1	1	1	1	1	98.2	100.9	99.9	98.7	100.2	100.3	102.8	103.7	99.5	101.8	98.8	101.1	96.4	97	99.4	101.5	4152.2	4263.1	4223.5	4171.9	4233.1	4240.9
Q8NEB9	Phosphatidylinositol 3-kinase catalytic subunit type 3 OS=Homo sapiens OX=9606 GN=PIK3C3 PE=1 SV=1	20	1	20	21	24	0.04	0.02	0.01	-0.01	0.01	0	0.01	0.721624	0.984674	0.999884	0.999946	0.999962	0.999999	0.999525	1	1	1	1	1	1	1	99.1	99.6	103.6	100.6	101.4	100.1	98.7	101.3	100.3	97.2	100.7	99	100.9	97.2	99.7	100.5	3410.1	3428.5	3566.8	3464.1	3491.4	3444.7
Q9NP61	ADP-ribosylation factor GTPase-activating protein 3 OS=Homo sapiens OX=9606 GN=ARFGAP3 PE=1 SV=1	20	1	22	25	26	-0.03	-0.02	-0.08	-0.03	-0.1	-0.01	-0.02	0.99929	0.999962	0.892737	0.999439	0.791035	0.999999	0.999994	1	1	1	1	1	1	1	102.5	102.4	98.8	101.6	100.8	101.2	96.6	97.2	98.4	102.2	98.5	93.2	110.2	93.6	101.1	101.6	7407.5	7400.1	7140.8	7340.2	7282.3	7314.2
O75362	Zinc finger protein 217 OS=Homo sapiens OX=9606 GN=ZNF217 PE=1 SV=1	20	1	21	24	24	0.04	0.02	0.05	0	-0.01	-0.01	-0.07	0.978572	0.999725	0.968004	1	0.999972	0.999997	0.854132	1	1	1	1	1	1	1	101.1	98.4	103	102.6	103.1	99.4	105.1	101.1	99.5	100.2	102.9	94.8	96.8	101.3	99	91.7	2107.6	2052.2	2147.5	2139.6	2149.1	2072.3
Q9UBU9	Nuclear RNA export factor 1 OS=Homo sapiens OX=9606 GN=NXF1 PE=1 SV=1	20	1	20	23	24	0.03	0	0	-0.03	-0.01	0.01	-0.01	0.864189	0.999999	0.999998	0.926789	0.999992	0.999994	0.99817	1	1	1	1	1	1	1	101.1	99	102.9	101.5	99.7	101	102.2	97.3	98.5	98.1	100.1	99.2	101.7	99.2	99.5	98.8	4169.3	4084.2	4243.6	4185.4	4112.4	4166.4
Q8IY18	Structural maintenance of chromosomes protein 5 OS=Homo sapiens OX=9606 GN=SMC5 PE=1 SV=2	20	1	20	20	20	0.05	-0.04	-0.02	-0.07	-0.02	0.04	-0.03	0.918439	0.96901	0.997893	0.611881	0.999851	0.958656	0.991508	1	1	1	1	1	1	1	101.5	100	104.4	103.5	101.3	95.2	99.6	98.7	98.1	93.8	102.4	97.1	104.2	102.8	100.9	96.6	1637.8	1614.7	1685.7	1670.2	1636.1	1536.1
P07099	Epoxide hydrolase 1 OS=Homo sapiens OX=9606 GN=EPHX1 PE=1 SV=1	20	1	20	24	25	0.02	0.03	0.09	0.06	0.1	0.03	0.03	0.988	0.9825	0.159864	0.553148	0.123256	0.97505	0.930446	1	1	1	1	1	1	1	96	97.7	97.5	99.5	97.3	99.9	104.9	101.7	100.2	101.7	101.7	105.8	96.6	100.9	97.7	100.8	5143.2	5233.7	5222.5	5331.2	5213.9	5353
Q9UH65	Switch-associated protein 70 OS=Homo sapiens OX=9606 GN=SWAP70 PE=1 SV=1	20	1	20	20	20	0.03	-0.02	0	-0.05	0.02	0.01	-0.01	0.99815	0.999806	1	0.961339	0.999493	1	0.999999	1	1	1	1	1	1	1	100	100.2	103.2	101	96.8	100.8	102.6	97.5	94	99.8	104.7	98.8	104.4	97.1	101	98.1	3183.9	3191.1	3286.4	3214.4	3080.2	3209.5
Q8WXI9	Transcriptional repressor p66-beta OS=Homo sapiens OX=9606 GN=GATAD2B PE=1 SV=1	20	1	22	24	26	0.03	-0.02	0.02	-0.05	-0.06	0.01	-0.01	0.993831	0.999611	0.999749	0.961818	0.865673	0.999996	1	1	1	1	1	1	1	1	99.8	101.4	101.6	104.2	100.6	97.7	96.6	107.6	95.9	99	96.1	96.7	102.7	100	101.5	98.6	4400.2	4468.9	4479.4	4593.2	4436.2	4306.2
Q2NL82	Pre-rRNA-processing protein TSR1 homolog OS=Homo sapiens OX=9606 GN=TSR1 PE=1 SV=1	20	1	20	24	25	-0.04	-0.01	-0.05	-0.03	-0.13	-0.08	-0.03	0.530494	0.99892	0.464198	0.771609	0.00511455	0.0640238	0.805957	1	1	1	1	0.43104	1	1	103	103.8	100.9	99.5	100.9	104.1	101.1	98.9	99.4	102.5	94.7	94.1	99.2	95.9	101.2	100.9	4770.4	4807.6	4675.7	4610	4677	4823.1
Q8N6H7	ADP-ribosylation factor GTPase-activating protein 2 OS=Homo sapiens OX=9606 GN=ARFGAP2 PE=1 SV=1	20	1	22	25	29	-0.01	0	0	0	-0.06	0.01	-0.02	0.983685	1	0.999999	1	0.0681284	0.999062	0.858595	1	1	1	1	0.963441	1	1	101.4	100	99.9	99.6	100.6	101	101.8	100	100	101.5	98.2	95.1	100.7	101.9	98.8	99.6	5228.3	5158.4	5152.2	5137.4	5189.5	5208.5
O60318	Germinal-center associated nuclear protein OS=Homo sapiens OX=9606 GN=MCM3AP PE=1 SV=2	20	1	20	22	23	0.11	-0.03	0.02	-0.06	0.06	0.03	0.04	0.111084	0.984072	0.999442	0.676293	0.660372	0.969382	0.880294	1	1	1	1	1	1	1	101.1	95.9	107	105.4	96	97.2	101	98.1	95.6	93.7	102.4	102.6	102	99.2	104.3	98.5	2753.9	2613.8	2915.6	2873.6	2615.7	2648.1
Q02878	60S ribosomal protein L6 OS=Homo sapiens OX=9606 GN=RPL6 PE=1 SV=3	20	1	20	21	35	-0.18	0.03	-0.16	0.19	-0.01	-0.03	0	0.868161	0.999995	0.904585	0.811	1	0.999997	1	1	1	1	1	1	1	1	97.8	103.9	86.6	91.9	102.8	103.4	81	100.1	112.1	118.8	97.5	103.5	87.1	112	94.5	107.1	13059.3	13879.7	11564.1	12267	13725.2	13806.5
P18754	Regulator of chromosome condensation OS=Homo sapiens OX=9606 GN=RCC1 PE=1 SV=1	20	1	20	28	33	0.01	-0.01	0.05	0.03	0.09	0.01	-0.06	0.999997	0.999999	0.923462	0.995374	0.505178	0.999995	0.906605	1	1	1	1	1	1	1	100.1	97.5	100	98.9	98.7	97.7	104.9	100.2	103.3	98.6	104	106.9	94.7	104.5	96.2	93.9	5015.8	4887.9	5014.4	4957.9	4945.7	4895.7
Q15813	Tubulin-specific chaperone E OS=Homo sapiens OX=9606 GN=TBCE PE=1 SV=1	20	1	22	25	27	0.05	0.02	0.12	0.05	0.18	-0.02	0	0.994728	0.999996	0.67937	0.992364	0.291416	0.999976	1	1	1	1	1	1	1	1	97.7	95.2	99.6	100	97.8	97.3	104.2	105.8	101.8	98.4	107.1	111.9	86.5	104.3	97.1	95.2	4085.8	3983.7	4167.7	4184.1	4092.1	4070.2
Q10713	Mitochondrial-processing peptidase subunit alpha OS=Homo sapiens OX=9606 GN=PMPCA PE=1 SV=2	20	1	20	24	26	-0.03	0.02	-0.08	-0.11	-0.14	-0.11	-0.04	0.999054	0.999863	0.827417	0.487469	0.25229	0.544352	0.995124	1	1	1	1	1	1	1	105.1	103.2	100.7	103.6	104	107.4	94	103.9	95.3	97.4	94.8	93.8	100.7	93	98.9	104.3	5921.9	5811.2	5669.7	5837.4	5855.3	6050.1
O60216	Double-strand-break repair protein rad21 homolog OS=Homo sapiens OX=9606 GN=RAD21 PE=1 SV=2	20	1	20	28	28	0.04	0.02	-0.02	-0.04	-0.06	0.02	-0.01	0.939402	0.999405	0.999344	0.924675	0.73502	0.99606	0.999832	1	1	1	1	1	1	1	97.4	103.5	103.1	103.2	101.5	101.7	100.5	97.8	96.8	98.4	96.9	96.1	105.7	98.5	99.7	99.2	3379.5	3588.5	3576	3579.6	3520.7	3527.9
P05198	Eukaryotic translation initiation factor 2 subunit 1 OS=Homo sapiens OX=9606 GN=EIF2S1 PE=1 SV=3	20	1	20	27	31	-0.04	-0.01	-0.19	0.02	-0.11	-0.07	-0.02	0.996564	0.999999	0.192069	0.999939	0.693274	0.932818	0.999896	1	1	1	1	1	1	1	101.8	105.6	100.9	100.4	102.3	103.4	83.8	98.4	102	108.8	96.1	95.8	98.7	98.2	99.8	104.1	7046.1	7306.6	6980.8	6952.1	7081.1	7157
Q9Y6W3	Calpain-7 OS=Homo sapiens OX=9606 GN=CAPN7 PE=1 SV=1	20	1	20	23	24	0.1	0.01	0.1	0.06	0.16	0.05	0.06	0.380187	1	0.364203	0.825282	0.0619872	0.935471	0.857165	1	1	1	1	0.953897	1	1	95.7	95	104.6	99.9	95.8	95.6	104.9	99.8	102	97.1	104.5	109.1	95	102.3	99.2	99.4	3436.6	3414.8	3757.5	3589.8	3443.7	3435.7
O75439	Mitochondrial-processing peptidase subunit beta OS=Homo sapiens OX=9606 GN=PMPCB PE=1 SV=2	20	1	21	22	28	0.02	-0.04	0.02	-0.03	0.04	-0.05	-0.03	0.986276	0.889248	0.988663	0.974763	0.799301	0.695203	0.970609	1	1	1	1	1	1	1	99.2	101.6	104.8	99.5	97.2	98.5	100.7	103.4	97.7	99.4	102.4	104.6	94.9	99.1	98.8	98.1	6456.4	6616.1	6819.9	6477.9	6325.3	6411.9
P49189	4-trimethylaminobutyraldehyde dehydrogenase OS=Homo sapiens OX=9606 GN=ALDH9A1 PE=1 SV=3	20	1	20	28	34	-0.05	0	0.05	-0.02	-0.04	-0.05	-0.01	0.673125	1	0.593757	0.994206	0.789198	0.635614	0.999969	1	1	1	1	1	1	1	100.5	101.5	97.4	97.7	101.5	100.8	101.3	108.6	101.3	97.9	98.1	97.9	97.8	97	99.9	100.8	6526.5	6595.7	6325	6350.1	6597.2	6551
Q9UGP4	LIM domain-containing protein 1 OS=Homo sapiens OX=9606 GN=LIMD1 PE=1 SV=1	20	1	20	25	28	0.01	0	-0.03	0.03	-0.25	0.07	0	0.999996	1	0.995906	0.996845	0.0160409	0.871627	1	1	1	1	1	0.655537	1	1	101.6	100.9	101.1	103.1	102.3	100.4	104.5	93.6	104.2	102.9	83.4	87.1	103	109.2	103.3	99.5	3419.6	3393.2	3402	3467.1	3440.8	3377
O94855	Protein transport protein Sec24D OS=Homo sapiens OX=9606 GN=SEC24D PE=1 SV=2	20	1	20	22	23	0.04	-0.02	0.06	-0.01	0.09	0.05	-0.01	0.968604	0.999905	0.868352	0.999998	0.5051	0.916381	0.999997	1	1	1	1	1	1	1	99.1	97.2	103.2	99	96.9	97.2	106.9	97.7	100.5	94.7	104	104.9	100.3	103.2	98.3	96.7	5106.6	5011	5318	5100.8	4995.4	5009.6
Q6IQ23	Pleckstrin homology domain-containing family A member 7 OS=Homo sapiens OX=9606 GN=PLEKHA7 PE=1 SV=2	20	1	20	21	22	0.06	0.03	0.06	-0.03	0.05	0.03	0.02	0.496511	0.973873	0.487294	0.969005	0.712731	0.94781	0.99864	1	1	1	1	1	1	1	98.7	97.4	102.3	102.4	99.9	100	98.6	106.4	97.3	95	101.9	101.1	100.7	99.8	98.5	99.9	3207.2	3166.3	3324	3328.8	3246.6	3250.3
O00116	Alkyldihydroxyacetonephosphate synthase, peroxisomal OS=Homo sapiens OX=9606 GN=AGPS PE=1 SV=1	20	1	20	23	23	0.05	0.04	0.13	0.04	0.1	0.04	0.04	0.891221	0.963715	0.181615	0.96384	0.346785	0.978995	0.964079	1	1	1	1	1	1	1	97.1	95.1	102.9	96.8	98.6	99.4	103.4	106.6	102.8	95.3	103.1	103.6	96	101.4	100.2	97.8	4392.2	4299.2	4653.1	4378.1	4459.2	4494.7
Q6L8Q7	2',5'-phosphodiesterase 12 OS=Homo sapiens OX=9606 GN=PDE12 PE=1 SV=2	20	1	20	22	27	0.01	-0.01	0.01	-0.02	-0.03	-0.03	0	0.998404	0.998858	0.993101	0.890035	0.859273	0.657836	1	1	1	1	1	1	1	1	100.3	100.9	102.5	100.3	100.1	99.7	100.6	102.6	99.5	98.2	96.9	100.7	98.3	98.1	99.6	101.8	4550.9	4577.6	4651.6	4549	4539.8	4521.4
Q93100	Phosphorylase b kinase regulatory subunit beta OS=Homo sapiens OX=9606 GN=PHKB PE=1 SV=3	20	1	20	21	22	0.06	0.01	0.01	-0.01	0.01	-0.03	-0.01	0.517451	0.999716	0.999956	0.999999	0.999998	0.932525	0.999509	1	1	1	1	1	1	1	99.1	100.2	103.6	104.1	100.3	100.8	98.3	102.4	98.8	99.9	100	100.2	100.6	94.3	99.7	97.7	3871.6	3915.1	4047.5	4065.4	3918.4	3936.9
Q7L2J0	7SK snRNA methylphosphate capping enzyme OS=Homo sapiens OX=9606 GN=MEPCE PE=1 SV=1	20	1	20	23	27	-0.02	-0.03	-0.03	-0.07	-0.05	-0.04	-0.05	0.992326	0.956177	0.932074	0.360552	0.623164	0.836329	0.563601	1	1	1	1	1	1	1	101.5	103.6	104.4	97.9	100	101	101.8	98.9	97.3	98.6	99	99	100.3	99.3	97.8	99.7	3475.1	3544.5	3571.7	3350.5	3423.6	3456.5
Q9BXL5	Hemogen OS=Homo sapiens OX=9606 GN=HEMGN PE=1 SV=1	20	1	20	21	23	0.01	0	-0.05	0.04	-0.05	0	0.03	0.999999	1	0.785629	0.895628	0.772476	1	0.989574	1	1	1	1	1	1	1	101.8	98.7	100.6	100.7	101.3	98.6	99.1	94.2	102.4	104.1	98.7	94.5	101.8	99.1	104.4	99.8	5064.3	4910.4	5007	5012.2	5042.6	4908.3
Q96R06	Sperm-associated antigen 5 OS=Homo sapiens OX=9606 GN=SPAG5 PE=1 SV=2	20	1	20	22	22	0.07	0.01	0.05	0.02	-0.04	-0.02	-0.01	0.00944859	0.991619	0.072514	0.819674	0.179969	0.707239	0.999022	1	1	1	1	1	1	1	99.4	99.2	103	105	100.3	99.6	101.6	103.5	101.1	100	97.4	96.2	98.5	97.3	99.2	98.5	2483.5	2477.3	2573.3	2621.8	2505.1	2488.1
P22681	E3 ubiquitin-protein ligase CBL OS=Homo sapiens OX=9606 GN=CBL PE=1 SV=2	20	1	20	22	23	-0.02	0	-0.05	-0.04	-0.04	-0.05	-0.04	0.993247	1	0.814553	0.91603	0.936225	0.858305	0.911159	1	1	1	1	1	1	1	103.1	101	100.6	100.1	101.2	102.9	98	99.3	98.6	99.9	101.7	97.2	102.5	95.4	100.5	98	3790.6	3715.4	3697.9	3681.8	3722.9	3783.1
Q13427	Peptidyl-prolyl cis-trans isomerase G OS=Homo sapiens OX=9606 GN=PPIG PE=1 SV=2	20	1	20	24	25	-0.03	0	-0.22	-0.13	-0.27	-0.12	-0.04	0.999951	1	0.314069	0.796482	0.172427	0.853926	0.999505	1	1	1	1	1	1	1	109.3	104.7	104.6	105.1	106.8	106.5	91.9	91.6	93.9	101.5	94.2	84.1	108.7	89.1	102.8	105.1	5035.7	4822.7	4817.3	4838.6	4920.1	4907.6
Q6NUM9	All-trans-retinol 13,14-reductase OS=Homo sapiens OX=9606 GN=RETSAT PE=1 SV=2	20	1	20	22	22	0.03	0	0.12	0.01	0.02	0.03	-0.03	0.99513	1	0.376918	1	0.99937	0.995431	0.999265	1	1	1	1	1	1	1	96.9	99.7	101.1	100.2	98.3	98.7	104	109.2	102.7	94.7	97.2	102.8	97.1	104.3	98.2	95	4133.3	4254.3	4313.6	4275.1	4194.5	4213.6
Q92696	Geranylgeranyl transferase type-2 subunit alpha OS=Homo sapiens OX=9606 GN=RABGGTA PE=1 SV=2	20	1	20	23	24	0.06	0.01	0.12	0.02	0.18	0.03	0.09	0.967319	0.999999	0.59776	0.999938	0.208685	0.999709	0.820131	1	1	1	1	1	1	1	95.4	95.8	100.9	98.5	95.8	96.8	103.8	103.6	100.2	93.9	105	111.3	90.7	104.6	99.7	103.9	3331.2	3343.6	3523	3439.2	3346.2	3379.1
P06744	Glucose-6-phosphate isomerase OS=Homo sapiens OX=9606 GN=GPI PE=1 SV=4	20	1	27	50	96	0	0.02	-0.01	0.05	0.01	-0.02	0.04	1	0.961869	0.999975	0.375127	0.996826	0.990637	0.627378	1	1	1	1	1	1	1	97.9	100.2	98.7	99.9	101.1	100	100.9	96.4	101.6	103.7	100.5	99.6	98.1	97.8	101	102.6	10640.3	10887.5	10719.7	10856.8	10988.8	10864.5
P23381	Tryptophan--tRNA ligase, cytoplasmic OS=Homo sapiens OX=9606 GN=WARS1 PE=1 SV=2	20	1	20	23	25	-0.03	0	-0.08	0.1	0.01	0	-0.02	0.992994	1	0.672446	0.475187	0.999993	1	0.999945	1	1	1	1	1	1	1	97.7	102.4	98.6	97	99.9	100.6	94.8	94.7	106.2	107.5	101.2	100.4	94.8	106.2	98.5	99.4	5706.3	5977.4	5754.6	5663.6	5832.2	5874.4
Q6ULP2	Aftiphilin OS=Homo sapiens OX=9606 GN=AFTPH PE=1 SV=3	20	1	20	21	24	0.03	0.01	0.05	0.08	0.14	0.03	0.03	0.999442	0.999999	0.993895	0.911157	0.415938	0.998842	0.999225	1	1	1	1	1	1	1	97.2	96.3	100.7	97	97.2	97.7	104.3	95.5	102.3	101.7	104.9	108.8	93.1	105.4	102.6	95.4	3731	3696.1	3865.5	3723.4	3733.6	3753.4
Q8NFW8	N-acylneuraminate cytidylyltransferase OS=Homo sapiens OX=9606 GN=CMAS PE=1 SV=2	20	1	20	24	26	0.05	0.05	0.12	0.04	0.2	0.07	0.02	0.984763	0.978568	0.544084	0.99511	0.106076	0.900786	0.99999	1	1	1	1	1	1	1	94.2	96.1	99.2	97.9	99	98.6	110	97.1	100.3	95.6	105.8	113.4	96.9	103.5	95.4	97	3976.6	4054.1	4186	4130.5	4175.5	4160
P08621	U1 small nuclear ribonucleoprotein 70 kDa OS=Homo sapiens OX=9606 GN=SNRNP70 PE=1 SV=2	20	1	20	25	36	-0.03	0.02	-0.02	0.08	0.07	0.11	0.04	0.91976	0.995197	0.997275	0.239753	0.374927	0.0524248	0.875969	1	1	1	1	1	1	1	97.4	97.9	94.6	96.2	98.1	99.9	94.9	98	100	106.4	101.9	102.8	104.1	107.3	100.3	100.2	8621.3	8669.5	8373.2	8513.5	8683.8	8848
Q9UPQ9	Trinucleotide repeat-containing gene 6B protein OS=Homo sapiens OX=9606 GN=TNRC6B PE=1 SV=4	20	1	20	23	24	0.07	0	-0.01	0.02	0.06	0.07	0.05	0.545306	1	0.999999	0.999668	0.653361	0.597558	0.77616	1	1	1	1	1	1	1	96.7	98.8	102.2	103	97.1	97.9	101.4	93.3	100.9	96.8	102.2	102	103.5	101.2	100.9	102	2102.9	2149.5	2223.5	2241.7	2113.3	2130.5
Q4G0J3	La-related protein 7 OS=Homo sapiens OX=9606 GN=LARP7 PE=1 SV=1	20	1	20	21	23	0	0.02	0.07	0.03	0.09	0.03	0.03	1	0.999595	0.443462	0.959762	0.212282	0.990602	0.989843	1	1	1	1	1	1	1	99.8	95.5	98.1	97.8	98.7	98.6	103	102.3	102.5	97.4	104.1	104.4	96.5	102.4	100.4	98.5	4650	4448.9	4569	4553.6	4599.4	4594.1
O75116	Rho-associated protein kinase 2 OS=Homo sapiens OX=9606 GN=ROCK2 PE=1 SV=4	20	1	23	25	27	0.05	0.02	0	0.04	0.03	0.03	0.04	0.776872	0.992537	1	0.909464	0.985125	0.970829	0.893039	1	1	1	1	1	1	1	99	97.2	102	101.2	98.3	101.2	98.2	98.5	102.9	98.8	100.8	99.2	103.9	96.7	101.6	100.3	4794.3	4707.4	4939.5	4901.8	4762.8	4902
Q9UHX1	Poly(U)-binding-splicing factor PUF60 OS=Homo sapiens OX=9606 GN=PUF60 PE=1 SV=1	20	1	20	24	27	-0.02	0.05	0.22	0.15	0.05	0.03	0.02	0.999502	0.937333	0.0121967	0.078702	0.934149	0.997965	0.999499	1	1	1	1	1	1	1	95.3	95.9	93.4	95.2	98	99.7	110.6	112.1	105	107.9	99.7	98.1	92.1	102.9	97.2	96.8	6686.3	6729.1	6553	6675.3	6870.4	6995.8
P11940	Polyadenylate-binding protein 1 OS=Homo sapiens OX=9606 GN=PABPC1 PE=1 SV=2	20	1	29	38	44	-0.09	-0.04	-0.1	-0.05	-0.2	-0.08	-0.06	0.487193	0.982323	0.328656	0.937302	0.0213755	0.581884	0.874389	1	1	1	1	0.668674	1	1	104.7	105.9	98.8	99.3	102.3	103.1	103.8	92.5	101.2	102.7	91.7	92.1	99.3	99.8	101	101.7	6502.4	6574.2	6133.7	6165.6	6352.2	6398.5
Q5VYK3	Proteasome adapter and scaffold protein ECM29 OS=Homo sapiens OX=9606 GN=ECPAS PE=1 SV=2	20	1	62	71	80	-0.05	-0.07	-0.09	-0.16	-0.13	-0.15	-0.09	0.97262	0.88173	0.713171	0.202728	0.383619	0.2286	0.727307	1	1	1	1	1	1	1	103	110.2	103.4	102.2	103.1	99.7	100.5	99.5	93.6	97.4	98.8	96.2	101.6	90.4	102.3	97.9	5237.1	5603.6	5255.5	5196.5	5243	5070.5
O75874	Isocitrate dehydrogenase [NADP] cytoplasmic OS=Homo sapiens OX=9606 GN=IDH1 PE=1 SV=2	20	1	22	24	30	-0.05	-0.03	-0.05	-0.04	-0.09	-0.05	-0.02	0.955501	0.99399	0.928224	0.985383	0.471705	0.909893	0.999832	1	1	1	1	1	1	1	103.4	102.3	100.5	98.8	100.7	100.6	98	100.6	96.6	104.1	96.7	96	103.6	94.8	100.7	102.5	6163.2	6099.3	5988.6	5892.5	6003.2	5995.3
O95831	Apoptosis-inducing factor 1, mitochondrial OS=Homo sapiens OX=9606 GN=AIFM1 PE=1 SV=1	20	1	20	26	33	0.01	-0.02	-0.01	-0.04	-0.09	-0.01	0.01	1	0.999971	1	0.998404	0.844985	0.999999	0.999999	1	1	1	1	1	1	1	100.9	101.5	101.8	102.2	100.9	98.7	99.1	101.9	95.6	101.7	97	93	108.9	92.6	100.8	103.4	5031	5063.5	5078.4	5094.3	5029.2	4923.7
Q02818	Nucleobindin-1 OS=Homo sapiens OX=9606 GN=NUCB1 PE=1 SV=4	20	1	20	23	24	0.05	-0.02	0	0.05	-0.05	0.07	-0.01	0.64733	0.99845	1	0.66735	0.657686	0.277169	0.999961	1	1	1	1	1	1	1	97.3	101	100.8	104.6	98.4	97.7	101.3	96.4	101.7	103.5	95.7	95.8	103.2	105.6	99.3	97.7	5043.1	5230.8	5222.6	5418.6	5095.4	5062.5
Q96PZ0	Pseudouridylate synthase 7 homolog OS=Homo sapiens OX=9606 GN=PUS7 PE=1 SV=2	20	1	20	22	22	0.05	-0.01	0.05	0.03	0.06	0	0.01	0.947849	1	0.953302	0.998314	0.874889	1	1	1	1	1	1	1	1	1	100.5	96.3	103	100.5	97.5	98.3	106.3	97.4	100.9	99.5	104	101.1	95.4	101.4	100.5	97.2	3157.4	3025.7	3235.9	3157.7	3061.5	3088.6
O14646	Chromodomain-helicase-DNA-binding protein 1 OS=Homo sapiens OX=9606 GN=CHD1 PE=1 SV=2	20	1	24	24	24	0.13	0	-0.07	-0.08	-0.07	0.05	0.03	0.703928	1	0.972179	0.948166	0.977739	0.996975	0.999958	1	1	1	1	1	1	1	100.8	99.3	111.2	107.6	100.5	99.2	95.5	94.8	93.8	95.1	95.6	95	114.9	93.2	101.2	102.3	2609.2	2570.9	2879.2	2786.3	2603.7	2570.1
P09543	2',3'-cyclic-nucleotide 3'-phosphodiesterase OS=Homo sapiens OX=9606 GN=CNP PE=1 SV=2	20	1	21	23	23	0	-0.05	-0.05	-0.04	-0.03	-0.06	-0.07	0.999997	0.203144	0.137847	0.368373	0.620874	0.0715641	0.0348903	1	1	1	1	1	1	1	102.3	102.9	102.9	101.8	99.8	98.9	98.1	99.9	100.8	99	99.8	101.2	97.1	99.8	98.5	97.1	6849.3	6891.6	6888.1	6819	6681	6623.5
P62424	60S ribosomal protein L7a OS=Homo sapiens OX=9606 GN=RPL7A PE=1 SV=2	20	1	20	30	35	-0.04	-0.04	-0.27	-0.05	-0.23	-0.03	0	0.99994	0.999964	0.381101	0.999812	0.568002	0.99999	1	1	1	1	1	1	1	1	100.7	110.4	100.1	105.1	101.4	104.1	84.1	90.7	96.2	108.2	92.2	88.2	116.9	91.2	99.8	110.7	8030.7	8802	7982.3	8375.5	8087.1	8301.7
Q9Y4W2	Ribosomal biogenesis protein LAS1L OS=Homo sapiens OX=9606 GN=LAS1L PE=1 SV=2	20	1	20	24	25	0.04	0.03	0	-0.05	0.02	-0.01	-0.03	0.959756	0.993651	1	0.850968	0.996641	0.999999	0.986814	1	1	1	1	1	1	1	101.7	98.3	102.5	102.4	99.4	104.1	103.4	96.7	97.9	95.6	100.5	102.6	98.2	100.8	98.2	97.8	3379.9	3268.8	3406.9	3406.1	3304.8	3461.5
O95239	Chromosome-associated kinesin KIF4A OS=Homo sapiens OX=9606 GN=KIF4A PE=1 SV=3	20	1	32	34	38	0.05	0.01	-0.02	-0.05	0.02	-0.05	-0.1	0.987046	1	0.999922	0.983602	0.999776	0.986739	0.682704	1	1	1	1	1	1	1	98.2	104.1	105.5	103.6	102.1	101.4	105.6	94.1	100.2	95.1	102	103.8	94.3	101.4	96.2	92.3	3456	3664.3	3712.6	3647.2	3593.6	3567.8
Q9UPT8	Zinc finger CCCH domain-containing protein 4 OS=Homo sapiens OX=9606 GN=ZC3H4 PE=1 SV=3	20	1	20	21	22	0.08	0.03	0.02	0	0.05	0.01	0.02	0.0911359	0.897941	0.995947	1	0.581922	0.998348	0.985246	1	1	1	1	1	1	1	96	100.4	105.3	102.7	101.1	99.3	100.1	98.4	97.4	99.2	101.9	100.7	99.6	98.6	100.8	98.3	2940.3	3073.8	3224.8	3146.1	3097.1	3040.7
P49756	RNA-binding protein 25 OS=Homo sapiens OX=9606 GN=RBM25 PE=1 SV=3	20	1	20	24	26	-0.02	0	-0.12	-0.09	-0.19	-0.04	0.03	0.999971	1	0.727021	0.891261	0.26318	0.997228	0.999816	1	1	1	1	1	1	1	104.9	102.4	101.1	103.1	102.7	104.4	93.5	97.9	94	100.9	93.9	88.2	109	92.7	105.7	105.7	5055.2	4934	4872.1	4967.3	4952.5	5033.2
Q92925	SWI/SNF-related matrix-associated actin-dependent regulator of chromatin subfamily D member 2 OS=Homo sapiens OX=9606 GN=SMARCD2 PE=1 SV=3	20	1	22	23	26	0.05	0.01	0.1	0.07	0.15	0.02	0.06	0.991701	1	0.713441	0.951931	0.373343	0.999861	0.964981	1	1	1	1	1	1	1	97.7	94.4	100.4	98.1	96.5	96.4	107.4	99.2	103.4	97.7	105.5	107.1	92.4	103.3	104.2	96.4	5482.3	5293.8	5629.9	5501.8	5414	5407.1
Q9NQW7	Xaa-Pro aminopeptidase 1 OS=Homo sapiens OX=9606 GN=XPNPEP1 PE=1 SV=3	20	1	21	22	23	0.02	0	0.14	0.12	0.13	0.03	0.01	0.999977	1	0.385442	0.55781	0.440982	0.999137	1	1	1	1	1	1	1	1	96	96.3	98	96.6	96.5	95.6	109.8	102	108.1	100.6	103.5	107.1	92.4	104.4	97.7	95.5	4293.1	4304.5	4383.9	4321	4314.2	4274.2
P52306	Rap1 GTPase-GDP dissociation stimulator 1 OS=Homo sapiens OX=9606 GN=RAP1GDS1 PE=1 SV=3	20	1	20	24	28	-0.01	-0.07	-0.04	-0.1	-0.21	-0.16	-0.02	1	0.997988	0.999888	0.978732	0.595453	0.829121	1	1	1	1	1	1	1	1	106.3	104.1	105.6	103.2	100.6	100.2	96.5	108	94.3	101.9	90.3	91.2	108.3	81.8	103.9	103.9	4511.7	4417.7	4485.6	4380.4	4269.6	4254.6
Q96D46	60S ribosomal export protein NMD3 OS=Homo sapiens OX=9606 GN=NMD3 PE=1 SV=1	20	1	20	22	22	-0.01	-0.01	0.07	-0.03	-0.04	0.01	-0.01	0.999995	0.999989	0.189364	0.857437	0.636272	0.999991	0.997998	1	1	1	1	1	1	1	100	100.3	101.3	98.3	98.6	101	105.7	104.1	99.5	96.6	98.7	96.1	101.9	99.3	99.6	99	3618.6	3628.7	3665	3555.8	3565.7	3651.7
P07910	Heterogeneous nuclear ribonucleoproteins C1/C2 OS=Homo sapiens OX=9606 GN=HNRNPC PE=1 SV=4	20	1	21	26	45	-0.09	-0.02	-0.26	-0.17	-0.4	-0.17	-0.01	0.997599	1	0.633003	0.92184	0.210478	0.919204	1	1	1	1	1	1	1	1	109	109.7	101.3	104.8	107	108.6	82.9	101.1	90.5	105.1	86.4	79.4	112.2	84.6	105.3	112.3	10578.5	10645.2	9827.3	10166.1	10387	10540.3
O75955	Flotillin-1 OS=Homo sapiens OX=9606 GN=FLOT1 PE=1 SV=3	20	1	20	21	22	0.01	0.01	0.07	0.04	0.03	0.02	0.06	0.999994	0.999899	0.393306	0.891613	0.980504	0.993139	0.678742	1	1	1	1	1	1	1	97.1	98.7	98.7	98.1	99.4	98	106.9	99.3	99.1	102.4	99	100.7	98.7	100.3	102.9	100.7	3767.4	3831.8	3831.4	3809.4	3859.8	3802.9
P51991	Heterogeneous nuclear ribonucleoprotein A3 OS=Homo sapiens OX=9606 GN=HNRNPA3 PE=1 SV=2	20	1	20	25	48	-0.02	-0.02	0.02	0.04	0.04	-0.07	0.03	0.999997	0.999993	0.999994	0.99917	0.999024	0.984763	0.999921	1	1	1	1	1	1	1	98	101.4	98.1	98.9	98.4	98.2	104.1	98.1	99.7	105.4	100.3	104.9	86.6	104.8	100.9	102.4	7155.8	7407.9	7164.1	7225.2	7189	7176
P18124	60S ribosomal protein L7 OS=Homo sapiens OX=9606 GN=RPL7 PE=1 SV=1	20	1	20	27	41	-0.06	-0.01	-0.06	-0.08	-0.01	0.02	0.02	0.994299	1	0.992436	0.959417	1	0.999989	0.999997	1	1	1	1	1	1	1	100.4	102.6	97.6	97.4	102.1	99.5	94.8	99.9	105.6	86.9	97.2	104.1	101.9	104.3	99.1	106.6	12090.6	12351.6	11756.2	11722.1	12294.5	11982.3
P50995	Annexin A11 OS=Homo sapiens OX=9606 GN=ANXA11 PE=1 SV=1	20	1	21	25	27	-0.06	-0.02	-0.03	0	-0.01	0.02	0	0.496382	0.997432	0.97399	1	0.999883	0.993672	1	1	1	1	1	1	1	1	100.2	101.6	95	98.3	98.3	100.9	100.9	97.1	97.9	103.3	99.5	100.7	102	102.8	101.3	100.2	6827.8	6925.7	6474.5	6701.1	6700.3	6879.4
O15355	Protein phosphatase 1G OS=Homo sapiens OX=9606 GN=PPM1G PE=1 SV=1	20	1	20	29	37	0.09	0.05	-0.12	-0.03	-0.12	-0.02	0.06	0.795228	0.990752	0.578026	0.999065	0.547613	0.999932	0.962169	1	1	1	1	1	1	1	101.7	99.6	106.2	108.4	104.1	103.9	93.6	91.7	94.7	102.2	95.9	89.1	105.7	93	106.3	103.8	7704.8	7546.9	8048.1	8213.6	7887.9	7873.8
Q96I99	Succinate--CoA ligase [GDP-forming] subunit beta, mitochondrial OS=Homo sapiens OX=9606 GN=SUCLG2 PE=1 SV=2	20	1	20	25	27	-0.1	-0.01	-0.03	-0.02	-0.08	-0.07	-0.02	0.24974	0.999991	0.975476	0.998311	0.443203	0.680484	0.997916	1	1	1	1	1	1	1	103.8	102.1	95.6	96.3	103.5	101	99.4	101.6	103.5	99.4	96.2	98.1	96.4	100.4	97.5	105.4	8684.5	8540.8	7994.5	8053.6	8657.3	8451.8
Q8WVM7	Cohesin subunit SA-1 OS=Homo sapiens OX=9606 GN=STAG1 PE=1 SV=3	20	1	26	27	30	0.09	0.01	0.07	0.02	0.1	0.03	0.01	0.245469	0.999843	0.46614	0.998158	0.240087	0.986175	1	1	1	1	1	1	1	1	100.1	94.2	104.1	103.3	98.7	97.4	102.4	102.1	99.5	97.5	103.8	103.7	97.7	100.4	100.8	94.3	3508.5	3304	3650.2	3620.4	3460.5	3415
P06213	Insulin receptor OS=Homo sapiens OX=9606 GN=INSR PE=1 SV=4	20	1	21	24	25	0.07	-0.01	0.05	0.01	0.17	0.06	0.02	0.862449	0.999991	0.967038	1	0.120984	0.898963	0.999645	1	1	1	1	1	1	1	97.3	96.4	101.5	101.5	95.2	96.7	106.3	94.4	98.6	95.8	108.2	109	99.2	103.1	101	95.8	3453.6	3420.8	3602.9	3601	3378.7	3433.9
Q9ULH0	Kinase D-interacting substrate of 220 kDa OS=Homo sapiens OX=9606 GN=KIDINS220 PE=1 SV=3	20	1	20	22	22	0.09	0.03	-0.01	0	0.04	0.01	-0.01	0.657496	0.996674	0.999996	1	0.989836	0.999986	1	1	1	1	1	1	1	1	99.1	97.9	103.8	106.1	100.8	100.9	101.7	93.9	101	96.7	104.3	98.4	102.3	96.8	101.7	94.5	2567.4	2535.8	2687.9	2747.5	2609.3	2612.5
Q6JBY9	CapZ-interacting protein OS=Homo sapiens OX=9606 GN=RCSD1 PE=1 SV=1	20	1	20	23	27	-0.01	0.03	-0.03	0.06	-0.09	0.02	-0.01	1	0.997333	0.997232	0.943275	0.700486	0.999901	1	1	1	1	1	1	1	1	98.2	102.2	97.1	102	103.3	101.6	99.1	96.7	100.2	108.3	98.8	89.9	103.2	99.9	100.5	98.9	4888.4	5085	4834.7	5078.8	5139.7	5058.3
Q02241	Kinesin-like protein KIF23 OS=Homo sapiens OX=9606 GN=KIF23 PE=1 SV=3	20	1	20	22	22	0.08	-0.03	-0.04	-0.07	-0.12	-0.05	-0.04	0.741042	0.998729	0.990024	0.807743	0.366236	0.958959	0.975993	1	1	1	1	1	1	1	101.4	103.1	110.5	105.5	101.2	99.5	100.2	98.9	97	97.6	96.4	92.4	103.5	94.3	102.8	95.6	4020.2	4085.4	4380.6	4181.3	4010.4	3945
Q9NV70	Exocyst complex component 1 OS=Homo sapiens OX=9606 GN=EXOC1 PE=1 SV=4	20	1	20	20	20	0	0	0.05	-0.02	0.05	0	-0.01	1	1	0.937371	0.999812	0.951219	1	0.999997	1	1	1	1	1	1	1	100.6	98.1	101.3	97.4	98.7	100.2	104.6	101	101.4	95	103	102.3	95.3	103.7	99.2	98.2	3590.8	3502.9	3616.7	3477.7	3524.8	3577.6
Q53H12	Acylglycerol kinase, mitochondrial OS=Homo sapiens OX=9606 GN=AGK PE=1 SV=2	20	1	20	25	31	0.02	0.02	0.04	0.09	0.17	0.06	0.02	1	0.999995	0.999916	0.984806	0.740107	0.998693	0.999998	1	1	1	1	1	1	1	96.2	96.4	97.9	96.9	98.7	97.2	109.1	89.5	108.2	96.8	105.1	111.4	92	109.2	97.9	97.6	5336.2	5346.8	5429.1	5377.5	5475.6	5392
Q8WUA4	General transcription factor 3C polypeptide 2 OS=Homo sapiens OX=9606 GN=GTF3C2 PE=1 SV=2	20	1	20	20	21	0.04	0.02	0.08	0.08	0.13	0.03	0.02	0.993213	0.999857	0.842953	0.854625	0.490297	0.999612	0.999987	1	1	1	1	1	1	1	95.3	97.7	99.9	99.1	99.8	96.4	106.4	98.2	103.5	100.8	102.6	108	92.3	104.8	97.7	97.6	3963.6	4066.9	4154.8	4122.1	4153.6	4009.8
Q658Y4	Protein FAM91A1 OS=Homo sapiens OX=9606 GN=FAM91A1 PE=1 SV=3	20	1	20	21	21	0.03	-0.01	-0.01	-0.03	-0.01	0	0.01	0.985708	1	0.999961	0.975771	0.999999	1	0.999998	1	1	1	1	1	1	1	99.6	100.7	102.1	102	99.9	99.6	101.2	97.6	97.8	98.3	99.8	99.6	104.4	96	100.9	100.3	4562.3	4612.3	4677.4	4673.8	4577.1	4561.4
Q8N3X1	Formin-binding protein 4 OS=Homo sapiens OX=9606 GN=FNBP4 PE=1 SV=3	20	1	20	20	20	0.05	0	-0.08	-0.04	-0.03	0	0.04	0.928469	1	0.686386	0.992116	0.997154	1	0.984267	1	1	1	1	1	1	1	101.4	99.4	103.8	104.8	100.5	100.1	97.8	91.9	96.5	99.4	100.4	96.3	105.1	96.2	106	100.5	3598.4	3529.1	3684.2	3720.1	3569	3554.8
Q9NUQ8	ATP-binding cassette sub-family F member 3 OS=Homo sapiens OX=9606 GN=ABCF3 PE=1 SV=2	20	1	20	22	24	0.06	-0.01	0.04	0.01	0.06	0.02	0.01	0.137216	0.987847	0.365424	0.997962	0.17082	0.968184	0.999719	1	1	1	1	1	1	1	99.3	97.6	103.1	102	97.1	97.8	102	100.9	100.9	97.5	102.9	101.7	100.2	99.1	100.2	97.7	5455.9	5358.9	5660.9	5603.3	5332.4	5370.9
Q6ZRS2	Helicase SRCAP OS=Homo sapiens OX=9606 GN=SRCAP PE=1 SV=3	20	1	21	24	25	0.08	0	0.08	0.04	0.26	0.08	0.03	0.986466	1	0.987898	0.999705	0.237063	0.983906	0.999945	1	1	1	1	1	1	1	96.7	93.4	102.7	97.8	95.5	94.3	109	92	102.6	93.2	108.3	119	94.6	106.6	99.7	94.6	2906.2	2807.8	3086.8	2941.3	2869.9	2834.1
Q49A26	Putative oxidoreductase GLYR1 OS=Homo sapiens OX=9606 GN=GLYR1 PE=1 SV=4	20	1	20	24	25	0.02	0.02	0.03	0	-0.01	0	0.02	0.989079	0.992446	0.889871	1	0.999973	1	0.976462	1	1	1	1	1	1	1	98.7	99.8	101.2	100.1	100.9	100.2	100	103.1	99.6	98.8	99.7	97.8	101.8	96.5	99.8	101.9	4145.2	4193.5	4251.6	4204.2	4239	4209.3
Q9Y5B6	PAX3- and PAX7-binding protein 1 OS=Homo sapiens OX=9606 GN=PAXBP1 PE=1 SV=2	20	1	20	20	20	0.02	-0.03	-0.12	-0.14	-0.09	-0.04	-0.05	0.999974	0.999841	0.676944	0.54458	0.898721	0.997988	0.989948	1	1	1	1	1	1	1	103.1	104.6	106.3	104.5	99.2	104.6	97.2	93.7	94.5	94	96.9	98.6	110.5	92.1	99.1	100.9	3019.7	3062.1	3112.8	3060.2	2903.4	3063.2
Q5TZA2	Rootletin OS=Homo sapiens OX=9606 GN=CROCC PE=1 SV=1	20	1	20	21	21	0.02	-0.05	0.01	-0.09	0.06	0.03	-0.05	0.988797	0.500907	0.999603	0.107852	0.45305	0.873609	0.522032	1	1	1	1	1	1	1	100.4	100.7	101.6	102.4	97.4	96.4	102.2	100.6	96.5	92.9	102.1	107	101.6	104.2	97.9	96.1	2184.6	2191.2	2210.4	2227.7	2120.1	2097.7
Q9H0B6	Kinesin light chain 2 OS=Homo sapiens OX=9606 GN=KLC2 PE=1 SV=1	20	1	28	30	31	0.09	0.03	0.07	0.06	0.19	0.08	0.07	0.728347	0.99707	0.860456	0.954123	0.0955389	0.83034	0.89855	1	1	1	1	1	1	1	94.9	95	101.9	100.1	98	96.5	102.4	97.4	100.4	97.1	105.4	111	94	106.7	99.9	99.1	3246.4	3251.6	3485.3	3424	3351.5	3302.8
Q15233	Non-POU domain-containing octamer-binding protein OS=Homo sapiens OX=9606 GN=NONO PE=1 SV=4	20	1	22	31	41	0	0.03	0.09	0.06	0.01	0.06	0.04	1	0.98698	0.275622	0.670934	0.999761	0.673984	0.888643	1	1	1	1	1	1	1	97.5	97.5	97.7	97.3	99.2	99.5	104	103.2	101.9	101.1	97.7	99.2	97.5	105.7	98.3	102.6	7592.7	7599.8	7610.2	7582.3	7731.3	7752.2
O60524	Nuclear export mediator factor NEMF OS=Homo sapiens OX=9606 GN=NEMF PE=1 SV=4	20	1	20	21	22	0.01	-0.03	-0.07	-0.08	-0.11	-0.09	-0.02	0.999998	0.999883	0.945131	0.935379	0.740596	0.89664	0.999996	1	1	1	1	1	1	1	104	102.4	105	103.6	100.8	101.9	96.6	99.4	94.8	100.9	97.7	93.5	105.6	89.5	104.5	99.7	4240.8	4175.2	4280.4	4222.7	4108.6	4155
Q9BZF1	Oxysterol-binding protein-related protein 8 OS=Homo sapiens OX=9606 GN=OSBPL8 PE=1 SV=3	20	1	20	23	24	0	-0.04	-0.02	-0.03	-0.03	-0.06	-0.04	1	0.955905	0.998088	0.986028	0.986648	0.768951	0.970677	1	1	1	1	1	1	1	102.9	101.2	101.7	102	99.2	99.1	99.6	101.2	99	100.4	103.1	96.5	101.7	93.8	97.8	100.9	4107.7	4039.5	4061.5	4070.4	3959.2	3956
Q9NUB1	Acetyl-coenzyme A synthetase 2-like, mitochondrial OS=Homo sapiens OX=9606 GN=ACSS1 PE=1 SV=2	20	1	20	21	24	0.01	0	0.02	-0.04	-0.01	-0.03	-0.03	0.999997	1	0.99909	0.835315	0.999992	0.974003	0.969459	1	1	1	1	1	1	1	101.1	100.5	102.8	99.8	99.9	101.1	102	101.9	99.1	96.4	97.6	102.9	101	96.6	97	100.4	4963.9	4935.2	5048.8	4899.6	4908.3	4963.7
Q14693	Phosphatidate phosphatase LPIN1 OS=Homo sapiens OX=9606 GN=LPIN1 PE=1 SV=2	20	1	20	23	24	0.07	0	0.03	-0.06	-0.06	0	-0.03	0.901949	1	0.998402	0.952332	0.932089	1	0.997689	1	1	1	1	1	1	1	101.5	99.3	104.7	105.6	100.7	99.8	100.8	104.4	93.9	99	96.4	95.8	107.8	94.1	98.3	97.8	4402.2	4307.3	4544.1	4581.7	4368.1	4331.6
P62258	14-3-3 protein epsilon OS=Homo sapiens OX=9606 GN=YWHAE PE=1 SV=1	20	1	23	41	89	-0.04	-0.01	0.08	-0.02	-0.07	0	0.03	0.999147	1	0.974857	0.999996	0.985282	1	0.999921	1	1	1	1	1	1	1	97.4	103.1	96.8	97.5	100.6	98.6	102.2	109.7	94.1	103.9	98	92.8	109.3	91.2	99.7	105.1	8452.9	8941.9	8398.5	8463.3	8730.9	8555.1
Q09161	Nuclear cap-binding protein subunit 1 OS=Homo sapiens OX=9606 GN=NCBP1 PE=1 SV=1	20	1	20	24	26	0.03	0	0	-0.02	0	-0.04	0.01	0.946458	1	1	0.995476	1	0.696441	0.998766	1	1	1	1	1	1	1	101.3	99	103	101	100.6	99.5	100.9	99.8	98	100.1	101.6	98.4	99.5	95.3	100.7	101.5	5663.5	5538.3	5758.5	5647.7	5623	5563.5
Q9UHB6	LIM domain and actin-binding protein 1 OS=Homo sapiens OX=9606 GN=LIMA1 PE=1 SV=1	20	1	20	20	22	0.02	0	0.02	0.06	0.11	0.07	0.01	0.999336	1	0.998283	0.784542	0.180928	0.618789	0.999858	1	1	1	1	1	1	1	100.5	94.5	99.4	98.1	98.9	96.4	102.2	95.8	101.6	101	105.5	104.7	103.3	101	100.2	96.7	3549.3	3339.7	3510.4	3463.8	3494.3	3405.8
Q9Y266	Nuclear migration protein nudC OS=Homo sapiens OX=9606 GN=NUDC PE=1 SV=1	20	1	20	25	33	0.01	0.05	-0.21	-0.05	-0.2	-0.03	0.03	1	0.998872	0.412488	0.998743	0.454723	0.999927	0.999983	1	1	1	1	1	1	1	104.4	102.3	100.3	107.6	107.3	106.7	83.2	95.7	94.3	105.4	92.8	86.9	109.5	93.1	104.8	105.7	11887.6	11645.3	11427.5	12258.9	12224.8	12146.6
Q9UKJ3	G patch domain-containing protein 8 OS=Homo sapiens OX=9606 GN=GPATCH8 PE=1 SV=2	20	1	20	21	22	0.06	0.03	0.04	0.02	0.16	0.1	0.04	0.690008	0.983997	0.959013	0.998363	0.0348815	0.273392	0.951996	1	1	1	1	0.804017	1	1	97.5	94.7	101.1	99.8	98.3	98.1	103.2	94.4	97.7	97.4	106.5	108.2	103.6	102.1	100.6	96.9	2392.2	2322.5	2479.9	2447.8	2411.5	2407.7
P23284	Peptidyl-prolyl cis-trans isomerase B OS=Homo sapiens OX=9606 GN=PPIB PE=1 SV=2	20	1	21	32	75	-0.04	-0.03	-0.07	0.02	0.05	0	-0.01	0.994435	0.996713	0.888887	0.999974	0.969377	1	1	1	1	1	1	1	1	1	100.6	100.7	97.1	99	98	98.5	99.8	92.3	100.8	102.8	109.4	99.5	102.6	98.2	96.8	103.9	13026.3	13046.5	12571.2	12824.2	12696.6	12754.6
O60826	Coiled-coil domain-containing protein 22 OS=Homo sapiens OX=9606 GN=CCDC22 PE=1 SV=1	20	1	20	21	21	0.06	-0.01	0	-0.01	0.11	0.03	0.01	0.769474	0.999954	1	1	0.183319	0.980974	0.999898	1	1	1	1	1	1	1	97.1	99.2	103.5	101.1	98.8	95.9	101.6	95.5	100.6	95.2	104.1	108.2	99.1	101.9	98.5	99.8	2360.8	2411.4	2515.3	2457	2400.8	2330
Q13469	Nuclear factor of activated T-cells, cytoplasmic 2 OS=Homo sapiens OX=9606 GN=NFATC2 PE=1 SV=2	20	1	20	22	23	0.07	-0.01	-0.09	-0.05	0	0.01	-0.02	0.942403	0.999999	0.804748	0.978259	1	0.999999	0.999992	1	1	1	1	1	1	1	101.4	100.1	106.1	104.7	95.9	104.2	99.2	90.3	95.1	99	100.8	100.6	106.4	96.8	101.8	97.6	2871.9	2835.3	3007.2	2967.5	2717.8	2952.3
Q9BZL4	Protein phosphatase 1 regulatory subunit 12C OS=Homo sapiens OX=9606 GN=PPP1R12C PE=1 SV=1	20	1	20	23	24	0.01	0	0.01	0.04	0.11	0.11	0.1	0.999993	1	1	0.969243	0.305947	0.29197	0.360664	1	1	1	1	1	1	1	96.2	97.1	99.6	95.2	98	95.9	99.9	94.1	102.5	96.5	102	106.5	102.7	106	101.7	106	3488	3522.1	3612.4	3452.9	3553.8	3478.2
O43747	AP-1 complex subunit gamma-1 OS=Homo sapiens OX=9606 GN=AP1G1 PE=1 SV=5	20	1	20	23	26	0.02	0.01	0.09	0.08	0.08	0.06	0.04	0.998163	0.99996	0.50695	0.595252	0.614303	0.796562	0.970462	1	1	1	1	1	1	1	96.6	96.6	99.8	96.9	97.5	97.6	108.1	97.6	102.9	101.4	100.2	103.9	99.3	102.8	99.8	99	4357.8	4357.4	4499.2	4368.7	4396.9	4402.3
Q8IZL8	Proline-, glutamic acid- and leucine-rich protein 1 OS=Homo sapiens OX=9606 GN=PELP1 PE=1 SV=2	20	1	20	22	23	0.04	-0.03	-0.09	-0.01	0.05	0	0	0.996654	0.999539	0.873027	1	0.989087	1	1	1	1	1	1	1	1	1	100.4	99.9	103.6	103.1	96.5	99.4	85.6	103.4	100.4	98.9	104.2	103.9	100.3	100.1	101	99.3	3294.7	3277.8	3396.9	3382.4	3165.7	3261
P30260	Cell division cycle protein 27 homolog OS=Homo sapiens OX=9606 GN=CDC27 PE=1 SV=2	20	1	20	24	24	0.01	0.04	0.01	0	-0.02	0.02	-0.01	0.999971	0.724567	0.999816	1	0.947097	0.971873	0.999987	1	1	1	1	1	1	1	97.5	101.8	100.9	99.2	102.6	101.8	101.3	99.2	98.8	100.4	96.6	99.4	101.7	100.5	99.3	99.1	3860.3	4030.8	3997.7	3930.1	4062.6	4031.4
P51398	28S ribosomal protein S29, mitochondrial OS=Homo sapiens OX=9606 GN=DAP3 PE=1 SV=1	19	1	19	21	23	0.03	0.05	0.01	-0.01	-0.02	0.02	0	0.993482	0.864582	0.999946	0.999992	0.999606	0.999514	1	1	1	1	1	1	1	1	100.1	98.4	101.9	100.3	101.4	103.9	101	99.3	98.6	98.6	97.5	98.8	105.3	95.9	99.9	99	5365.3	5274.9	5462	5374.6	5436.4	5569.9
Q32P44	Echinoderm microtubule-associated protein-like 3 OS=Homo sapiens OX=9606 GN=EML3 PE=1 SV=1	19	1	19	21	22	0.03	0.01	0.09	0.04	0.12	0.03	0.01	0.998425	0.999993	0.718581	0.99314	0.458649	0.998349	1	1	1	1	1	1	1	1	96.5	97.4	98.8	99.6	99.6	96.3	105.2	101.8	102.9	96.8	103.1	108.2	93	105.8	98.1	97	5273.1	5325.5	5397.1	5443.1	5441	5263.6
Q68E01	Integrator complex subunit 3 OS=Homo sapiens OX=9606 GN=INTS3 PE=1 SV=1	19	1	19	21	23	0.03	-0.01	0	-0.06	0.02	0.01	-0.04	0.994195	0.999996	1	0.916497	0.999699	1	0.987044	1	1	1	1	1	1	1	101	99.7	103.5	101.9	99.6	99.6	105.3	96	97.4	95.6	100.8	102.8	96.8	104.8	99.4	95.9	3580.6	3533.5	3668.2	3613	3530.4	3529.7
Q8IWI9	MAX gene-associated protein OS=Homo sapiens OX=9606 GN=MGA PE=1 SV=4	19	1	19	19	19	0.05	-0.03	0	-0.03	-0.05	-0.03	-0.05	0.874873	0.993166	1	0.995032	0.84019	0.979419	0.865457	1	1	1	1	1	1	1	100.6	101.8	104.1	105.2	98.2	100.5	101.1	100.8	99.1	99.7	99.8	95.5	99.8	98	102.1	93.6	2136.4	2160.7	2209.6	2234.3	2084.7	2132.9
Q09472	Histone acetyltransferase p300 OS=Homo sapiens OX=9606 GN=EP300 PE=1 SV=2	19	1	29	34	34	0.06	-0.02	0.02	-0.03	0.07	0.01	0.01	0.961311	0.999983	0.999962	0.998504	0.893551	1	0.999996	1	1	1	1	1	1	1	102.7	95.3	103.5	102.5	97.7	97.8	104.8	95.8	97.9	95.4	102.3	105.8	95.7	103	103.6	96.2	2252.1	2089.6	2269.8	2249	2143.6	2145.2
P20936	Ras GTPase-activating protein 1 OS=Homo sapiens OX=9606 GN=RASA1 PE=1 SV=1	19	1	19	20	20	0.05	-0.01	0.04	-0.03	0.12	0.04	-0.01	0.964033	0.999998	0.989942	0.993649	0.298815	0.985333	1	1	1	1	1	1	1	1	97.7	98.7	103.8	99.3	98.1	97	103.5	98.2	99.4	92.5	103.3	110.8	98.4	103.7	98.8	96.8	2883.6	2911.8	3064	2929.4	2893.5	2861.9
Q16401	26S proteasome non-ATPase regulatory subunit 5 OS=Homo sapiens OX=9606 GN=PSMD5 PE=1 SV=3	19	1	19	22	22	-0.01	-0.02	-0.03	-0.05	0.04	-0.04	-0.05	0.999999	0.997873	0.988495	0.886909	0.955772	0.930825	0.899235	1	1	1	1	1	1	1	102.3	100.5	100.3	101.5	99.3	100.2	101.1	97.4	100.4	95.6	102.1	106.5	94.7	102.1	98.3	97.8	4582.1	4498.2	4489.4	4543.2	4446.1	4489
P22033	Methylmalonyl-CoA mutase, mitochondrial OS=Homo sapiens OX=9606 GN=MMUT PE=1 SV=4	19	1	19	22	25	0.03	-0.04	-0.03	-0.04	-0.03	-0.04	-0.01	0.959477	0.791271	0.939705	0.704458	0.868163	0.700074	0.999988	1	1	1	1	1	1	1	102.6	100.3	103.5	103.1	96.8	100.8	97.5	101.5	97.2	99.8	98.5	99.6	99.5	97.4	100.8	101.1	4299.9	4202.2	4336.1	4320.4	4055.2	4223.8
Q86XZ4	Spermatogenesis-associated serine-rich protein 2 OS=Homo sapiens OX=9606 GN=SPATS2 PE=1 SV=1	19	1	19	21	22	0.02	-0.02	0.15	0.03	0.09	0.02	-0.04	0.999809	0.99996	0.29652	0.998418	0.812615	0.999808	0.997991	1	1	1	1	1	1	1	98.3	96.8	99.3	99.2	96.4	96	101.6	116	100.8	99	100.7	106.8	95.2	103.5	95.3	95	4554.3	4487.7	4601	4597.8	4468.5	4450.9
Q14677	Clathrin interactor 1 OS=Homo sapiens OX=9606 GN=CLINT1 PE=1 SV=1	19	1	19	21	25	0.04	0	-0.03	0.02	0.03	-0.01	0.04	0.977859	1	0.993754	0.999952	0.998778	0.999999	0.973844	1	1	1	1	1	1	1	98.4	100.1	102.9	101.4	99.9	98.7	98.2	95.7	98.1	102.6	102.9	99.1	103.3	94.1	105.1	99.4	4698.6	4777.6	4913.2	4841.9	4771.1	4714.7
P23396	40S ribosomal protein S3 OS=Homo sapiens OX=9606 GN=RPS3 PE=1 SV=2	19	1	19	22	32	-0.07	0.01	0.09	0.02	-0.03	0.02	0	0.704672	0.999998	0.415179	0.997366	0.989571	0.999851	1	1	1	1	1	1	1	1	98.8	100.5	94.4	96	100.3	100.1	105.4	106.4	102	100.6	94.8	100.4	100.8	100.6	95.2	103.8	6066.2	6171.5	5800.5	5896.2	6159.5	6148
Q8WTW3	Conserved oligomeric Golgi complex subunit 1 OS=Homo sapiens OX=9606 GN=COG1 PE=1 SV=1	19	1	19	19	20	0.04	0.02	0.01	-0.04	0.08	-0.01	0.03	0.987937	0.999772	0.999994	0.990731	0.767268	0.999997	0.999164	1	1	1	1	1	1	1	99	98.7	102.5	100.7	103.4	97.3	101.8	97.6	100.7	92	102.7	106	94.8	101.5	100.9	100.3	2801.4	2794.3	2902.5	2851.6	2925.3	2755.1
Q96KC8	DnaJ homolog subfamily C member 1 OS=Homo sapiens OX=9606 GN=DNAJC1 PE=1 SV=1	19	1	19	20	23	-0.01	0	0	-0.02	-0.05	-0.05	-0.04	0.999994	1	1	0.98916	0.593553	0.688749	0.819749	1	1	1	1	1	1	1	100.3	102.4	100.9	100.8	102.4	100.9	101	102.1	97.4	102.4	99	96.6	97.6	98.8	100.7	96.6	5646.3	5759.4	5678.7	5674.3	5761.1	5680
Q8N3U4	Cohesin subunit SA-2 OS=Homo sapiens OX=9606 GN=STAG2 PE=1 SV=3	19	1	25	26	26	0.02	0.03	0.06	-0.01	-0.02	-0.03	-0.01	0.997105	0.968705	0.37893	0.999999	0.994654	0.957441	0.999983	1	1	1	1	1	1	1	98.1	101.1	100.4	101	102.3	100.4	103.8	104	97.9	100.6	100.6	96.1	98.5	97	100.5	97.6	2693.9	2778.2	2758.9	2775.3	2809	2759
P41240	Tyrosine-protein kinase CSK OS=Homo sapiens OX=9606 GN=CSK PE=1 SV=1	19	1	19	21	22	0	0.01	0.08	0.07	0.08	-0.01	-0.02	1	1	0.866947	0.908768	0.855885	0.999996	0.999884	1	1	1	1	1	1	1	98.9	97.5	100.3	96	97	100.2	105.6	101.9	105	101.5	103	104.7	90.4	104.7	96.3	97.1	6225.7	6137	6311.4	6042.2	6104.4	6309
Q9P2R3	Rabankyrin-5 OS=Homo sapiens OX=9606 GN=ANKFY1 PE=1 SV=2	19	1	19	22	26	0.05	0.03	0.05	-0.01	0.06	0.05	0.07	0.742652	0.977024	0.754629	0.999768	0.56205	0.73988	0.497967	1	1	1	1	1	1	1	97.2	97.8	100.6	101.3	97.4	101.5	101.9	99.9	98.9	94.3	100.3	103.1	103.1	98.9	100.6	103.4	3019.6	3038.8	3125.4	3149.2	3026.8	3154.3
Q9NZT2	Opioid growth factor receptor OS=Homo sapiens OX=9606 GN=OGFR PE=1 SV=3	19	1	19	22	24	0.02	-0.01	0.02	0.02	0.02	0.01	0	0.996217	0.999998	0.997898	0.999606	0.997248	0.999769	1	1	1	1	1	1	1	1	100.1	98.3	102.1	99.6	97.5	100	101.9	99.5	98.9	101.8	103.7	97.9	103.1	97.5	99.8	98.4	3676.7	3609.3	3748.7	3656.2	3579	3670
Q9Y262	Eukaryotic translation initiation factor 3 subunit L OS=Homo sapiens OX=9606 GN=EIF3L PE=1 SV=1	19	1	19	24	26	-0.02	0.04	0.02	0	-0.04	-0.03	0	0.745936	0.198544	0.920571	0.999988	0.316261	0.71003	1	1	1	1	1	1	1	1	99.6	100.8	97.9	99.2	103.3	103.2	102.1	100.8	100	100.9	96.9	98.3	97.2	99.7	99.1	101.1	5587.4	5651.2	5490	5561.6	5795.4	5789.1
Q13315	Serine-protein kinase ATM OS=Homo sapiens OX=9606 GN=ATM PE=1 SV=4	19	1	19	19	20	0.03	-0.09	0.13	0.04	0.22	0.04	-0.01	0.999974	0.941769	0.771141	0.999406	0.255811	0.998802	0.999999	1	1	1	1	1	1	1	94.7	98.8	99.1	97.7	91.5	90.2	113.9	98	104.7	94.4	113.2	112.2	94.4	105.4	99.1	92.5	1648	1719.3	1724.7	1700.9	1593	1569.3
Q9HAU5	Regulator of nonsense transcripts 2 OS=Homo sapiens OX=9606 GN=UPF2 PE=1 SV=1	19	1	19	20	22	0.03	0	0.03	-0.01	0.1	0.01	0.02	0.998304	1	0.998446	0.999998	0.654575	1	0.999985	1	1	1	1	1	1	1	100.8	96	103.1	98.3	98.6	97.9	104.8	96.7	100.7	94.6	104	107.4	94.1	104	100.3	98.8	4174.8	3976.8	4270.8	4072.9	4081.6	4052.7
Q15181	Inorganic pyrophosphatase OS=Homo sapiens OX=9606 GN=PPA1 PE=1 SV=2	19	1	21	42	69	0.02	0.03	-0.01	0.1	0.06	0.04	0.06	0.976756	0.76865	0.999971	0.0279745	0.228347	0.563742	0.273277	1	1	1	1	1	1	1	97.2	97.5	98.4	99	100.7	98.7	96.9	96.9	104.3	104.1	103.7	99.5	99.2	101.4	99.6	103	10707.2	10746.6	10847.3	10908.1	11099	10872.2
Q7Z4S6	Kinesin-like protein KIF21A OS=Homo sapiens OX=9606 GN=KIF21A PE=1 SV=2	19	1	22	24	24	0.06	0.06	0.08	0.09	0.07	0.05	0.03	0.182748	0.178194	0.0528223	0.0366051	0.153515	0.367266	0.854732	1	1	1	1	1	1	1	96.5	95.9	100.9	100.1	102.1	98.9	102.9	101	102.1	102.7	100.9	100.4	97.4	101.9	98.2	98.1	3954.2	3928.6	4134.2	4099.4	4183.3	4053.7
Q9P2N5	RNA-binding protein 27 OS=Homo sapiens OX=9606 GN=RBM27 PE=1 SV=2	19	1	21	23	25	0	0.01	-0.02	-0.02	-0.09	-0.02	0.03	1	0.999999	0.999091	0.999919	0.518191	0.999791	0.998556	1	1	1	1	1	1	1	100.1	101.9	99.4	102.1	100.7	102.5	99	99.7	95.9	104	96.4	93	102	97.4	106.5	99.3	4253.2	4330.5	4224.1	4337.9	4279.7	4355.8
Q92547	DNA topoisomerase 2-binding protein 1 OS=Homo sapiens OX=9606 GN=TOPBP1 PE=1 SV=3	19	1	19	19	19	-0.04	-0.04	-0.07	-0.07	-0.11	-0.04	-0.07	0.999427	0.997338	0.969586	0.960097	0.754908	0.998429	0.972818	1	1	1	1	1	1	1	99	109	100.6	102	100.9	100.4	98.4	99.5	99.2	98.2	94	98	109.8	92.7	98.3	99.8	2929.2	3225.6	2979.3	3020.9	2987.1	2972.5
Q5JSZ5	Protein PRRC2B OS=Homo sapiens OX=9606 GN=PRRC2B PE=1 SV=2	19	1	22	23	24	0.17	0.07	0.15	0.12	0.18	0.17	0.07	0.138871	0.87215	0.250921	0.415762	0.114698	0.155595	0.877635	1	1	1	1	1	1	1	92	92.4	102.7	104.9	98	95.7	106.7	97.4	102.3	98.3	104.3	104.4	99.4	107.6	100.4	93.3	1948.2	1957.1	2173.9	2222.5	2075.3	2027
P25685	DnaJ homolog subfamily B member 1 OS=Homo sapiens OX=9606 GN=DNAJB1 PE=1 SV=4	19	1	20	21	24	-0.08	0.02	-0.2	-0.12	-0.26	-0.14	-0.03	0.979781	0.999991	0.376569	0.833737	0.171851	0.760885	0.999945	1	1	1	1	1	1	1	107.6	106.3	99.2	103.6	105.7	111.7	89.8	96	93.2	103.5	91.6	86.9	106.6	88.8	102.3	107.3	5804.4	5733.3	5351.2	5586.3	5700.6	6023.3
O43395	U4/U6 small nuclear ribonucleoprotein Prp3 OS=Homo sapiens OX=9606 GN=PRPF3 PE=1 SV=2	19	1	19	19	20	0.03	0.06	0.05	0.07	0.09	0.04	0.03	0.985562	0.734826	0.852295	0.573321	0.320413	0.956619	0.992408	1	1	1	1	1	1	1	98.2	95.3	99.3	98.4	101	100.8	103.5	97.2	103.1	100.4	103.7	102.8	96.4	102.5	100.5	96.8	3791.3	3678.6	3833.7	3798.7	3898.8	3891.1
Q9BVP2	Guanine nucleotide-binding protein-like 3 OS=Homo sapiens OX=9606 GN=GNL3 PE=1 SV=2	19	1	19	23	27	-0.02	0	0.02	0	-0.07	-0.03	0.03	0.993103	1	0.982884	1	0.28051	0.906084	0.963602	1	1	1	1	1	1	1	99.4	101.9	98.9	99.5	98.4	102.6	103.4	101.2	99.9	101.8	96.8	94.5	100.3	96.3	101.2	104	5488.4	5623.7	5459.9	5494.3	5433.7	5662.4
Q13283	Ras GTPase-activating protein-binding protein 1 OS=Homo sapiens OX=9606 GN=G3BP1 PE=1 SV=1	19	1	19	32	60	0.03	0.01	0.07	0.09	0.06	-0.04	0	0.999627	1	0.8855	0.751182	0.948089	0.994453	1	1	1	1	1	1	1	1	98.3	97.9	101.1	98.6	99.2	98.2	103.2	102.9	102.4	106.2	104.2	100.3	89.4	102	100.7	95.6	9535.7	9495.3	9802.5	9564.4	9618.1	9521
Q567U6	Coiled-coil domain-containing protein 93 OS=Homo sapiens OX=9606 GN=CCDC93 PE=1 SV=2	19	1	20	20	22	0.03	-0.03	0.14	0.03	0.05	0.05	-0.01	0.998726	0.999478	0.324306	0.999022	0.975798	0.975293	1	1	1	1	1	1	1	1	99.6	95.7	99.1	100.3	94.7	97	104.1	110.8	98.7	100.6	102.9	99.4	107.7	95	97.7	96.7	4588.9	4410.2	4567.2	4622.8	4365.4	4468.7
Q13596	Sorting nexin-1 OS=Homo sapiens OX=9606 GN=SNX1 PE=1 SV=3	19	1	20	22	26	-0.01	-0.02	0	0.01	0.05	0.02	-0.01	0.999924	0.996932	1	0.999991	0.737669	0.998168	0.999506	1	1	1	1	1	1	1	98.3	101.1	98.4	99.6	97.7	99.1	102.9	96.8	101.8	98.7	102.3	103.8	100.5	101.3	97.4	100.1	4529.5	4659.2	4533.8	4587.4	4501.7	4567.5
O43264	Centromere/kinetochore protein zw10 homolog OS=Homo sapiens OX=9606 GN=ZW10 PE=1 SV=3	19	1	19	21	21	0.03	0	0.04	0.03	0.05	0	-0.01	0.998193	1	0.992846	0.99923	0.970397	1	0.999998	1	1	1	1	1	1	1	99.8	98	102.7	99.2	98.7	98.9	102.2	100.7	103.6	97.8	100.1	104.4	93.2	104.3	98.5	97.8	4125.6	4049.9	4243.3	4100.3	4080.4	4089.3
Q9HCD5	Nuclear receptor coactivator 5 OS=Homo sapiens OX=9606 GN=NCOA5 PE=1 SV=2	19	1	19	24	26	-0.01	-0.02	0.07	-0.05	0	0.01	0	1	0.999849	0.891603	0.972403	1	0.999998	1	1	1	1	1	1	1	1	102.5	97.3	99.1	100	98.4	98.5	99.1	110.6	95.2	97.8	100.4	99.8	104.9	96.7	100	99.6	4290.9	4073.1	4145.1	4184.2	4118.8	4120.6
Q9NVH1	DnaJ homolog subfamily C member 11 OS=Homo sapiens OX=9606 GN=DNAJC11 PE=1 SV=2	19	1	19	22	22	0.03	0.01	-0.05	-0.06	0.04	0.02	-0.01	0.994441	0.999998	0.897612	0.790156	0.98164	0.999763	1	1	1	1	1	1	1	1	101.1	99.3	105.1	99.5	99.1	102.6	100.4	93	98.5	93.4	102.3	103.3	100.8	102.1	98.9	100.7	5301.9	5210.9	5515.9	5218.7	5197.3	5381
Q9BW92	Threonine--tRNA ligase, mitochondrial OS=Homo sapiens OX=9606 GN=TARS2 PE=1 SV=1	19	1	19	21	25	0.03	0.03	0.08	0.01	0.14	-0.01	0	0.99982	0.99992	0.951247	1	0.624215	1	1	1	1	1	1	1	1	1	98.7	96.2	102.5	96.8	100.1	98.7	105	101.4	103	93.8	103.9	111.5	88.8	105	98	96.6	3477.7	3387.2	3611.7	3408.5	3524.1	3475.4
Q86Y56	Dynein assembly factor 5, axonemal OS=Homo sapiens OX=9606 GN=DNAAF5 PE=1 SV=4	19	1	19	23	23	0.1	-0.01	0.08	0.02	0.17	0.07	0	0.607027	0.999985	0.767786	0.999983	0.140329	0.890848	1	1	1	1	1	1	1	1	96.5	96.2	106.6	99.9	94.6	96.2	105.2	99	101.8	93.1	107.6	108.9	99.3	102.7	99.4	93.1	3240.1	3229.1	3579	3352.9	3174.5	3228.6
O95453	Poly(A)-specific ribonuclease PARN OS=Homo sapiens OX=9606 GN=PARN PE=1 SV=1	19	1	19	21	21	0.05	-0.04	-0.02	-0.04	-0.02	-0.02	0	0.870768	0.983609	0.99836	0.955287	0.998587	0.998103	1	1	1	1	1	1	1	1	102.6	98.9	104.5	104.7	98	98.6	100.7	97.6	96.2	99.4	102	96.3	103.1	95.2	101.3	100.8	3809.5	3672.3	3878.8	3888.3	3639.9	3661.2
Q06203	Amidophosphoribosyltransferase OS=Homo sapiens OX=9606 GN=PPAT PE=1 SV=1	19	1	19	21	26	0.03	0.04	0.17	0.12	0.17	0.08	0.02	0.999897	0.999289	0.423259	0.764311	0.382607	0.944407	0.999995	1	1	1	1	1	1	1	94.3	94.9	96.7	96.2	97.8	96.4	108.7	103.7	105.1	100.1	103.5	110	91.2	109.8	96.2	95.4	5009.9	5045.2	5140.9	5110.8	5197.7	5122.9
Q9C0E2	Exportin-4 OS=Homo sapiens OX=9606 GN=XPO4 PE=1 SV=2	19	1	19	24	25	0.07	-0.01	0.11	0.02	0.1	0	0	0.253399	0.999994	0.0445033	0.978377	0.0655254	1	1	1	1	1	1	0.955137	1	1	97.4	97.3	104.5	100.4	98.2	95.6	104.2	106	99.7	98.4	103.3	105.7	97.1	97.8	99.5	94.8	2652.1	2648.3	2843.2	2732	2673.7	2602.8
Q9H4M9	EH domain-containing protein 1 OS=Homo sapiens OX=9606 GN=EHD1 PE=1 SV=2	19	1	29	34	38	-0.04	0.01	0.01	0.04	0.04	0.01	0	0.920523	0.999982	0.999985	0.856399	0.913903	0.999516	1	1	1	1	1	1	1	1	99	99.6	97	96.7	100.3	99.5	98.5	101.3	102	102.4	101.3	102.4	97.6	103.1	96.7	102.4	5957.8	5989	5833.4	5818.1	6034.1	5986.1
Q9ULH1	Arf-GAP with SH3 domain, ANK repeat and PH domain-containing protein 1 OS=Homo sapiens OX=9606 GN=ASAP1 PE=1 SV=4	19	1	19	21	21	0.06	-0.03	-0.08	-0.07	-0.03	-0.04	0.02	0.989425	0.999894	0.952809	0.978355	0.999935	0.999594	0.999979	1	1	1	1	1	1	1	102.8	99.8	107.8	103.7	101.2	97.3	97	94.3	97	95.9	101.9	96.9	109	89.5	105.2	100.7	2720.1	2640.8	2853.2	2743.2	2678.1	2574.7
Q9H3P7	Golgi resident protein GCP60 OS=Homo sapiens OX=9606 GN=ACBD3 PE=1 SV=4	19	1	19	24	29	0	0.01	-0.07	-0.02	-0.03	-0.04	0.02	1	0.999997	0.274587	0.983166	0.945021	0.810896	0.993801	1	1	1	1	1	1	1	102	100.4	100.9	101	102.1	101.2	99.2	93.4	97.8	101.4	98.6	99.7	97.5	99.4	103.1	102.2	5205	5124.5	5150	5152.7	5208.5	5164.7
Q8TEX9	Importin-4 OS=Homo sapiens OX=9606 GN=IPO4 PE=1 SV=2	19	1	19	21	21	0	-0.03	-0.02	-0.04	0.04	-0.01	-0.04	1	0.995333	0.99988	0.980243	0.967173	0.999997	0.975042	1	1	1	1	1	1	1	102.7	99	101.6	99.6	98.4	98.9	100.6	98.6	100.3	95.8	100.1	108.1	97.9	102.4	101.1	94.8	4153.5	4001.4	4107	4027.5	3979.3	3998.9
P35249	Replication factor C subunit 4 OS=Homo sapiens OX=9606 GN=RFC4 PE=1 SV=2	19	1	19	19	20	-0.05	-0.03	-0.27	0.05	-0.2	-0.05	-0.06	0.999924	0.999998	0.515739	0.999861	0.773683	0.999836	0.999456	1	1	1	1	1	1	1	103.8	106.1	99.6	103.7	100	106	75.1	101.4	99.5	118.8	91.8	90.8	104.7	97.9	99.5	101.4	6943.4	7096.1	6661.6	6934.8	6691.9	7091.1
P43034	Platelet-activating factor acetylhydrolase IB subunit alpha OS=Homo sapiens OX=9606 GN=PAFAH1B1 PE=1 SV=2	19	1	19	20	24	-0.03	0.02	0.04	0	-0.03	-0.01	0	0.899449	0.993041	0.733164	1	0.874844	0.999996	1	1	1	1	1	1	1	1	100.7	99.5	98.2	97.5	102.1	100.7	101.3	104.8	98.8	101.9	96.6	99	101.4	98	98.3	101.4	7418.8	7328.2	7237.3	7186.2	7519.8	7421.1
Q6WKZ4	Rab11 family-interacting protein 1 OS=Homo sapiens OX=9606 GN=RAB11FIP1 PE=1 SV=3	19	1	19	20	21	0.06	0	0.06	0.03	0.22	0.06	0.03	0.989205	1	0.994897	0.999959	0.259934	0.9897	0.999803	1	1	1	1	1	1	1	97.1	94.7	102	98.6	95.3	96.8	105.9	93.9	102.5	93	109.4	113.7	93.9	107	102.5	94	2715.8	2647.6	2852.1	2757.2	2664.5	2708.8
Q96P70	Importin-9 OS=Homo sapiens OX=9606 GN=IPO9 PE=1 SV=3	19	1	19	22	23	-0.04	0.02	0.11	0.05	0.01	0.01	0.02	0.905399	0.994954	0.123306	0.79614	0.999907	0.999984	0.998044	1	1	1	1	1	1	1	97	99.8	95.1	96.1	101.3	98.7	106.9	105.5	101.9	101.8	96	102.5	97.7	100.3	97.5	102	5280.6	5431.7	5176.3	5232.3	5514.2	5373
P61221	ATP-binding cassette sub-family E member 1 OS=Homo sapiens OX=9606 GN=ABCE1 PE=1 SV=1	19	1	19	21	23	-0.05	-0.01	-0.05	-0.06	-0.14	-0.03	-0.02	0.569826	0.99998	0.472001	0.433139	0.0103003	0.89335	0.990582	1	1	1	1	0.564492	1	1	102.2	104	101.3	97.9	101.1	104.1	100.2	98.3	99.8	98.4	92.3	95.4	101.8	99.9	100.3	103.1	5004.9	5093.6	4963.1	4794.5	4950.2	5096.6
Q96CN9	GRIP and coiled-coil domain-containing protein 1 OS=Homo sapiens OX=9606 GN=GCC1 PE=1 SV=1	19	1	19	19	20	0.04	0	0.09	0.03	0.09	0.05	0.03	0.979253	1	0.63638	0.998137	0.603072	0.945367	0.996443	1	1	1	1	1	1	1	96.9	97.2	100.2	99.8	97.5	97.1	103.7	102.6	98.9	99.1	101.6	105.2	94.4	107.3	100.6	97.9	3451	3463	3570.1	3555.8	3475.2	3459.5
P06576	ATP synthase subunit beta, mitochondrial OS=Homo sapiens OX=9606 GN=ATP5F1B PE=1 SV=3	19	1	19	37	74	0.02	-0.01	0.08	0.06	0.11	0.07	0.01	0.991181	0.999757	0.0860218	0.327922	0.0182644	0.146649	0.998351	1	1	1	1	0.665466	1	1	97.6	96.4	99.6	96.9	96.9	95.8	102.5	103	101.8	100.1	103.1	106.5	100	104.1	97.2	98.6	8664.4	8555.7	8836.9	8597.7	8600.1	8501.9
Q16134	Electron transfer flavoprotein-ubiquinone oxidoreductase, mitochondrial OS=Homo sapiens OX=9606 GN=ETFDH PE=1 SV=2	19	1	19	21	21	0	-0.02	0.06	0	0.08	-0.01	-0.03	0.999999	0.973571	0.30302	1	0.120902	0.999961	0.879726	1	1	1	1	1	1	1	100.9	97.6	101.4	97.6	97.8	97.5	104.4	102.8	100.4	98	104.7	105.2	97.3	100.1	98.1	96	4836.6	4681.2	4864.2	4682.1	4689.3	4677
Q9UKV8	Protein argonaute-2 OS=Homo sapiens OX=9606 GN=AGO2 PE=1 SV=3	19	1	24	26	28	0	-0.05	-0.07	-0.09	-0.08	0	-0.01	1	0.995708	0.973112	0.861718	0.934537	1	1	1	1	1	1	1	1	1	102.2	102.7	102.5	102.6	98.2	100	102.8	93.2	96.2	95.7	95.4	98.5	111.4	94.5	102.4	101.6	3322.8	3338.7	3331.6	3336.1	3194.8	3252.7
O95793	Double-stranded RNA-binding protein Staufen homolog 1 OS=Homo sapiens OX=9606 GN=STAU1 PE=1 SV=2	19	1	21	26	30	0.04	0.03	-0.02	0.04	-0.04	0.07	0.02	0.312652	0.706588	0.963345	0.382325	0.392843	0.0556041	0.877414	1	1	1	1	1	1	1	97.6	99.8	101.5	102	100.6	100.8	98.7	96.3	100.1	103.1	96.9	94.9	103.8	103.3	100.3	100.3	4634.1	4737.7	4820.9	4845	4778.6	4788.4
A0FGR8	Extended synaptotagmin-2 OS=Homo sapiens OX=9606 GN=ESYT2 PE=1 SV=1	19	1	19	20	20	0.06	0.03	0.04	-0.03	0.08	0.06	0.01	0.817226	0.997007	0.978712	0.996156	0.647188	0.865849	0.999993	1	1	1	1	1	1	1	98.6	97	104.2	100.3	99.7	99.8	102.9	98.2	99.2	92.7	99.4	107.3	101.3	102.4	97.8	99.4	3660.3	3601.1	3866.4	3720.7	3699.5	3702
Q5SSJ5	Heterochromatin protein 1-binding protein 3 OS=Homo sapiens OX=9606 GN=HP1BP3 PE=1 SV=1	19	1	19	22	25	-0.06	0.01	-0.06	0	-0.11	-0.08	0	0.623871	0.99994	0.589858	1	0.107586	0.338988	1	1	1	1	1	1	1	1	103.2	102.1	97.4	99.5	103.9	103	100.9	95.7	101	103.8	94.4	95.6	94	100.3	102.4	102.8	7234.9	7159.2	6826.6	6975.2	7286.8	7221.6
Q9BYK8	Helicase with zinc finger domain 2 OS=Homo sapiens OX=9606 GN=HELZ2 PE=1 SV=6	19	1	19	20	20	0.06	-0.03	0.14	0.02	0.22	0.05	0.03	0.938704	0.998669	0.341271	0.999965	0.0646593	0.978648	0.999663	1	1	1	1	0.955137	1	1	96.2	95.3	102.3	97.9	93.6	93.7	106.7	104.2	100.8	93.3	105.2	117.4	95.9	102.6	98.2	96.7	1960.9	1941.4	2084.1	1994.3	1907.4	1910
Q9Y613	FH1/FH2 domain-containing protein 1 OS=Homo sapiens OX=9606 GN=FHOD1 PE=1 SV=3	19	1	19	20	22	0.03	0	0.09	0.04	0.21	0.11	0.01	0.999931	1	0.972847	0.999863	0.457717	0.945565	1	1	1	1	1	1	1	1	98.4	92.9	99.6	96.2	95	95.9	106.3	97.6	104.1	92.6	106	115.5	93.3	113.4	98.9	94.3	3561.9	3360.6	3606.2	3481	3439.2	3469.9
Q9Y3L3	SH3 domain-binding protein 1 OS=Homo sapiens OX=9606 GN=SH3BP1 PE=1 SV=3	19	1	19	20	21	0.09	0.02	0.09	0.04	0.15	0.07	0.03	0.623472	0.99983	0.597109	0.990505	0.147158	0.805604	0.993207	1	1	1	1	1	1	1	94.5	97	102.2	101.3	96.9	97.3	106.8	97.3	101	95.6	104.8	107.7	97.6	103.7	99.6	96.7	3109	3193.2	3363.9	3334.4	3187	3199.8
P13612	Integrin alpha-4 OS=Homo sapiens OX=9606 GN=ITGA4 PE=1 SV=3	19	1	19	25	27	0.1	0.06	0.16	0.13	0.09	0.09	0.12	0.20703	0.657142	0.0189909	0.0676126	0.323664	0.236429	0.0961143	1	1	1	1	1	1	1	93.3	94	101.1	99.4	98.5	96.9	108.8	101.1	101.6	103.1	98.4	100.3	99.7	100.3	104.2	99.2	3366.6	3390.2	3647.9	3584.1	3553.8	3494
P53041	Serine/threonine-protein phosphatase 5 OS=Homo sapiens OX=9606 GN=PPP5C PE=1 SV=1	19	1	19	23	26	-0.04	0.02	0.01	0.01	-0.06	-0.04	0.04	0.892958	0.994872	0.999984	0.999971	0.616446	0.930618	0.920037	1	1	1	1	1	1	1	100.1	100.8	97.4	98.2	103.4	100.5	100.5	101.6	101.2	101.1	95.8	97.3	94.9	101.3	100.8	105.2	4779.1	4815.4	4652.1	4687.9	4939.5	4799.1
Q9BXS6	Nucleolar and spindle-associated protein 1 OS=Homo sapiens OX=9606 GN=NUSAP1 PE=1 SV=1	19	1	19	22	22	-0.04	-0.01	0.02	0.02	-0.21	-0.01	-0.08	0.987243	0.999998	0.999499	0.999736	0.0368002	0.999989	0.690453	1	1	1	1	0.811692	1	1	98.8	106.5	99.6	100	102.4	101.3	105.8	102.7	105	103.2	89	88.7	96.4	107.1	98.1	95.4	5275	5687.2	5316.7	5337.6	5467.7	5407.5
Q07866	Kinesin light chain 1 OS=Homo sapiens OX=9606 GN=KLC1 PE=1 SV=2	19	1	29	32	35	0.03	-0.02	-0.04	-0.03	-0.03	-0.03	-0.03	0.999204	0.999985	0.995511	0.998241	0.998328	0.999624	0.999443	1	1	1	1	1	1	1	102.1	100.5	103.6	103.3	101.7	98.5	97.7	99.2	97	100.7	102.1	95.8	106.7	92.6	100.4	98.2	4164.2	4098.8	4224.9	4214.5	4147.9	4020.1
Q7Z417	Nuclear fragile X mental retardation-interacting protein 2 OS=Homo sapiens OX=9606 GN=NUFIP2 PE=1 SV=1	19	1	19	20	23	0.05	0.03	-0.03	0.04	-0.06	0.05	0.02	0.987148	0.999861	0.999687	0.995128	0.977952	0.987902	0.999901	1	1	1	1	1	1	1	99.4	98.5	103.8	101.5	100	101.4	90.4	104.2	101	103.1	98.5	91.8	105.3	99.9	103.2	98.1	4721.3	4681.7	4929.5	4820.7	4752.5	4815.4
Q9NVM9	Integrator complex subunit 13 OS=Homo sapiens OX=9606 GN=INTS13 PE=1 SV=2	19	1	19	20	21	-0.01	-0.04	-0.01	-0.02	-0.09	-0.09	-0.04	0.99999	0.852323	0.999732	0.994203	0.160622	0.12002	0.769831	1	1	1	1	1	1	1	104.1	101.2	102.5	101.8	101.2	98.6	101.3	102.2	101.4	101.1	97.8	95.4	95.6	96.7	102.8	96.4	4382.6	4261.7	4313.4	4284.5	4262.3	4149.3
Q9Y6E2	Basic leucine zipper and W2 domain-containing protein 2 OS=Homo sapiens OX=9606 GN=BZW2 PE=1 SV=1	19	1	20	20	21	0.04	-0.02	-0.01	-0.03	-0.03	0	-0.01	0.96825	0.998754	0.999994	0.993241	0.992578	1	0.999994	1	1	1	1	1	1	1	100.7	100.3	103.4	103.4	98.8	99	96.7	103	98	98.8	99.3	97.5	105.5	95.9	99.2	100.4	7179.9	7152	7367.9	7372.1	7045.9	7059.3
Q93050	V-type proton ATPase 116 kDa subunit a isoform 1 OS=Homo sapiens OX=9606 GN=ATP6V0A1 PE=1 SV=3	19	1	20	24	25	0.02	-0.03	0.06	-0.01	0.09	0	-0.01	0.999996	0.999605	0.978929	1	0.876713	1	1	1	1	1	1	1	1	1	103.3	94.9	100.9	99.1	97.1	96.8	106.1	100.1	98.5	98.7	104.9	105.1	93	104.7	102.7	94	4548.2	4176.9	4445.1	4365.2	4276.9	4261.5
Q86XI2	Condensin-2 complex subunit G2 OS=Homo sapiens OX=9606 GN=NCAPG2 PE=1 SV=1	19	1	19	20	22	0.04	0	-0.01	-0.05	-0.08	0.02	-0.03	0.856549	1	1	0.756927	0.304848	0.999019	0.975723	1	1	1	1	1	1	1	100.2	101.6	104.8	103.2	101.3	100.1	103.9	97.3	98.3	96.6	94.2	96.6	104.4	99.8	99.2	98.6	4166.9	4226.9	4358.6	4290.5	4212.6	4162.7
Q8IWC1	MAP7 domain-containing protein 3 OS=Homo sapiens OX=9606 GN=MAP7D3 PE=1 SV=2	19	1	19	20	21	0.05	0.02	0.05	0.09	0.09	0.03	0.01	0.98234	0.999722	0.960334	0.691557	0.706648	0.997762	1	1	1	1	1	1	1	1	97.3	96.7	100.3	100	98.3	98.9	104.2	97.3	101.6	105.1	105.1	101.3	95.6	103	102.3	92.9	3212.4	3191.5	3310.1	3302.1	3244	3263.9
Q13573	SNW domain-containing protein 1 OS=Homo sapiens OX=9606 GN=SNW1 PE=1 SV=1	19	1	19	19	23	0.04	0.01	-0.1	-0.04	-0.1	0.02	0.01	0.994328	1	0.589301	0.992051	0.577043	0.999974	0.999998	1	1	1	1	1	1	1	101.5	101.2	101.5	106.4	101.7	102.1	97.9	91.6	94.8	102.7	96.4	93	106.1	98.9	103.8	100.4	5593	5576.5	5593.5	5863	5604	5628.3
Q9BTU6	Phosphatidylinositol 4-kinase type 2-alpha OS=Homo sapiens OX=9606 GN=PI4K2A PE=1 SV=1	19	1	19	21	24	0.04	-0.03	0	-0.04	0.06	0.03	-0.01	0.98471	0.997415	1	0.96684	0.872951	0.99841	0.999977	1	1	1	1	1	1	1	102.2	97.1	102.5	101.9	97.5	98.1	102.3	97	100	93.5	101	106.4	99.1	103.7	98.9	98.6	3052.7	2900.5	3060.8	3044.4	2912.2	2928.4
P55199	RNA polymerase II elongation factor ELL OS=Homo sapiens OX=9606 GN=ELL PE=1 SV=1	19	1	19	22	22	0.09	0	0.08	0.02	0.18	0.05	-0.03	0.759572	1	0.852065	0.999842	0.177785	0.988828	0.99874	1	1	1	1	1	1	1	97.9	95.3	106.3	99.8	95.5	97.4	106.1	98.4	97.9	98.5	109.2	109.1	93.8	106.1	96.1	92.7	3104.5	3021	3372.8	3164.4	3030.2	3088.8
P10155	60 kDa SS-A/Ro ribonucleoprotein OS=Homo sapiens OX=9606 GN=RO60 PE=1 SV=2	19	1	19	22	25	-0.03	0.04	0.14	0.11	0.09	0.03	0.04	0.996838	0.990003	0.224274	0.437953	0.658897	0.997505	0.985188	1	1	1	1	1	1	1	95.5	97	93.1	95	99.6	98.4	108.5	104.1	104.8	103.4	100.1	104.9	92.5	104.6	98.2	100.1	5644.8	5734.7	5505.8	5618	5885.8	5813.4
P35221	Catenin alpha-1 OS=Homo sapiens OX=9606 GN=CTNNA1 PE=1 SV=1	19	1	26	29	30	0.05	0.04	-0.03	0	-0.25	-0.02	-0.02	0.886726	0.961977	0.989706	1	0.0033628	0.998163	0.998294	1	1	1	1	0.360994	1	1	103.3	100.4	104.5	106.4	104.9	104.4	100.3	99.2	99.4	104.3	87	84.8	103.8	96.8	102.8	97.8	3903.2	3794.9	3948.6	4019.4	3964.5	3944.3
Q9H5N1	Rab GTPase-binding effector protein 2 OS=Homo sapiens OX=9606 GN=RABEP2 PE=1 SV=2	19	1	19	19	19	-0.03	-0.05	-0.04	-0.06	0	0.02	-0.02	0.958588	0.779145	0.87863	0.490981	1	0.998408	0.993724	1	1	1	1	1	1	1	101.4	101.7	98.7	100.1	99.3	97.5	100.1	97.6	99.3	95.2	99.1	104.4	104.4	101	100.2	99.9	3606	3616.7	3512.5	3561.4	3531.2	3469.7
Q96EB6	NAD-dependent protein deacetylase sirtuin-1 OS=Homo sapiens OX=9606 GN=SIRT1 PE=1 SV=2	19	1	19	19	19	-0.02	-0.03	0.02	-0.03	0.04	0.04	-0.03	0.999218	0.998237	0.999343	0.997684	0.983206	0.970601	0.996032	1	1	1	1	1	1	1	101.5	98.4	98.4	98.3	99.5	96.8	105.4	97.9	97.8	98.2	101.9	103.7	98.6	107.7	99.7	96	2428.5	2354.2	2353.2	2351.2	2378.6	2315.5
Q969V3	Nicalin OS=Homo sapiens OX=9606 GN=NCLN PE=1 SV=2	19	1	19	21	21	-0.01	0.01	0.08	0.01	0.08	0	0.01	0.999993	0.999881	0.375816	0.99994	0.467488	1	0.999998	1	1	1	1	1	1	1	97.7	99	96.3	99.2	100.2	98.4	105.1	103.4	96.4	102.1	100.5	107	97	99.9	99.3	98.5	4411.1	4467.8	4346.6	4478.5	4523.4	4439.9
O75179	Ankyrin repeat domain-containing protein 17 OS=Homo sapiens OX=9606 GN=ANKRD17 PE=1 SV=3	19	1	27	28	28	0.08	0.06	0.07	0.02	0.05	0.11	0.01	0.685024	0.85764	0.804631	0.999592	0.934726	0.380587	0.999997	1	1	1	1	1	1	1	96.5	96.6	100.7	103.3	100.6	101	106.5	96.1	100.5	95.5	97.6	102.6	104	104	96.6	97.9	1788.2	1790.7	1866.4	1914.8	1865.6	1871.7
Q71RC2	La-related protein 4 OS=Homo sapiens OX=9606 GN=LARP4 PE=1 SV=3	19	1	19	22	24	0.05	0.05	0.08	0.14	0.03	0.12	-0.01	0.972461	0.969504	0.830344	0.318933	0.999481	0.463216	1	1	1	1	1	1	1	1	96.5	95.3	101.1	97.9	99.7	99.5	107.8	95.4	106.6	104.9	97.8	97.7	99.7	109.1	96.2	94.8	3325.4	3285.8	3485.5	3374.5	3435	3429.2
P00813	Adenosine deaminase OS=Homo sapiens OX=9606 GN=ADA PE=1 SV=3	19	1	19	23	25	-0.05	0.02	-0.03	0.04	0.01	-0.01	0.01	0.678825	0.985146	0.883551	0.720219	0.999993	0.999324	0.999597	1	1	1	1	1	1	1	99.7	100.4	96.8	96.9	101.8	101.5	98.5	96.9	101.1	105.4	102.5	98.6	97.1	101.2	101.9	100	6252.7	6293.8	6069.8	6076.1	6382.2	6363.2
Q6NYC8	Phostensin OS=Homo sapiens OX=9606 GN=PPP1R18 PE=1 SV=1	19	1	19	21	26	-0.01	0.02	-0.05	0.02	0	0.12	-0.01	0.99998	0.999939	0.960495	0.999953	1	0.347337	1	1	1	1	1	1	1	1	100.4	98	95.6	101	100.1	100.6	100.5	91.5	100.8	99.8	99.7	99.4	111.5	103.7	99	98.6	4660.6	4551.5	4438.2	4687.4	4645.3	4672.6
Q9NP81	Serine--tRNA ligase, mitochondrial OS=Homo sapiens OX=9606 GN=SARS2 PE=1 SV=1	19	1	19	23	26	0.02	-0.02	0.08	0	0.13	0	-0.01	0.999977	0.999987	0.897781	1	0.549938	1	0.999999	1	1	1	1	1	1	1	97.4	98.9	100	98.9	98.4	95.4	104.4	103.4	102.8	93.8	103.3	111.8	91.9	104.9	96	98.6	4177.9	4240.9	4291.2	4244.4	4221.7	4091.5
P42765	3-ketoacyl-CoA thiolase, mitochondrial OS=Homo sapiens OX=9606 GN=ACAA2 PE=1 SV=2	19	1	19	27	40	0	-0.04	-0.06	-0.03	-0.04	-0.03	-0.01	1	0.889553	0.556074	0.944628	0.8634	0.974887	0.999998	1	1	1	1	1	1	1	102.1	101.3	102.7	100.6	98.8	99.5	100.1	95.5	100.3	98.7	100.4	97.6	102.3	97.4	101.9	100.6	6672.4	6621.2	6712	6577.7	6460.2	6502.1
Q15027	Arf-GAP with coiled-coil, ANK repeat and PH domain-containing protein 1 OS=Homo sapiens OX=9606 GN=ACAP1 PE=1 SV=1	19	1	19	23	26	0.1	0.06	0.25	0.2	0.33	0.07	0.04	0.950625	0.996352	0.272616	0.443509	0.0848851	0.990295	0.999815	1	1	1	1	1	1	1	90.3	91.6	100.9	93.9	96.6	93.2	109.5	106.1	105.6	103.9	116.1	112.8	85.3	107.1	97.4	89.5	3211.9	3257.8	3590.8	3341.9	3435.5	3315.2
Q15398	Disks large-associated protein 5 OS=Homo sapiens OX=9606 GN=DLGAP5 PE=1 SV=2	19	1	19	20	20	0.09	0.04	-0.07	-0.06	-0.21	-0.02	0.01	0.883893	0.998195	0.948121	0.984927	0.150229	0.999988	1	1	1	1	1	1	1	1	101.9	101.6	105.6	110.4	101.3	107.8	98	95.6	93.9	102	90.9	85.5	107.3	94.1	102.4	101.8	2833.9	2824.8	2936.1	3069.4	2817.5	2998.2
P18887	DNA repair protein XRCC1 OS=Homo sapiens OX=9606 GN=XRCC1 PE=1 SV=2	19	1	19	22	22	0.05	0.02	0.05	0.05	0.08	0	0.01	0.812477	0.99921	0.85434	0.789137	0.44542	1	0.999947	1	1	1	1	1	1	1	97.5	97.9	99.6	102.9	100.6	97.3	100.8	101.2	98.4	104.4	105.6	100.6	98.6	97.4	100.3	96.8	3467.7	3480.3	3542.3	3658	3576.5	3459.5
P13807	Glycogen [starch] synthase, muscle OS=Homo sapiens OX=9606 GN=GYS1 PE=1 SV=2	19	1	20	25	26	0.02	0.01	0.05	0.01	0.06	-0.04	-0.01	0.989322	0.999965	0.571792	0.999965	0.508253	0.848398	0.999074	1	1	1	1	1	1	1	100	98.3	101.8	99.5	98.2	101.3	104.1	101.6	99.9	99.6	102.4	103.8	93.9	99.3	98.9	97.5	3812.2	3750	3883.8	3792.9	3746.7	3862.1
P07195	L-lactate dehydrogenase B chain OS=Homo sapiens OX=9606 GN=LDHB PE=1 SV=2	19	1	20	34	69	-0.03	0.05	0.16	0.16	0.17	0.1	0.04	0.999942	0.996429	0.528126	0.52283	0.482933	0.880271	0.998938	1	1	1	1	1	1	1	92	96.8	92.6	92.6	99.1	96.4	111.3	99.5	106.7	104	103.4	108.2	93.5	109.5	94.1	100.2	10327.1	10863.6	10393.6	10399.6	11130.3	10819.6
A1A4S6	Rho GTPase-activating protein 10 OS=Homo sapiens OX=9606 GN=ARHGAP10 PE=1 SV=1	19	1	19	19	19	0.01	0.04	-0.02	-0.06	0.04	0.03	-0.01	0.999979	0.982486	0.999955	0.900942	0.97208	0.995172	0.999965	1	1	1	1	1	1	1	101.6	97.6	100.7	100.4	98.6	106.3	101.4	95.8	98.5	93	102.5	102.7	103	100.6	100.9	96.4	3585.8	3443.5	3551.9	3542.6	3480	3749.1
Q2TB10	Zinc finger protein 800 OS=Homo sapiens OX=9606 GN=ZNF800 PE=1 SV=1	19	1	19	20	22	0.04	0	-0.02	-0.04	-0.07	0.01	0.01	0.981943	1	0.999932	0.995238	0.826405	1	1	1	1	1	1	1	1	1	101.6	99.4	103.7	103.7	99.9	101.3	100.5	98	94.2	102.1	96.5	94.5	106.9	95.6	101.3	100.7	3164.8	3097.6	3230.2	3229.7	3111	3156.1
Q9BYX4	Interferon-induced helicase C domain-containing protein 1 OS=Homo sapiens OX=9606 GN=IFIH1 PE=1 SV=3	19	1	19	20	20	0.03	-0.12	-0.07	-0.14	-0.08	-0.07	-0.1	0.99994	0.782436	0.984142	0.690092	0.95941	0.978481	0.916759	1	1	1	1	1	1	1	109.8	99.9	106.7	106.8	96.2	96.2	100.1	99.6	95.7	94.8	100.5	97.4	109.4	90.7	101.8	94.4	2953.3	2689.4	2872.1	2874	2588.5	2587.9
Q8N392	Rho GTPase-activating protein 18 OS=Homo sapiens OX=9606 GN=ARHGAP18 PE=1 SV=3	19	1	19	21	21	0.05	0.04	0.11	0.06	0.15	0.08	0.02	0.582957	0.872102	0.038949	0.371769	0.00897763	0.157458	0.988466	1	1	1	1	0.543685	1	1	95.9	95.2	98.8	99.3	97	98.9	104.7	102	100.9	98.9	102.5	109.1	102	100.5	97.4	96.6	2770.4	2750.4	2854.1	2868.3	2802.5	2856.8
Q9Y230	RuvB-like 2 OS=Homo sapiens OX=9606 GN=RUVBL2 PE=1 SV=3	19	1	19	21	23	-0.05	0.05	0.11	0.03	-0.01	0.02	0	0.592443	0.651566	0.0528673	0.917362	0.999954	0.99612	1	1	1	1	1	1	1	1	99.6	97.9	95.3	95.2	103.9	100.3	105.6	107.1	99.4	102.6	96.3	99.9	102	98	97.9	99	4839.5	4756.1	4630.4	4625.9	5050.2	4876.7
Q12907	Vesicular integral-membrane protein VIP36 OS=Homo sapiens OX=9606 GN=LMAN2 PE=1 SV=1	19	1	19	30	39	0.02	0.04	0.09	0.09	0.13	0.01	0.03	0.999999	0.999854	0.978702	0.974607	0.871353	1	0.999979	1	1	1	1	1	1	1	97.1	95.6	97.5	97.6	99.5	98.4	109	96.3	104.6	100.9	104.3	106.8	86	109.8	98.8	97.9	5241.8	5163.7	5266.2	5268.7	5376.1	5316.5
Q8IWA0	WD repeat-containing protein 75 OS=Homo sapiens OX=9606 GN=WDR75 PE=1 SV=1	19	1	19	21	23	0.02	-0.02	0.07	-0.01	0.02	-0.01	0	0.999486	0.997849	0.454517	0.999799	0.99459	0.999998	1	1	1	1	1	1	1	1	99.6	99.2	100.4	100.5	100.3	95.8	106	102.9	97.8	99.1	100.8	101.2	102.6	95.4	99.7	98.8	3305.8	3290.4	3332	3336.6	3327.6	3180.3
P00390	Glutathione reductase, mitochondrial OS=Homo sapiens OX=9606 GN=GSR PE=1 SV=2	19	1	19	22	25	0.03	0.01	0.07	0.1	0.05	0.04	0.08	0.995789	0.999983	0.875097	0.563039	0.953244	0.983936	0.787769	1	1	1	1	1	1	1	97	96.4	99.7	98.3	97.5	97.9	105.5	97.1	99.7	107.3	104.2	96.5	100.3	98.9	103.1	100.7	4744.2	4715.3	4875.2	4806.2	4766.5	4786.7
Q08AM6	Protein VAC14 homolog OS=Homo sapiens OX=9606 GN=VAC14 PE=1 SV=1	19	1	19	22	22	0.05	0	0.08	0.01	0.14	0.04	0.01	0.827189	1	0.452905	0.999999	0.0716955	0.946696	0.999872	1	1	1	1	0.978273	1	1	96.1	98	103.5	98	96.4	97.7	105.8	99.7	99.3	95.8	106.8	106.9	97.5	102.3	98.8	97.3	4389.4	4474.6	4727.4	4474.6	4400.9	4458.7
Q9UI12	V-type proton ATPase subunit H OS=Homo sapiens OX=9606 GN=ATP6V1H PE=1 SV=1	18	1	18	18	21	-0.04	-0.03	0.05	-0.09	-0.05	-0.09	-0.04	0.99414	0.999044	0.966964	0.698811	0.972699	0.650526	0.988085	1	1	1	1	1	1	1	101.7	103.1	99.7	99.9	99.7	101.3	99.4	113.3	95.7	97	97.8	100.3	96	96.1	102.1	97	4028.4	4082.7	3948.9	3956	3946.2	4011.6
Q969G3	SWI/SNF-related matrix-associated actin-dependent regulator of chromatin subfamily E member 1 OS=Homo sapiens OX=9606 GN=SMARCE1 PE=1 SV=2	18	1	19	26	30	-0.07	-0.04	-0.02	0.05	0.06	0.04	-0.01	0.830917	0.983962	0.999667	0.9742	0.89913	0.987881	0.999998	1	1	1	1	1	1	1	98.1	101.7	94.4	95.5	96.9	96.9	103.2	93.6	104.9	101.7	103.8	105.1	98.2	107.7	98.8	99.5	4753.8	4926.3	4575.1	4625.5	4694.2	4695.1
Q9ULJ3	Zinc finger and BTB domain-containing protein 21 OS=Homo sapiens OX=9606 GN=ZBTB21 PE=1 SV=2	18	1	18	19	19	0.11	0.01	0.06	0.04	0.13	0.08	0.06	0.396405	0.999982	0.884939	0.974575	0.25657	0.712472	0.886485	1	1	1	1	1	1	1	97.4	94.3	104.4	102	97.2	96.2	102.4	97.4	101.2	96.3	102.4	106.6	98.1	104.2	103.5	96.3	1965.1	1903	2108.2	2058.8	1961.8	1942
Q15084	Protein disulfide-isomerase A6 OS=Homo sapiens OX=9606 GN=PDIA6 PE=1 SV=1	18	1	18	25	41	-0.03	0.02	-0.05	0.08	0.2	0.09	0.03	0.999901	0.999994	0.996571	0.944102	0.279045	0.926425	0.999882	1	1	1	1	1	1	1	96.8	97.1	95.1	95	99.2	97.2	100.3	87.5	104.6	100.6	110.2	112.1	95.5	111.1	98	99.8	6339.8	6358.6	6230.1	6223.2	6497.5	6365.3
P51572	B-cell receptor-associated protein 31 OS=Homo sapiens OX=9606 GN=BCAP31 PE=1 SV=3	18	1	18	25	34	-0.07	0	-0.23	0.05	-0.13	-0.06	-0.02	0.986335	1	0.290178	0.99922	0.833225	0.997266	0.999995	1	1	1	1	1	1	1	103.9	103.8	97.5	99.8	103.2	104.6	80.5	97	100.9	114	100.1	90.3	102.4	97.4	100.8	103.8	12528.7	12520.7	11757.4	12028.6	12449.4	12616.5
Q14571	Inositol 1,4,5-trisphosphate receptor type 2 OS=Homo sapiens OX=9606 GN=ITPR2 PE=1 SV=2	18	1	24	25	25	0.08	0.03	0.09	-0.01	0.16	0	-0.02	0.891258	0.999248	0.776524	1	0.266325	1	0.999903	1	1	1	1	1	1	1	96.6	97.5	104.1	100.6	99.7	98.6	105.5	101.6	100.3	92.8	105.1	111.9	91.4	103	97.2	93.9	2174	2195	2343.3	2265	2244	2219.2
Q9UBB9	Tuftelin-interacting protein 11 OS=Homo sapiens OX=9606 GN=TFIP11 PE=1 SV=1	18	1	18	20	20	-0.02	-0.03	-0.05	-0.07	-0.08	0	-0.03	0.99102	0.828301	0.454177	0.173781	0.131364	1	0.875805	1	1	1	1	1	1	1	102.9	102.1	100.7	101.7	98.9	101.3	100.9	96.9	98.2	96.8	95.1	99.2	102.9	102	99.9	100.7	3627	3598.8	3548.7	3585.9	3485.8	3571.5
P06756	Integrin alpha-V OS=Homo sapiens OX=9606 GN=ITGAV PE=1 SV=2	18	1	18	18	19	0.06	0.04	0.12	0.05	0.16	0.09	0.06	0.586766	0.925248	0.0780612	0.756966	0.0174321	0.290088	0.604407	1	1	1	1	0.665466	1	1	94.4	95.4	96.8	101.7	98.4	96.6	105.1	101.7	98.6	98.4	108.2	104.6	98.8	102.9	101.5	96.9	2193.9	2215.9	2250.5	2363.6	2286.6	2245.8
Q5SWX8	Protein odr-4 homolog OS=Homo sapiens OX=9606 GN=ODR4 PE=1 SV=1	18	1	18	19	20	0.03	0.04	0.03	-0.03	0.03	0	0.02	0.952324	0.815616	0.934752	0.944521	0.986694	1	0.994284	1	1	1	1	1	1	1	97.3	100.4	100	102.3	102.5	101.5	101.1	101.5	97.6	95.6	97.2	104.2	99.3	98.9	99.2	101.6	3740.9	3860.8	3842.7	3932	3940.9	3900.7
P26572	Alpha-1,3-mannosyl-glycoprotein 2-beta-N-acetylglucosaminyltransferase OS=Homo sapiens OX=9606 GN=MGAT1 PE=1 SV=2	18	1	18	21	23	0	0	0.1	0.04	0.17	0.03	0.02	1	1	0.883867	0.999445	0.467185	0.999723	0.999998	1	1	1	1	1	1	1	98.3	95.2	97.7	96.4	97.2	96.1	108.6	99.3	102.6	96.2	104.4	113.5	91.1	107.7	98.5	97.2	5365	5198.8	5333.3	5264.2	5304.5	5247.6
P46109	Crk-like protein OS=Homo sapiens OX=9606 GN=CRKL PE=1 SV=1	18	1	18	23	24	0.03	0.01	-0.06	0.05	0.09	0.06	0.01	0.998713	0.999999	0.919757	0.972293	0.678061	0.951142	1	1	1	1	1	1	1	1	97.1	99.6	98.5	102.3	97.4	100.6	99.1	89.3	100.5	103.2	106.1	103.8	98.2	106.6	100.5	97.1	4297.7	4407.4	4362.2	4527	4312.2	4454.8
Q96PU4	E3 ubiquitin-protein ligase UHRF2 OS=Homo sapiens OX=9606 GN=UHRF2 PE=1 SV=1	18	1	19	20	23	0.02	-0.04	-0.03	-0.04	0.05	-0.04	-0.03	0.999531	0.974334	0.996734	0.943876	0.940014	0.97825	0.986284	1	1	1	1	1	1	1	103.6	98.4	102.7	101.9	96.7	100	101.8	96.6	99.9	96	104.2	104.1	101.3	95.6	100.5	96.8	3092.7	2937.2	3066.7	3042.3	2886.4	2985.8
P68104	Elongation factor 1-alpha 1 OS=Homo sapiens OX=9606 GN=EEF1A1 PE=1 SV=1	18	1	32	62	329	-0.18	-0.16	-0.23	-0.01	-0.03	-0.2	-0.16	0.739214	0.825936	0.509469	1	0.999984	0.629435	0.821089	1	1	1	1	1	1	1	104.6	112.4	93.4	98.2	96.4	97.8	85.5	100.2	104.4	110.8	115.7	97.3	102.5	86.6	95.3	98.8	16963.9	18227.5	15137.6	15928.3	15632.8	15863.6
P51149	Ras-related protein Rab-7a OS=Homo sapiens OX=9606 GN=RAB7A PE=1 SV=1	18	1	18	21	23	-0.03	-0.06	-0.08	-0.12	-0.2	-0.1	-0.03	0.998728	0.950536	0.800876	0.493912	0.0721801	0.673901	0.997896	1	1	1	1	0.978777	1	1	105.8	105	102.2	104.2	101	101.4	98.8	100.4	95.9	98.6	91.3	91.6	105.6	92	100.1	106	4364.6	4332.8	4216.6	4298.3	4165.5	4184
Q9NPF5	DNA methyltransferase 1-associated protein 1 OS=Homo sapiens OX=9606 GN=DMAP1 PE=1 SV=1	18	1	18	19	19	0.08	0.01	0.06	0.03	0.14	0.04	0.01	0.473549	0.999993	0.760419	0.980458	0.0830501	0.958946	0.999996	1	1	1	1	1	1	1	97.4	96.1	102.9	102	97.9	97	105.1	96.9	99.5	98.7	106	106.9	96.4	102.6	98.4	96.4	2748.7	2711.7	2901.8	2876.2	2760.7	2735.8
P35269	General transcription factor IIF subunit 1 OS=Homo sapiens OX=9606 GN=GTF2F1 PE=1 SV=2	18	1	18	19	19	0.03	0	0	0.07	-0.01	0.1	0.02	0.994174	1	1	0.709513	0.999971	0.39576	0.998877	1	1	1	1	1	1	1	99.1	97.2	99.7	100.8	97.5	98.3	102.9	94	103.2	103.1	100.9	93.7	105	105.2	99.8	99.6	3145.7	3086.5	3165.1	3199.5	3096.9	3121.8
O94973	AP-2 complex subunit alpha-2 OS=Homo sapiens OX=9606 GN=AP2A2 PE=1 SV=2	18	1	28	29	30	0.05	0.07	0.02	0.01	0	0	0.06	0.368449	0.110563	0.949452	0.999941	1	1	0.224887	1	1	1	1	1	1	1	97.9	98.4	100.8	102.6	103.9	102.6	98.7	100.8	97.8	99.5	96.8	99.3	100	96.1	101.5	103.3	4221.7	4242.1	4347.7	4426.5	4480.6	4426.3
Q8N1G4	Leucine-rich repeat-containing protein 47 OS=Homo sapiens OX=9606 GN=LRRC47 PE=1 SV=1	18	1	18	18	20	-0.02	-0.02	-0.01	-0.01	0.07	0	-0.01	0.998449	0.997215	0.999946	0.999999	0.703675	1	0.999986	1	1	1	1	1	1	1	100.3	99.8	99.1	98	98.2	98.5	102.9	95.6	100.6	98.4	102.3	107.2	97.2	103.2	99.2	99.4	6028.2	5999.3	5954.6	5889.3	5904.2	5921.3
Q9NZJ5	Eukaryotic translation initiation factor 2-alpha kinase 3 OS=Homo sapiens OX=9606 GN=EIF2AK3 PE=1 SV=3	18	1	18	20	20	0.05	-0.02	-0.04	-0.1	0.04	-0.03	-0.07	0.961436	0.999653	0.995332	0.641465	0.996636	0.997488	0.914953	1	1	1	1	1	1	1	101.1	101.6	109.4	101.4	98	101.3	101.1	96.5	94.7	94.7	102.4	105.4	103.9	94.4	99.9	93.9	2648.8	2661.9	2866.4	2654.6	2567.7	2653.9
Q69YH5	Cell division cycle-associated protein 2 OS=Homo sapiens OX=9606 GN=CDCA2 PE=1 SV=2	18	1	18	19	19	0.03	0.04	0.03	0.04	-0.09	0.04	0.04	0.98627	0.930567	0.987951	0.913396	0.305013	0.926085	0.87362	1	1	1	1	1	1	1	99.3	98.3	100.8	100.7	100.9	102.1	105.2	96.4	100.3	103	93.9	92.2	102.1	100.9	102.5	101.3	2182.7	2158.7	2215.2	2212	2216.6	2243.8
Q8IXB1	DnaJ homolog subfamily C member 10 OS=Homo sapiens OX=9606 GN=DNAJC10 PE=1 SV=2	18	1	18	22	25	0.07	0.02	0.05	0.01	0.1	0.07	0.01	0.667233	0.997115	0.904992	0.999992	0.310976	0.609392	0.999938	1	1	1	1	1	1	1	98.5	95.7	101	102.6	99.4	98.2	105	95.9	97.5	98.1	103.6	104.3	101.8	102.4	100.4	95.7	4121.4	4003.1	4225.6	4291.8	4156.8	4106.4
P30153	Serine/threonine-protein phosphatase 2A 65 kDa regulatory subunit A alpha isoform OS=Homo sapiens OX=9606 GN=PPP2R1A PE=1 SV=4	18	1	21	23	25	-0.04	0.02	0.15	0.16	0.11	-0.04	0.02	0.999848	0.999998	0.798932	0.737848	0.934314	0.999893	0.999997	1	1	1	1	1	1	1	97.3	95.4	93.7	93.8	99.5	96.1	107.7	106.4	108.6	107.5	102.3	106.4	81.7	107.8	98.7	97.1	5803.1	5689.9	5584	5590.8	5933.9	5727.6
Q9BZD4	Kinetochore protein Nuf2 OS=Homo sapiens OX=9606 GN=NUF2 PE=1 SV=2	18	1	18	20	20	0.03	-0.04	0.02	-0.02	-0.14	-0.01	-0.07	0.990984	0.985632	0.998932	0.999892	0.139562	0.999996	0.746301	1	1	1	1	1	1	1	103.4	100.2	105.6	102.8	98.8	99.7	105.5	101.5	102.8	98.5	94.7	90.2	105.4	97	98.2	95.8	4071.7	3944.7	4158.7	4046.3	3890.9	3923.9
P51812	Ribosomal protein S6 kinase alpha-3 OS=Homo sapiens OX=9606 GN=RPS6KA3 PE=1 SV=1	18	1	26	26	26	-0.01	-0.05	0.03	-0.05	-0.07	-0.05	0	0.999998	0.949012	0.992762	0.91405	0.774805	0.899189	1	1	1	1	1	1	1	1	103.3	100.1	100.7	101.5	98.3	98.7	100	108.1	97.3	98.9	97.9	96.3	101.5	94.6	99.2	103.7	3641.1	3530.6	3548.4	3578.2	3465.4	3479.3
P82970	High mobility group nucleosome-binding domain-containing protein 5 OS=Homo sapiens OX=9606 GN=HMGN5 PE=1 SV=1	18	1	19	24	27	0.03	0.06	-0.35	-0.24	-0.48	-0.23	0.01	1	0.99999	0.739612	0.934139	0.434612	0.95285	1	1	1	1	1	1	1	1	111.2	107.7	107.5	116.7	113.6	114.3	77.5	95.1	82.5	103.4	88	69.9	117.3	74.5	114.7	106	5098.4	4939.9	4928.9	5352.5	5207.2	5239.1
P38919	Eukaryotic initiation factor 4A-III OS=Homo sapiens OX=9606 GN=EIF4A3 PE=1 SV=4	18	1	21	25	29	-0.08	-0.02	-0.1	0.05	-0.1	-0.07	-0.05	0.969032	0.999996	0.923843	0.998522	0.924267	0.985655	0.998756	1	1	1	1	1	1	1	103	103	97.7	97.3	100.7	102.6	87.2	106.5	102	111	94.9	97.9	98.8	97.6	96.8	103	5930.3	5928.5	5623.4	5600.4	5795.9	5907.3
Q5T6F2	Ubiquitin-associated protein 2 OS=Homo sapiens OX=9606 GN=UBAP2 PE=1 SV=1	18	1	18	23	31	0.07	-0.03	-0.11	-0.05	-0.12	-0.04	0.02	0.95577	0.999353	0.730517	0.990073	0.670891	0.998913	0.999931	1	1	1	1	1	1	1	103.1	101.2	106	108.8	100	99.5	94.8	94	95.9	100.9	95.6	92.2	108.6	91.2	106.4	101.5	3497.2	3434.7	3596.8	3690.7	3391.9	3375.7
Q5R372	Rab GTPase-activating protein 1-like OS=Homo sapiens OX=9606 GN=RABGAP1L PE=1 SV=1	18	1	19	20	20	0.04	0	-0.01	-0.05	0.02	-0.01	0	0.961565	1	0.999975	0.809345	0.998748	0.999838	1	1	1	1	1	1	1	1	100.3	100.1	101.3	104.1	100.1	99.9	100.7	98.2	95.8	97.6	100.9	102.2	103.7	95	100.4	99.4	3447	3440.9	3481	3578.5	3440.7	3433
Q96RU3	Formin-binding protein 1 OS=Homo sapiens OX=9606 GN=FNBP1 PE=1 SV=2	18	1	18	19	20	0.04	0.05	-0.17	0.06	-0.08	-0.01	0.04	0.999914	0.999447	0.732492	0.997686	0.992332	1	0.999851	1	1	1	1	1	1	1	99.2	101.4	102.5	103.4	102.2	105.5	79	100.8	98.6	111.3	98.2	92	102.8	96.8	102.3	104.1	4450	4545.6	4595.5	4638.8	4581.7	4733.7
Q12904	Aminoacyl tRNA synthase complex-interacting multifunctional protein 1 OS=Homo sapiens OX=9606 GN=AIMP1 PE=1 SV=2	18	1	18	24	31	0	0.07	0	0.09	0.15	0.06	0.05	1	0.867534	1	0.707188	0.253895	0.95429	0.967193	1	1	1	1	1	1	1	94.8	97.9	95.3	97.6	101.8	100.8	95.4	96.6	102.7	102.6	106	107.4	93.2	107.8	99.7	100.2	5242	5417.4	5273.7	5401	5633.3	5577.2
Q9NZW5	MAGUK p55 subfamily member 6 OS=Homo sapiens OX=9606 GN=MPP6 PE=1 SV=2	18	1	19	19	20	0.08	0.09	0.05	0.02	0.05	0.06	0.03	0.208122	0.168208	0.588846	0.99785	0.570335	0.502617	0.966344	1	1	1	1	1	1	1	95.2	98.3	103.9	100.8	102.1	103.2	99.6	101.2	100.2	95.6	101.2	99.8	101.5	100	96.9	100.4	3823.1	3948.5	4171	4047	4099.5	4145.4
Q96TA2	ATP-dependent zinc metalloprotease YME1L1 OS=Homo sapiens OX=9606 GN=YME1L1 PE=1 SV=2	18	1	18	19	19	-0.01	-0.04	-0.12	-0.14	-0.2	-0.1	-0.05	0.999999	0.941621	0.0747828	0.044781	0.00525904	0.198007	0.851618	1	1	1	1	0.437926	1	1	106.4	104.7	103.3	106.9	103.2	102.6	98.8	95.3	94.9	97.4	92.1	92.2	102.3	95.4	102.9	101.6	4800.1	4721.8	4659.2	4823.7	4656.5	4627.3
Q9BZZ5	Apoptosis inhibitor 5 OS=Homo sapiens OX=9606 GN=API5 PE=1 SV=3	18	1	18	21	35	-0.05	-0.01	-0.03	0.01	-0.09	-0.04	0	0.602294	0.999996	0.952986	0.999916	0.149831	0.799983	1	1	1	1	1	1	1	1	101.1	102.5	97.1	99.3	103.4	99.3	100.9	98.6	100.8	104.2	94.5	97.4	99.7	98.2	100.1	103	4188.1	4246.1	4025.1	4113.4	4283.6	4115.2
Q9H9Y6	DNA-directed RNA polymerase I subunit RPA2 OS=Homo sapiens OX=9606 GN=POLR1B PE=1 SV=2	18	1	18	18	19	0.01	-0.06	-0.06	-0.12	-0.12	-0.05	-0.06	0.999995	0.889488	0.907848	0.319723	0.359115	0.974603	0.902176	1	1	1	1	1	1	1	101.6	106.3	104.5	105.2	98.8	100.3	96.3	103.3	94	97.1	95.2	96.5	105.4	96.2	101.9	97.5	2705.7	2831.8	2781.7	2800.1	2631.2	2670.8
Q7Z392	Trafficking protein particle complex subunit 11 OS=Homo sapiens OX=9606 GN=TRAPPC11 PE=1 SV=2	18	1	18	22	23	0.12	0.02	0.07	0	0.14	0.07	0.05	0.256872	0.999944	0.833697	1	0.149835	0.775673	0.920002	1	1	1	1	1	1	1	96.1	95.7	105	103.9	98.7	95.1	103.3	97.4	99.4	93	104.8	107	104.3	97.3	101.7	97.5	3048.4	3035.6	3333	3296.6	3133.4	3018.7
P08758	Annexin A5 OS=Homo sapiens OX=9606 GN=ANXA5 PE=1 SV=2	18	1	19	24	36	-0.09	-0.03	-0.1	0.13	0	-0.07	0	0.61243	0.998654	0.564502	0.293112	1	0.864111	1	1	1	1	1	1	1	1	99.3	103.2	93.3	96.9	99	99.6	92.4	97.2	105.7	115.2	100.1	102.1	93.3	100.3	100.9	101.5	5894.7	6125.2	5536.6	5752	5880.2	5913.2
Q9Y606	tRNA pseudouridine synthase A OS=Homo sapiens OX=9606 GN=PUS1 PE=1 SV=3	18	1	18	18	19	-0.04	-0.03	0	-0.08	0.07	-0.07	-0.07	0.998749	0.999725	1	0.957328	0.96528	0.977721	0.968607	1	1	1	1	1	1	1	100.4	103.2	101.3	96.6	100	99	105.5	98	102.3	91.1	102.6	111.7	92.1	102.5	99	94.7	3415.2	3511	3448.5	3286	3403.1	3369.8
Q01433	AMP deaminase 2 OS=Homo sapiens OX=9606 GN=AMPD2 PE=1 SV=2	18	1	19	20	21	0.02	-0.06	0.01	-0.05	0.05	0.01	0	0.99787	0.639339	0.99999	0.862872	0.783176	0.999978	1	1	1	1	1	1	1	1	99.6	100.6	101.2	101.9	95.3	96.4	104.7	96.9	97.4	96.4	101.3	106.3	101.7	99.9	100.9	99.5	3482	3517.6	3538.2	3562.2	3332.3	3372.5
Q99986	Serine/threonine-protein kinase VRK1 OS=Homo sapiens OX=9606 GN=VRK1 PE=1 SV=1	18	1	18	19	24	0	0.02	-0.13	-0.08	-0.21	-0.1	-0.01	1	0.999987	0.572531	0.911526	0.176159	0.813134	1	1	1	1	1	1	1	1	103.8	105	103.1	106	104.9	106.6	88.2	102.4	96.4	100.6	92.4	88.3	101.8	92.9	101.4	106.3	6441.2	6514.9	6398.5	6582.3	6513.3	6617.3
P25440	Bromodomain-containing protein 2 OS=Homo sapiens OX=9606 GN=BRD2 PE=1 SV=2	18	1	21	24	24	0.01	0.05	0.11	0.12	0.22	0.16	-0.02	1	0.999856	0.987772	0.978326	0.76695	0.924884	1	1	1	1	1	1	1	1	94.3	93.9	93.2	96.7	102.2	93.4	110	94	112.8	93.3	101.7	117.4	93.3	118.6	93.7	91.6	4635.4	4614.2	4579.2	4752.8	5025.3	4590.3
Q53GS9	U4/U6.U5 tri-snRNP-associated protein 2 OS=Homo sapiens OX=9606 GN=USP39 PE=1 SV=2	18	1	18	21	21	-0.05	-0.1	-0.14	-0.13	-0.19	-0.13	-0.09	0.959083	0.579893	0.289829	0.330146	0.0789609	0.320399	0.71949	1	1	1	1	0.999991	1	1	102.5	112.4	104.3	102.6	100	100.1	99.2	96.3	95.4	100.9	95.1	93	102.4	93.8	101.9	100.2	5093	5586.5	5181.8	5097.4	4972	4975.3
Q9UIF9	Bromodomain adjacent to zinc finger domain protein 2A OS=Homo sapiens OX=9606 GN=BAZ2A PE=1 SV=4	18	1	18	20	20	0.07	0.04	0.11	0.02	0.07	0.07	0	0.874542	0.98894	0.458421	0.999774	0.846148	0.837708	1	1	1	1	1	1	1	1	99.5	93.8	101.3	101.4	100.7	98.2	106.1	103	101.8	94.5	101.8	101.4	98	105.5	100	93.1	2491.2	2348.6	2535.7	2537.1	2519.8	2459.3
Q8TEW0	Partitioning defective 3 homolog OS=Homo sapiens OX=9606 GN=PARD3 PE=1 SV=2	18	1	18	18	19	0.05	0.02	0.05	0.03	0.17	0.09	0.02	0.999685	1	0.99946	0.999979	0.752795	0.979682	0.999999	1	1	1	1	1	1	1	96.6	95.8	101.2	97.5	98.4	96.3	107.6	92.2	104.9	92.1	104.4	111.6	93.2	113	99	96.2	1999.5	1982.7	2094.8	2018.5	2036.5	1992.9
Q9NXC5	GATOR complex protein MIOS OS=Homo sapiens OX=9606 GN=MIOS PE=1 SV=2	18	1	18	19	19	0.14	0.01	-0.05	-0.06	0.06	0.06	0.03	0.282109	0.999998	0.97528	0.943773	0.957446	0.931465	0.998676	1	1	1	1	1	1	1	99.4	97	110.9	106.3	98.1	99.9	99.5	90.2	97.9	90.5	100	104.4	103.1	102.1	103.4	97.4	2342.7	2285.3	2612.7	2505.3	2310.8	2353.4
O75146	Huntingtin-interacting protein 1-related protein OS=Homo sapiens OX=9606 GN=HIP1R PE=1 SV=2	18	1	18	19	21	0.04	-0.02	0.07	-0.02	0.12	0.01	-0.01	0.892018	0.992824	0.423311	0.999026	0.0614009	0.999939	0.99994	1	1	1	1	0.951447	1	1	99.1	97.5	102.2	99.9	95	98.3	104.7	101.9	97.9	96.4	106.5	107.5	96.4	101.7	99.8	95.3	2954	2905.6	3048.4	2978.8	2833	2932
Q9H9A6	Leucine-rich repeat-containing protein 40 OS=Homo sapiens OX=9606 GN=LRRC40 PE=1 SV=1	18	1	18	18	18	0.06	-0.04	0	-0.04	0.05	0.02	0.01	0.250976	0.683301	1	0.606235	0.429579	0.977906	0.99984	1	1	1	1	1	1	1	101.1	97.7	103.9	103.9	97.9	95.4	101.1	98	96.7	96.2	102.8	103.4	101.8	100	101.8	98.4	3644.6	3523.5	3743.9	3745.5	3528.7	3440.6
Q8TDD1	ATP-dependent RNA helicase DDX54 OS=Homo sapiens OX=9606 GN=DDX54 PE=1 SV=2	18	1	18	20	21	0.04	0.02	0	-0.04	0.01	0	0	0.715576	0.993178	1	0.616731	0.998555	1	1	1	1	1	1	1	1	1	99.3	100.2	103.3	101.7	100.1	101.7	102.7	97	96.9	96.5	100.2	101.1	100.4	99.1	100.9	98.8	3380.8	3410.3	3517.3	3463.9	3410	3464.1
Q07960	Rho GTPase-activating protein 1 OS=Homo sapiens OX=9606 GN=ARHGAP1 PE=1 SV=1	18	1	18	21	26	-0.03	0.01	-0.17	0.07	-0.02	-0.05	-0.01	0.999043	0.999999	0.0987413	0.842782	0.999504	0.973459	0.999987	1	1	1	1	1	1	1	101.6	101.7	101.2	98.4	101.3	103.4	85.9	94.7	102.5	111	99.6	100.3	96.1	100.8	100	101.4	6052.3	6056.6	6028.4	5862.1	6031.5	6159.9
Q9BZL6	Serine/threonine-protein kinase D2 OS=Homo sapiens OX=9606 GN=PRKD2 PE=1 SV=3	18	1	22	25	27	0.07	0	0.14	-0.01	0.06	-0.01	-0.02	0.942855	1	0.460032	0.999999	0.970814	1	0.999993	1	1	1	1	1	1	1	99.6	96	103.7	102	95.9	99.7	100.1	116.7	96.8	97.2	100.7	103.7	94.9	99.6	100	93.4	3752.7	3614.6	3906.1	3842.2	3613	3755.9
Q9Y5P4	Ceramide transfer protein OS=Homo sapiens OX=9606 GN=CERT1 PE=1 SV=1	18	1	18	20	21	0.04	0.01	0.01	0	0.06	0.03	0.04	0.546102	0.995585	0.999799	0.999993	0.125667	0.828265	0.621744	1	1	1	1	1	1	1	98.9	98	101.9	100.3	100.5	98.2	100.2	97.8	98.8	97.4	102.9	102.7	102	98.7	101.5	100.3	3183.2	3155.4	3280.5	3227.7	3234.2	3162.1
Q6WCQ1	Myosin phosphatase Rho-interacting protein OS=Homo sapiens OX=9606 GN=MPRIP PE=1 SV=3	18	1	19	20	21	0.1	0	0.04	0.02	0.08	0.12	0	0.375377	1	0.96275	0.999857	0.561521	0.205313	1	1	1	1	1	1	1	1	95.6	98.4	104.3	102.9	94.8	99	102.5	97.1	100.1	96.1	99.3	105.7	106.4	103.9	98.3	95.6	1466.4	1508.7	1600	1578.6	1453.8	1518.5
O60645	Exocyst complex component 3 OS=Homo sapiens OX=9606 GN=EXOC3 PE=1 SV=3	18	1	18	18	19	0.04	-0.03	-0.07	-0.09	0.03	-0.02	-0.03	0.983122	0.991999	0.77053	0.479403	0.995122	0.999492	0.99619	1	1	1	1	1	1	1	98.4	104.6	105.6	102.6	100.3	98.1	100.2	93.6	96.9	93.5	102.2	105	99.9	100.1	102.3	96.7	3716.1	3948	3988.1	3875.1	3786.1	3703
Q99567	Nuclear pore complex protein Nup88 OS=Homo sapiens OX=9606 GN=NUP88 PE=1 SV=2	18	1	18	19	19	-0.01	-0.06	-0.12	-0.16	-0.17	-0.06	-0.01	0.999999	0.978021	0.619349	0.33985	0.269726	0.962581	0.999999	1	1	1	1	1	1	1	106.7	103.5	102.9	105.7	102.6	99.3	95.4	98.3	93.8	94.9	93.9	93.1	109.2	92.5	103.2	105.1	3603	3493.7	3474	3568	3466.2	3353.2
O60825	6-phosphofructo-2-kinase/fructose-2,6-bisphosphatase 2 OS=Homo sapiens OX=9606 GN=PFKFB2 PE=1 SV=2	18	1	18	19	20	0.03	0.01	0.12	-0.01	0.05	-0.03	0.02	0.995791	0.99989	0.164868	0.999995	0.858576	0.982976	0.999506	1	1	1	1	1	1	1	97.5	99.1	100.1	100.2	99.2	99.4	102.2	111.7	99.6	95.8	101.3	102.7	93.8	98.3	100.2	99	4362.1	4436.6	4479.3	4483.1	4439.3	4450.9
Q99661	Kinesin-like protein KIF2C OS=Homo sapiens OX=9606 GN=KIF2C PE=1 SV=2	18	1	19	20	20	0.05	-0.03	-0.02	0	-0.12	-0.04	-0.09	0.669217	0.979568	0.997984	1	0.0397861	0.811603	0.196815	1	1	1	1	0.823173	1	1	102.8	101.4	107.1	104.5	102	98.5	101.8	99.9	100.9	103.1	92.1	95.3	97	101.2	97.8	94.6	3250.1	3203.5	3386.3	3304	3223.6	3113.7
Q8TD19	Serine/threonine-protein kinase Nek9 OS=Homo sapiens OX=9606 GN=NEK9 PE=1 SV=2	18	1	18	23	25	0.08	0.09	0.14	0.09	0.17	0.1	0.07	0.255431	0.190948	0.0258774	0.198087	0.00808304	0.11922	0.360791	1	1	1	1	0.525693	1	1	92.7	94.5	100.2	98.2	101	98.4	106.2	100.3	99.7	99.6	104.9	106	97.9	103.2	98.3	98.9	2356	2402.5	2546.2	2497.4	2568.7	2501.2
Q96G46	tRNA-dihydrouridine(47) synthase [NAD(P)(+)]-like OS=Homo sapiens OX=9606 GN=DUS3L PE=1 SV=2	18	1	18	18	19	0.04	0	0.03	0.01	0.01	-0.02	-0.02	0.795986	1	0.93882	0.999997	0.99984	0.979925	0.983729	1	1	1	1	1	1	1	99.1	100.2	104.7	100.4	100.5	98.5	103.6	100	99.5	100.7	102.5	98.4	99	97	98.5	97.5	2988.6	3023.7	3160.2	3027.9	3031.1	2972.1
Q9BS26	Endoplasmic reticulum resident protein 44 OS=Homo sapiens OX=9606 GN=ERP44 PE=1 SV=1	18	1	18	24	27	0.01	0.03	0.01	0.11	0.12	0.05	0.07	0.999999	0.999775	0.999998	0.617679	0.582258	0.987022	0.928988	1	1	1	1	1	1	1	94.6	98.6	95.1	99.5	98.2	98.4	101.7	93.3	101.6	107.2	101.9	107.4	94.7	105.5	101	101.6	4602.4	4797.9	4629.5	4843.3	4778.3	4788.1
Q13111	Chromatin assembly factor 1 subunit A OS=Homo sapiens OX=9606 GN=CHAF1A PE=1 SV=3	18	1	18	21	21	-0.04	-0.01	0.09	-0.04	-0.23	-0.12	-0.04	0.996062	1	0.728522	0.989771	0.037286	0.48331	0.991026	1	1	1	1	0.816701	1	1	102.1	104.3	97.6	103.7	103.8	101.3	104.4	115.5	96.7	103.8	88.2	87.7	95.1	95.4	103.2	97.4	3339.6	3409.5	3192	3391.3	3393.6	3313.2
O43683	Mitotic checkpoint serine/threonine-protein kinase BUB1 OS=Homo sapiens OX=9606 GN=BUB1 PE=1 SV=1	18	1	18	21	21	0.05	0.02	0.01	0.01	-0.37	-0.01	-0.1	0.97686	0.999959	0.999998	0.999995	0.00168576	0.999995	0.61884	1	1	1	1	0.341366	1	1	103	103	106.7	106.4	103.8	104.7	109.1	98.8	106.2	101.7	81.3	78.2	98.5	105.9	99.1	93.6	2639.3	2638.5	2732	2724.4	2660.1	2681.1
Q96CW1	AP-2 complex subunit mu OS=Homo sapiens OX=9606 GN=AP2M1 PE=1 SV=2	18	1	18	21	22	-0.04	-0.02	0.04	-0.02	-0.05	-0.01	-0.02	0.835854	0.997892	0.743792	0.996981	0.659013	0.999999	0.996985	1	1	1	1	1	1	1	99.2	102.5	97.5	99.1	98.7	100.7	103.9	103.6	99	100.3	94.9	100.4	100	100.9	99.3	100	6262.3	6471.4	6154.6	6258.8	6235.7	6360.1
Q5TH69	Brefeldin A-inhibited guanine nucleotide-exchange protein 3 OS=Homo sapiens OX=9606 GN=ARFGEF3 PE=1 SV=3	18	1	18	20	21	0.07	0.05	0.04	0.03	0.24	0.03	0.03	0.999272	0.999852	0.999986	0.999996	0.605734	0.999993	0.999992	1	1	1	1	1	1	1	94.8	96.2	101.6	98.3	102.2	95.8	108.6	88.3	105.4	90.2	109.8	116.4	86.9	109.8	99.8	95.7	1910.1	1938.9	2047.9	1981.4	2060.2	1930.8
Q6NZY4	Zinc finger CCHC domain-containing protein 8 OS=Homo sapiens OX=9606 GN=ZCCHC8 PE=1 SV=2	18	1	18	21	24	0.13	0.05	-0.05	-0.03	0.06	0.05	0.07	0.113868	0.874767	0.87318	0.982407	0.832276	0.86969	0.644387	1	1	1	1	1	1	1	98	97	107.1	106.9	100.8	101.4	95.7	92.3	94.2	96.2	104.1	98.8	105.7	96.8	102	103	2238.8	2216.4	2446.7	2442	2303.7	2317.3
P82675	28S ribosomal protein S5, mitochondrial OS=Homo sapiens OX=9606 GN=MRPS5 PE=1 SV=2	18	1	18	18	19	0.04	-0.02	-0.01	-0.07	-0.04	-0.04	-0.01	0.862053	0.99872	0.999985	0.413664	0.863919	0.838955	0.999999	1	1	1	1	1	1	1	101.4	101	105.7	102.3	100	100	98.7	102.5	99.1	94.1	96.7	100.2	97.5	99.1	100.1	101.5	4725.8	4708.6	4929.2	4770.9	4664.4	4663.4
Q14739	Delta(14)-sterol reductase LBR OS=Homo sapiens OX=9606 GN=LBR PE=1 SV=2	18	1	18	21	26	-0.05	0.01	-0.32	0.01	-0.22	-0.07	-0.01	0.999948	1	0.386254	1	0.729184	0.998818	1	1	1	1	1	1	1	1	104.4	106	101.3	102.4	105.7	105.7	73.4	97.1	97.9	115.3	93.3	87.1	108.9	91.7	101.2	108.6	9230.7	9370.4	8960.3	9055.4	9343.5	9342.9
Q9UII4	E3 ISG15--protein ligase HERC5 OS=Homo sapiens OX=9606 GN=HERC5 PE=1 SV=2	18	1	18	19	19	0.07	0.03	0.12	0.02	0.06	0.01	0.02	0.903096	0.998653	0.513859	0.999841	0.942985	0.999999	0.99978	1	1	1	1	1	1	1	100.2	93.9	103.6	100.3	100.1	98.3	108.4	102.2	102.5	94.8	99.5	103.2	93.4	102.4	100.2	97.1	2825.2	2649	2920.6	2828.2	2822.5	2772.5
Q13535	Serine/threonine-protein kinase ATR OS=Homo sapiens OX=9606 GN=ATR PE=1 SV=3	18	1	18	20	20	0.08	0.02	0.19	0.08	0.3	0.14	-0.04	0.997476	1	0.77157	0.995891	0.338617	0.925417	0.99997	1	1	1	1	1	1	1	94.7	91.7	100.3	96.1	96.6	92	110.7	101.8	108.2	89.9	108.2	121.1	91.5	115.5	92.3	89.3	1703.6	1649.6	1804	1728.5	1738.2	1654
Q14CX7	N-alpha-acetyltransferase 25, NatB auxiliary subunit OS=Homo sapiens OX=9606 GN=NAA25 PE=1 SV=1	18	1	18	18	18	0.03	-0.03	0.04	0	0.05	-0.02	-0.02	0.669299	0.514031	0.323921	1	0.0922605	0.948354	0.812035	1	1	1	1	1	1	1	99.8	99.3	101.5	101.5	98.1	96.6	102.5	102.1	98.7	100.2	104	102.8	99.3	97.5	99.5	96.5	3276.7	3260.2	3331.3	3330.7	3221	3172.4
Q9UBE0	SUMO-activating enzyme subunit 1 OS=Homo sapiens OX=9606 GN=SAE1 PE=1 SV=1	18	1	18	24	31	-0.06	0	-0.03	-0.02	-0.03	0.02	-0.01	0.486375	1	0.929594	0.998444	0.928772	0.993772	0.999657	1	1	1	1	1	1	1	102.2	100.2	96.5	97.3	102.5	100.1	101.6	96.1	99.3	100.7	97.6	100.1	100.5	104.9	99.8	100.7	6962.7	6826.8	6577.1	6629.5	6982.3	6821.9
Q96P48	Arf-GAP with Rho-GAP domain, ANK repeat and PH domain-containing protein 1 OS=Homo sapiens OX=9606 GN=ARAP1 PE=1 SV=3	18	1	18	18	18	0.07	0.04	0.13	0.03	0.17	0.05	0.06	0.936535	0.995804	0.51805	0.999253	0.254316	0.989696	0.964988	1	1	1	1	1	1	1	94.2	96.5	103.4	96.7	96.2	100	106.8	101.3	101.4	93.6	105.3	108.5	93.2	104.2	100.4	98.4	1459.7	1494.9	1601.8	1498.7	1490.9	1549.9
P14923	Junction plakoglobin OS=Homo sapiens OX=9606 GN=JUP PE=1 SV=3	18	1	19	22	23	-0.25	-0.2	-0.17	-0.29	-0.19	-0.16	-0.2	0.118469	0.278644	0.396664	0.0624408	0.293999	0.486959	0.280431	1	1	1	1	1	1	1	122.9	104.1	96.4	94.1	95.1	102.5	103.4	97.4	94	91.6	97.4	100.5	104.9	98	99.9	97.7	2598.9	2203.1	2040	1990.6	2012.1	2168.7
Q9NYY8	FAST kinase domain-containing protein 2, mitochondrial OS=Homo sapiens OX=9606 GN=FASTKD2 PE=1 SV=1	18	1	18	18	20	0.06	-0.01	0.08	0.03	0.05	0.02	0.02	0.7939	0.999968	0.499109	0.994234	0.867888	0.997088	0.999812	1	1	1	1	1	1	1	97.9	98	103.6	100.2	96.4	97.8	103.9	102.9	103.6	96.1	100.5	102.3	96.6	102.6	99.6	98.4	3517	3520.8	3722	3599.7	3466.5	3513.7
Q9UN37	Vacuolar protein sorting-associated protein 4A OS=Homo sapiens OX=9606 GN=VPS4A PE=1 SV=1	18	1	24	27	30	0.03	-0.02	-0.15	-0.04	-0.13	-0.03	0.02	0.999893	0.999964	0.494848	0.997773	0.607253	0.999585	0.999993	1	1	1	1	1	1	1	101.6	104	105.5	103.9	101.2	101.1	92.2	93.3	96.1	103.6	96.9	90.8	109.2	92.5	102.4	105.7	5462.4	5596.1	5676.9	5588.3	5445.5	5439.3
Q16512	Serine/threonine-protein kinase N1 OS=Homo sapiens OX=9606 GN=PKN1 PE=1 SV=2	18	1	21	23	27	0	-0.04	0.01	-0.01	0.04	0.03	0	1	0.996034	0.999997	0.999998	0.991493	0.999586	1	1	1	1	1	1	1	1	100.5	98.9	101.5	98.2	96.8	97.5	106.3	95.2	103	94.9	101.1	104.3	99.2	103.9	101	97.8	3184.7	3135.3	3216.2	3113.1	3068.3	3090.4
O43592	Exportin-T OS=Homo sapiens OX=9606 GN=XPOT PE=1 SV=2	18	1	18	19	19	0	-0.01	-0.32	-0.17	0.03	-0.01	-0.02	1	1	0.660554	0.974825	1	1	1	1	1	1	1	1	1	1	104.4	102.9	104.6	103.4	102.9	103.5	68.8	100.8	103.9	82.2	95	117.6	100.6	105.2	103.7	100.7	6548.1	6455	6559.4	6486	6451.2	6490.2
Q99873	Protein arginine N-methyltransferase 1 OS=Homo sapiens OX=9606 GN=PRMT1 PE=1 SV=3	18	1	18	21	23	0.01	0.01	-0.03	0.04	-0.03	-0.01	0.05	1	0.999988	0.998388	0.976967	0.998911	1	0.949186	1	1	1	1	1	1	1	97.4	101.6	99.5	100.2	99.7	101.1	93.8	101.5	103.6	101.6	94.2	101.3	96.7	101.5	100.7	105.6	5614.9	5852.5	5731.6	5774	5746.3	5824.1
Q96Q05	Trafficking protein particle complex subunit 9 OS=Homo sapiens OX=9606 GN=TRAPPC9 PE=1 SV=2	18	1	18	18	18	0.06	-0.01	0.16	0.03	0.18	0.05	0.02	0.820404	0.999962	0.0670645	0.985376	0.0331495	0.917274	0.999093	1	1	1	1	0.804017	1	1	97.1	94.4	100.7	99	93.3	96.4	106.2	107.2	102.6	93.8	107.3	109.5	97.1	101.1	98.9	95.6	3783.6	3677.5	3921.5	3856	3634.7	3757.6
Q14997	Proteasome activator complex subunit 4 OS=Homo sapiens OX=9606 GN=PSME4 PE=1 SV=2	18	1	18	19	19	0.04	-0.01	0.03	-0.03	0.02	0	-0.03	0.887101	0.999877	0.990115	0.987641	0.998196	1	0.973966	1	1	1	1	1	1	1	98.4	101.3	103.5	102.3	98.3	99.6	101.4	102	96.9	99.1	101.5	101	102.1	97	101	94.5	2359.7	2428.9	2480.4	2452.2	2357.2	2388.5
Q8TCJ2	Dolichyl-diphosphooligosaccharide--protein glycosyltransferase subunit STT3B OS=Homo sapiens OX=9606 GN=STT3B PE=1 SV=1	18	1	19	20	23	0	0.02	-0.07	-0.11	-0.21	-0.09	0.01	1	0.999989	0.983326	0.871941	0.307745	0.951105	1	1	1	1	1	1	1	1	103.5	103.9	103.2	104.4	104.3	106.3	95	102.5	92.7	99.6	90.8	88.5	108	88.1	103.5	105.6	4596.6	4616.6	4584.3	4636.3	4633.2	4723.7
Q8N573	Oxidation resistance protein 1 OS=Homo sapiens OX=9606 GN=OXR1 PE=1 SV=2	18	1	18	19	19	0.02	-0.02	0.01	0.03	0.14	0.06	0.01	0.966387	0.939712	0.996369	0.93487	0.00403898	0.333432	0.997703	1	1	1	1	0.383474	1	1	98.9	96.8	100.8	97.9	96.5	95.8	101	96.8	100.8	98.3	106.9	108.5	101.7	101.6	98.6	99	3412.1	3340.6	3478	3379.3	3330.5	3306
P52209	6-phosphogluconate dehydrogenase, decarboxylating OS=Homo sapiens OX=9606 GN=PGD PE=1 SV=3	18	1	18	22	27	-0.09	-0.02	-0.17	-0.14	-0.3	-0.2	-0.07	0.989426	1	0.761279	0.900243	0.247328	0.63928	0.996606	1	1	1	1	1	1	1	107.8	109.2	100.5	103.8	108.9	105.9	91.5	101.2	93.5	104.2	92.8	83.9	106.6	83.8	101.1	105.4	6707	6792.9	6256.1	6457.3	6773.1	6586.5
Q08752	Peptidyl-prolyl cis-trans isomerase D OS=Homo sapiens OX=9606 GN=PPID PE=1 SV=3	18	1	19	21	23	0.02	0.01	-0.03	-0.02	0	0.02	0.03	0.986279	0.999995	0.83494	0.994392	1	0.952682	0.734774	1	1	1	1	1	1	1	99.1	100.3	101.6	100.3	100.5	99.6	99.7	95.6	98.5	98.8	98.8	100.5	102.5	100	103.4	100.9	5632.6	5702.5	5774.1	5700.6	5711.6	5663.2
Q6P4E1	Protein CASC4 OS=Homo sapiens OX=9606 GN=CASC4 PE=1 SV=2	18	1	18	19	20	-0.03	0.04	0.11	0.13	0.21	0.13	0.02	0.999759	0.999118	0.837863	0.738691	0.236011	0.736736	0.999991	1	1	1	1	1	1	1	95.1	94.4	91.3	93.9	98.4	96.4	106.3	98.2	106.1	100.6	109.4	110.3	93.9	113.7	96.7	95.4	4193	4161.9	4026.9	4139.2	4340.3	4252.7
Q9H6R4	Nucleolar protein 6 OS=Homo sapiens OX=9606 GN=NOL6 PE=1 SV=2	18	1	18	19	21	-0.1	-0.13	-0.11	-0.12	-0.09	-0.07	-0.13	0.42977	0.19173	0.372275	0.268603	0.534418	0.79057	0.225263	1	1	1	1	1	1	1	100.8	112.9	100.7	98.1	96.4	98.1	101.4	96.7	98.1	98.1	99.9	100.3	102.8	100.6	97.6	97.7	4574.3	5120.2	4567.1	4450.9	4371.4	4449.3
O60341	Lysine-specific histone demethylase 1A OS=Homo sapiens OX=9606 GN=KDM1A PE=1 SV=2	18	1	18	20	22	0.05	0.02	0.09	0.04	0.03	0.06	0.01	0.628758	0.987435	0.162919	0.767604	0.954614	0.51032	0.999996	1	1	1	1	1	1	1	96.1	98.7	102.9	99.1	97.6	100.3	103.2	103.8	101.9	99	100.1	98.8	99.8	103.1	95.9	99.8	3306.1	3397.1	3540.3	3412.6	3359.3	3453.8
Q9UDY8	Mucosa-associated lymphoid tissue lymphoma translocation protein 1 OS=Homo sapiens OX=9606 GN=MALT1 PE=1 SV=1	18	1	18	18	22	0.06	0.01	-0.01	0	0.04	0.05	0.01	0.460394	0.999952	0.999998	1	0.784527	0.714425	0.999706	1	1	1	1	1	1	1	97.4	99.6	104.3	101.6	98.9	99.4	101	95.3	99.7	96.9	102.5	100.7	103.1	100.7	100.3	98.5	3627.6	3708.1	3884	3781.6	3683.1	3702.3
Q9Y3F4	Serine-threonine kinase receptor-associated protein OS=Homo sapiens OX=9606 GN=STRAP PE=1 SV=1	18	1	18	20	21	-0.02	0.06	0.19	0.16	0.1	-0.01	0.04	0.999988	0.99381	0.336991	0.500792	0.868556	1	0.998984	1	1	1	1	1	1	1	96.5	94.2	95.6	92.3	101.5	96.8	109.6	108	107.2	106.1	100.8	104.1	85.8	105.2	97.3	99	4617.7	4506.4	4575.7	4416.6	4857	4630
Q9Y6J0	Calcineurin-binding protein cabin-1 OS=Homo sapiens OX=9606 GN=CABIN1 PE=1 SV=1	18	1	18	19	19	0.13	0.04	0.02	-0.08	0.22	0.04	0.01	0.816682	0.999738	0.999992	0.987523	0.385384	0.99979	1	1	1	1	1	1	1	1	96.3	96.5	108.2	103.5	100.2	98	102.8	93.5	94.7	88.3	110.6	113.4	89.4	109.7	102	93	1340.6	1344.1	1506.6	1441.9	1396	1364.6
Q9UKM9	RNA-binding protein Raly OS=Homo sapiens OX=9606 GN=RALY PE=1 SV=1	18	1	19	27	38	-0.04	-0.02	0.02	-0.05	-0.12	-0.03	-0.03	0.431694	0.873011	0.942429	0.327412	0.00366271	0.725186	0.811884	1	1	1	1	0.369054	1	1	101.9	102.7	99.5	99.3	101.2	100	102.6	105	98.5	99.6	93.3	95.4	101.5	98.8	99.1	101.6	7558.3	7621.3	7379.5	7367.6	7506.9	7415
Q8IWZ8	SURP and G-patch domain-containing protein 1 OS=Homo sapiens OX=9606 GN=SUGP1 PE=1 SV=2	18	1	18	18	18	0.07	0.04	0.03	0.05	0.08	0.11	0.04	0.808184	0.984851	0.994667	0.938559	0.632497	0.406609	0.985521	1	1	1	1	1	1	1	97.4	95.3	101.7	100.4	99.8	98.2	103.3	94.1	102.5	97.3	100.6	103.7	101.6	105.8	101.1	96.9	2358.6	2307.4	2461.6	2430.1	2416.8	2377.1
P04844	Dolichyl-diphosphooligosaccharide--protein glycosyltransferase subunit 2 OS=Homo sapiens OX=9606 GN=RPN2 PE=1 SV=3	18	1	18	22	25	-0.09	0.01	0.1	0.01	-0.08	-0.05	0.01	0.804777	0.999997	0.740145	1	0.836805	0.9891	1	1	1	1	1	1	1	1	100	101.4	92.6	96.9	102.5	100.7	101.3	114.3	97.2	105.7	93.8	96.3	97.1	97.9	98.7	103.6	4455	4516.7	4126.6	4318	4566.6	4487.6
Q9UNF1	Melanoma-associated antigen D2 OS=Homo sapiens OX=9606 GN=MAGED2 PE=1 SV=2	18	1	18	21	24	-0.01	0.01	0.02	0.04	0.03	0.04	0.01	0.999994	0.999997	0.998959	0.965997	0.997872	0.979177	0.999999	1	1	1	1	1	1	1	98.5	99	100.4	95.6	99.6	99.2	101.4	99.4	104.3	99.4	101.9	99.3	96.9	106.4	101.2	97.6	4371.2	4394.3	4457.9	4242.4	4420	4405.5
Q9UKF6	Cleavage and polyadenylation specificity factor subunit 3 OS=Homo sapiens OX=9606 GN=CPSF3 PE=1 SV=1	18	1	18	20	22	0.03	-0.01	0.11	-0.01	0.02	0.07	0.04	0.999169	1	0.530734	1	0.999771	0.896768	0.990167	1	1	1	1	1	1	1	96.7	98.8	99.7	99.6	98	96.8	107.4	103.2	98.8	96	99.7	98.9	109.7	95.6	101.1	100.1	4259.5	4347.8	4387.4	4385.5	4316.4	4260.1
Q8N766	ER membrane protein complex subunit 1 OS=Homo sapiens OX=9606 GN=EMC1 PE=1 SV=1	18	1	18	20	21	0.02	0.05	0.18	0.06	-0.02	0.06	0.03	0.999843	0.986898	0.137494	0.941378	0.999764	0.95747	0.999187	1	1	1	1	1	1	1	95.5	97.9	98	98.4	99.3	100.4	106.3	112.9	97.8	104.2	98	92.3	106.5	95.1	98.1	99.2	4558.7	4675.1	4679.8	4699.4	4739.6	4796.1
Q12959	Disks large homolog 1 OS=Homo sapiens OX=9606 GN=DLG1 PE=1 SV=2	18	1	22	26	26	0.12	0.01	0.07	0.08	0.15	0.07	0.07	0.266891	0.999997	0.80821	0.655194	0.0974612	0.745506	0.754055	1	1	1	1	1	1	1	96.2	94	103.1	103.4	96.4	95.2	103.3	95.9	101.7	99.3	103.4	108.4	96.4	103.6	101.9	97.9	3124.8	3051.3	3346.5	3356.9	3128.9	3089.4
Q01831	DNA repair protein complementing XP-C cells OS=Homo sapiens OX=9606 GN=XPC PE=1 SV=4	18	1	18	20	21	0.05	-0.03	-0.02	-0.02	-0.04	-0.03	0.01	0.981429	0.999443	0.999753	0.999675	0.995899	0.997403	0.999994	1	1	1	1	1	1	1	101	100.3	103.9	104	98.7	99.1	101.9	96.3	98.4	99.6	102.3	94.3	101.7	95.1	106.1	97.2	3457.4	3433.3	3556.4	3560.6	3377	3391.2
[truncated: 6,737 more rows]
[truncated: 42 more columns]

## Sheet: HL60
Accession	Description	# Unique Peptides	# Protein Groups	# Peptides	# Isoforms	# PSMs	Abundance Ratio (log2): (B_Len) / (A_DMSO)	Abundance Ratio (log2): (C_Pom) / (A_DMSO)	Abundance Ratio (log2): (D_Ava) / (A_DMSO)	Abundance Ratio (log2): (E_Iber) / (A_DMSO)	Abundance Ratio (log2): (F_92480) / (A_DMSO)	Abundance Ratio (log2): (G_90009) / (A_DMSO)	Abundance Ratio (log2): (H_885) / (A_DMSO)	Abundance Ratio P-Value: (B_Len) / (A_DMSO)	Abundance Ratio P-Value: (C_Pom) / (A_DMSO)	Abundance Ratio P-Value: (D_Ava) / (A_DMSO)	Abundance Ratio P-Value: (E_Iber) / (A_DMSO)	Abundance Ratio P-Value: (F_92480) / (A_DMSO)	Abundance Ratio P-Value: (G_90009) / (A_DMSO)	Abundance Ratio P-Value: (H_885) / (A_DMSO)	Abundance Ratio Adj. P-Value: (B_Len) / (A_DMSO)	Abundance Ratio Adj. P-Value: (C_Pom) / (A_DMSO)	Abundance Ratio Adj. P-Value: (D_Ava) / (A_DMSO)	Abundance Ratio Adj. P-Value: (E_Iber) / (A_DMSO)	Abundance Ratio Adj. P-Value: (F_92480) / (A_DMSO)	Abundance Ratio Adj. P-Value: (G_90009) / (A_DMSO)	Abundance Ratio Adj. P-Value: (H_885) / (A_DMSO)	Abundances (Scaled): 126, Control, A_DMSO, HL60	Abundances (Scaled): 127N, Control, A_DMSO, HL60	Abundances (Scaled): 127C, Sample, B_Len, HL60	Abundances (Scaled): 128N, Sample, B_Len, HL60	Abundances (Scaled): 128C, Sample, C_Pom, HL60	Abundances (Scaled): 129N, Sample, C_Pom, HL60	Abundances (Scaled): 130C, Sample, D_Ava, HL60	Abundances (Scaled): 131N, Sample, D_Ava, HL60	Abundances (Scaled): 131C, Sample, E_Iber, HL60	Abundances (Scaled): 132N, Sample, E_Iber, HL60	Abundances (Scaled): 132C, Sample, F_92480, HL60	Abundances (Scaled): 133N, Sample, F_92480, HL60	Abundances (Scaled): 133C, Sample, G_90009, HL60	Abundances (Scaled): 134N, Sample, G_90009, HL60	Abundances (Scaled): 129C, Sample, H_885, HL60	Abundances (Scaled): 130N, Sample, H_885, HL60	Abundances (Normalized): 126, Control, A_DMSO, HL60	Abundances (Normalized): 127N, Control, A_DMSO, HL60	Abundances (Normalized): 127C, Sample, B_Len, HL60	Abundances (Normalized): 128N, Sample, B_Len, HL60	Abundances (Normalized): 128C, Sample, C_Pom, HL60	Abundances (Normalized): 129N, Sample, C_Pom, HL60
[truncated: 7,489 more rows]
[truncated: 42 more columns]

[truncated: 1 more sheets: HCT116]
