# Supplementary material for: SimPLIT: Simplified Sample Preparation for Large-Scale Isobaric Tagging Proteomics
Source: J Proteome Res. 2022 Jul 18;21(8):1842–56. doi: 10.1021/acs.jproteome.2c00092 (PMC9361352; doi:10.1021/acs.jproteome.2c00092)
Supplement: Supplementary file 2 — pr2c00092_si_002.zip [file pr2c00092_si_002.zip › Supplementary Tables/Table S5.xlsx]

## Sheet: legend
Table S5. Differentially regulated proteins in at least ~20% of the measured COREAD cell lines and GO-BP enrichment analysis by STRING.

## Sheet: FrequentlyDysregulated Proteins
Accession	Gene name	Total # cell lines regulated	#up-regulated cell lines	#down-regulated cell lines	CaR-1	CCK-81	CL-11	COLO-205	COLO-678	CW-2	DIFI	GEO	GP5d	HCC2998	HCC-56	HCT-116	HCT-15	HT-115	HT-29	HT55	KM12	LIM1215	LoVo	LS-123	LS-180	LS-411N	LS-513	MDST8	NCI-H508	NCI-H630	NCI-H716	NCI-H747	RCM-1	RKO	SK-CO-1	SNU-1040	SNU-175	SNU-407	SNU-61	SNU-81	SNU-C1	SNU-C2B	SNU-C5	SW1116	SW1463	SW48	SW837	SW948	T84
#up-regulated total	na	na	na	na	338	316	280	309	359	259	334	303	333	250	338	283	344	301	288	171	314	336	289	327	274	317	202	317	291	273	323	370	370	366	403	282	297	325	261	251	266	267	355	308	358	378	350	296	242
#down-regulated total	na	na	na	na	294	277	292	228	336	252	345	341	299	262	400	272	245	265	289	250	206	324	283	363	344	218	206	248	288	288	260	325	377	275	325	318	280	284	331	326	244	248	291	308	345	265	362	304	342
Regulated total	na	na	na	na	632	593	572	537	695	511	679	644	632	512	738	555	589	566	577	421	520	660	572	690	618	535	408	565	579	561	583	695	747	641	728	600	577	609	592	577	510	515	646	616	703	643	712	600	584
MSI status	na	na	na	na	MSI-S	MSI-H	MSI-S	MSI-S	MSI-S	MSI-H	MSI-S	MSI-H	MSI-H	MSI-S	MSI-S	MSI-H	MSI-H	MSI-S	MSI-S	MSI-S	MSI-H	MSI-H	MSI-H	MSI-S	MSI-H	MSI-H	MSI-S	MSI-S	MSI-S	MSI-H	MSI-S	MSI-S	MSI-S	MSI-H	MSI-S	MSI-H	MSI-H	MSI-H	MSI-S	MSI-S	MSI-S	MSI-H	MSI-H	MSI-S	MSI-S	MSI-H	MSI-S	MSI-S	MSI-S
ACVR2A	na	na	na	na	wt	mut	wt	wt	wt	wt	wt	wt	wt	wt	mut	mut	mut	wt	wt	wt	mut	wt	mut	wt	mut	wt	mut	wt	wt	wt	wt	wt	wt	wt	wt	wt	mut	wt	wt	wt	wt	mut	wt	wt	wt	mut	mut	wt	wt
BMPR2	na	na	na	na	wt	mut	wt	wt	wt	mut	wt	wt	mut	wt	wt	mut	mut	wt	wt	wt	mut	mut	mut	wt	mut	mut	wt	wt	wt	mut	wt	wt	wt	mut	wt	wt	wt	mut	wt	wt	wt	mut	wt	wt	wt	wt	wt	wt	wt
B2M	na	na	na	na	wt	mut	wt	wt	wt	wt	wt	wt	mut	wt	wt	wt	mut	mut	wt	wt	wt	wt	mut	wt	wt	wt	wt	wt	wt	mut	wt	wt	wt	mut	wt	wt	wt	wt	wt	mut	wt	wt	wt	wt	wt	mut	wt	wt	wt
MSH6	na	na	na	na	wt	wt	wt	wt	wt	mut	wt	wt	mut	wt	wt	mut	mut	mut	wt	wt	mut	wt	wt	wt	wt	wt	wt	wt	wt	mut	wt	wt	wt	mut	wt	wt	mut	wt	wt	mut	wt	wt	wt	wt	wt	mut	wt	wt	wt
PIK3CA	na	na	na	na	wt	mut	wt	wt	wt	wt	wt	wt	mut	wt	wt	mut	mut	mut	wt	wt	wt	wt	wt	wt	mut	wt	wt	wt	mut	wt	wt	wt	wt	mut	wt	wt	wt	mut	wt	wt	wt	wt	mut	wt	wt	wt	wt	mut	mut
RNF43	na	na	na	na	wt	mut	wt	wt	wt	wt	wt	wt	wt	wt	wt	mut	mut	wt	wt	wt	mut	wt	wt	wt	wt	mut	wt	wt	wt	wt	mut	wt	wt	mut	wt	wt	wt	wt	wt	wt	wt	mut	mut	wt	wt	mut	wt	wt	wt
SOX9	na	na	na	na	wt	mut	wt	wt	wt	wt	wt	wt	wt	wt	wt	wt	mut	wt	wt	wt	wt	wt	wt	wt	wt	wt	wt	wt	wt	wt	wt	wt	wt	mut	wt	wt	wt	wt	wt	wt	wt	wt	wt	wt	mut	wt	wt	wt	wt
EP300	na	na	na	na	wt	wt	wt	wt	wt	mut	wt	wt	mut	wt	mut	mut	mut	wt	wt	wt	mut	wt	wt	wt	wt	mut	wt	wt	wt	mut	wt	wt	mut	mut	wt	mut	wt	wt	wt	mut	wt	wt	mut	wt	wt	mut	wt	mut	wt
ARID1A	na	na	na	na	wt	wt	wt	wt	wt	mut	wt	wt	mut	wt	mut	wt	wt	wt	wt	wt	mut	wt	mut	wt	mut	mut	wt	mut	wt	wt	wt	wt	wt	mut	wt	mut	wt	wt	wt	wt	wt	wt	mut	wt	wt	wt	wt	wt	wt
BRAF	na	na	na	na	wt	wt	wt	mut	wt	wt	wt	wt	wt	wt	wt	wt	wt	wt	mut	wt	wt	wt	wt	wt	wt	mut	wt	mut	mut	wt	wt	wt	wt	mut	wt	wt	wt	wt	wt	wt	wt	wt	mut	wt	wt	wt	wt	wt	wt
CD58	na	na	na	na	wt	wt	wt	wt	wt	mut	wt	wt	wt	wt	wt	wt	wt	wt	wt	wt	wt	wt	wt	wt	mut	mut	wt	wt	wt	wt	wt	wt	wt	wt	wt	wt	mut	wt	wt	mut	wt	wt	mut	wt	wt	wt	wt	wt	wt
WBP1	na	na	na	na	wt	mut	wt	wt	wt	mut	wt	wt	wt	wt	wt	wt	wt	wt	wt	wt	wt	wt	wt	wt	mut	mut	wt	wt	wt	wt	wt	wt	wt	wt	wt	mut	wt	mut	wt	wt	wt	wt	wt	wt	wt	wt	wt	wt	wt
PIK3R1	na	na	na	na	wt	wt	wt	wt	wt	mut	wt	wt	wt	wt	mut	wt	wt	wt	wt	wt	wt	wt	wt	wt	wt	wt	wt	wt	wt	wt	wt	wt	wt	wt	wt	mut	mut	wt	mut	mut	wt	wt	wt	wt	wt	wt	wt	wt	wt
PTEN	na	na	na	na	wt	wt	wt	wt	wt	wt	wt	wt	wt	wt	mut	wt	wt	wt	wt	wt	mut	wt	wt	wt	wt	mut	wt	wt	wt	wt	wt	wt	wt	wt	wt	mut	wt	wt	wt	mut	wt	wt	wt	wt	wt	wt	wt	wt	wt
FBXW7	na	na	na	na	wt	mut	mut	wt	wt	wt	wt	wt	wt	wt	wt	wt	wt	mut	wt	wt	wt	wt	mut	wt	wt	mut	wt	wt	wt	wt	wt	wt	mut	wt	wt	mut	mut	mut	wt	mut	wt	wt	mut	wt	mut	mut	mut	wt	wt
SMAD4	na	na	na	na	wt	wt	wt	wt	wt	wt	wt	wt	wt	wt	wt	wt	wt	wt	mut	wt	wt	wt	wt	mut	wt	wt	wt	wt	wt	wt	wt	wt	mut	wt	wt	mut	mut	wt	wt	wt	wt	wt	wt	wt	mut	wt	wt	mut	wt
KRAS	na	na	na	na	wt	wt	mut	wt	mut	wt	wt	mut	mut	mut	mut	mut	mut	wt	wt	wt	wt	wt	mut	mut	mut	wt	mut	wt	wt	wt	wt	mut	mut	wt	mut	wt	wt	mut	mut	mut	wt	mut	wt	mut	mut	wt	mut	mut	mut
APC	na	na	na	na	wt	wt	mut	mut	mut	mut	mut	mut	mut	wt	mut	wt	mut	mut	mut	mut	mut	wt	mut	mut	wt	mut	wt	mut	wt	mut	wt	mut	mut	wt	mut	mut	mut	wt	mut	mut	wt	wt	mut	mut	mut	wt	mut	mut	mut
TP53	na	na	na	na	mut	mut	mut	wt	wt	wt	mut	wt	wt	mut	mut	wt	mut	mut	mut	mut	mut	wt	wt	mut	wt	mut	wt	wt	mut	mut	mut	mut	mut	wt	wt	mut	wt	mut	mut	mut	mut	mut	mut	wt	mut	wt	mut	mut	mut
4q22.1_loss	na	na	na	na	wt	wt	wt	cna	wt	wt	wt	NA	cna	cna	wt	cna	wt	cna	cna	cna	wt	NA	cna	wt	cna	wt	wt	wt	cna	wt	wt	wt	wt	cna	wt	wt	wt	wt	wt	wt	wt	cna	cna	cna	cna	wt	cna	wt	cna
16q23.1_loss	na	na	na	na	wt	wt	wt	cna	wt	wt	wt	NA	cna	wt	cna	cna	cna	wt	cna	cna	cna	NA	cna	wt	wt	cna	wt	wt	wt	wt	wt	wt	wt	cna	wt	wt	wt	wt	wt	wt	wt	cna	cna	cna	wt	cna	cna	cna	wt
3p14.2_loss	na	na	na	na	wt	wt	wt	cna	wt	cna	cna	NA	wt	cna	cna	cna	cna	wt	cna	wt	cna	NA	cna	wt	cna	cna	cna	wt	cna	cna	cna	wt	wt	cna	wt	wt	wt	cna	cna	wt	wt	cna	cna	cna	cna	cna	cna	cna	wt
16p13.3_loss	na	na	na	na	cna	wt	wt	wt	wt	wt	wt	NA	cna	cna	wt	cna	wt	wt	cna	wt	wt	NA	wt	wt	wt	wt	wt	wt	cna	cna	wt	wt	wt	wt	wt	wt	wt	wt	wt	wt	cna	cna	wt	wt	wt	wt	wt	wt	wt
6q26_loss	na	na	na	na	wt	wt	cna	wt	cna	wt	cna	NA	wt	cna	wt	wt	wt	wt	wt	wt	wt	NA	wt	wt	wt	wt	wt	wt	wt	cna	wt	wt	wt	wt	wt	wt	wt	cna	wt	wt	cna	cna	wt	wt	wt	wt	cna	wt	wt
9p21.3_loss (CDKN2A)	na	na	na	na	cna	wt	wt	wt	cna	wt	wt	NA	wt	wt	wt	wt	wt	wt	wt	wt	wt	NA	wt	cna	wt	wt	wt	wt	wt	wt	cna	wt	wt	wt	wt	wt	wt	wt	wt	wt	wt	cna	wt	wt	wt	wt	wt	wt	cna
20p11.21_gain	na	na	na	na	wt	wt	wt	wt	wt	wt	cna	NA	wt	wt	wt	wt	wt	wt	wt	wt	wt	NA	wt	wt	wt	wt	wt	cna	cna	wt	cna	wt	cna	wt	wt	wt	wt	wt	wt	wt	wt	wt	wt	wt	wt	wt	wt	wt	wt
20q13.12_gain (STK4 HNF4A)	na	na	na	na	wt	wt	wt	wt	wt	wt	cna	NA	wt	wt	wt	wt	wt	wt	wt	cna	wt	NA	wt	wt	wt	wt	wt	cna	cna	wt	wt	wt	wt	wt	wt	wt	wt	wt	wt	wt	cna	wt	wt	wt	wt	wt	wt	wt	wt
13q12.13_gain (FLT3 WASF3)	na	na	na	na	wt	wt	wt	cna	wt	wt	cna	NA	wt	wt	wt	wt	wt	wt	wt	wt	wt	NA	wt	wt	wt	wt	wt	wt	cna	wt	wt	wt	wt	wt	cna	wt	wt	wt	wt	wt	cna	wt	wt	wt	cna	wt	wt	cna	wt
13q33.2_gain (ING1 IRS2 TFDP1)	na	na	na	na	wt	wt	wt	cna	wt	wt	wt	NA	wt	wt	wt	wt	wt	wt	wt	wt	wt	NA	wt	wt	wt	wt	wt	wt	cna	wt	wt	wt	wt	wt	cna	wt	wt	wt	wt	wt	cna	wt	wt	wt	cna	wt	wt	cna	wt
8q24.21_gain (MYC)	na	na	na	na	wt	wt	wt	wt	wt	wt	wt	NA	wt	wt	wt	wt	wt	wt	cna	wt	wt	NA	wt	wt	wt	wt	wt	wt	wt	wt	cna	wt	wt	wt	cna	wt	wt	wt	cna	wt	wt	wt	wt	wt	wt	wt	wt	wt	wt
5q21.1_loss (APC)	na	na	na	na	wt	wt	wt	wt	wt	wt	cna	NA	cna	wt	wt	wt	wt	wt	wt	wt	wt	NA	wt	wt	wt	wt	wt	wt	wt	cna	wt	wt	cna	wt	wt	wt	wt	wt	cna	wt	cna	wt	wt	wt	wt	wt	wt	wt	wt
8p21.1_loss	na	na	na	na	cna	wt	wt	wt	wt	wt	wt	NA	wt	cna	wt	wt	wt	wt	wt	wt	wt	NA	wt	wt	wt	wt	wt	wt	wt	wt	wt	wt	wt	wt	wt	wt	wt	wt	cna	wt	wt	wt	wt	cna	wt	wt	cna	wt	wt
18q21.2_loss (SMAD4)	na	na	na	na	wt	wt	cna	cna	wt	wt	wt	NA	wt	cna	wt	wt	wt	wt	wt	wt	cna	NA	wt	cna	wt	wt	wt	wt	wt	wt	wt	cna	wt	wt	wt	wt	wt	wt	cna	wt	wt	cna	wt	cna	wt	wt	cna	wt	cna
18q22.1_loss	na	na	na	na	wt	wt	cna	wt	wt	wt	wt	NA	wt	cna	wt	wt	wt	wt	wt	wt	cna	NA	wt	cna	wt	wt	wt	wt	wt	wt	wt	cna	wt	wt	cna	wt	wt	wt	cna	wt	wt	cna	wt	cna	wt	wt	cna	wt	cna
20p12.1_loss	na	na	na	na	wt	cna	wt	wt	wt	wt	cna	NA	wt	wt	wt	wt	cna	cna	cna	wt	cna	NA	wt	wt	cna	wt	cna	wt	cna	cna	wt	cna	wt	cna	wt	wt	wt	cna	wt	cna	cna	cna	wt	cna	cna	wt	cna	wt	cna
Xp21.3_loss	na	na	na	na	wt	wt	cna	wt	wt	cna	wt	NA	wt	wt	wt	cna	cna	cna	wt	wt	cna	NA	cna	wt	cna	wt	cna	wt	wt	wt	wt	cna	wt	wt	wt	wt	wt	cna	wt	cna	cna	wt	cna	wt	wt	wt	cna	wt	wt
Roumeliotis et al. subtype	na	na	na	na	CPS5	CPS2	CPS5	CPS3	CPS1	CPS2	CPS3	CPS3	CPS2	CPS2	CPS2	CPS1	CPS1	CPS2	CPS2	CPS2	CPS1	CPS5	CPS1	CPS5	CPS2	CPS2	CPS2	CPS4	CPS3	CPS2	CPS4	CPS5	CPS3	CPS1	CPS3	CPS1	CPS2	CPS2	CPS2	CPS2	CPS2	CPS1	CPS1	CPS2	CPS3	CPS1	CPS5	CPS2	CPS2
A3KN83	SBNO1	10	2	8	-0.81212	-0.137613	0.205479	0.546528	0.623738	0.535616	-0.401331	-0.509272	-0.681993	-0.975712	-0.424836	-0.0751276	0.591604	1.63359	0.366107	0.851681	0.934319	-0.763313	-0.785474	-0.366459	-1.37672	-1.80454	0.385127	0.134434	-0.875131	-0.500179	0.709362	0.150714	-0.315712	0.669628	-0.779355	0.869487	-0.0114228	-0.762662	0.93	-1.10968	-0.0177547	0.479228	0.755577	0.753693	0.267486	0.0881312	-0.0776147	0.237979	0.597995
O00214	LGALS8	10	7	3	0.599652	-0.132347	1.51524	0.809225	0.889886	0.956488	-0.821571	-0.618325	-0.40793	-0.30162	-1.66065	-1.11234	1.56343	0.114769	-0.416026	0.522324	-1.84616	2.26667	-1.98477	-0.0774032	-0.518113	-0.347838	1.6273	-0.418361	-1.09633	-1.04863	0.748677	0.873741	2.22826	0.110356	-0.615158	1.6058	-0.721676	1.10749	0.64615	-0.95229	1.01568	-4.67584	-0.786468	0.559602	-0.869887	3.46117	-0.701853	-0.772857	-1.04979
O00291	HIP1	11	7	4	-0.177686	-0.489622	1.73796	-1.96081	1.21457	-0.467375	-0.036615	-1.1968	0.773547	1.09355	0.0936305	1.01917	1.52414	-1.10404	-1.36144	-0.120377	0.449779	-0.749805	0.800951	-0.889665	0.763825	1.72653	0.147549	2.00202	-1.5748	-1.17486	0.381686	-0.867075	-0.816303	1.10624	-0.0701234	-0.673247	1.42024	-0.738514	-0.850275	-0.444804	-1.04042	-0.529688	0.212034	-1.26616	-0.830339	2.67361	0.58045	-0.71742	-0.0137359
O00411	POLRMT	13	6	7	-1.29223	1.11737	-0.156866	-1.86801	0.935722	0.682657	1.22976	-0.275196	0.142005	0.188392	1.06066	1.2677	-0.0555533	1.79374	-0.702804	0.528411	0.121923	0.0121185	0.118552	0.244594	0.416856	1.04745	-1.3764	0.413159	0.55642	0.776764	-0.887159	-0.0389778	-0.30656	-1.27046	-0.582335	-0.132715	-0.0271202	-1.14187	-1.60815	-0.0785695	0.0253048	-0.656708	0.649028	-0.199013	-0.308859	-1.3007	-1.29037	1.57512	1.79208
O00462	MANBA	10	4	6	-0.484256	-0.572128	-0.962746	-0.0455965	1.34054	0.449524	1.25149	-1.50935	1.60871	1.00858	0.869424	-0.180214	0.610475	-1.37347	0.13573	-1.45067	0.0535408	0.635862	-1.17629	-1.11688	0.490252	0.818307	1.08618	1.20509	0.463676	-0.484104	-0.0497301	-0.455971	-0.823502	-1.23537	0.491285	1.06691	0.245606	0.179411	-0.647815	1.47704	0.232902	-0.65531	0.0505468	0.880171	-0.977613	0.557108	-0.729591	-1.65178	-0.192613
O00515	LAD1	11	5	6	1.54195	0.134249	-0.731908	1.12202	-0.966667	0.965412	0.807315	1.40859	-0.521125	1.36748	0.492592	-0.824016	-0.830269	0.523152	0.916542	1.59416	-0.224081	1.70485	-0.136061	0.246571	0.491682	0.413135	2.0171	-2.80935	0.743327	-0.839982	-2.82044	-1.00817	0.941069	-2.65216	0.766521	-1.11679	-1.63878	0.10923	1.17087	1.13273	-0.192907	0.286533	-0.264368	-0.644861	-0.0382722	-0.586323	-0.357373	0.629	0.189973
O14907	TAX1BP3	10	6	4	0.0540437	-1.83773	0.600245	-1.43309	1.57376	0.0747603	0.387421	-0.901805	-1.73375	-0.359055	0.392631	-1.50531	-0.187372	0.189633	-0.716186	0.710698	0.12166	1.03886	-0.784547	1.92305	-0.371313	-0.959971	1.21037	0.383032	-1.29118	0.101259	-1.42474	0.902506	-0.499668	-0.987006	1.42135	0.00144593	-1.33652	1.56392	0.876169	0.00286819	0.511995	0.453102	0.353397	1.13734	-0.74351	-0.390056	0.825734	0.510288	0.275444
O15195	VILL	11	7	4	-2.22014	-0.976458	-2.22569	-0.556401	-1.76562	1.28545	2.48576	0.679943	-1.09278	-1.44974	0.173359	-1.90796	-2.30566	3.69947	-2.71383	-0.400363	0.164027	3.73474	0.105054	-0.353143	0.102769	-0.0243769	2.12386	-2.03363	1.33758	0.779864	-1.52926	-0.600884	2.72816	-2.2709	3.42831	-1.70349	-0.259498	0.808243	0.276602	-0.785153	0.675129	-0.100225	0.161676	3.6609	2.03256	-2.71519	-0.83542	1.05105	2.05322
O15270	SPTLC2	10	5	5	-0.700643	0.526909	0.575322	-0.96695	0.806926	-0.60098	0.460278	0.00969122	0.136707	0.595811	-0.46875	-0.198985	-1.16362	0.00350273	0.037234	-0.535485	-0.595932	0.302344	-0.669977	-0.225397	-0.737204	-0.624326	0.102977	0.257789	-1.24621	-0.715028	0.230505	-0.803713	-0.269666	-0.137909	1.56504	0.834176	-0.146006	0.339241	0.53591	0.083571	0.501149	0.0315866	0.776009	1.62878	0.443861	-0.131101	0.878779	-0.791881	-0.0442671
O43657	TSPAN6	10	8	2	0.538774	0.85068	-3.00144	-0.26398	0.0792669	2.02403	1.13602	1.35268	0.594633	-1.71208	2.42181	-1.24033	-1.29559	-1.81886	-0.492118	1.17239	-3.84995	0.641867	-0.708126	0.360931	0.717967	-0.657542	-0.809161	0.00618424	1.29353	3.3981	-3.1143	0.237469	2.73621	-1.21342	0.139851	-0.220724	-0.447845	2.3434	1.08423	0.835567	2.05065	-2.17852	-1.5217	1.43231	-0.137127	-0.940108	-1.83019	-0.0826599	1.4232
O43663	PRC1	11	6	5	0.0476111	1.08853	1.10147	-0.960656	-0.307119	-1.83346	-0.882468	-0.00094822	-1.31436	0.677879	0.717069	-0.675767	1.44778	-0.235268	1.53288	0.983067	1.2885	-2.03399	-0.690947	1.25957	-1.80429	-0.00895712	-0.521964	0.0170985	-1.22342	-0.717707	1.36774	-1.5443	-0.767618	-0.524294	-0.429103	2.29762	-0.926377	-0.967195	0.556084	0.316949	-0.190523	0.773357	1.20774	1.33354	-1.06086	0.659121	0.234001	0.684087	0.150499
O43707	ACTN4	10	4	6	1.67805	-0.636288	-0.671037	0.109369	0.00905832	0.561165	0.932499	-0.71555	-0.39896	-0.823331	-0.780878	-0.542109	-0.584478	0.417802	0.459674	1.04759	-0.0951004	2.40025	-0.082531	1.50636	0.590629	-0.344044	-0.723977	-0.459655	0.569379	-0.331326	-0.992149	0.750907	0.00364696	-1.39746	0.434023	-0.514894	-1.49475	-0.67554	0.607569	-0.266369	-0.594886	-0.325827	0.267071	1.2656	-1.15536	-0.0555099	0.670901	0.00589707	0.447812
O43772	SLC25A20	10	4	6	-0.25338	-1.5099	0.151273	1.43171	-0.0897628	-0.24524	1.85577	0.987228	-0.226125	1.24162	2.07743	-0.225529	-0.765309	-0.765501	-0.308481	-0.367125	1.1121	-0.651994	0.480189	-1.65114	0.0674145	-0.269924	0.77078	-0.398148	1.42697	-0.820512	0.3697	-1.34759	1.09584	-0.701818	-0.168205	-0.587636	-1.13304	1.2817	-1.59913	2.30809	2.07338	-1.49699	-1.72677	-1.03702	0.814636	-0.762158	-0.320925	0.928685	-0.128926
O43776	NARS	11	5	6	0.280113	0.912475	-1.45391	0.346186	-1.10921	1.01546	0.446876	-1.06932	0.674375	0.907536	-1.89878	0.407041	1.08392	1.0747	-0.241779	-0.85344	-0.447877	1.72244	1.20024	-1.77882	1.26969	0.356831	0.449952	-0.0112523	0.757204	0.723176	-0.23076	-1.4594	-0.184458	-0.0911559	-0.614871	0.611739	0.919667	1.07282	-1.8336	0.984256	-0.107578	0.0567593	1.42543	-1.34248	-0.620007	0.357642	-0.655884	-0.790262	-1.86229
O60504	SORBS3	12	6	6	-0.096178	-0.959132	1.73747	-1.30546	1.87127	0.631212	0.725375	-1.18723	1.33827	0.896049	-1.50864	0.732351	0.890764	-0.0254833	-2.76821	0.558453	-1.55527	1.12358	0.852702	1.15377	0.0566778	0.737836	-0.494325	1.83946	-0.213452	0.165513	-0.0939816	0.747565	-0.470007	1.23187	-2.3517	0.319902	-1.95467	-2.49878	-0.736958	-0.636192	-1.21399	-0.137792	1.23952	-0.249194	-2.18281	1.77579	0.220731	-0.0366351	0.778583
O60830	TIMM17B	13	8	5	-0.332984	0.336842	-0.312357	0.317337	0.074503	0.330841	0.745844	0.708701	0.257332	0.116549	1.57381	-2.81136	-0.486324	0.121628	0.224697	0.788096	0.175593	0.0267264	-0.359114	-0.694817	-0.140353	0.711982	0.433719	0.0248813	0.0379514	0.470788	0.221329	-1.39461	0.642589	0.406579	0.744718	-1.4288	0.321423	-0.668966	0.754501	-0.192053	-0.351035	-0.347318	-2.3298	1.1513	0.551954	-0.824705	-0.517637	-0.126661	1.39526
O75127	PTCD1	11	5	6	-0.608826	1.2307	0.991618	-1.04509	0.79834	-0.15808	-0.0933849	0.257365	-0.358962	0.726339	0.846323	-0.0629145	-1.03383	0.645136	-0.0308517	-0.377382	-0.581011	0.090054	0.361823	-0.703637	-0.511339	0.21052	-0.209385	0.245112	0.187232	0.675459	-0.359302	0.146987	0.0878472	0.22325	-0.222658	-1.45573	0.151951	-0.353402	-0.154994	-0.7621	1.35786	0.527237	-0.421042	0.0516701	0.116203	0.245656	-1.61298	0.50774	0.990951
O75191	XYLB	10	5	5	-0.396472	2.04176	-0.495318	-0.487928	-0.839105	-1.18398	1.88333	-0.328217	1.63669	0.216972	-0.623759	-0.633648	-1.51347	-0.97636	-1.49243	-0.468411	0.126189	0.385438	0.164394	-1.333	0.437999	-1.04693	-0.116521	-0.120734	-0.573811	-1.37947	-0.422607	-0.848337	0.0909397	1.25336	1.61757	0.5081	-0.215084	1.62221	-0.210209	-0.019626	0.880401	-1.31878	1.06487	-1.00819	0.508477	1.74536	-0.246199	0.158985	1.66639
O75208	COQ9	10	5	5	-1.75531	0.272691	-1.12797	1.18645	-1.78211	1.31796	0.835405	2.45662	1.08699	-1.07853	0.643732	-0.727163	-1.75498	-1.47599	-1.08874	0.654942	0.341261	-0.0145829	1.20278	-1.17936	1.09845	0.180027	0.93303	-1.23217	1.73472	0.744377	0.34211	-0.748519	1.79725	-0.635747	0.150525	-0.620769	-1.15491	0.704412	-0.153693	0.507535	-0.315395	-0.766234	-1.53175	-0.190558	2.11102	0.881931	-0.16543	-1.07146	-0.00420761
O75351	VPS4B	11	4	7	1.06878	0.0969692	-0.674099	0.224031	0.462613	0.851007	-0.0513502	-1.45811	0.299178	0.903763	-1.32878	0.162834	0.498678	0.414473	-0.343478	0.0920318	-0.882069	1.42571	0.011321	-0.624011	0.755027	-0.757869	0.565559	0.0498517	0.969158	0.229479	-0.502052	-0.565372	-0.00924601	-0.105496	-0.991074	0.383409	0.745375	1.08044	-0.777716	1.41369	-0.183592	-0.406587	0.269827	-1.04961	-0.565807	0.200789	-0.348992	-0.580035	-1.04274
O75369	FLNB	13	7	6	1.33588	-0.677113	0.346044	-2.23345	2.85081	-0.26848	0.732798	-0.82887	-1.50115	-0.155879	-0.981601	-0.927051	-1.437	0.780692	-0.0595821	-0.585061	1.58597	1.5351	0.886972	2.10294	0.767564	-0.571704	-0.864065	-1.91778	-0.213038	-2.20321	-1.96354	0.816886	-0.389576	-1.18339	1.85191	-0.552022	0.201101	1.25262	1.38622	1.47454	0.656239	0.996532	1.16551	1.01055	-0.708186	-2.37914	-0.295063	-1.27894	1.69719
O75843	AP1G2	10	6	4	-0.936724	-1.86101	-0.275323	1.62175	0.157908	-2.06889	1.09885	0.599512	0.0308559	2.04759	1.03218	-0.714882	-1.20027	0.34187	0.435478	-1.0533	-0.0700478	-0.307579	-1.17592	1.40277	1.26315	1.01171	2.25985	-0.583174	-0.32428	-0.119612	-0.343696	-0.79368	0.751275	-1.88357	2.40939	-1.56113	-1.61766	-0.195583	1.70275	0.684476	0.344647	-1.33337	-0.638971	2.22481	1.29032	-0.668005	-1.36392	0.624508	-0.183856
O94855	SEC24D	14	6	8	0.049992	0.503509	0.165127	1.75824	-0.220722	0.774507	-1.24373	-0.690493	1.41422	-0.503985	-1.20471	0.13879	0.657669	-2.62449	-0.268186	-1.89185	0.741387	0.642037	-0.188581	-0.807358	0.596895	0.899026	0.265579	-0.196147	-0.234341	0.583882	2.14271	-0.95574	-1.35336	0.0462383	0.66258	-0.952117	1.46322	1.03743	-0.860152	1.86206	-0.678914	2.18781	0.690564	-1.45775	-0.982744	-0.151074	0.714255	-1.87024	-1.75553
O94919	ENDOD1	10	3	7	1.43204	-0.956757	2.42966	-0.801137	-0.867879	0.145523	-0.222649	-0.969179	-0.0892435	1.51088	-2.85888	0.460838	0.628815	-1.3492	-0.138466	0.336281	-1.52258	0.856731	0.737696	1.74869	0.101009	-0.701572	1.29316	0.79096	-1.76767	-0.273848	-1.71171	-0.887709	0.311761	-1.77257	0.230411	0.845809	0.723887	-1.12505	1.55946	0.120238	-1.10507	0.832208	-0.705469	1.10938	-0.611796	-0.113445	2.03701	0.604879	0.0144894
O94923	GLCE	12	6	6	-1.21013	1.41546	0.991243	2.09306	-0.94584	1.31526	0.997125	1.53951	0.786574	-1.09858	1.75658	-0.441956	-0.510816	-0.66385	-0.869208	1.39576	-2.04232	0.382805	-0.840311	-1.89328	1.64538	-0.28322	0.90258	-1.17681	0.407905	1.28548	0.444351	-1.96987	0.651061	-1.12554	-0.68969	0.799478	-1.44402	-0.606629	-0.772076	0.0881605	0.505203	1.03818	-0.761599	-0.939022	-1.04071	0.452609	0.906405	-0.0662811	0.376537
O94992	HEXIM1	12	6	6	1.94991	0.0899858	0.885545	-0.932065	1.03256	1.70108	-2.0429	-0.94511	-1.17748	1.44905	-0.854123	1.33192	1.30062	0.185107	-0.663384	0.647615	-0.0765639	0.729615	-0.070714	1.36533	0.172926	-0.152807	-0.752888	-0.552835	-1.26092	-0.726302	-0.988369	1.03006	-0.689594	0.0816361	-0.714473	1.01358	-1.24362	0.676039	1.05093	0.974874	-1.79408	-0.1418	1.43578	-0.693548	-1.06931	0.481911	0.192671	-2.01786	-0.394141
O95479	H6PD	10	5	5	1.23308	0.691898	1.08759	0.875124	0.825251	-0.0824957	0.681149	2.01447	0.0742546	0.722101	-0.18474	-0.323728	0.672029	-0.891086	-1.31586	-0.769742	-0.594317	-0.22867	-0.0172787	0.344327	-0.0899701	0.293328	0.588618	0.765748	0.00438651	-0.0345419	0.0351272	0.563481	0.898127	-1.46386	-0.978599	-1.26837	-0.98964	1.46529	0.748116	0.0258201	-0.631705	-1.59985	-0.600418	-1.57442	0.420468	-0.166689	0.643839	-0.925642	-1.65483
O95816	BAG2	12	7	5	0.77383	-0.0178528	-1.32843	1.60688	0.341274	1.22467	-3.67136	-3.29757	1.04433	0.3882	-2.24996	1.6144	1.34311	-0.546817	1.94692	-2.91104	1.73512	0.290443	1.48748	-0.544904	1.81592	1.23721	0.593574	-0.868869	-0.845351	-2.52396	0.502379	-1.21063	-0.835262	2.00321	-0.522603	1.96914	0.276022	-0.68492	-1.05089	-1.69563	-2.25574	0.420855	0.833566	-2.57744	0.781665	1.66402	0.788543	1.17705	1.64743
O96017	CHEK2	11	6	5	-1.52633	-3.92404	-1.73528	-0.256874	-0.211166	-0.17784	0.400661	0.666907	1.79209	0.334364	0.415078	0.310927	-3.13324	0.662698	1.21999	-1.19397	0.835751	-0.741582	-0.508618	0.152009	0.330193	2.30084	0.455237	-0.25956	0.173291	0.640026	0.513756	-0.818237	-0.0652578	0.641322	1.19937	0.407277	1.00906	-1.06879	0.53655	-0.00541951	-0.115507	-0.190778	-1.70589	0.170216	0.771992	1.21661	-0.141905	1.02689	0.271582
P00352	ALDH1A1	10	5	5	-2.78107	-0.905387	-1.91208	3.11528	-3.46438	0.54691	4.91388	-2.82973	-3.0863	1.64606	1.23154	-1.13555	-1.75921	1.17431	3.83608	3.53434	2.35842	-3.17935	-3.09829	-2.96562	-2.83576	4.25814	0.342454	-2.91602	1.26544	1.41659	0.738342	-2.89403	0.597307	-3.13795	3.77778	2.17309	3.45324	2.0616	-2.86792	3.57866	1.34232	-0.746576	-2.16692	1.07191	0.672323	-4.18093	-1.07312	3.67774	0.371702
P00491	PNP	14	8	6	-0.790879	1.14377	-0.481139	0.803964	-0.845057	0.689775	0.50861	0.963617	1.0545	-0.0203214	0.447607	-0.236816	-0.307043	0.864299	0.153655	0.120191	0.518945	0.340991	-0.730645	-0.98725	-0.387047	0.728773	-0.239876	-1.04484	-0.764863	0.886626	0.685705	-1.61307	-0.0775926	0.733836	1.42503	-0.527296	-0.631703	0.975347	1.01959	0.752433	0.517086	-0.426473	-0.823938	-0.52567	0.113708	-0.570644	-0.875481	-1.54562	-0.735057
P04181	OAT	12	5	7	1.62894	-0.857829	-0.390544	-1.62374	0.894794	-0.169858	-1.7727	0.942705	1.24831	2.99534	1.2663	2.45201	1.97043	0.896485	-1.75479	-0.244141	1.4863	-0.227118	-1.08482	0.0373587	-2.38135	3.59781	-2.45861	-0.097088	-0.340664	-2.26132	0.656404	-0.793121	0.43749	0.12293	-0.0461198	1.53035	-3.51042	-1.11734	0.897805	-0.867573	-1.23565	0.345277	0.244795	0.641967	1.28587	-0.886143	-0.771179	-1.82173	1.59149
P04424	ASL	10	9	1	-0.861856	-0.205764	-0.0453938	-0.000746094	-0.994607	1.10991	1.17709	1.96196	-0.637726	-1.26816	-0.367965	-0.129031	-1.54345	0.0587183	1.14382	-0.918548	-1.29285	0.951665	-0.989568	-1.46931	0.784062	-0.732521	0.718296	0.00117439	2.59628	0.758185	1.06834	0.200019	1.24322	-0.973113	1.03648	-3.61061	0.0956825	1.01249	1.50841	0.112697	1.16839	-1.45199	-1.17132	-0.298439	-0.211654	-0.888026	-0.279796	0.682075	1.15587
P04637	TP53	14	6	8	1.40892	-0.869796	0.0853742	1.85008	-1.53835	-2.11129	2.71305	2.84375	-3.20542	-2.84454	1.35389	-1.91966	-0.0127872	-4.53629	3.90166	2.28251	2.24959	-0.65887	-2.42628	4.01375	-2.43971	-4.11433	-2.5449	-1.38687	2.22931	-0.0557365	-3.12894	2.87422	-2.30669	-1.74582	-1.14607	2.18543	-2.26847	-1.65172	2.22667	3.24557	-3.02744	2.98271	2.60895	4.11446	5.09442	-1.33178	3.29698	-3.80017	-3.38428
P05091	ALDH2	10	5	5	-4.33827	0.335514	-1.877	-0.256705	-1.97663	0.933015	1.7591	2.22888	2.17313	0.532553	2.01573	-1.61474	-2.33097	-0.713236	-1.39648	1.43485	-0.158193	1.66743	-0.440955	-2.17243	0.703136	0.903593	0.16644	-3.57718	1.26266	2.19371	0.530599	-2.45122	0.777928	-0.735128	3.07024	-1.92236	-0.0670961	3.21688	-1.54823	-0.243637	0.664742	0.0337516	-2.87366	2.31294	2.03812	-0.713662	0.195479	1.07295	2.15194
P05165	PCCA	10	7	3	-1.80384	-0.256461	-0.959336	2.02211	-0.769477	-2.32968	1.16454	3.1007	1.56516	-1.66975	0.383892	-0.467115	-1.23064	-2.38317	-2.21265	0.47636	-1.19576	1.05054	-1.10907	-1.39286	1.13935	-1.82293	1.77428	-0.191504	3.51462	0.167372	0.193813	-1.63613	2.08746	-1.89491	2.85541	0.93615	-0.439197	0.928453	-0.472625	-0.236851	0.270088	-1.1154	-2.09179	0.945137	3.51111	-0.303319	-1.11211	1.46389	-0.727038
P05166	PCCB	14	8	6	-1.59555	-0.247977	-1.0785	1.76501	-0.801757	-1.88912	0.987104	2.65004	1.39507	-1.63673	0.394953	-0.237882	-1.02315	-2.03185	-1.71105	0.136495	-1.15158	0.667625	-0.802248	-1.15415	0.924586	-1.5854	1.65982	-0.322202	3.18206	0.18193	0.216979	-1.35655	1.91126	-1.23858	2.22224	0.874035	-0.403327	0.668409	-0.323308	0.132456	0.23211	-1.5677	-2.12739	0.905734	3.20744	0.0711426	-1.03779	1.24544	-0.442771
P06493	CDK1	10	6	4	-0.303498	1.05552	0.498441	-1.13494	1.13949	0.0156304	-2.29913	-0.438379	-0.632126	-0.695246	0.30631	0.537835	1.32121	1.10454	1.70227	0.0235691	1.89565	-2.91996	-1.21774	2.10099	-2.1344	0.625146	-0.597941	0.847768	-2.03672	1.70647	0.559031	-0.0725753	-1.58787	0.773624	-0.84087	1.56697	-1.0922	-0.986968	1.29669	-1.01979	-1.43307	1.12504	1.25974	0.391424	-0.208907	-0.871958	0.920452	-0.462938	-0.327487
P07947	YES1	13	7	6	-1.2681	1.2802	-0.977409	-1.61188	0.649693	0.568357	0.936901	-1.27049	1.74592	2.23609	1.06028	0.911581	-0.0256104	0.032002	1.02175	-0.353812	-0.301112	0.380462	-0.165797	0.132976	0.666475	-0.0695429	0.224763	-0.921774	0.0297014	1.28461	-1.74848	-1.51249	-0.723201	0.124877	0.0562848	-0.309244	1.08192	-0.197264	0.440985	0.558622	-1.14555	0.703131	0.534535	-0.602131	-1.11074	0.472399	-1.1031	0.72578	-0.624736
P09327	VIL1	11	9	2	-3.79423	0.705118	-2.43542	2.02058	-3.20941	0.344431	3.20074	2.21956	2.17491	2.16926	4.39586	-2.51876	-1.54775	2.10473	1.05363	2.21284	-3.37655	0.90512	-2.91142	-3.16446	1.20674	1.54145	2.87671	-3.06022	1.29708	3.09185	-2.41051	-3.27608	3.40857	-3.08814	0.677151	-1.36312	-2.17412	-3.62308	3.25492	0.889021	2.61985	-0.692277	-3.99792	2.00417	2.55478	-4.03475	1.56939	3.6722	3.20924
P09525	ANXA4	12	5	7	-1.97797	-0.124767	-1.2791	1.70618	-1.59348	1.59162	1.53687	-0.136234	-0.137895	1.04642	-0.730852	-1.55214	-2.99928	0.4675	1.43798	-0.306457	-1.41551	1.9392	-0.150081	-1.66781	-0.688258	0.610346	1.29237	-1.39958	0.596107	-0.104313	1.51664	-0.674157	1.51643	-2.18578	1.30689	-2.75776	-0.386298	-1.77993	-0.3581	1.43845	1.08716	0.694897	-1.51145	2.85064	2.69014	-0.768973	0.919157	0.691563	1.46697
P10301	RRAS	12	6	6	0.14108	-1.47622	1.22557	-1.00546	-0.642896	-0.110062	0.872963	0.489884	-0.5748	-0.342039	-1.01933	1.20144	-0.221084	0.604436	0.773931	-0.174694	0.161371	2.01848	-0.600285	0.967815	0.82502	-1.31568	-0.39734	0.643816	-0.0374172	-1.50805	0.225323	1.23232	0.30883	-1.27015	1.41187	-1.61639	-0.791043	-0.652634	0.363773	0.186027	-1.01183	0.414551	-0.20193	0.833306	-0.526112	-2.43205	1.10666	0.62962	0.845474
P11498	PC	11	6	5	-0.152752	-0.951194	-1.94093	1.02669	0.281753	-0.0213493	-0.395774	1.81069	1.5197	-0.142485	0.538711	0.15284	1.44524	-1.68561	0.935656	-0.932366	-1.30437	-0.0956956	-0.618451	0.887445	2.62926	-1.19994	-1.58041	-0.377592	-0.0772972	-1.18256	0.557803	1.48225	1.23518	-1.31709	-1.33468	0.0691266	-1.14653	-0.685945	1.12802	0.60315	1.47674	0.997175	-1.14403	-0.142125	0.0268218	-1.25549	-1.08475	2.31847	0.664985
P12277	CKB	10	3	7	-2.51667	-0.966008	0.782956	-2.32622	-2.67193	1.57612	-1.90677	-0.0179348	2.39683	-2.50756	-3.20022	3.99057	0.841346	-0.507709	3.71309	-1.56043	-1.4973	5.50986	3.16877	-1.91521	6.92527	-2.469	-3.00108	-0.679237	2.71271	4.37627	4.99741	-1.10784	-1.40141	-2.48067	-2.28561	2.56184	-2.08638	-3.19004	5.93518	-3.29392	-2.90953	2.40879	-1.16895	-2.24412	1.12858	-2.53226	1.91607	-1.08102	-0.701465
P12429	ANXA3	15	9	6	1.88746	-2.95931	1.37766	0.826182	-0.512136	1.59814	1.16468	-0.798659	-0.816092	0.237185	-0.45116	0.843464	0.455641	2.44102	0.237983	0.0515174	0.510212	2.19044	-0.816424	1.79536	-1.08922	0.013001	0.454337	-3.70339	-0.45233	-0.878064	-3.4957	1.59318	0.301325	-3.45539	2.53491	1.30715	-0.69668	1.46607	-0.0190319	1.12246	-0.872629	-0.176368	0.578881	2.41753	-2.9249	-1.30543	2.12636	-2.4009	0.543492
P12532	CKMT1A	15	9	6	-3.01883	-0.485787	-0.555211	1.44648	-3.52523	0.830016	-0.0333696	1.86029	1.37353	2.35916	1.10909	-0.974506	-2.95122	1.55673	-2.85883	-1.22433	0.122262	-0.180861	2.31647	-2.81566	0.404329	1.83637	1.64858	-2.84895	2.17264	0.971362	2.03872	-1.18206	3.05485	-2.68833	1.90809	-1.67124	1.0884	-0.285261	-1.93248	1.50138	3.09107	-1.24055	-0.30138	-1.51957	2.40236	-0.694955	-0.467222	0.638601	-0.000716567
P14635	CCNB1	10	5	5	-0.862561	1.31958	0.800207	-0.896245	-1.33795	-1.33349	-2.69428	-0.605275	-0.66248	1.34097	0.12404	-1.15625	1.59293	0.906789	2.00317	0.473851	2.15723	-2.42257	-0.377569	3.06608	-2.13447	-0.00445259	0.180478	-0.605505	-2.39735	-0.298571	0.838477	-1.40155	-1.25671	0.267853	-1.1789	1.41556	-1.88413	-0.836272	0.722206	0.0877044	-0.223555	1.08984	1.72902	2.3765	0.902314	0.299697	1.30524	0.76477	-0.0392148
P15311	EZR	10	5	5	2.7515	-2.04582	-1.03549	-1.27044	-0.118215	0.00302706	-2.4147	-0.428399	-0.540204	0.772778	-1.48248	2.70683	0.442598	0.162345	-0.579305	-1.51505	0.53156	0.713947	0.244781	1.78696	0.0802671	-1.54281	-0.658688	-2.61247	0.323077	-1.52412	-0.951124	1.32704	-0.0778625	-1.72139	0.671366	-0.757595	-0.399008	0.436549	1.66459	-0.690277	1.40064	1.48839	2.10983	2.17959	-1.41633	0.550949	2.40378	-0.305955	0.641889
P15529	CD46	10	6	4	-0.0440726	0.122861	-0.142425	-0.388362	-0.101491	1.4809	1.37364	1.53046	0.375053	-0.210498	2.44425	-1.21337	-0.522555	0.704563	-0.616957	2.09552	-1.27453	2.51329	-0.73263	0.0543688	0.195308	1.77193	1.24845	-1.7042	-0.619517	1.05587	-1.44812	1.20908	0.314293	-2.10675	0.294894	-0.24752	-1.70277	-0.416204	0.463869	-0.614526	-1.04071	-0.672584	-0.98158	-0.477583	1.18344	-2.03962	0.844645	-0.458963	-0.187812
P16278	GLB1	12	6	6	-0.561489	0.22648	1.3803	-0.514048	0.963895	-0.93484	1.57886	0.296895	1.31168	-1.76045	2.30391	-0.831453	-1.21436	-0.540701	-0.603685	0.788579	0.353605	2.17173	-0.654057	-0.277779	-0.337562	0.223072	0.528904	0.35236	0.76903	0.375461	-0.0842237	-0.148746	0.632543	-0.734068	0.536004	-2.80006	-1.16151	0.0843437	-0.873677	0.553393	-0.0735106	-2.4714	-1.40639	0.266677	1.35119	-0.286042	-0.518333	-0.0897478	1.88251
P17655	CAPN2	13	6	7	0.623173	-1.0474	0.982585	0.470316	-0.320534	0.216024	-1.87349	-1.62141	0.369241	-1.02256	-0.806225	0.842959	0.461085	-0.373369	0.153559	-1.1762	0.67745	0.552846	0.270805	1.65081	-1.88617	-0.141664	0.60987	2.01304	-0.776737	-1.46505	-0.914748	0.652969	0.0669379	1.16689	1.65272	-1.40827	-0.654983	0.727677	0.526027	0.0620469	-0.872379	0.69267	1.04671	0.859334	-1.20426	-1.22331	0.931518	-0.773533	-0.208816
P17900	GM2A	11	6	5	-0.483742	-1.66814	-0.360281	-1.80315	1.04426	0.7405	-1.86471	-1.73398	-0.586735	-0.312658	1.42234	0.924474	-0.516267	-0.99607	-1.35766	-1.82725	-1.54312	2.56376	-1.458	3.25104	0.429399	-1.83589	0.820709	1.84445	-0.491195	-1.09882	-0.918668	0.903744	0.0756254	-0.37014	0.803687	-0.914188	0.382275	1.83486	2.29234	1.01383	-0.808538	-0.320083	-0.554852	2.64631	-0.692287	-0.407911	1.0327	-1.20141	1.90559
P17931	LGALS3	10	4	6	-0.285768	-0.0401843	1.13763	-1.95432	-1.06508	2.04894	2.41058	0.0617217	0.910213	0.806257	-0.787962	-1.05579	-0.915821	0.628653	-1.18075	2.03669	-1.02057	1.94777	-0.921479	-0.233397	-0.147811	0.540923	0.691371	-2.56072	1.19189	0.164147	-2.80034	-0.917751	-0.0792306	-2.6987	1.40167	-1.02704	1.54674	0.879481	2.94592	1.95992	-0.490569	-0.305398	-2.00983	2.45803	0.712796	-0.115092	-0.580024	-2.15138	1.90857
P18283	GPX2	12	6	6	-2.71309	-2.01838	-4.15608	2.69866	-3.18074	-3.41448	3.88323	3.13901	-0.939497	-0.554381	2.79524	-2.17264	-3.26465	0.90743	2.67183	1.86805	-0.188025	-1.00028	-0.698256	-2.40094	0.944846	0.988439	4.4323	-2.50729	2.76003	2.06404	-1.79254	-3.29409	3.37111	-2.58986	4.71511	0.685801	2.26686	-0.0657271	-0.685447	0.481818	3.64317	-0.999883	-3.07739	1.10918	2.89215	-3.88701	-1.90657	2.33782	0.399397
P18669	PGAM1	10	3	7	0.29015	-0.456126	-0.223739	-0.27734	0.664644	0.106803	-0.704113	-0.365987	0.500918	-0.0228484	-0.75317	1.01423	0.838505	0.143536	-0.161832	-0.153218	0.0980807	0.350457	-0.759433	-0.679397	0.12854	1.00997	-0.44741	0.482487	-0.633663	-0.749907	1.13457	-0.349569	-1.13058	0.897226	-0.383184	-0.20412	1.02777	-0.304133	0.43645	0.98025	-1.19592	0.948567	0.133224	-0.0154701	-0.488031	0.166824	0.387609	-1.22535	-0.509731
P19367	HK1	11	5	6	0.967707	-3.58684	1.51579	0.659455	1.1687	0.153528	-0.573266	1.75486	2.16935	-3.09671	0.263869	0.980847	1.37429	-1.06043	1.29815	0.612368	1.00682	-3.22777	1.67549	-0.386676	1.68965	-1.35121	-5.56977	2.73628	-0.784063	-2.79014	3.30633	-1.173	-0.0903436	2.06309	0.225283	0.961334	-0.633535	-1.25118	-2.2533	0.161827	-0.800322	-0.432063	0.387334	-2.33448	-0.69934	2.26975	2.12086	-0.261959	-2.97284
P19971	TYMP	11	9	2	0.770982	-0.820492	-0.788831	0.695155	-3.15885	-0.161346	-0.551028	-0.546573	1.14273	1.13606	1.65385	2.21796	-1.88155	-0.584934	-1.53116	0.0642311	-1.92554	3.4513	2.55734	-2.54354	-0.922294	0.105083	-1.85901	-1.14422	-0.765578	-2.71787	-0.334789	0.0155627	1.60914	2.0727	-0.829653	1.4365	-2.79585	1.17839	2.38301	2.22363	-1.28793	0.132283	2.14897	-0.61199	-1.32381	-0.804033	2.34543	-1.46258	3.01676
P20591	MX1	12	5	7	0.523021	-2.69761	0.123652	-1.61984	-1.827	0.954861	-1.26614	-1.84717	-2.20079	-0.877168	-0.423156	-2.68516	-1.07452	0.55872	-3.44321	-1.17669	-3.53722	6.56118	4.17952	5.15278	-2.96458	-3.68763	-1.47738	-2.5373	-0.656589	-2.81448	-1.65095	0.305078	0.596243	-0.398198	0.341617	-1.30786	3.06226	5.68188	1.11912	3.19773	-1.39513	-1.18211	-1.68138	2.92625	3.45884	-2.25857	7.33986	-2.45669	5.9143
P21589	NT5E	11	6	5	0.458867	-3.99764	0.483659	2.09548	-3.03694	-2.9328	1.00141	2.34203	-3.12046	-3.76537	-3.28922	0.928548	-2.18111	-0.0578295	0.739033	-1.3858	-0.400747	-1.50112	-0.394588	2.86643	3.01789	4.45176	1.53669	2.1156	0.0825095	-1.65755	0.530067	4.02004	-1.30204	-1.21724	2.79031	-1.92177	-0.088661	-3.08399	-2.35441	-2.18069	2.05572	-1.60443	0.880463	2.98757	-1.70248	2.36191	-1.09613	3.16073	1.91972
P22570	FDXR	10	2	8	0.621019	-0.490401	-1.36068	0.186188	2.4169	0.776407	0.0742197	-1.10524	1.25169	-0.818445	-1.48782	0.863838	-1.25152	-1.9142	-1.74434	0.0322231	-1.06312	4.02169	0.889089	-1.22935	-0.352434	-0.949683	1.04198	1.30862	0.575123	-0.62755	-0.180414	-0.431857	0.196291	0.942757	2.085	-2.04044	-0.400677	3.37774	0.386499	-1.60242	-1.35487	-2.06881	-1.07879	-0.442625	-0.271101	2.57794	0.608262	-1.00728	-0.95905
P23743	DGKA	11	7	4	0.324997	-1.05347	0.647232	-0.471289	1.07435	-0.0556887	-0.383827	0.0397548	0.33544	-2.31489	-1.61017	0.594514	-2.20922	0.91194	-2.47511	-1.60528	-0.539243	1.53578	1.98939	0.36844	-0.634566	-0.965668	0.933357	0.906951	-0.721585	-2.05709	0.587418	0.309036	0.390908	0.672362	1.1816	-0.737589	-1.90035	0.488168	0.668221	1.12738	0.461868	-2.75597	0.335982	2.11852	0.321481	1.25738	-0.0910519	0.931209	1.19963
P23921	RRM1	10	2	8	0.0724489	-1.73722	0.881268	-1.26124	0.489869	-0.883034	-0.48881	1.53823	1.86685	0.0597832	0.393909	1.91151	2.25021	0.523784	2.41623	-1.02857	-0.396941	-0.723244	-2.27111	1.04318	0.063037	0.559652	-0.562124	0.965756	-2.44755	-0.0814343	0.29839	-0.99188	-3.0842	1.81033	-0.549481	0.844536	-2.484	0.334264	0.544631	-0.654725	0.426466	-0.066298	0.526222	0.0134096	-0.496692	1.777	0.111972	-0.411324	-1.12784
P25774	CTSS	10	6	4	-0.114546	3.70971	-0.736491	3.69491	-1.13034	0.123206	3.98362	4.5135	-3.89343	-5.36347	5.54944	-2.36905	-1.99174	-0.987936	-1.84256	1.44199	-1.99171	-1.68287	-2.90818	0.500055	-2.50936	-2.12043	4.37313	3.08214	2.3725	3.79815	-2.53031	3.37871	0.207487	-0.654349	1.6894	-4.7714	-3.35397	-0.0543834	3.27168	-0.92625	-0.673303	-2.50387	-1.55362	1.51817	-0.195877	-2.43027	-1.48369	-1.14654	3.31575
P27144	AK4	11	6	5	1.63236	-1.04081	0.372537	-2.22138	-0.991678	-2.68572	1.59522	-2.38862	2.87154	-3.24694	-2.10874	1.37932	2.21651	0.425685	0.657195	-0.12363	2.3037	-1.39833	2.81564	0.0887227	1.98317	1.43538	-2.09806	-1.2571	1.24218	-0.421574	-0.980451	0.676158	2.29723	2.17063	-2.17401	-1.38833	4.65804	-1.90847	-1.50552	0.504874	-1.16842	-0.200258	-4.28047	2.74809	4.04668	0.829417	-0.125241	-0.670585	-4.2452
P27487	DPP4	11	6	5	-2.35808	1.29663	-0.581739	1.21155	-2.4481	-3.88168	0.766835	0.0455918	2.63936	2.35823	-1.68422	-1.53033	-2.31504	0.922073	1.62314	0.848147	4.41457	-0.478044	4.78572	-1.80609	0.127238	1.57469	1.17099	-2.31286	-2.59304	-1.56465	-0.416586	-2.40779	2.56378	-2.43967	-1.84882	-3.17748	2.28945	-1.67157	2.56943	-3.55822	-2.63575	0.313136	-2.83465	4.38964	6.19673	-0.407449	0.499034	3.62977	3.81031
P28062	PSMB8	12	9	3	0.513277	-0.326536	-1.1141	0.652154	-0.543262	-0.245222	0.952839	1.72578	1.18745	0.504969	1.99039	-3.57519	-1.05136	1.02775	-2.65518	-0.486674	-0.628132	1.48079	-0.181598	1.12438	0.00460561	-1.63323	2.2606	-0.411401	1.14055	-1.00653	-0.420271	1.23035	1.55484	-2.52412	-0.93185	-0.68504	0.617033	0.407044	0.64711	1.65528	-1.78448	-2.29612	-0.161984	0.856106	1.30786	-0.0817046	0.736913	-1.49277	1.23186
P28065	PSMB9	14	10	4	0.924065	-2.60369	-0.022061	0.186152	-0.162263	-2.04103	-0.393036	2.62341	-0.470556	-1.48352	3.20693	-0.506635	-1.16657	1.03656	-4.01038	-2.07301	-0.248426	3.50782	0.483142	1.93542	-1.1867	-1.07502	1.79622	-0.375972	1.11334	-3.09561	0.207332	2.84768	2.26521	-0.5721	-1.96971	-2.07765	-0.595914	-0.315768	0.893743	1.68692	-2.55501	-2.3493	-0.10534	3.17267	2.44318	-0.54467	1.92718	-2.58996	2.10326
P28715	ERCC5	10	3	7	0.241232	-0.403222	-0.24926	1.56818	-0.608766	0.757409	0.395703	0.428763	-0.482708	-0.313108	0.382609	-1.74988	-1.14963	-1.00321	-0.616283	1.13704	0.216373	0.0309586	0.136004	-0.519626	-0.0541784	0.00959872	1.67078	-0.139304	1.25243	0.517973	0.899715	0.740255	0.169065	0.126696	0.347645	-1.13158	-2.24894	0.417057	-0.0846841	-0.496124	0.776934	-0.660268	-0.813197	-0.145289	1.4329	-0.1005	-1.7171	1.3674	-0.695106
P29317	EPHA2	12	5	7	-1.07214	-1.88047	1.65731	-0.916996	1.79894	0.231691	-0.919642	-0.953652	-1.75001	1.20894	-2.09535	1.71256	-0.710885	0.055969	0.711059	-0.959273	2.40584	2.72812	1.83529	0.629152	-0.0107307	-0.130531	0.176174	0.530726	-2.30905	-1.93818	-2.92042	-0.458008	-0.730956	-0.120249	1.48512	-0.631444	-1.39313	-0.715343	-0.271999	0.615471	0.050811	2.67114	3.55424	0.95521	-1.71977	0.336138	2.58374	-3.2437	0.38607
P30405	PPIF	10	4	6	0.860377	0.299124	0.448475	0.417977	-0.141398	-0.0411109	-0.637563	0.922068	2.01232	0.187853	-0.0990091	-0.64285	0.158495	-1.06914	-0.924274	0.352138	-0.0805081	-0.331555	0.985237	-1.04325	-0.551935	0.888739	-0.0481922	-0.181707	0.558425	-1.35456	-0.439542	-0.997048	2.0395	0.200945	-0.420631	0.735562	-0.294523	-0.253323	-0.633851	-0.602096	-0.23805	-0.980731	-1.20579	0.840206	1.01668	1.94898	-0.910325	-1.02573	0.323696
P30511	HLA-F	11	8	3	0.394368	-1.12809	-0.78509	0.298047	-0.586201	-1.32315	-1.33852	2.94442	-0.614595	-1.68751	3.93618	-0.127731	-1.06825	-1.09287	-0.880205	-0.765189	-2.21086	3.5026	-0.447964	1.80708	-1.95033	-1.10722	3.1078	-0.929195	1.22919	-2.32304	-0.0940249	1.19827	2.76926	-0.417976	-1.05645	-1.47454	-0.459614	1.21008	0.720693	0.0552799	-3.17296	-1.38517	-0.911753	1.3293	1.85783	-0.857245	1.17149	-1.18256	3.88202
P32321	DCTD	10	7	3	-0.90801	-1.07975	2.79248	0.799698	1.30906	0.045878	0.391032	-0.292134	0.667611	0.589251	-0.523153	-0.317746	0.291316	1.26421	-0.655087	-0.415373	-0.0224724	-0.394328	-0.0819818	-0.352599	0.978354	0.274793	0.962509	0.416688	-1.31401	0.419198	0.907787	-0.989129	-1.2265	1.46626	0.319746	-0.874501	-0.984215	1.1362	-0.892662	-1.12612	0.130956	-1.58001	1.0881	0.145226	-0.837696	0.369049	1.57	-1.36435	-2.82378
P35080	PFN2	10	9	1	2.59191	1.89008	0.904644	-4.65326	2.67064	-2.46538	-3.41501	-4.48109	2.62393	3.47264	0.431891	2.21568	0.803156	-2.47989	2.56905	-2.94675	-1.02695	-1.68087	-0.0305778	-1.29752	-0.760736	2.28912	-3.58281	2.08083	2.12142	1.54054	1.868	-1.08749	0.548503	1.31133	-2.44336	1.72182	2.72315	-0.516595	1.42136	0.846744	-1.09376	-0.400475	0.220063	-0.0973258	-2.79451	4.20837	-0.713001	-1.89289	-4.43914
P35241	RDX	10	7	3	4.75617	-2.66733	4.18291	-3.50735	4.14862	-2.66611	-3.56671	-1.80831	0.922754	0.996311	-1.45809	2.85108	2.6342	1.03115	0.161106	0.170989	-2.1306	-1.44683	1.10025	3.88352	-5.01567	-3.28495	-2.31355	1.82571	0.087393	0.599441	0.884601	3.50875	-0.636074	-1.63146	0.548391	-1.79894	-0.198368	-0.481448	0.355462	-0.672305	-3.2387	3.29795	-3.09711	0.285308	-3.0203	0.402605	3.7218	-1.05477	0.0287039
P35244	RPA3	10	6	4	-0.725107	1.06387	0.398159	0.0321884	0.603187	0.189382	-0.879437	-0.745773	0.394481	0.722485	-0.511807	0.884676	0.20417	0.50231	-0.326984	0.0274967	0.517306	-1.06645	-0.567746	0.212979	-0.16139	0.202385	-0.215879	-0.38508	-0.494095	0.623075	0.873852	-0.16332	-0.871745	-0.166527	-1.49501	1.24227	0.508586	0.421222	-0.00962257	0.968373	-0.565236	0.454221	-0.274394	-0.943033	-0.475865	1.30654	0.141285	-0.65152	-0.806501
P35573	AGL	11	4	7	0.0569215	-0.37139	-0.185783	0.378633	-0.274452	1.87639	-2.03149	-0.564278	1.7875	0.0611145	-1.99259	0.777345	-1.05948	-1.38667	0.836116	-0.698856	1.43392	0.0183703	1.06604	-0.620388	1.39238	-0.0769321	-0.715211	-1.25919	0.216705	-1.12634	1.6205	-0.949777	-0.982717	0.252595	0.127761	-0.249965	0.876715	0.765912	0.458545	0.866561	0.226678	0.937919	0.706683	-0.772758	-0.359268	0.829043	-0.301408	-0.72538	-0.667048
P40692	MLH1	10	6	4	0.523686	-0.807336	2.17673	0.0222233	1.37609	-2.62491	1.0696	-1.15819	0.377669	0.887183	0.000553921	-2.10179	1.32697	2.58129	0.7257	-0.154188	-3.27996	-2.51856	1.3523	0.936757	-1.9046	-2.15711	1.36967	1.49102	-0.171799	-0.000606705	1.33066	1.47118	0.408299	-2.8605	-0.00196581	-2.61545	2.1233	-0.626831	1.33264	0.289103	1.16166	1.91485	-3.6731	1.03053	0.459075	-2.89599	0.514506	1.28557	0.164104
P46939	UTRN	10	6	4	1.27499	-1.45572	-0.795674	1.13459	0.204136	-0.487401	-1.68834	-0.852885	0.0611577	-1.55742	-0.130826	0.700795	2.2147	-2.05165	2.07274	0.348607	0.124014	1.71208	1.43626	2.19724	-0.987606	0.703445	0.594115	0.997486	-1.64013	-1.97047	0.782932	2.09395	-1.77455	0.211515	-1.6359	-1.0755	-1.5432	0.766185	-0.399925	-1.6888	-1.35701	0.878075	2.03584	-0.445607	-1.64378	1.01156	1.02339	1.45844	-1.99787
P48723	HSPA13	10	8	2	2.43194	1.56552	-0.284369	0.0375743	-0.570671	0.656563	-0.614919	-0.570264	-0.192082	0.235402	-0.341988	0.0031692	1.20118	-1.60692	-0.694628	-1.35329	0.423621	0.48131	0.912529	-0.356682	-0.872056	-0.392508	-0.340143	0.895961	-0.121918	0.283177	0.90873	-0.32752	0.304434	0.846372	-0.514543	-0.0169425	0.0860463	-0.881368	-0.96926	0.159943	-0.706332	0.119256	1.27401	-0.134138	-0.838966	0.758545	0.0317667	-1.66331	-1.00898
P48735	IDH2	10	5	5	-2.17156	-0.12447	-1.27087	2.10099	-0.459609	-2.08152	2.14744	3.61161	2.38779	-1.67691	2.52783	-0.647293	-0.431277	-0.803986	0.00351106	0.822875	1.06939	-2.55935	-0.462082	-1.81259	1.78192	0.611895	2.60028	-1.97642	-0.00622118	0.496349	-0.830845	-2.08867	2.48095	-1.99715	0.0709789	-0.97034	0.212595	-0.351345	1.33155	-0.932031	0.361943	-0.240075	-2.68237	-0.498724	3.43682	-0.337585	-0.273053	0.895423	1.68971
P49023	PXN	14	6	8	0.679062	-0.820651	1.34946	-0.301368	1.08591	-1.25058	-0.0523015	-0.071899	-0.273981	-0.0324171	-0.99869	0.268181	-0.373873	0.600269	-0.500374	0.0829822	0.426464	0.988965	-0.985504	0.94741	0.508826	-0.754206	0.0963136	0.983891	-0.777356	-0.330903	-1.23773	1.51189	0.343144	1.24	0.236212	-1.13925	-2.08228	-1.70408	0.408144	-0.458089	-0.894901	-0.814815	1.88773	1.24068	0.221027	-2.43367	1.37979	-0.122325	1.2771
P49407	ARRB1	12	5	7	-1.92149	-1.8798	-0.479808	-0.647705	3.06944	-0.592923	2.15743	1.80192	1.49893	-2.81813	-0.46282	-1.24644	-0.135968	-0.511009	-0.704899	0.521021	-1.78867	-0.376979	-0.621926	1.5634	0.0425659	-0.830196	-0.123689	-2.13864	-1.55877	-0.211204	0.383864	0.648737	0.0898719	-0.527444	0.954258	-1.02144	-0.071005	2.43374	1.40293	-0.99569	3.61033	1.02752	-1.95193	0.00251183	2.04996	-0.210894	-0.818992	2.04604	0.327854
P49419	ALDH7A1	10	4	6	1.24694	-4.10358	-0.577169	0.132774	1.95918	2.06674	-0.198639	1.40788	-0.34938	-2.08444	1.48911	0.368546	0.142803	-0.687711	-1.06196	-0.974583	-1.00153	1.45292	1.18504	0.924614	-1.07683	0.125519	0.0860405	-0.972576	0.163126	-0.00637989	-0.246	0.225081	0.922402	-0.0281357	0.846383	1.38901	-0.630851	1.35876	-2.29521	-2.74732	0.00807399	-0.442238	-0.323453	-0.858789	-0.111375	1.35287	1.95153	-1.01513	-0.339411
P49590	HARS2	11	7	4	-0.702128	-0.682226	-1.03901	0.681726	-0.443455	-0.0785249	-1.01797	0.628226	0.271617	-0.13808	1.5881	0.318744	-1.80758	-0.412281	-0.652953	-0.660875	0.520622	0.120263	-0.260093	0.283679	-0.310671	-0.146618	0.50925	0.291368	0.0896981	-0.543858	-0.612899	0.561541	0.783626	0.192047	0.20254	0.203565	0.0333407	1.06888	-0.616802	0.0198556	0.569796	-1.24378	-0.0657685	1.22718	0.402447	0.736133	0.404332	-0.248336	0.0187461
P49662	CASP4	11	7	4	0.739856	-1.07465	0.124918	0.974171	1.01324	1.37181	-1.68087	-0.118001	-2.1397	2.10019	-1.85306	-1.13857	0.133013	0.409085	1.38203	-1.308	-0.244263	-0.783422	-0.230168	1.28444	-0.0904785	-1.75366	0.123707	1.358	-0.146075	0.44814	-0.390643	1.80918	-0.373819	1.75614	-0.455119	-1.91924	0.69088	0.578729	2.38094	-1.40489	-1.50611	0.706459	1.03535	1.20499	-1.27666	-2.35152	-0.114603	0.666129	-0.669501
P49748	ACADVL	11	6	5	-0.920499	-0.520748	-0.228411	1.71879	-1.81287	0.875857	0.917433	1.71505	-1.40421	-0.0236641	1.52144	-0.189347	-0.82469	-0.0235284	-0.683766	-0.556892	-0.416592	0.724344	0.654496	0.617301	1.27847	0.838071	1.13023	-0.872015	0.197331	-0.728402	-0.15172	-1.75841	1.51686	0.120841	1.32583	-0.365533	-1.63118	0.960818	-0.57119	0.522534	0.160821	-1.7415	-1.79667	0.277734	0.0887941	0.320011	0.183922	0.581401	-0.400865
P50416	CPT1A	15	6	9	-2.08836	-0.320078	0.15784	0.710139	-1.55527	-1.17478	3.56538	0.861916	-0.869363	1.05607	1.82903	-0.531563	-2.42418	0.788132	0.307053	0.872572	-0.223005	0.281396	0.692798	-1.79098	1.13635	1.14972	0.38368	-1.43379	2.36756	0.405703	-1.97127	-1.45606	1.12829	-1.93305	2.41183	0.0452614	1.81399	-0.385414	-1.94297	0.564272	1.21973	-3.08241	-1.3117	1.67385	1.25315	-1.02701	-0.239786	1.24141	0.0281951
P50454	SERPINH1	11	4	7	1.34061	-1.63221	1.19018	-2.29047	2.51877	0.697889	1.2825	-0.623386	-1.24808	0.227139	-0.262762	0.372187	1.67246	-1.70529	-0.886279	-0.747948	-0.140952	-0.0560661	0.149318	2.94824	0.0917843	1.70242	0.0174658	-0.192937	-1.23058	-0.220438	-0.881766	0.451873	-0.704674	0.469881	0.495531	2.34672	-1.91167	0.0648998	1.39715	-3.31197	-0.789721	2.23059	-0.578978	-0.321471	-0.196129	-0.429792	1.20699	-2.59031	-0.75592
P51114	FXR1	14	6	8	0.555299	-0.956365	0.275378	-0.893544	0.759302	-1.33604	-1.02688	0.175848	0.0142989	0.101478	1.03843	1.591	1.23583	0.727261	-0.00197367	-0.863814	0.854983	-0.247551	0.341459	0.975428	-4.14004	0.93769	-1.81642	0.8823	-0.085858	-0.519158	0.275545	1.37854	-0.00351301	-0.289872	-1.35848	1.38722	-0.417075	-0.217793	-0.232797	0.06197	-0.741649	-0.177338	1.23813	0.160399	-0.469853	-0.0714121	0.282853	-0.272883	-0.0882051
P51572	BCAP31	10	5	5	-0.160489	0.435433	-0.643509	-0.568091	0.314615	0.139817	-0.0302175	2.74909	-0.805925	-0.292865	0.942984	-0.472123	-0.698968	-0.29386	1.05768	-0.162664	-0.413011	-0.953457	-1.04275	-0.339694	-1.28144	-0.476373	-0.46859	-0.327839	0.0899175	0.599848	-0.573794	-0.290328	1.8363	-0.222006	0.791989	-0.224682	-1.12726	-0.771772	-0.091246	-0.849464	1.78304	1.6353	-0.459487	-0.639729	-0.761196	-0.913988	2.65592	-0.922768	2.01127
P51649	ALDH5A1	10	8	2	0.310329	0.105096	-2.20236	1.5706	2.4229	1.16179	-0.361069	2.26687	1.41987	-5.41333	-0.302528	-0.699171	1.70826	-1.84598	-2.66484	-1.05252	-0.729283	-0.303616	2.97898	0.57994	-0.85929	-1.45985	-2.21657	-1.65041	-0.439801	-0.178826	-2.57392	-0.593436	1.64663	0.921874	0.0351856	-0.472446	2.65876	2.33019	-0.593566	-0.131804	-0.458649	0.403018	0.711206	-0.878918	1.74318	0.117884	0.95537	2.22625	-0.403401
P51687	SUOX	10	4	6	0.106716	2.79014	-0.218367	-1.5905	1.29822	-2.19687	-0.667281	-1.8812	3.96632	0.111842	3.86328	2.32339	1.84081	-0.851873	-1.50324	1.00555	-0.583948	-1.07528	0.927969	-0.477723	-1.41354	-1.52125	-1.23986	1.25471	0.86657	1.68456	-0.157417	-1.77208	0.584657	0.00171132	-2.29622	1.58096	-0.236525	-1.3313	-1.52941	1.08602	-1.18313	0.143485	-1.0784	-2.70361	1.27766	-0.0908954	-0.0825593	1.09732	-0.228634
P52732	KIF11	11	7	4	-0.108126	1.44762	0.176327	-0.831856	-0.0949511	-0.792739	-1.47487	-0.606767	-1.43369	1.21924	-0.341532	-1.1623	1.90551	1.23574	1.05231	-0.0782864	3.00278	-1.96698	-1.29129	1.28169	-0.867961	1.5425	-0.371461	0.422282	-1.65882	-1.20046	0.741731	-1.3703	-1.28127	0.172605	-1.17463	2.09081	-1.23598	0.186006	1.16819	0.228522	-1.04854	-0.341724	1.72766	0.800498	-0.147613	1.38218	0.212967	-0.403121	-0.0876002
P53004	BLVRA	10	3	7	1.14256	-2.99031	3.24166	-0.419483	3.43651	0.447116	-1.32323	-2.00727	-0.0475366	-0.998521	-2.66956	1.14992	2.0646	0.122447	-5.25411	-0.94993	-1.14983	0.856564	2.103	1.1331	-0.986234	2.07624	-2.44202	2.9548	-2.12177	-3.60382	2.0645	2.29048	-0.0387521	1.61999	-0.129663	1.08228	1.71703	-3.20236	0.455683	-0.672973	-3.12846	-0.145518	1.53981	-1.82472	-2.00022	1.57019	1.36413	0.471263	-0.494892
P54578	USP14	10	5	5	-1.06559	1.06825	-1.24584	-1.2439	-0.0879458	0.825899	1.43842	-0.969018	1.13595	1.02413	-0.994042	-0.592094	0.702122	0.304219	1.1528	-1.08141	-0.903579	0.640602	0.874267	0.67317	0.950256	1.12943	-0.0957729	-0.461894	-0.620334	1.14953	-0.298312	-2.76575	-0.917623	0.364265	0.27527	0.981345	-0.466839	0.428062	0.843759	0.54179	-0.456817	0.564034	0.583102	-0.706385	0.463882	0.546022	-0.707876	-0.823245	-0.940145
P55196	MLLT4	11	7	4	1.52183	0.748146	-0.151175	-1.23412	-1.65278	0.524647	-0.150061	1.00657	-3.66323	-1.30045	-1.06282	-0.699106	0.274351	-0.30789	-0.15511	1.39787	-2.80811	-0.0264184	0.98838	0.692491	1.10175	-3.36242	0.646482	-1.26936	-0.312778	0.825142	-0.617119	1.41028	0.809655	-0.894757	0.641337	-0.135139	0.93149	0.49004	2.60635	-3.58177	0.19687	1.01144	-0.0196068	1.68034	0.908891	-0.00986692	0.341384	1.64179	1.59058
P55809	OXCT1	10	4	6	1.28291	0.260432	-0.957381	-2.75465	1.46041	2.90276	-4.62648	-0.604638	2.46713	-4.11837	-3.45285	0.351282	2.22021	-1.12286	-3.01704	-2.62502	2.84676	0.572779	2.58616	0.728691	2.73417	4.24021	-3.43036	0.582523	-2.2042	0.0651075	3.23165	0.882438	-2.95535	3.00251	-3.16708	0.29809	2.70524	0.972216	-0.592141	2.37806	0.140718	1.82272	0.830971	0.394681	-1.89281	0.642026	-0.226988	-2.14025	-4.66112
P55899	FCGRT	15	11	4	-1.61812	-2.04655	0.120901	1.57672	-0.156894	0.834505	2.80609	3.2975	-3.1392	-0.474522	3.19811	-2.70903	-1.50772	-1.2208	1.66709	2.99171	-1.34763	-0.942733	-1.59045	0.42273	1.68883	-0.603551	0.978826	-1.41934	0.997582	-0.638467	-0.229433	-0.0266171	1.54131	-1.55507	-0.0429527	0.772668	-0.997089	-2.5492	-0.143955	-1.01608	0.176876	-1.51321	-1.53127	1.43613	2.17507	-1.06465	1.47022	0.84896	2.20727
P58107	EPPK1	10	3	7	-2.00056	1.43297	2.32477	-2.43952	0.0625508	0.974223	-0.945892	2.40895	1.62838	3.03338	-2.35489	-0.0227877	-1.63599	3.2097	1.92396	1.43025	-1.71148	-0.959383	-3.25862	1.59706	1.73586	-1.60027	-0.51803	-2.20464	1.13608	-0.437443	-0.948555	-0.318335	0.776895	-2.41226	-0.620411	1.11277	-0.140216	2.03443	2.53807	3.1939	-1.64695	0.415491	-0.627571	-0.387634	-1.53228	-0.0497826	-0.450084	-1.95794	0.55181
P62491	RAB11A	10	6	4	0.465469	-0.672485	0.81173	0.951085	0.645927	-0.268016	0.164975	0.50621	-0.191485	0.364129	0.859344	-0.692123	-0.472737	-0.204762	1.02582	0.247218	0.10447	0.588259	0.00373693	0.146692	-0.299795	-0.610637	0.500334	-0.753923	-0.561674	-0.445738	-0.512553	-0.792138	0.768788	-0.698001	1.00073	-0.607518	-0.482022	0.0824331	0.797853	0.356223	0.0679084	0.191426	0.203055	0.383409	-0.967319	-1.5436	0.564041	-1.2716	0.665829
P63096	GNAI1	11	4	7	-1.00503	0.0159541	2.30572	-1.79405	0.386221	-1.75644	-2.3095	-2.44517	-0.19998	-1.0993	-1.81964	4.14286	-1.28747	2.34369	2.89012	-0.913853	3.10549	1.24136	2.19914	-4.03233	0.911155	-2.30859	-0.319449	1.61758	-1.64336	-0.854961	4.52765	0.749332	-2.33476	-2.95637	-1.81627	-1.7373	1.09572	0.8828	-0.697931	-0.66206	-1.21992	1.93399	0.225368	1.49246	-1.81425	3.30266	1.97002	2.20189	-2.3897
P78310	CXADR	11	6	5	1.90643	0.39217	0.457103	-2.88713	0.0866692	0.826236	0.769335	1.73478	1.17256	0.253888	1.4049	0.240529	0.329736	-0.689604	-0.295421	0.507571	-0.860043	0.807218	-0.402458	-0.106702	-1.09061	-0.892779	-0.420111	-1.74281	0.0303503	-0.444267	-1.96188	0.0951991	0.179047	-2.70676	1.00869	-1.30551	-0.361689	-0.0140773	-0.120303	0.457108	1.14052	-0.904571	-0.479298	1.35128	1.85386	0.594767	1.43525	-0.467677	0.593621
P98179	RBM3	11	3	8	-0.628408	-0.168824	0.79833	0.281277	0.103814	-2.09138	-0.600239	-1.38444	-0.0702564	1.24118	1.83608	-0.107579	1.37934	-1.81635	2.08563	0.419943	-0.404268	-1.76617	0.968652	-0.0986028	-1.2357	-0.796139	-0.895625	-0.0507823	-1.9988	1.51245	0.512052	-0.413388	0.775232	0.236852	-0.384648	-0.318994	1.57963	0.54314	2.65612	-0.465782	-0.92237	2.56698	-0.0752572	0.591045	-1.36707	-2.1817	-0.818622	0.458997	1.43891
Q00653	NFKB2	10	7	3	2.43575	-1.75161	0.551015	-1.33348	0.144659	-1.02118	-1.18381	0.788653	-1.61244	1.1889	-0.615958	2.16974	-0.820727	0.347798	-1.50635	-1.62243	0.70772	1.10109	0.201703	-0.438747	-1.03984	0.362171	-0.228516	0.0924994	-0.752495	-0.775908	-0.619341	0.738792	-0.0373037	0.522452	1.12089	-0.0791603	-0.140849	0.527071	0.445654	-0.458474	-1.0033	0.902599	1.53304	1.15	-1.11842	1.30095	0.281922	-1.42044	0.427943
Q03135	CAV1	11	6	5	5.80744	-3.10789	4.36723	-1.83456	0.662248	-3.26926	-2.09231	-3.19907	-3.33075	-3.23924	-4.14135	4.62776	0.0581392	0.551243	-0.766742	-2.5204	0.65856	0.782999	2.18677	4.86773	-1.94299	-1.41481	-2.06354	2.67876	0.510332	-2.76451	-2.17993	5.92926	-1.99676	0.82107	1.99562	-1.14862	-2.28885	0.98609	1.5797	-1.60743	-1.70318	-0.434808	-0.0417873	4.54801	-4.29898	4.27675	0.802023	-3.31593	1.9575
Q05655	PRKCD	11	6	5	-0.310311	-0.565727	0.533438	-0.308953	2.24089	-0.468197	-0.21401	-0.276669	0.294657	-1.06265	-0.330956	0.86796	-2.70192	0.121731	-0.214038	0.716285	-1.4458	0.0938997	-1.21988	-0.736703	-0.676521	-0.361575	-1.11903	0.579135	-0.648358	0.875774	1.4854	0.166268	0.409667	0.0236298	1.36155	-0.994619	-0.0857284	-0.739549	0.0907507	-0.843703	0.96004	-0.660484	0.206123	0.651996	1.44881	-0.868372	-0.0799237	1.48927	1.39029
Q05682	CALD1	11	2	9	3.23585	-1.58187	4.41475	-1.52916	5.38112	-2.88556	-1.46931	-1.97186	-2.67332	-3.03417	-3.45321	4.3667	-1.28289	-3.25654	-1.46396	-2.17675	-1.04227	3.15875	-0.497348	3.86614	4.58862	-1.18518	-1.42493	5.17195	-1.37019	-0.450838	1.91298	2.13433	-1.57947	0.649188	0.0531621	-1.60735	-0.447109	-2.78998	-2.13205	-2.63214	-3.14011	7.25778	-0.915441	-1.60699	-2.48091	0.67325	0.866933	-2.86453	0.649117
Q06481	APLP2	14	5	9	1.6204	-0.773926	0.374078	0.990031	1.36095	-1.41229	-2.00666	0.135612	-0.803949	-0.137903	0.448728	-1.39212	1.74649	-1.70838	1.55555	0.774749	2.11427	-1.35348	-1.94132	0.556763	-2.39243	-0.61744	-1.10271	-0.830039	-0.923357	-1.1699	-0.00874373	2.36384	0.748172	-0.500813	0.0565553	0.683628	-1.13962	-1.57582	0.64185	-1.73688	0.206434	-0.182164	1.27208	0.640001	1.73052	-0.603716	1.48699	0.986992	1.4176
Q06787	FMR1	10	4	6	0.764516	-5.57544	0.148578	-0.797328	0.625653	0.0691037	-1.75208	0.411892	1.07424	-0.503479	0.203296	-0.588125	-1.45932	-0.644664	0.634677	0.382271	-1.87857	0.753723	-0.620065	0.873272	-0.564074	-0.480725	-0.891915	-0.0588951	-0.359727	0.449322	0.67701	2.22773	1.65643	-0.251339	0.284199	0.866635	-0.957178	0.965192	0.141785	0.423178	0.401451	0.733657	1.61174	0.626135	-1.15749	0.259692	0.693172	-1.72479	1.46929
Q07065	CKAP4	10	4	6	0.0893665	0.206937	-0.0493698	2.02373	-1.57179	-0.209626	-3.29142	0.0989012	0.646493	-4.5995	0.119273	0.768666	1.38253	0.177817	-1.49662	-1.03996	0.742738	-0.419864	0.744309	-0.314937	0.650344	1.30751	-0.59151	0.617728	-3.29541	-0.891349	1.44149	0.400123	0.602803	-0.044333	1.13736	0.252325	2.20752	1.64783	0.640662	0.605562	-2.10678	0.95853	-0.205293	-1.2784	-0.812149	0.310843	0.431744	0.714986	0.143026
Q08J23	NSUN2	10	5	5	0.50241	-0.10469	-0.0993885	0.819441	0.13851	0.27683	-0.0388403	-0.618665	0.0935615	-0.112003	-1.09726	-1.35527	-0.326124	2.13203	0.335364	-0.331853	-1.38232	-0.41887	1.2302	0.0199575	-0.575397	1.10614	0.377084	-0.913676	-0.0931218	1.16948	0.478853	0.265168	-0.507925	0.666275	-0.455242	0.237411	0.538736	-0.497279	-0.22939	-1.27619	1.15037	-0.651926	0.410848	0.0569098	-0.154056	0.64606	-0.146427	0.030977	-1.26117
Q11206	ST3GAL4	13	6	7	3.1018	-3.20968	2.57569	-1.22048	1.0792	-2.94103	1.26523	0.127854	-2.83596	-1.90967	0.469532	-1.5198	-2.20008	-0.638457	2.93613	1.73366	1.87542	-1.2735	0.648939	0.48698	0.158161	-2.11067	-1.6613	-0.0984433	-2.48093	-2.0353	0.251565	1.13445	-1.56071	-0.733879	3.19308	-1.49059	2.99016	-1.62255	2.72314	-0.715222	-0.66804	0.676851	1.38431	2.57051	-2.19948	-1.79951	2.13576	0.05072	2.68877
Q12834	CDC20	10	3	7	-0.0494311	1.84099	1.8651	-1.66762	-1.41505	-2.07056	-1.14805	-1.63012	-0.506816	-0.536108	0.899916	0.206924	3.37589	1.30896	2.62166	1.36136	1.11998	-1.88811	-1.50756	1.82906	-2.57943	1.05046	-1.09133	0.033691	-2.45662	-2.31773	0.338231	-2.20337	-1.65033	0.395897	-1.22827	4.09296	-1.38147	-0.205749	0.819558	-0.458559	0.367829	1.1235	2.00936	1.60901	-0.938099	0.7888	0.883838	-0.211474	-0.146046
Q12931	TRAP1	10	6	4	-1.06282	0.0312085	-0.29434	-0.270661	-0.657448	-0.924621	-0.943794	0.483937	0.922509	0.452011	0.431811	0.586643	0.256699	-0.090796	-0.276263	0.399261	0.664749	-0.683347	0.601957	-1.36859	0.153054	0.332232	-0.0434892	-1.05779	0.462287	-0.0700756	0.669116	-0.819716	0.636439	0.265847	-0.318177	0.86277	0.0548459	-0.0168686	-0.589597	0.232023	0.665846	-1.01791	-0.651259	0.912285	0.931349	1.66925	-0.162819	-0.369355	0.00222283
Q13190	STX5	10	4	6	0.164288	0.463226	-0.122279	1.20579	-1.63067	0.652817	0.399533	0.23792	0.528675	-0.015452	-1.1073	-0.518045	-0.407361	-0.810823	-0.254626	-1.0608	0.629086	0.583203	-0.266597	0.386658	0.341733	-1.49591	-0.147012	-0.361913	0.163968	0.57563	-1.29639	0.234204	0.804377	-0.536893	0.362862	-0.369342	-0.290088	0.95851	-0.66462	0.78784	-0.0541774	0.204796	-0.112348	0.521415	0.0233511	0.622706	1.0987	-0.508847	0.0632673
Q13325	IFIT5	10	4	6	1.50043	-1.02172	0.530411	0.160775	0.0681992	-0.76076	-2.08411	-0.339072	0.238009	1.02257	-1.36279	0.593375	1.62394	0.0223123	-1.04893	-1.99666	0.202527	2.15829	1.02268	1.70507	0.248998	-0.770513	-1.69235	1.0904	-0.574533	-3.20314	-0.00271656	0.904868	0.696694	0.840493	-1.02626	-0.826669	-1.33684	1.58133	0.592016	0.679823	-2.54595	-0.886696	1.2345	0.557783	-0.560621	-0.443689	1.85169	-1.60367	2.08648
Q13371	PDCL	10	7	3	-0.626424	-0.697158	0.11083	-0.060641	0.248055	-0.463463	-0.743329	-0.418749	-0.575051	-0.19848	0.025526	0.612959	0.662346	0.582655	0.0640165	-0.429237	0.20167	0.713366	-0.575871	0.59062	0.996616	0.416815	0.0868172	0.588578	-0.980954	-0.256426	0.40695	1.36592	-0.916211	0.283682	-0.968568	0.0545263	0.92357	-0.754167	0.0606703	-0.41693	0.123481	0.149223	0.843875	-1.44469	-0.44565	0.0264667	0.752831	-0.0103671	-0.443959
Q13425	SNTB2	10	4	6	0.234982	-0.0595225	0.0720657	-1.78969	0.806121	-0.809295	-1.28746	-0.257207	1.62755	-0.615679	0.657304	0.931032	0.917816	-0.0521067	-0.306993	0.24268	-0.000207417	0.346165	0.0530878	0.583005	-0.724645	0.0748767	-0.429549	0.53704	-1.88403	0.222226	0.604443	1.38514	-1.23656	0.348611	-0.922721	0.5757	-0.637351	-0.120195	-0.543057	-1.05984	-0.729727	0.974336	0.618955	-1.32324	-0.855851	0.92622	0.699082	0.514579	1.07036
Q13451	FKBP5	10	6	4	-0.44546	0.794924	0.0324279	1.01968	-3.82896	-3.16624	-1.48883	1.33881	0.994342	-2.57033	2.20269	2.62742	0.897929	-0.0997358	1.15361	0.94308	1.85779	-1.63413	1.12156	0.743477	1.20664	0.97824	0.603797	-2.85907	-0.839647	-0.899049	2.24507	0.27794	0.382408	1.69522	-1.34923	-1.38314	0.038224	-3.35023	-0.189662	-3.02712	1.13571	0.339485	-3.30377	-0.590147	2.20961	2.18821	0.284265	1.86451	0.629697
Q13501	SQSTM1	10	4	6	0.991446	1.27517	0.336139	0.339427	-0.75951	0.578674	-1.39818	0.604173	-1.59826	1.28716	0.178756	-1.48454	-0.260357	0.451674	0.250549	-1.12003	-0.54851	0.641563	-0.2561	0.157728	-2.12135	0.151735	2.30563	0.542258	-0.154733	-1.06728	-0.74569	0.626295	1.21369	-0.397624	0.763033	-0.0543803	-0.670187	-0.410058	1.34844	-0.285948	1.6155	0.4712	0.951487	1.14909	-1.05712	-0.829529	-1.47237	-1.02976	-0.518238
Q13572	ITPK1	11	7	4	-1.54805	-0.675891	-0.40597	-2.24274	-0.586135	-1.7461	0.912735	-0.361313	0.573307	0.778909	-1.29757	-0.981014	-1.25797	0.780353	-0.202804	0.0962346	0.870637	1.44304	1.32256	1.20579	1.50605	-0.537536	-0.394747	-1.68481	-0.736212	0.531073	-0.912879	-0.587944	0.0774418	-0.793027	1.88182	-0.36184	-0.645302	-0.368711	1.97088	0.0231782	1.44522	-0.0039683	1.12892	1.92351	0.205426	1.41675	-0.528814	0.144669	0.673564
Q13576	IQGAP2	10	6	4	-1.60823	0.435689	2.3542	-2.77962	5.2091	1.56508	-1.23718	1.20883	-3.50557	-1.87961	-2.36147	-1.84356	-2.59436	0.554135	0.578803	-2.05067	3.95817	1.35224	1.59549	3.24327	1.17961	2.91643	-2.22062	-1.09022	-0.349968	-2.51605	-1.54629	3.02907	1.28677	-1.57326	0.775421	0.253123	-1.60519	-0.551312	-4.37251	3.73687	1.42042	2.59801	-2.373	-2.42407	2.73693	-2.17819	0.332465	1.90302	-1.98042
Q14141	SEPTIN6	11	6	5	2.25406	-1.46861	-1.7415	0.829208	1.64472	-1.83823	-1.22883	1.76442	1.16847	-1.87247	2.0365	0.0698336	0.76023	-2.23367	-1.9937	-2.53532	-0.462668	0.589556	-0.656924	1.42717	1.3689	-0.274211	-0.806115	0.528168	0.84355	-0.662477	-1.78744	-0.714926	2.95894	0.880571	0.0661443	0.63777	-0.0225441	-0.695995	1.49419	0.264812	-2.63386	-0.502591	0.151378	1.14233	-2.06103	1.5204	1.0459	1.99282	-1.87836
Q14185	DOCK1	10	6	4	0.538068	0.655366	-0.474034	0.00424045	0.0921786	-0.740488	-0.442247	1.44728	1.20606	0.39091	1.10969	0.792299	0.414853	-0.80614	-0.0813567	-0.198113	0.204353	0.521191	0.194205	-0.77136	1.11583	-1.29187	-0.624276	0.186285	-0.698094	-0.40043	-1.80485	0.665984	0.335359	0.176243	-0.563086	0.1929	-1.0855	1.08148	1.05787	0.818572	-0.160931	0.227969	1.18149	-0.620364	-0.763887	-0.849117	0.413027	-2.01607	-0.102677
Q14517	FAT1	10	4	6	-1.33116	0.601323	0.915474	0.072625	0.474386	0.96809	-0.770791	0.840234	-1.60671	0.950454	0.321094	3.02157	3.35728	2.04986	0.493685	0.786481	-0.720716	1.43302	0.651384	-0.9119	0.0857538	-1.03625	0.235175	0.198565	-0.357118	-2.07596	-0.309255	-1.8537	0.638714	-1.74539	-0.879981	0.747074	-0.498119	0.241983	-0.889762	0.17398	2.32865	-0.773285	-0.564526	0.63362	-1.76101	-0.774297	-1.08944	-0.672489	-0.121119
Q14684	RRP1B	13	3	10	0.173502	0.45068	0.217298	-0.803542	-0.349123	0.873782	-0.305794	-1.08513	1.26714	0.518316	-0.0799115	0.686507	0.698226	-0.158666	-0.717358	-0.771277	1.24087	-0.300674	0.471278	-0.779617	0.309593	-0.220168	-0.740278	0.75949	0.313918	-0.903253	-0.612214	-0.739788	0.34809	0.833813	-0.864412	0.217828	-0.300638	-0.314929	-1.03468	0.309169	0.537435	-0.142824	0.329132	0.835725	-0.0624167	0.997114	-0.61023	-0.967584	0.814465
Q14764	MVP	12	6	6	-1.12235	0.428883	-0.402079	0.837122	-3.14984	-0.718776	0.655868	1.16023	0.814973	-0.481078	1.82752	-0.119186	-1.47417	1.5668	-0.481842	0.0645285	-2.85104	1.70671	-1.09546	0.493122	0.0102908	-0.602574	1.19898	0.597086	0.840639	-0.167179	0.0121863	0.752814	1.78027	-1.67665	1.23175	-1.71448	1.49671	-1.01451	0.711463	1.6016	0.714189	-0.362975	-1.36011	2.25018	0.214132	-3.60426	0.338045	-1.48782	0.964784
Q15149	PLEC	10	4	6	1.27422	-1.51421	2.36563	-0.289879	-0.415614	-1.89833	0.0147636	-0.124484	-1.09905	-0.49706	-1.65785	0.0446667	-0.143281	-0.658394	0.613204	-0.7558	0.131052	0.998413	-0.992239	2.32114	-0.680073	0.325501	-0.220165	0.715779	0.0598809	-1.72574	-1.16881	1.1773	0.955184	-1.14108	1.21505	-3.097	-0.25316	0.989594	0.382382	0.982739	0.416248	1.17165	1.77701	2.0456	-1.55334	-0.401142	1.13073	-1.56569	0.384466
Q15392	DHCR24	10	5	5	-0.558298	-0.140672	-0.602427	0.373246	-1.9434	-1.46182	-0.197402	1.91979	2.52568	1.8305	0.256961	0.114348	0.819881	-0.35476	3.39085	0.271822	-1.1413	-1.08985	-3.00331	-0.325214	-1.5426	-0.499409	-0.633066	0.369191	-0.705313	0.933669	-0.0823923	-0.270201	-0.352081	0.762814	-0.175658	-0.0790269	-2.98804	-2.13028	1.83355	-0.938755	1.61471	-1.21704	0.68772	1.17226	1.65195	-0.327484	-0.232678	1.0802	2.23732
Q15477	SKIV2L	13	6	7	0.712512	-2.00989	0.358385	0.761981	1.25057	-1.20005	-0.0129942	1.05916	-1.24641	0.171704	0.621032	-0.593107	-1.12148	1.33511	0.917211	-0.499425	-1.27149	-0.721433	-1.15097	0.532791	-1.39555	-2.01949	0.559164	0.603454	0.521181	0.28824	0.55819	1.28015	0.800623	-0.830595	0.75846	0.215721	-0.206916	-1.72	-0.762257	-0.364626	1.13053	-1.17781	-1.15905	0.763742	1.14125	-0.94549	1.12828	1.61998	0.258224
Q15599	SLC9A3R2	10	2	8	0.1226	-0.660066	0.675504	-2.13443	-1.15917	-0.369245	-0.198924	-0.789565	0.811748	0.86163	-0.289826	0.581084	-1.53391	-0.533924	2.45141	-0.732359	-1.28307	-0.528417	0.114505	-0.423043	0.616992	-0.927806	0.303479	-0.335604	-0.690247	-1.64141	1.8873	0.51998	0.274746	-0.219873	-0.288802	-0.639404	0.912595	-1.07384	-0.338729	-0.149919	0.282133	0.750579	1.44756	1.83514	-0.506686	2.35572	0.534384	0.095079	0.380274
Q15642	TRIP10	10	9	1	0.459392	0.703408	1.14175	-1.44448	0.433751	-1.14476	-0.712831	0.199413	-2.83296	0.697054	-0.776523	1.20955	-0.29831	0.137791	-0.528676	0.690096	0.5388	0.506585	1.13883	0.276649	1.11828	-0.978554	-2.00829	0.3065	-0.352292	-0.500927	-0.615438	0.60435	-0.639058	0.522814	0.598118	-0.552921	1.46613	-0.705244	-0.0856394	1.6396	-0.521943	-0.158739	1.76313	0.109801	-1.56822	-0.540871	0.623566	-0.571081	0.0480828
Q15653	NFKBIB	10	4	6	-0.364791	0.107393	-0.150954	0.748152	-0.988839	-0.584591	0.585946	-0.544215	-0.0139252	0.412947	-0.401365	-0.293101	-0.382054	-0.212217	0.917187	-0.0516258	0.191967	-0.130103	-1.00392	0.756928	-0.380145	0.0375519	0.826548	0.241349	0.698315	0.866644	-0.60745	0.31513	-0.547726	-0.118753	0.120781	-0.326698	0.83473	0.49065	-0.211083	0.564426	0.18796	-0.437448	-0.674614	-0.391752	-0.0115369	-0.0843859	-0.829816	0.974726	-0.213381
Q15942	ZYX	10	3	7	-0.427972	-0.552148	1.16144	-1.88452	0.92339	-1.00721	-1.03791	-0.87668	-0.425105	1.90888	0.00982413	-0.22473	-0.482135	1.0508	0.154223	-0.99281	-0.667146	1.13779	1.53957	0.559722	0.932536	-1.38699	0.295391	1.02128	-0.627356	-1.31221	-0.720931	0.113742	-1.09886	2.11636	0.067286	-0.101753	-0.929966	0.206991	-0.313246	0.208123	-0.609512	-0.402735	-0.227165	1.57667	-0.744144	0.798421	0.233204	-0.117112	1.22525
Q16555	DPYSL2	10	9	1	-2.26293	-2.40124	2.33973	1.64031	-0.229539	-0.198854	-0.223647	-1.96348	-3.69106	-0.305595	-0.0115929	-0.85894	0.479078	0.645151	-1.08697	-0.864416	1.68492	0.053972	-0.111656	0.605259	1.81008	2.28207	2.63299	1.47875	-1.07768	-0.330923	1.12878	0.632327	2.13702	-0.393156	0.404986	-2.10024	0.862193	-1.10397	-3.1823	-0.419076	0.76971	0.551358	0.47134	-0.577964	0.799988	1.96429	-1.51532	0.438696	-1.26047
Q16698	DECR1	10	5	5	0.688055	0.645383	-0.622741	1.05447	-1.3161	1.18115	-0.476479	-0.835786	1.31295	-0.144975	-0.0674475	-0.59909	-0.628795	-1.23863	-1.80828	-0.496854	1.88321	0.308928	0.299387	-1.88899	1.36147	0.901567	0.37446	-0.066365	1.48934	0.0440433	-0.682392	-0.794351	1.53663	1.72356	0.170557	-1.41982	0.976404	0.788934	-1.43391	0.708439	0.930025	-0.642716	-1.59788	-1.38494	1.77684	-0.221204	-0.945738	-1.26036	0.221558
Q16798	ME3	10	6	4	0.654052	-1.54446	2.39144	0.393719	2.78851	0.519961	-0.285445	1.04073	-0.729764	0.374384	1.99694	-3.47135	-1.05953	-0.927254	-2.10078	0.885989	0.796543	0.242157	-0.309336	2.3256	2.29186	-1.56128	0.0200852	-2.10832	-2.69966	-0.0648846	-1.0015	-0.209133	-0.0112896	0.189448	1.35446	-1.98382	0.0481786	1.21992	0.649367	0.253366	0.34418	-2.06385	-1.8177	0.898002	-0.489118	0.521569	1.99251	0.395647	0.62304
Q56VL3	OCIAD2	10	7	3	2.02822	-0.866162	-1.51874	0.771753	-0.889874	1.40626	-0.660811	-2.05949	1.30498	0.718986	1.37806	-0.962766	-1.09875	0.473933	0.94486	-0.417954	-3.31948	-0.0649266	1.05772	-1.73611	1.06929	-0.0957234	1.31844	-3.70605	0.574292	0.297729	-1.7948	0.221529	1.24927	1.89077	0.916532	1.90849	1.5145	0.82546	-0.937672	1.9148	-0.322887	-1.94146	-0.550569	2.74342	0.109434	-1.74867	-0.487476	1.26441	-0.331697
Q5HYK3	COQ5	11	3	8	-1.83866	-0.26402	-1.15976	1.15045	-1.09289	2.01204	1.16903	0.821558	0.541274	-0.471722	-0.457309	-1.90365	-1.81256	-0.300638	-1.24041	0.953498	-0.366592	0.59567	1.5653	-1.66014	0.762866	0.273506	0.466847	-1.40279	1.01934	2.07732	0.655479	0.0421116	2.46817	-1.28158	-0.209988	-1.59902	-0.295498	-0.309063	0.780743	0.660871	-0.279966	-1.08498	-0.906973	0.563798	2.73667	-0.0330073	-0.00207144	0.187262	-0.323029
Q5T440	IBA57	10	5	5	-0.241744	-0.816714	-0.942322	1.72531	0.274425	0.863703	-0.0028471	0.215482	0.488325	-0.123598	0.150994	-0.897631	-0.692509	-1.16396	0.158784	0.424094	-0.360412	0.43139	0.321512	-0.0629323	0.809831	0.117045	0.358166	-0.83213	-0.315721	1.14877	-0.515723	-0.477501	1.16261	-0.645086	0.077218	-0.927012	-0.833617	1.2824	1.24889	-0.0805164	0.940739	-0.829184	-0.690583	-0.564671	0.522807	2.22887	-0.168783	-0.872867	-1.19526
Q5TBC7	BCL2L15	11	6	5	-1.81936	-0.624463	4.95881	2.60448	-2.49172	1.91462	0.784122	1.98721	-1.94146	2.05665	-0.0384308	-3.3677	0.10748	3.94093	-1.29856	1.39073	-0.753712	-1.70902	-2.00279	2.92779	-2.51249	-1.1261	2.28593	-2.9235	0.240853	-2.59109	-0.766696	0.425664	3.21419	-2.47839	0.979267	-1.03344	-3.05425	2.35672	2.22403	0.890789	2.19856	-3.02316	-3.22742	2.21348	0.075308	-1.53693	2.66647	-1.08692	0.947118
Q5VWQ8	DAB2IP	12	8	4	1.02231	-0.915289	0.840036	1.57829	-0.714828	-0.801992	-2.07706	1.80148	0.466054	0.119288	0.609249	-0.699961	-2.30364	-0.252997	0.0721404	0.825134	-1.36806	0.382326	-1.10435	2.28773	1.30547	-0.947005	1.6264	-0.601302	-0.603706	-2.35639	-0.428159	1.42239	-0.398328	0.107543	0.628087	-0.508716	-2.45324	0.242535	1.39165	0.855471	-0.586788	0.80137	0.270237	-0.952421	-0.319206	-1.70888	1.03437	0.846847	1.65686
Q63HN8	RNF213	11	4	7	0.555491	-0.815564	1.44094	-0.102482	-0.318839	-1.29172	0.802165	-0.548998	-0.727558	0.758921	1.12521	-0.867004	0.611222	-0.871006	-0.836766	0.0757614	-0.986894	1.67945	-1.0218	1.28232	0.190351	-1.61178	-0.53219	-0.49262	0.325787	-0.937674	-0.180205	2.91268	0.819235	-0.922285	1.06553	-0.49963	0.177956	0.110952	1.56371	-1.112	-1.24172	-0.860944	-0.593036	1.83083	-0.35604	-2.09878	1.07562	0.285568	0.958665
Q6NXG1	ESRP1	10	7	3	0.727755	-0.100175	0.358687	1.4849	0.830024	0.99881	1.55547	-1.39717	0.717689	0.329478	0.514495	0.951042	-3.10939	0.129591	0.781626	0.60196	0.759718	-3.16137	-2.64285	0.564176	-3.24593	1.64233	0.712638	-2.61305	0.823841	0.815916	-2.62501	0.553802	0.480273	-2.11102	0.686504	0.363204	1.34272	0.336571	-0.134437	1.95811	1.90489	-1.49382	-2.65929	0.501928	1.08261	1.27595	-0.385858	0.886241	0.673665
Q6P1X6	C8orf82	10	2	8	-0.933838	-0.235818	-0.959431	0.265131	0.198799	1.36548	1.5394	-0.536073	-0.984632	0.408712	-0.77407	-0.638841	-0.997116	-1.2503	-1.00514	-0.00706895	0.701434	-0.732405	-0.0559195	-0.697238	0.388777	0.378216	-0.277885	-0.51586	0.17815	0.661802	-0.719868	-0.444822	2.08617	-0.0111873	1.07537	0.488573	-0.246031	1.6908	-0.804785	0.00852541	1.10738	-0.0312387	-1.2877	0.657147	1.92026	-0.464385	-0.193003	1.12458	-0.951236
Q6PGP7	TTC37	10	5	5	0.885896	-2.44499	0.677846	1.10069	1.54028	-1.18719	0.119054	1.15672	-1.62185	0.236754	0.688582	-0.818391	-1.38621	1.55013	1.15267	-0.44995	-1.65479	-0.826693	-1.35614	0.524715	-1.83733	-2.41459	0.920835	0.621657	0.472519	0.296185	0.624441	1.50546	0.989283	-1.18986	0.747803	0.488598	-0.226976	-2.03486	-0.701947	-0.15777	1.206	-1.73118	-1.36701	1.12073	1.34957	-1.01447	1.43074	1.88604	0.0144159
Q6PIF6	MYO7B	11	4	7	-2.30846	0.520486	-2.04673	1.71264	-1.79529	1.23428	1.28696	3.36701	0.397233	-1.48368	1.54593	-1.53846	-1.87416	1.51321	-2.15244	-0.492986	-2.24722	2.19222	-0.784125	-1.78959	2.28813	-1.33133	2.39615	-1.90284	1.90565	-0.0128534	2.30273	-0.53586	2.47285	-1.61661	0.938711	-2.20423	-1.81191	-1.64699	0.971551	2.12035	-0.823662	-1.67506	-1.69111	1.53578	3.25953	-2.19819	1.01649	2.14939	0.590699
Q6WCQ1	MPRIP	11	7	4	1.76769	-2.26991	0.949294	-1.47535	1.37417	-2.52084	-0.221904	0.0960517	-2.38561	-0.659059	-0.712155	0.223747	0.365166	-0.0960317	-1.28522	0.46128	0.132351	1.50415	1.18887	1.64133	-0.149869	-1.89672	-0.318145	-0.485416	-1.55639	-1.05909	-0.67408	1.21242	-0.235212	-0.749694	1.46917	0.878078	0.38931	0.781439	0.0486965	0.223091	-1.0432	0.824441	1.45972	1.33714	-1.3183	1.56802	1.60965	-0.649039	-0.522311
Q7L5Y1	ENOSF1	10	8	2	-0.561895	2.36967	-1.34897	-0.239381	0.0210613	0.0617733	1.71434	-2.41969	-3.63423	0.963013	-0.818276	1.2865	0.507764	0.495661	1.52045	0.920708	-1.44429	0.39787	-0.645295	-1.19465	-0.398928	-0.0993337	0.588724	-2.52219	0.514145	1.85278	0.708704	-1.74688	-1.93733	0.539019	1.22357	3.04957	0.900001	1.11603	-1.85712	1.96041	-0.00412924	-0.223012	-1.97743	-0.200937	2.45156	-0.742757	-0.135348	-0.295428	-0.0590943
Q7Z406	MYH14	10	5	5	-0.279727	0.347806	-0.688024	-0.519822	0.169274	0.602513	3.64206	-0.287299	-0.232736	0.438836	1.25433	-1.56099	-1.27885	1.81136	1.26708	1.68487	-2.63315	4.49563	-1.19059	1.58387	-1.10853	-0.948498	0.858436	-2.81109	1.27058	-0.463698	-3.19219	1.0172	0.293005	-2.49655	1.35995	-1.20981	-1.77186	0.0609651	1.18208	2.58663	-0.185968	0.184693	-2.32937	2.64102	0.682785	-0.93526	0.766062	-2.55753	0.781979
Q7Z434	MAVS	10	5	5	0.715354	-0.83525	-0.628167	1.30119	1.46134	1.44932	1.19885	-0.178333	0.101499	-0.161304	0.812562	-0.634277	-0.626977	-1.77887	-0.505802	-0.904815	-0.605849	-0.145215	0.876151	0.382058	-0.228233	-1.24361	0.554489	0.838803	1.93944	0.423144	-1.38436	0.16359	0.678202	0.169065	-0.267856	0.254051	-0.453995	0.583635	-1.54428	0.213886	0.969411	-0.595892	-1.76442	-0.43286	1.15597	-0.497627	-1.37895	-0.241371	0.0181505
Q7Z7M9	GALNT5	11	3	8	-2.68581	0.499716	3.13009	1.83712	-1.972	-2.10466	-0.528055	-1.57895	-1.82821	1.04432	-0.288414	-1.12891	-1.20958	2.0833	-1.66524	-0.927519	-0.179122	-1.06191	1.42809	0.195209	2.21646	-1.00561	2.02822	-0.978758	0.92327	-1.28058	2.77508	1.4304	1.70444	-2.49587	1.13885	-2.03322	1.84425	-0.732142	0.882614	-1.13209	0.165218	1.28144	1.32698	2.5174	-0.371763	-2.56898	-0.73817	0.101245	1.25264
Q86VS8	HOOK3	15	9	6	1.93572	-1.27505	1.79252	-0.881416	1.0404	-1.37774	0.430656	-1.21979	-2.34126	-1.69946	-2.21246	-0.0418558	1.86342	-1.36847	-2.5885	0.783927	0.647377	0.442791	-1.0199	1.51687	-1.2802	-2.03546	-1.51326	1.56277	-0.896727	-1.2389	-0.394001	1.99786	-0.440776	0.705706	0.529419	0.620694	-0.418509	0.820279	0.779022	-0.0752717	1.2841	1.71983	0.733789	1.53286	-2.58772	1.00098	1.82997	-0.849149	-0.317941
Q8IUC4	RHPN2	10	5	5	-1.78511	-0.444087	-0.144024	-0.91092	-1.88972	-0.437174	1.01151	-0.336668	0.470726	0.10256	0.479652	-0.174758	1.01741	1.07337	1.17996	0.27176	0.312697	0.796718	0.109209	1.81802	0.30213	1.41734	-0.161736	-1.71994	-0.209158	0.623405	-1.39541	0.036972	-0.682583	-1.25283	0.185855	1.49472	0.0416272	-0.158396	-0.36539	-0.870623	-0.469244	-0.191012	0.097284	0.850831	0.619907	-0.644931	0.860789	0.73507	0.333369
Q8IWE4	DCUN1D3	12	6	6	-0.760603	-1.37325	0.949388	-0.745677	1.30697	-0.182892	-0.175667	-0.771782	-0.552931	0.267754	1.42652	-0.10662	-0.963789	0.146957	-1.26138	0.899572	0.183528	1.36181	-0.487292	1.03888	-1.04989	-1.04229	0.798806	0.150189	-1.74543	-0.583717	-0.532514	0.664161	1.86254	-0.507002	-0.263768	0.0561251	-0.129459	0.564754	-0.0514154	-0.103916	-0.345698	1.92812	-0.301054	1.87094	-1.48073	1.41698	-0.691222	-1.62366	0.929375
Q8IX01	SUGP2	10	4	6	-0.599378	-0.328085	-0.259109	0.68741	0.637178	0.840805	-0.385558	-0.362895	0.776959	-0.290497	0.0606695	0.338299	-0.187759	-0.291116	-0.306797	1.21856	1.41234	-0.931841	2.25461	0.667628	1.03776	0.0588191	-0.616309	1.73826	-0.0209845	0.336853	-0.348983	-0.709284	-1.1926	0.466359	-1.47238	-0.51869	-0.628363	-0.785779	-0.931818	-1.09842	-0.433422	0.0971322	0.649489	-0.714371	-0.743362	0.221053	-1.44454	1.98036	-0.02165
Q8IZ69	TRMT2A	10	7	3	0.85595	0.028547	0.885652	-0.176421	0.718064	-0.400962	0.00258173	-0.16876	0.208569	0.935383	-0.766878	0.239516	0.379099	0.369193	1.13105	-0.656935	0.453806	-0.135064	-0.692863	-0.536658	-0.0597919	-0.8991	-0.600039	0.591034	-0.615832	-0.641879	-0.170129	-0.346501	0.126784	-0.10775	0.442766	0.309175	-0.737192	-0.0110395	-0.350093	0.0136549	-0.312313	-0.461779	0.884731	-0.432845	-1.19833	0.876645	1.01787	-0.556832	-0.0391825
Q8N163	CCAR2	10	7	3	-1.07464	0.760034	-0.221851	0.0321882	0.706399	0.435074	-0.201129	-1.34992	-0.822391	0.764212	-0.967456	0.647596	0.748386	0.320493	-1.50421	-0.394596	0.447626	0.567533	-0.845273	-0.642093	0.97917	0.372137	0.451471	0.807538	0.641169	0.681435	-0.0194664	-0.0287267	-0.000426609	0.643656	-0.50485	1.01214	-0.462317	1.31341	-1.55179	0.425752	-0.0461454	-1.05375	0.163837	-1.43708	-0.0785433	0.367646	-0.799077	0.362371	0.00478778
Q8N335	GPD1L	10	4	6	-1.12273	1.58221	-0.719565	-1.16522	-0.822888	0.270727	1.18808	0.745273	1.8237	-0.722844	0.223255	0.37846	-0.192818	1.46967	-1.77007	0.188905	1.86344	-1.13438	0.305298	-1.27167	1.238	0.785071	-0.520731	-1.2084	0.530298	0.501283	0.171861	-1.20701	-0.968311	-0.242167	1.16759	-0.0527492	-0.0593365	-0.55617	0.836581	-0.754526	1.18957	-1.26542	-0.884535	-0.583413	1.77796	0.373881	-0.867806	0.446101	0.270253
Q8N3F8	MICALL1	13	4	9	2.59859	-0.0466859	-0.880155	-0.877942	2.67849	0.557217	-0.240918	-0.727518	0.625405	0.0884639	-0.567509	-0.837451	-0.107423	-0.811945	-0.90387	-0.728589	-0.560101	1.8985	0.622914	1.54524	0.189702	-0.880007	0.115957	0.383822	-0.387138	-0.774811	-1.33454	0.610938	-1.24594	1.12756	-0.746203	0.130685	-1.06031	1.2947	-1.00593	2.02432	-0.373775	-0.828974	1.58067	-0.739732	-1.52934	1.10732	-0.372884	-0.387988	-1.22991
Q8N4A0	GALNT4	10	6	4	-1.33101	-0.277918	-0.670133	1.278	-3.19509	-1.30455	2.12618	1.4401	-1.20391	1.25854	0.775386	-2.28308	-2.65235	3.21399	-0.241624	0.595059	-2.15005	-1.4209	-0.343532	-1.46631	-1.00048	-1.44417	0.475628	-1.62694	2.01134	0.0780034	1.99965	-0.434711	1.44583	-2.5177	2.89878	-0.384741	1.6224	1.63276	2.08777	0.0366946	1.90274	-0.124502	-1.3583	1.0732	0.169614	-2.34948	0.0702662	2.05731	0.861961
Q8N4Q0	ZADH2	10	5	5	-0.407153	0.133751	-0.348632	-0.456166	-1.15808	1.14831	1.12356	-0.0821727	1.43451	-0.209401	-1.519	-1.22494	-0.587108	-1.46538	-0.40009	0.365705	-0.161553	-0.811063	1.49668	-1.22153	1.68826	-0.781537	0.518839	-0.0530498	0.443681	1.6369	0.0175723	-1.23647	0.42236	1.45795	-0.894255	1.23938	0.183301	2.07282	-1.34558	0.481297	0.191725	-1.22512	-0.663429	0.172557	1.14632	0.944727	-1.0758	0.563046	-1.42698
Q8N4T8	CBR4	10	7	3	-1.96565	1.17051	-0.515698	0.559124	0.2355	-0.0539107	1.48388	0.703246	0.849926	-0.238062	-1.13445	-0.439706	-0.723302	1.61007	-0.316948	-0.625923	-0.958961	1.66683	0.183529	-1.60044	1.93557	0.391047	0.228076	-1.79003	3.80617	2.29094	0.332752	-0.53398	1.39294	-2.11066	0.380453	1.85926	0.162494	0.118502	-2.43809	-0.625772	-0.665518	-1.28628	-1.47817	0.376428	-0.0632209	0.508773	0.247095	-1.16011	-1.3525
Q8NEZ5	FBXO22	10	5	5	0.112766	-0.806732	-0.0911068	1.02924	-0.551782	-1.71188	-1.01783	0.29367	-1.66594	0.23073	-0.284401	1.52286	1.34056	-1.57513	0.638962	-0.557792	0.209485	1.77946	1.80494	-0.907521	1.15056	-0.382843	0.0557513	0.970407	-0.962188	0.07589	-0.1676	-1.10002	-1.99711	1.12255	-0.574944	-1.4657	-0.286335	2.09358	1.22793	-0.0751383	0.0285873	-0.25232	0.0487215	-0.903404	-0.69928	0.793856	0.269619	1.49633	0.222287
Q8NFQ8	TOR1AIP2	11	6	5	0.734786	-0.559685	0.495756	-0.714281	-0.0757655	-0.00968272	-1.20986	-0.0473048	-1.06998	1.59524	0.191099	-0.263093	1.01048	-0.989086	-0.551769	0.368555	-0.338073	1.2367	1.4363	1.11765	-0.206179	-1.05329	-0.476178	0.679616	-0.664745	-0.631993	-0.542027	1.0868	-0.2956	0.994683	-0.81158	-0.307826	-0.824759	0.939392	1.33555	-1.84003	-0.570372	0.543511	0.9617	1.09921	-0.990615	-0.019532	0.503419	-0.99243	-0.652132
Q8TAX9	GSDMB	10	6	4	-2.18814	1.00027	-2.08341	3.05081	-1.81952	-2.90837	-0.180888	1.88904	2.19012	2.05989	1.63265	-1.87978	-2.29176	6.01431	-2.21126	-0.659551	-0.38581	4.30019	-0.810755	1.43459	-2.21822	-0.97382	1.99354	-2.4397	-1.17506	1.34478	-1.69332	3.08323	2.21321	-2.013	1.9558	-1.72559	-1.20608	0.944505	0.627178	2.96865	-0.693104	-1.40155	-2.1054	-0.1467	0.992236	-2.55563	3.39339	-4.53106	0.0157931
Q8TD30	GPT2	10	5	5	0.304687	0.738435	-1.88374	0.23394	-0.259718	-0.13956	0.739989	1.45335	-0.719025	-1.7676	1.78218	-0.754999	0.242661	-3.66503	1.63898	-1.13261	1.78616	0.733573	0.264349	1.02977	0.933654	2.83646	0.204717	-1.03835	-0.196058	0.299654	-1.0734	-0.511213	0.303365	0.789862	-1.22597	0.0646362	-0.964875	-0.446742	-1.45367	2.26478	0.0984986	-1.59674	-1.1828	0.286871	-0.206543	1.81481	-1.73304	0.800412	1.48045
Q8TDB6	DTX3L	11	6	5	0.880148	-1.60226	0.655814	-0.145885	-0.876211	-0.254957	0.766875	0.473838	-0.491459	-0.526584	0.694642	-2.28022	-0.697425	-0.509692	-0.541599	-0.82167	-0.745537	2.10707	1.10369	2.24332	-0.995118	-1.22362	-0.144057	-0.468898	-0.213003	-0.813325	-2.09502	0.802573	2.59952	-1.16172	-1.16381	-1.1851	-1.07915	1.73781	2.94959	0.387224	0.361021	-0.252913	-0.630233	1.47363	0.271179	-1.51926	1.93398	0.20427	2.0131
Q8TE67	EPS8L3	11	4	7	-3.52471	-0.159306	1.50599	1.1024	-2.70895	2.26245	0.932145	1.7058	-0.25994	-0.416178	1.65613	-2.69645	-2.90931	2.1354	0.0608186	2.82672	-2.13573	3.39096	-1.15541	-2.53415	2.27023	0.460764	2.03245	-2.5434	1.05581	1.58354	-0.852779	-0.833356	2.88124	-3.0937	1.18802	0.249597	-3.10692	-1.63418	0.956899	1.62966	1.13432	-1.14727	-3.47696	1.87215	1.63588	-2.12617	1.28319	1.13922	1.80788
Q8TE68	EPS8L1	12	5	7	-0.0786537	-2.1357	1.49371	-1.01391	0.297725	-0.817673	-0.235339	-0.561076	-1.79376	0.047381	0.0900249	-0.677991	-1.18763	-0.492341	4.52836	-0.308455	-1.39193	2.10565	-0.545506	3.21143	-1.32682	-2.21255	0.53145	-1.90886	-0.340586	-2.28684	-1.54479	1.60311	2.17572	-1.14078	1.31919	-1.75612	-0.803962	-1.96842	1.17426	-0.142225	-0.0893421	2.76693	0.489187	2.01176	-1.1455	1.41091	2.17406	-1.43175	2.49857
Q8TF65	GIPC2	10	6	4	-1.41637	3.50989	-1.07526	1.35823	-2.48507	3.36776	1.66062	1.77477	3.03727	0.620839	-0.227438	-3.06296	-1.53809	2.83992	1.46802	-0.0761504	2.25344	-0.188387	1.24101	-2.95137	3.37056	1.87297	0.0269027	-2.5172	0.767603	3.81266	-3.06808	0.560665	0.395218	-2.54264	-1.32722	-1.25926	0.253599	-3.6456	-3.01397	-2.53365	1.00839	-1.68656	2.20632	0.945251	3.16894	-2.94271	-1.0796	1.04887	0.207438
Q8WUF5	PPP1R13L	11	7	4	2.3191	-1.08732	1.06594	-0.154877	0.152441	-1.05706	0.560351	-1.02107	-0.658886	-0.0533712	-1.05817	0.495206	0.84568	0.129151	0.415484	1.02214	-0.077394	1.56131	-0.442344	1.90194	0.766897	-0.6631	0.897473	-1.51212	0.00221009	-1.04589	-1.92455	1.39955	-0.59886	-2.10097	0.873283	-0.787357	-0.457481	-0.780613	0.771939	0.13869	-0.570465	-1.04527	1.72871	-0.167007	-0.379594	-1.83099	1.68171	1.20146	0.398494
Q8WVV4	POF1B	12	8	4	-2.96804	1.29245	-1.4425	-1.15478	-0.234284	0.798723	3.10331	1.02581	1.75366	-0.03429	1.60928	-3.44848	-3.58058	1.83337	1.26397	1.62162	0.334417	1.37679	0.697338	-2.62067	-4.0109	-0.260243	0.850387	-3.07021	2.26488	2.4078	-1.81411	-0.386019	1.59333	-3.60068	1.66724	-1.50347	1.98745	1.27325	1.7224	0.79632	2.61497	1.89193	-4.44407	1.75374	1.32765	-4.18696	-1.77333	2.93284	2.56373
Q8WWK9	CKAP2	11	3	8	-0.509163	1.28159	-0.234727	0.276627	-1.14077	-1.12198	-1.12123	-0.339583	-2.38898	1.36778	0.646871	-1.72076	1.91609	-0.365161	1.40034	1.01452	2.41138	-2.4036	-1.03717	2.02646	-1.74018	1.84252	0.888517	-0.42721	-1.33094	0.0160391	0.593548	-1.91593	-0.0714868	0.70671	-1.43924	1.32889	-1.64463	-0.865232	0.184813	0.343201	0.211881	0.502051	1.27921	0.709253	1.33028	0.550033	-0.84971	1.29076	-0.494061
Q8WWV3	RTN4IP1	13	9	4	-1.49369	0.615541	-1.04703	0.49882	-1.43777	0.265659	0.662799	0.790494	0.569844	0.871434	0.331435	-0.750689	-0.968653	-0.268027	-0.958526	0.508216	0.593382	1.02159	1.84683	-1.42038	1.26649	-0.318242	-0.12888	-0.600802	2.16805	0.119905	0.400506	-0.187891	0.923265	-0.0428336	-0.557236	-1.51662	0.0705972	0.567192	-0.413645	-1.5682	0.498786	0.453488	-0.412749	-0.0786554	0.929783	0.164964	-1.6997	0.351411	0.201155
Q8WX93	PALLD	13	8	5	1.75023	-1.23254	0.273277	-1.32011	0.538705	-1.00439	-2.182	-2.04625	-0.389893	-2.93362	-2.50241	3.55552	-0.528551	0.907173	-2.97697	-1.21557	2.41893	-0.178106	3.573	2.06885	0.345971	0.280423	-1.46338	-0.176262	-1.24447	-4.11395	1.36051	-0.572473	-1.84527	-0.19692	0.423166	1.38497	3.97538	1.09282	-1.13551	0.479625	-3.29099	5.34275	1.46364	1.11078	-2.4448	-0.494722	3.23661	-0.877826	-0.964058
Q92817	EVPL	10	6	4	3.23838	-2.32033	2.14751	-1.07231	1.27549	-1.49815	0.981258	-1.15717	-1.13015	-0.658566	-1.07772	0.694811	0.59387	0.616726	-0.0492704	0.56452	-0.530558	2.77146	-0.644459	1.1436	-0.947258	-1.76269	0.469964	-2.25698	-0.734333	-2.04239	-2.5661	1.66185	2.4183	-2.56353	2.15735	-1.28182	-1.1139	-0.797513	2.00769	0.748554	0.0209829	-0.83674	1.67222	3.34312	-0.922335	-0.596628	1.87948	-0.998787	0.445958
Q92828	CORO2A	15	7	8	1.15035	-0.62826	-1.71132	-0.887706	-0.376556	1.86483	1.26583	2.30563	-1.10716	-0.946853	-2.19313	-0.664077	-2.37953	-0.308344	1.07526	0.72823	1.15431	-1.03881	-1.77021	0.58512	0.048763	-1.30946	-0.975834	-2.26437	0.957477	-2.38673	-0.484284	1.75802	2.05008	-1.08705	1.06096	-1.59293	-0.697166	0.0029112	1.25271	2.7369	1.36607	0.424158	-0.524988	1.12008	0.618878	-1.03377	2.28156	0.917561	0.290337
Q92835	INPP5D	11	7	4	-3.11144	2.4029	2.7966	3.40886	-1.30041	-1.84211	1.15674	3.0703	-2.41966	-2.89892	1.69676	-0.891207	-1.71013	0.256577	1.31671	1.83497	-1.87394	-1.77571	-1.08258	-1.2015	3.82194	-2.38982	3.69337	-1.66921	2.0291	2.69526	-1.12407	0.819205	3.43044	-1.07966	-1.09497	1.16842	-2.30415	-2.6091	1.76251	3.13542	1.49817	-3.41236	-0.393246	1.97316	-3.08635	-0.952692	-1.82909	2.73635	-2.5016
Q969T9	WBP2	10	5	5	1.5077	-0.22083	-3.09324	0.420245	0.284291	0.916342	-1.87208	0.421727	-0.912929	0.791164	-1.62987	1.28214	-0.271759	-0.315375	-1.76655	0.141423	-0.784361	2.2923	-0.979098	0.660809	-0.539743	0.350907	0.00485176	1.97525	0.74398	1.31052	-0.534129	1.92562	-0.256702	0.549797	1.45108	-1.34737	-0.421603	-0.888823	1.82045	-0.876714	-1.44962	0.255133	0.219267	-0.253005	-0.414619	-1.14427	0.197698	-0.225821	-1.34331
Q96AY3	FKBP10	10	5	5	-2.60806	-2.8693	3.28299	-3.03451	0.459362	-2.40873	2.11193	2.06495	-3.05889	0.621306	2.44969	0.807837	-0.518567	-2.59858	0.812961	0.0802932	-0.624153	-2.40543	-2.53728	1.07435	-2.55221	3.29919	-2.44351	3.35933	-0.141105	1.70429	2.30502	-1.49984	3.01748	1.68257	-2.60656	3.61115	-3.8401	-2.28157	4.3072	-2.93785	-3.20103	-0.742496	0.984322	3.35957	1.76868	1.98545	-0.520667	-2.89	1.93516
Q96DH6	MSI2	10	6	4	-1.42005	-0.639082	-0.783434	2.42886	-0.619539	0.0827113	0.0114476	-0.394898	0.534975	-2.66868	0.909885	0.927576	0.56353	-0.934867	0.110081	1.05384	0.421086	1.15551	1.20319	-0.407681	0.574322	0.078889	0.637931	-0.972876	0.95344	0.56527	1.60859	-1.6565	-0.682163	-0.765907	0.653088	-0.510555	-0.168512	0.767314	-0.146089	0.206977	-0.682418	0.690321	-1.70177	-0.3737	0.870138	-0.693463	-1.17853	1.35838	-0.573786
Q96GX5	MASTL	10	4	6	-0.907798	0.482802	0.900367	-1.24466	0.442673	-0.588305	-1.31561	0.0544269	0.386397	-0.591169	-0.574027	-0.864627	1.20306	0.919635	-0.200317	-0.830831	1.36737	-0.914278	-0.595495	1.47369	0.0355906	0.122087	-0.631854	0.0554145	-1.77447	0.204307	0.812521	-0.539624	-0.00636667	0.885541	-1.12759	0.722347	-0.652829	-0.0243765	0.672285	-0.648282	-0.87916	0.28308	0.764	-0.288824	0.740409	0.750301	0.862828	-0.136798	1.08072
Q96JJ7	TMX3	11	5	6	1.54805	-1.54113	0.474624	-0.202624	2.99798	0.00090297	0.0816006	-0.740534	-1.12614	0.900263	-2.29732	-1.1635	1.72483	-0.417093	1.33581	-0.0951659	-0.955903	-0.00220108	-0.183554	-0.610913	0.0846449	-2.21188	0.288631	1.08837	0.770245	0.833155	-0.00437817	-0.458173	-0.327297	0.283533	-1.34106	2.16624	-0.108095	-0.296746	-1.44296	0.662973	-0.2374	-0.346957	2.86778	-1.03075	-0.195486	-1.18533	0.388347	-0.491244	-0.640695
Q96JP2	MYO15B	12	9	3	-2.58017	-0.73505	-0.917549	1.1937	-2.20892	-1.5813	2.5328	1.60712	1.53277	-0.114746	2.41422	-2.28533	-1.97769	2.22046	-0.797608	3.4734	-1.92541	0.866117	-1.58292	-0.554455	0.568005	0.680705	0.210292	-2.0497	2.24168	2.35364	-0.298942	-0.11017	2.47042	-2.51618	0.0620473	-1.24329	-2.02755	-2.71572	0.978619	-0.762173	0.79224	-1.83737	-2.7668	3.04397	3.36754	-2.3401	0.4933	3.79264	2.10475
Q96MY1	NOL4L	14	9	5	-1.03005	0.606457	-0.0671272	-0.642874	1.14377	-0.202483	2.2351	1.17406	0.263589	0.134995	0.59275	-1.5979	-0.723533	-0.356455	1.24576	2.46828	-0.582046	-0.413728	-2.2527	-0.634949	-0.149306	-1.2182	-1.48157	-0.368501	1.74767	1.22392	1.00884	-0.479367	0.0763919	-2.07388	1.06963	-0.528651	-0.141977	-1.06584	-0.506564	0.925874	0.604823	-1.11815	-0.82663	0.994008	1.65548	-1.58284	0.57355	0.694817	-0.468751
Q96PZ0	PUS7	10	5	5	-0.255065	0.626181	0.607846	-0.760067	-1.19549	0.211395	0.695097	0.171243	0.307522	0.366129	-0.513703	0.327913	-0.22822	0.909371	0.91662	-0.378544	-0.520496	-1.96087	1.06558	-1.56454	-0.0393021	0.970378	-0.0711074	-0.223961	0.0669197	0.220129	0.747435	-0.265969	0.347345	0.224746	0.806935	0.463519	0.396097	-0.714373	0.84014	-1.6975	1.00702	-0.976812	0.163707	-0.816064	0.674898	-0.624017	-0.579933	0.825492	-0.182616
Q96Q11	TRNT1	12	5	7	-1.14716	0.189682	0.320075	0.207448	-0.637273	-0.155315	0.860336	0.583858	-0.642048	-0.824626	-0.415711	-0.573436	0.266193	-0.0527643	-1.03644	-0.158308	0.307914	-0.204797	0.449817	-0.492362	0.790732	0.31677	0.827054	0.469468	-0.141963	0.254824	-1.17154	-0.468679	0.681187	0.877402	0.732113	0.503839	-0.150261	1.09301	0.0729931	-1.93918	1.16307	-0.428818	-0.365622	-0.281297	0.997605	0.920844	-0.852651	-0.185548	-0.45646
Q96QR8	PURB	13	9	4	0.126092	-0.549342	0.63939	-0.792678	-0.705306	0.749115	0.557002	-0.0980428	-1.65059	-0.0615812	-1.13046	-1.55775	-0.609855	0.431664	-0.0038109	-0.615869	-1.12405	0.312123	0.877213	-0.0898975	0.457976	0.942011	0.136278	1.0689	0.167861	-0.834911	0.316027	1.62161	0.684953	-0.00386715	-0.567744	0.698362	0.565386	-0.344636	1.08123	0.00305335	0.496327	-0.590007	-0.0190919	-0.144286	-1.76164	0.862414	0.440181	-0.505066	-0.0398293
Q96RD7	PANX1	10	5	5	1.53741	-3.64593	1.84018	-2.56231	1.42814	0.423181	-3.46197	-1.62831	-0.708733	1.41786	0.183256	1.16683	0.790689	-0.311472	0.917647	0.289004	0.592235	0.136202	1.0586	2.61155	-1.60187	-2.45545	-2.09495	2.93432	-1.46296	-1.87415	-1.79554	1.35079	-1.40786	0.147187	0.282129	-0.131876	-1.08444	-0.0427791	1.17957	-0.862279	-0.999702	0.812793	1.11548	1.34173	-1.09333	1.48662	2.09349	0.266982	1.02704
Q96RS6	NUDCD1	10	4	6	0.273367	0.60612	0.378989	-0.675348	0.0814361	-1.02173	-0.172187	0.50146	-0.847141	-0.122296	-1.04532	0.995024	0.388035	-0.386065	0.689819	-0.98291	1.05253	-0.501211	-0.371876	0.472314	-0.240806	1.16127	-1.04401	-0.181731	-0.460307	-0.0251754	-0.570129	0.104192	-0.554949	1.77571	0.249031	0.214053	-0.0944318	-0.0481088	-1.55178	-0.773564	0.856745	0.820607	0.0238777	0.34949	0.811817	-0.562275	0.282841	-0.528365	0.124083
Q96TA1	FAM129B	11	6	5	0.190298	-2.41476	1.0583	0.926968	1.46251	-0.0183895	0.266314	-0.0948269	-0.492792	-1.06322	-0.863819	-0.544783	-0.73786	-0.150146	0.946568	0.293492	-0.23686	0.645433	-0.480698	1.56516	-0.991085	-0.864552	0.0889579	0.696516	-0.17174	-1.81226	-2.17304	2.33022	-0.151956	0.443974	-0.283892	-1.2014	0.10396	-0.378859	0.362767	0.162415	0.802632	0.0734229	0.56568	1.04491	-0.982852	0.64344	0.986926	-0.170275	0.00565542
Q99523	SORT1	13	9	4	1.36274	-2.12698	-1.26196	-0.294485	2.083	-0.591268	-0.941326	-0.884349	1.55164	2.4659	0.612268	0.161093	1.92046	-1.91702	1.66327	1.52646	0.349076	-1.65995	-1.87232	-0.639328	1.17999	1.05251	-0.580242	0.253113	0.414528	0.240795	1.32745	-1.97058	-1.981	0.444113	-0.36763	2.45271	-1.73707	-0.925821	-1.75131	-1.16086	0.809062	-1.36005	2.15328	-0.794653	0.932124	0.34572	-0.756877	1.53992	-1.04004
Q99626	CDX2	11	6	5	-1.6429	3.65186	0.713534	-3.53091	-2.36919	1.0094	3.17682	-0.338211	2.38876	0.132918	1.793	-2.5409	-0.0253495	1.64358	-2.48217	1.55375	-1.64089	1.50769	-0.58313	-1.49249	0.520225	-0.872622	-1.30942	-1.74616	1.64639	2.87921	-0.0554873	-4.11785	0.118817	-1.59945	1.54399	1.33596	-1.98237	1.26049	1.12343	0.869683	0.0590232	-0.898522	-1.73864	0.401793	1.1347	-0.879244	0.749423	1.46554	1.27941
Q99720	SIGMAR1	10	5	5	-1.49447	0.18939	0.468813	-0.975492	-1.1093	-0.0497144	1.13058	1.20337	-0.299458	0.467553	0.703134	-0.859927	0.483376	1.06172	-0.0207383	0.0794338	-0.0258567	-0.0103405	-0.336546	-0.257958	0.371124	0.811599	0.292441	-0.607012	-0.397016	0.565276	1.52562	0.864905	0.806721	-1.2545	1.00335	0.640103	-0.925371	-0.893669	0.151365	-1.00327	0.376171	0.252068	-1.10937	0.610652	0.328425	-0.818131	0.193277	-0.604805	-1.14103
Q9BQG2	NUDT12	11	8	3	0.481622	1.42535	-0.393187	1.72186	0.539184	0.188629	-1.06639	1.17485	1.83626	-0.139833	-0.417115	1.46786	0.558485	1.02287	-0.170922	-1.90302	-1.53699	0.711457	0.0565911	-1.09108	-0.185765	-3.61006	0.640285	-0.812715	1.17428	-0.56959	1.06296	-1.90948	0.813069	0.835473	-0.755992	-0.804926	1.81547	1.52111	-1.48693	-0.603055	1.09173	0.666427	0.16024	0.655033	0.160934	-2.3508	-1.28366	-0.948097	-0.225072
Q9BRJ7	NUDT16L1	10	6	4	-0.00168502	-0.060424	-0.326894	0.70379	-4.3065	0.116897	-0.224367	-1.36549	1.49367	-0.146586	1.74255	-0.168176	0.722394	0.228032	0.57455	1.26184	0.319365	-1.24068	-0.801544	-0.135143	0.236337	-0.653583	-0.0718667	-0.876744	1.07098	-1.36372	1.39215	1.11719	-0.571919	0.0507751	-1.52104	1.80871	0.62452	0.383049	0.0899595	1.66387	0.650159	0.244083	-0.387634	-0.165175	0.051818	-0.630034	-0.375896	0.591888	-1.25212
Q9BSE5	AGMAT	10	6	4	-3.04944	3.32114	-1.5999	0.903624	-2.31978	3.9374	3.19182	3.12373	1.97735	2.69252	0.518491	-5.00917	-2.11362	1.03617	0.291801	0.983134	0.532713	-0.987212	1.05756	-2.70359	1.10422	2.41297	0.425836	-3.09762	2.63882	2.17543	-4.69713	-3.36764	2.56513	0.639372	0.0491547	-0.351944	-1.36071	0.378956	-1.29508	2.85304	1.75501	-2.49756	-4.47224	1.22897	3.93835	-1.66428	-1.57146	0.375486	0.652752
Q9BUP3	HTATIP2	13	9	4	0.813746	-0.344815	1.25648	1.83718	-0.719145	-0.0449743	1.96651	2.12446	0.0459819	0.624964	1.21361	-1.26342	-0.19773	0.0272985	0.378248	-0.456497	-2.33207	-2.15375	-0.895228	-0.536769	-1.0932	-0.270504	0.667833	-2.19601	1.35378	0.42351	-0.410194	1.37269	1.13856	-1.319	-0.440829	-1.56911	0.333777	0.296618	0.55174	-1.48905	0.904977	-0.626001	-1.54329	1.0707	1.3533	-0.832946	0.320731	0.907699	1.00045
Q9BV20	MRI1	10	7	3	-0.442023	-0.00532164	0.433062	0.853212	1.30598	-3.37973	1.1319	0.256585	0.91585	-0.578639	0.588895	-0.119085	-4.18039	0.0767646	-1.95018	1.04343	-0.453094	0.917865	-1.17665	-0.269551	1.08133	1.32789	-1.21287	-0.165449	-0.336558	1.7319	0.0407379	0.878872	-2.30646	1.10384	1.20727	-0.333862	0.634227	0.382888	-0.632461	-0.623701	-0.289876	1.04938	-0.342622	-3.63514	0.705601	-0.616419	1.36215	2.27668	0.569171
Q9BV44	THUMPD3	12	7	5	-0.0699432	0.925428	0.374339	-0.14884	0.500432	0.551185	-0.110004	-1.30018	0.494366	0.765626	-0.754086	0.582971	-0.452262	1.21919	-0.463448	-1.66977	0.107483	-0.237241	0.209148	-0.397445	-0.158481	0.904114	0.46903	0.537241	-0.932269	0.0867926	0.130304	-0.638834	-0.734716	0.778292	-0.138383	-0.0861841	0.805025	0.131923	-0.116116	-0.572214	0.652845	0.793325	0.612556	-0.767446	0.00432384	0.413877	-0.698656	0.111126	-1.94928
Q9BVP2	GNL3	10	5	5	-0.661931	-0.20788	-0.175083	-1.28344	0.567889	0.91621	-0.195471	0.298682	0.057781	0.275067	-0.43428	0.526625	0.877475	1.18549	-0.0759488	-0.0596709	-0.492322	-0.472227	-0.508912	-0.646879	-0.604833	-0.457581	0.153188	0.359973	0.620869	0.521789	-0.961823	-0.863031	1.33539	0.673874	-0.771443	1.03184	0.873297	0.699863	-1.0097	-0.194039	0.425918	-1.59831	-0.412129	-0.0311422	-0.02122	0.761862	-0.69101	-0.22237	1.25951
Q9BX66	SORBS1	12	7	5	0.0195369	1.7284	-0.306947	4.23882	-2.5209	-1.76671	0.34979	1.32066	3.62356	-1.57144	2.3217	-1.27105	-0.219904	0.552042	-2.54307	4.20469	-0.00800891	2.82303	-2.15318	0.21699	-0.224439	2.35785	-1.23059	-0.606688	-0.0836388	0.866318	-0.382896	-2.04244	1.57892	-1.70818	-0.407245	0.0675501	-0.830307	-1.08422	-2.39352	-1.86019	-2.59772	3.16865	-0.450096	0.999577	1.4721	-0.110733	-3.43974	-0.218135	0.102146
Q9BXK5	BCL2L13	10	4	6	1.09812	0.878919	1.1335	0.456799	0.141125	0.756669	-0.142032	-0.854649	0.522835	-0.165631	-0.640405	-0.450842	0.295046	-0.834583	-1.59285	-0.0147738	0.715979	0.147626	0.783706	-0.254114	-1.31328	-0.985416	0.106298	0.857383	0.709869	-0.172894	0.365455	-0.334301	0.952595	0.168861	0.734617	-1.07871	-0.254723	1.0206	-0.448944	1.06225	-0.00793777	-0.091576	-0.431803	-0.612792	-1.2211	-0.587509	-0.600842	-0.803819	-0.450464
Q9BYG5	PARD6B	10	5	5	-0.437634	-0.630302	0.443632	-0.244606	-0.78176	0.0530331	-0.153624	0.795907	-0.90942	-0.318756	0.0125497	-0.583439	0.62757	0.427942	1.03008	-0.242093	-0.111444	0.855009	-0.592163	0.98721	-0.769855	-0.628639	0.308848	-1.2862	-1.09812	0.781562	-1.13099	1.24935	1.08161	-1.35053	-0.221629	-0.359075	-0.393155	-1.11201	0.454636	-0.445995	0.704971	-0.75446	1.25454	1.33467	0.808549	0.555821	1.09934	-0.40171	1.17941
Q9BZ29	DOCK9	11	6	5	0.0934406	-0.348184	0.0436614	1.15013	1.31949	-0.390268	0.523698	-0.173826	-0.332476	-0.422436	-0.633665	0.0447804	-1.49919	-1.34549	0.00537244	0.123342	0.246599	-0.328397	-0.580814	1.31493	0.702595	0.0731542	0.192844	0.508753	-0.326332	-1.03026	-2.18712	1.00051	-0.690009	-1.48632	2.1226	0.22874	-0.192501	-0.921048	-0.370973	0.0882713	0.791791	-0.519795	1.34259	0.505168	0.676193	0.0383724	-0.883085	1.8792	-0.338744
Q9GZS1	POLR1E	10	4	6	-0.130049	0.545987	0.381144	-0.94529	-0.282214	-0.538528	0.739412	-0.328225	-0.384404	0.3491	-0.0681805	0.615363	0.963124	1.00797	0.539871	-0.068245	0.427025	-1.26984	0.0790252	0.100672	-0.19355	0.558767	-0.381933	1.02597	0.0698686	0.548311	-0.611507	-0.0586539	0.358145	-0.677898	-0.767973	-0.0238368	-0.109334	-1.05032	-0.556043	-0.65432	0.11007	-0.567975	1.18322	0.0308686	-0.481411	0.372106	-0.477761	0.56456	0.547428
Q9H008	LHPP	11	9	2	0.0231621	1.13075	-0.656437	-0.383532	-0.365203	0.547951	0.916327	0.892632	0.984422	0.11111	-1.74971	2.19602	1.86856	-1.52198	-1.26164	-0.429382	1.03932	0.612833	-0.95344	-0.577237	1.64526	-2.03078	-0.270634	-0.955905	-0.397859	-1.40406	0.783717	-0.185839	1.13571	-1.4907	0.323537	-1.1558	-0.181418	1.16801	0.359551	1.67384	-1.10452	-1.07075	-2.61365	0.102767	1.88922	1.30641	1.05476	-0.640739	-0.0263854
Q9H1P3	OSBPL2	10	5	5	-0.329027	-0.314142	-0.654635	0.5435	0.386466	-0.956837	0.191092	1.15524	0.361678	-1.90523	2.56542	-1.2731	-1.17047	-0.991118	0.32561	-0.170001	0.749469	-0.0229745	-0.154162	0.0309699	-0.609594	-0.46206	0.227741	-0.834397	0.651501	0.741935	-0.263112	0.656438	1.40801	0.124946	0.38454	0.346051	-0.711927	-0.280956	-1.37364	-1.08314	1.73816	-1.34256	0.313399	0.191854	1.31215	-1.22391	0.153776	1.64261	-0.241169
Q9H2C0	GAN	10	7	3	0.107422	1.08001	0.0392729	-0.251717	-0.768861	0.888638	-0.524287	0.86358	1.55883	-0.763876	-0.566713	0.819265	0.00771136	0.500517	-0.827204	-0.125387	-0.789897	1.58512	0.074859	-0.449305	0.11145	0.879936	-1.02558	-1.11897	-0.643836	-0.663492	0.401291	-0.385562	-0.89117	-1.1951	0.536894	-0.263405	-0.842653	1.03913	0.726894	0.603757	1.03659	0.67506	0.103819	-0.469473	-0.74636	0.304536	0.765707	-2.18504	1.34805
Q9H3H5	DPAGT1	10	5	5	-0.555702	0.543771	-1.94138	-0.189468	0.419506	-1.33412	0.121415	2.0511	-0.606715	1.39583	0.495706	-1.17454	-2.58123	0.678383	0.66484	-0.152484	-1.61481	-1.12261	-0.21017	-0.296298	-0.753176	-1.36237	0.337898	0.532098	0.949691	2.48854	-0.349057	-0.792888	0.144621	-0.132596	1.55295	1.14396	0.636515	-0.0672401	0.0297298	1.05248	-0.00560288	0.601231	-1.74764	0.293784	0.525218	-1.69956	1.30239	0.337785	0.0882126
Q9H3R2	MUC13	11	6	5	-2.72249	0.733469	-2.02116	1.88473	-2.92933	0.831301	1.51378	0.974129	-0.387131	1.87881	1.57433	-2.86156	-3.63558	2.67069	-0.588038	2.35601	-0.916034	3.15028	-1.14142	-2.51557	0.635375	0.400599	1.20986	-2.19617	2.32836	2.17673	0.227478	-2.62127	1.80797	-3.03723	0.186852	-1.03431	-0.835621	-0.463924	1.8539	0.68841	1.83067	-0.0841983	-2.85145	1.74065	1.87843	-3.64277	1.22449	1.41393	2.44885
Q9H4K7	MTG2	11	5	6	-0.85268	-0.349446	-1.18094	-0.0651786	1.01639	-0.992917	0.862779	0.775873	-1.00764	0.355605	1.59984	-0.789445	0.110659	0.533136	0.176331	-1.24276	0.0317336	-0.411557	-0.234267	-0.609794	-0.860721	-1.5135	-0.748835	0.224531	0.109173	1.05797	-1.002	-0.546381	1.98285	-0.216392	0.234576	1.29096	-1.04713	0.121981	-0.760683	-0.39982	2.37402	0.0584294	0.238866	1.63674	0.571467	-0.944728	-0.0245501	1.67744	-0.461927
Q9H4L5	OSBPL3	10	5	5	2.46633	-0.644385	2.63074	-0.412617	1.38555	-1.0654	-0.35377	-1.22222	-1.26985	0.30353	-1.17972	0.207731	-1.42978	0.231716	-1.36329	-0.297397	-0.0480405	1.17964	-0.239447	1.29406	-2.07205	-0.403077	1.01031	1.37463	-1.11133	-1.01918	0.453783	2.44128	-0.391935	-0.826488	0.277874	-1.31205	-1.19068	-0.523256	-0.0951413	-0.796036	0.553073	-0.613371	1.73961	1.05561	-0.868726	0.583328	0.109133	0.0329525	-0.280002
Q9H4M9	EHD1	12	5	7	2.08895	-2.40184	1.44401	-0.163971	3.09274	-0.071818	-0.189728	0.0812611	-1.05527	-0.369239	-1.78841	-0.41124	0.273221	-0.319339	0.153196	-1.15281	-0.0305941	1.19327	-0.103751	1.99548	-0.929768	-0.365429	-0.963712	0.714644	-0.524446	-1.21844	-1.63268	2.46207	-0.456469	0.0677688	0.345944	-1.28526	-0.72428	1.07161	-0.135595	-1.15714	-0.409341	0.871584	1.21771	0.539466	-0.869596	0.0703426	0.261743	-0.358282	-0.139881
Q9H6S3	EPS8L2	10	7	3	3.34107	-1.96112	1.96761	-0.983292	2.46735	-0.262896	-0.971449	0.960518	0.0933404	0.382511	0.884239	-0.237934	0.486309	0.30955	1.12616	0.160517	-2.36205	2.39533	-1.93017	2.29516	0.372392	-1.94572	0.94178	-1.40086	-0.458055	-0.39649	-2.91823	2.97562	0.0930869	-2.86173	-0.330484	-1.78437	-1.89042	-2.01629	0.791175	-0.201835	-1.00323	-1.60049	2.00042	1.80563	-0.565058	0.10524	2.17452	0.34789	1.04986
Q9H773	DCTPP1	10	4	6	-1.52916	0.635898	-0.127293	0.192098	-0.995289	0.67091	0.510731	1.18522	1.56109	0.0955932	2.12505	0.662517	0.542637	0.825202	0.355864	2.01404	0.314653	-0.98046	-0.913632	1.62565	-3.23337	0.930878	0.480673	-0.693454	0.721484	1.0125	-0.085893	-0.981473	-0.588913	-0.448754	-1.18338	-2.60187	0.383708	-0.976766	0.865776	-1.56512	-0.0645872	-0.511457	0.104357	0.465334	-0.0170593	0.721622	-0.439056	-0.293035	-0.263117
Q9H8V3	ECT2	13	6	7	-0.917035	-0.281909	0.169987	-0.748156	-1.07137	-1.1832	0.137321	-0.280257	-0.646304	0.248424	1.15511	-1.36943	0.705662	1.42604	1.52316	0.997374	1.67301	-1.46931	-0.374647	1.40511	-1.28576	1.68537	0.624939	-1.05336	-1.17257	-0.394558	0.621532	-1.35911	-0.634363	-0.719502	-0.719754	1.73373	-1.14301	-0.825218	0.353627	-0.126394	0.136186	0.863516	1.19289	1.61133	0.0421908	0.451212	-1.03507	1.13196	0.824843
Q9HA77	CARS2	10	7	3	-0.74485	0.61692	-0.599369	0.572731	-0.222693	1.16181	1.33261	0.634966	0.217186	-1.57081	-0.706099	-1.72225	-0.990013	-1.3759	-0.00275629	0.745082	-0.414556	-0.154973	-0.218972	-0.702	1.19456	0.360472	0.803435	0.663807	0.738812	1.71678	-0.843735	0.246421	1.11089	-0.146539	0.316909	-1.04917	0.93202	0.141929	-0.0874202	-0.479015	1.51092	-1.35645	-1.12436	-0.691775	1.22845	-0.110798	-1.53152	1.50073	-0.994151
Q9HAN9	NMNAT1	11	5	6	0.0074359	0.987993	0.0201222	1.3396	-0.697206	1.3815	-0.260611	0.296293	1.27148	0.789954	-1.16963	0.173878	0.750024	0.225636	-0.983592	0.307707	1.89332	-1.57843	0.735868	-0.83588	0.36157	0.681458	0.0162768	-0.791712	0.868252	-0.966989	0.266405	-0.833817	0.421342	-0.0274986	-1.24718	-0.839138	-0.102177	0.348503	-1.35822	1.95956	-0.303175	0.546469	-1.08692	-0.660511	0.842469	0.145687	-0.215881	-1.39223	-0.682541
Q9HCE1	MOV10	11	8	3	1.87245	-2.56569	1.02423	-0.916757	0.153128	0.834736	-1.20598	-0.140362	1.01739	0.0365467	-1.28637	1.74267	1.29353	-0.642946	0.485169	-0.806768	1.38728	1.43633	0.726457	-0.33571	0.955498	0.822581	-0.651327	0.0352786	-1.33814	-1.38931	-0.3371	-1.08675	-0.681598	1.33744	-0.790554	-0.0727019	-1.57557	1.05369	0.0563364	0.803447	-2.21138	-1.38967	1.53098	-0.621351	-1.19161	1.75973	1.23105	-0.537477	0.317794
Q9HCE6	ARHGEF10L	12	8	4	-1.14907	1.36952	-0.866278	1.80699	-1.63323	-0.703547	1.28842	0.694746	0.778788	-0.57336	0.581381	-0.551619	-0.976659	0.574471	-0.592087	1.02079	-0.286556	0.768466	-1.46262	-1.03153	0.996463	0.258987	1.25473	-1.1357	0.878949	0.10735	0.581619	-1.02019	-0.139907	-1.02775	1.07967	-1.67494	0.311827	0.556236	-0.0968056	1.90702	0.528984	-0.485456	-0.84586	0.00687064	1.21471	-1.44852	-0.669059	0.896092	0.0195772
Q9HCS7	XAB2	10	4	6	-0.113055	0.562136	-0.111341	-0.0904353	0.408509	0.111364	-0.110324	-0.477531	-0.176603	0.370583	0.25381	-0.040301	0.0437403	0.906865	0.171527	0.824508	-0.157935	-0.720404	-0.102166	0.141485	-0.620415	0.531642	-0.682985	-0.746811	-0.128513	0.197382	-0.0368868	0.822038	-0.775727	0.513805	-1.12202	1.64095	0.502386	-0.0750007	-0.150909	0.121569	-0.490246	0.419884	0.12956	-0.47033	-0.575215	0.642114	-0.540918	-0.920004	0.166188
Q9NP72	RAB18	11	3	8	-1.04203	1.11231	0.0559009	-1.4399	0.942825	-0.224749	-1.34135	0.751567	1.14159	0.661042	-1.06064	-0.134884	0.961946	0.51171	0.0511107	-1.16896	-0.789354	0.0439311	-0.577932	0.272284	-0.247102	0.477048	-0.153178	0.393076	-0.537437	0.612974	1.75584	-0.379493	-1.20573	0.153205	0.742741	0.460263	-0.178846	-0.24553	0.306956	-0.553817	-0.238089	2.00532	0.735649	-0.839023	-0.767713	-0.564488	0.412745	-1.42593	-0.133463
Q9NQX3	GPHN	11	7	4	-0.349094	1.44206	-0.195313	-0.460594	-0.354673	-0.834658	0.57863	-1.34427	2.75324	-0.10377	-0.645587	0.661463	-1.27604	0.954336	-0.9676	-0.021587	0.418958	0.333759	-1.76116	-0.998757	0.738166	0.482189	-0.0854454	-0.991869	-0.877234	0.0835706	1.40962	-1.78929	-0.944852	-0.366109	1.429	0.170105	-0.380933	0.515227	1.05767	-0.28578	1.64738	-0.0584492	0.769789	-0.821665	0.690431	1.28929	-0.595244	-0.69628	0.22234
Q9NQX4	MYO5C	13	6	7	0.164357	0.163328	-0.734788	1.01644	-1.17789	-0.340995	0.0653884	-0.868404	0.157936	0.941708	1.08784	-0.719901	-0.954538	1.3176	0.961217	0.355687	0.160008	-1.01719	1.50545	0.967822	0.321131	0.39748	1.42484	-1.73408	0.812131	0.100899	-0.236829	0.129336	-0.197705	-1.25192	0.1987	0.44752	1.64271	-1.2853	1.41848	-1.75941	0.65064	-0.173246	0.0461551	0.203119	-0.576079	-0.617608	-1.54846	0.479186	-0.425267
Q9NUJ3	TCP11L1	10	5	5	0.111985	-0.980191	0.792159	0.77747	0.871591	-0.729764	-0.224425	-0.440533	0.33533	-0.520845	-0.289947	1.35351	-0.296094	-1.34844	0.0422655	-1.41349	-0.81986	1.9506	0.672467	0.0594131	-0.465111	-0.105798	0.0637906	1.26061	-1.83331	0.358132	0.89565	0.376804	-1.08009	0.593809	-1.05682	-1.38269	-0.0334223	-0.606585	-0.297497	-1.23112	-1.07804	0.239301	0.138869	0.831093	-0.606141	2.83025	1.38249	0.379797	-0.757308
Q9NUT2	ABCB8	10	6	4	-1.45593	-1.40209	0.164037	0.24853	0.348918	-0.498332	1.77098	0.650524	0.0950521	0.721024	-0.241055	-0.805832	-1.01033	0.873496	-0.138818	0.102006	-2.36182	-0.260943	0.159688	-0.597761	0.343241	-1.59989	1.44914	0.737258	-0.150198	0.341231	-0.336009	-0.300543	1.07573	-0.353766	1.24323	-1.02332	0.396701	0.307828	0.698052	-0.0986413	0.712954	-0.942497	-2.05	1.92074	1.02234	0.27274	-0.637617	1.02199	0.126177
Q9P2K8	EIF2AK4	12	7	5	0.89512	-1.25328	1.29891	-0.550408	1.43399	-0.507072	0.224409	-0.222294	0.961214	0.17273	-0.503853	0.778191	1.00159	-0.371745	-0.909765	0.127203	-0.0537729	-0.0602932	1.88571	-0.00557095	-0.381799	-0.228905	-0.583169	1.31906	-0.800483	-0.397342	-0.462614	-0.689484	-0.224427	1.36062	-0.590714	0.249793	-0.0791528	-0.47166	-0.322019	-0.80034	-0.390444	-0.413617	0.192697	-0.873183	-1.30947	0.891023	0.705855	-0.37167	-0.747837
Q9P2R7	SUCLA2	10	7	3	-0.662687	-0.00710594	-1.42172	1.38332	-3.40417	-0.462939	0.0192263	0.171087	0.309899	0.0833832	0.35172	-0.739339	-0.487332	-0.655728	-0.920326	1.50137	0.517619	-0.462215	1.4184	-0.6336	-0.190282	-0.0583617	0.926852	-0.372003	2.12285	0.97495	0.09616	-0.985474	1.74808	-0.99322	0.677222	0.355883	0.597833	-0.10174	-0.774877	-0.332544	0.493749	-0.354625	-0.779061	0.663726	2.44608	-0.424965	-1.24361	0.550377	-0.4855
Q9UBW7	ZMYM2	11	9	2	0.00233692	-2.53214	-0.0170812	1.07294	0.542333	-1.4124	1.13809	0.363289	-3.30258	0.0228325	1.29085	-3.01141	-0.0222216	-0.485521	0.495878	0.651457	-0.474753	-0.3385	-0.970043	-0.339599	0.660442	1.12916	0.717756	-0.681559	1.04424	1.0803	1.27156	-0.432556	0.591266	-0.987241	0.664959	-0.0590419	0.433625	-0.420583	0.593132	0.180626	0.814531	-0.526063	-1.52633	1.61998	0.942077	0.0877073	-0.80068	2.03034	-0.319672
Q9UBW8	COPS7A	10	4	6	-1.0228	-0.616361	-0.874644	0.874815	-0.808661	0.490003	-0.80385	-0.257793	-0.750159	-0.219478	-0.785109	0.83648	1.56181	-0.914626	-0.0730973	-1.37487	0.943633	-0.0765559	0.413397	0.39823	0.338141	1.24119	0.55957	-0.00235546	-0.922471	1.16886	0.563868	-1.50359	-0.352491	1.0695	-0.263538	1.2031	-0.330596	1.58352	0.561822	0.441513	-0.0680533	1.53725	-0.22005	-0.485813	-0.603818	-0.589846	-0.00387407	-1.79379	0.101153
Q9UD71	PPP1R1B	10	5	5	-3.9927	1.24428	-1.29384	1.9569	-3.11079	1.65953	1.62201	2.13142	1.38173	0.606753	-1.70429	-4.4189	-2.806	3.09051	-4.00143	2.63932	0.895593	-0.992636	0.198333	-1.95138	3.42577	3.58027	2.32875	-1.84011	3.84868	0.579644	-1.60527	-2.8108	3.09345	-3.18166	2.38159	-0.0443037	2.1767	-5.40724	-0.749061	0.861918	3.34013	-0.274014	-3.2016	0.701555	3.22575	-2.56743	-2.12246	2.68414	2.31314
Q9UDT6	CLIP2	16	10	6	-1.75464	-0.34279	0.206923	0.17741	-1.90239	0.395793	1.07131	0.976256	0.459918	-0.526059	1.03303	0.199471	-0.235646	-0.140511	-2.26583	-0.369216	-0.998932	1.04248	0.546844	-2.20151	0.850297	0.0703039	1.37232	1.29487	-0.384756	-0.256332	0.406903	-1.54441	0.602744	-0.434159	0.519814	-0.950269	-0.124728	0.739037	-1.7012	0.264029	1.20285	0.191411	-0.774624	0.816194	-0.515629	1.41777	1.09553	-0.259744	1.02629
Q9UDY2	TJP2	11	1	10	2.22076	-0.169925	0.244768	0.242946	0.372097	0.657824	0.766513	0.699512	0.213585	-1.1644	0.537446	-1.73875	-0.573949	-0.228772	0.85396	1.14991	-0.445775	0.173361	0.619164	0.610911	-1.57867	-2.36646	1.47647	-1.52185	0.722401	0.737315	-2.36395	1.72886	0.750169	-2.73115	1.15759	-0.092505	-0.957399	-0.566844	0.620634	0.112169	1.39453	-1.32676	0.172791	-1.50522	0.526554	-1.34995	0.485163	2.0769	-0.172172
Q9UH17	APOBEC3B	10	5	5	0.770246	-1.24805	2.38386	0.934949	-0.152769	-2.08109	-0.730299	0.876645	-0.265537	-2.50323	1.59068	0.102681	1.85589	1.30447	-1.02404	-1.28611	1.20635	-0.303159	-1.41348	1.26639	-1.43772	2.26673	-0.163553	2.4348	-2.19463	0.648202	-0.498104	1.46692	1.32393	2.18321	-2.69927	-0.745893	-1.90564	-0.555115	0.720918	-1.40401	-3.22732	-0.366678	-1.02993	2.79114	-0.0629643	-0.679253	-0.644246	0.571951	1.08903
Q9UH62	ARMCX3	11	5	6	0.491298	-1.99815	0.783161	2.09324	1.89828	0.965193	-0.152352	1.61806	0.14138	0.109726	2.29881	-0.471328	0.345613	-3.18761	-0.0777415	-1.84794	-1.58341	-1.02496	-1.79049	0.611262	0.106651	-0.576232	-2.67037	0.839505	1.75013	2.35748	0.824404	1.7113	2.89004	0.69793	-1.37958	1.07743	0.0204722	0.98782	0.709118	-1.48252	-2.07487	-2.11767	-0.898997	-1.58676	-0.653971	0.550356	0.549796	-1.44566	-2.17461
Q9UIA9	XPO7	11	5	6	-0.685731	0.878476	0.349223	0.00147383	1.03644	-0.897727	-0.763598	-1.40813	-0.0517961	0.792218	-1.54391	-0.280844	0.266082	0.565901	-0.89379	-0.82053	0.540576	0.462165	-0.891063	-0.0833654	0.376652	0.347384	0.153077	0.438875	0.376657	0.72781	0.123798	0.162804	-0.228336	0.585695	-0.179089	0.274294	0.824297	0.970041	-1.2459	1.05718	-0.224443	-0.392681	1.12867	-1.769	-0.729754	1.02933	-0.508464	0.675953	-1.12883
Q9UIJ7	AK3	11	5	6	-0.213333	-0.562152	0.0485994	-1.54647	0.421431	-1.39083	1.82037	0.637475	-1.29947	-1.30603	1.83707	-0.153611	-0.164638	0.638626	-1.06753	0.694493	0.359498	0.771967	-0.85828	-1.35864	0.76336	-0.139795	1.27174	-0.0585935	2.45821	2.62286	-1.38003	0.0016454	1.58233	-0.501139	2.13026	0.274843	-0.78256	0.432552	-0.9547	-1.72576	0.581782	-1.54832	-1.06665	-0.00530154	1.5045	-0.529511	-0.230769	0.649717	-2.53592
Q9UJ68	MSRA	10	6	4	0.97607	0.68841	1.25502	0.493245	-0.436475	0.178444	-1.26024	-0.746064	0.00379255	1.04237	-0.406758	0.549722	0.0867591	1.13833	-0.168804	-0.415279	-0.761252	-0.559891	-0.599899	-0.0507736	1.01846	1.38274	1.63228	1.26811	0.569745	0.857512	-0.648563	0.272723	-0.873939	1.86192	-3.3605	-0.0367233	-1.2697	-1.0896	-1.42086	-0.56462	0.563832	-1.52335	-0.810993	-1.53289	0.337161	1.55811	-0.420662	1.36865	-0.113095
Q9UJC5	SH3BGRL2	15	8	7	-0.961553	0.525741	-0.652702	-0.104118	-1.68765	0.736082	0.890635	0.117347	0.261454	0.301991	0.25158	-2.73666	-0.944498	1.05942	0.0807711	1.25762	0.0862377	0.735319	-1.07816	-0.222966	0.991168	0.712263	0.364567	-1.78209	0.530448	0.864894	0.0326362	-0.402885	0.331832	-2.08061	1.32024	0.114276	-0.309419	1.26138	0.35008	0.357134	1.02907	-0.991992	-0.365657	1.21409	0.444511	-1.27162	-0.939363	1.25546	1.12116
Q9ULC5	ACSL5	12	6	6	-2.99954	1.04401	-1.68391	2.1698	-2.11803	1.56349	2.67469	3.49672	1.01898	-0.0662392	2.40608	0.72344	-2.08861	0.0747208	1.24466	2.36541	-1.49122	-0.97295	-1.98388	-2.44899	0.910495	0.559243	2.10976	-2.38257	1.66068	2.70882	-2.35434	-0.915353	2.88612	-2.79828	2.3039	-1.35229	-4.80971	-0.719561	1.11223	1.46959	1.55619	-2.41254	-2.82393	2.29297	2.07729	-1.25364	-0.668113	1.49273	0.243731
Q9ULE6	PALD1	10	7	3	-2.39237	1.02334	0.0423251	1.61987	-1.07065	0.872946	1.9782	1.71552	3.30818	0.822441	2.82496	1.63752	1.91427	-0.159592	-0.0422432	0.732317	0.0461684	0.490527	-0.521438	-1.49765	1.36287	0.677418	2.42297	-1.63843	-1.24647	-1.15142	-2.16346	-2.59802	1.22968	0.246252	0.0851601	-0.953534	-2.60509	-1.90072	-2.26399	-0.725011	1.04272	-1.43663	-0.412456	0.785851	2.00479	2.18059	-2.16185	1.27131	-2.51611
Q9ULW0	TPX2	12	6	6	-0.287856	0.67501	0.368942	-1.12596	-0.280517	-1.26674	-0.473014	-0.194412	-1.39821	0.367577	0.141345	-1.17842	1.20799	0.116808	1.70423	2.02614	2.49076	-2.28287	-1.31255	1.58215	-1.87429	0.35659	-1.17305	0.0689997	-1.09004	-0.104914	0.660832	-1.7088	-0.0863917	0.367393	-1.10325	1.25315	-1.59564	-1.41721	-0.302403	-0.14847	-0.0798297	0.127383	1.695	1.62469	0.544858	0.737646	0.629694	0.94861	0.963222
Q9ULZ3	PYCARD	10	8	2	2.13221	-4.9288	-3.44163	2.41393	2.38833	0.111642	2.01096	2.8602	0.308835	1.51825	4.26203	-4.08708	-5.0728	2.04316	1.48315	0.740062	-4.69288	-3.39639	-5.65446	2.52561	1.31833	-4.42384	4.31518	-0.264024	3.14569	-1.11867	-3.52311	3.40557	2.1106	-2.44471	0.0157617	0.474768	4.20245	-0.906786	1.48467	3.0785	1.48492	-4.02321	-3.5059	2.11921	2.26763	-4.58459	1.46312	2.74116	-0.853385
Q9UNH7	SNX6	10	4	6	0.122632	-0.769328	0.0523345	0.36138	0.107836	-0.291134	-1.23627	-0.672999	0.173832	0.0696795	0.155821	0.426634	-0.0371718	0.0846522	-1.0932	-0.531427	1.07084	0.237685	0.277242	0.137723	-0.44207	-0.167192	-0.406389	0.536416	-0.424283	-0.740956	0.159717	0.493677	0.533964	0.36757	-0.397936	0.120027	-0.501395	0.362552	-0.642932	0.525459	-0.100533	0.724655	0.572116	-0.22244	-0.689006	0.898146	1.43994	-1.00521	-0.288532
Q9UNS1	TIMELESS	10	5	5	-0.694595	0.601831	0.827132	-0.617104	1.01517	-0.722749	-1.06769	-1.6237	-0.569924	0.773054	-0.446714	0.909299	1.1119	2.90503	0.353756	0.616774	0.798939	-1.53036	-0.26962	-0.405337	-1.26098	0.577969	-0.393928	0.268982	-1.678	0.257258	1.35815	-0.930211	-1.74313	0.82677	-0.995257	1.22078	-0.328326	0.330681	0.311588	-0.570722	-0.0758692	0.681556	0.489168	0.371094	-1.38571	0.658835	-0.0691991	0.247971	0.183332
Q9UPY8	MAPRE3	11	4	7	1.04064	-0.106041	1.64223	-0.237512	-0.262073	-0.389779	2.48137	1.50105	-0.420482	-1.4	-0.506765	0.173793	-0.879965	0.00563592	0.166779	1.02419	0.237721	1.72072	-0.7043	-0.500093	-3.41234	-1.17903	-0.305559	0.411388	0.315715	-1.86774	-1.11146	0.433959	1.25767	-3.24041	3.17789	-1.78452	-2.09269	0.468459	-0.14992	-1.51802	1.47113	0.155185	-0.668649	3.42188	-1.41335	0.215672	0.0961293	1.12364	1.22893
Q9Y365	STARD10	15	9	6	-1.60038	-0.658048	-3.16016	2.78506	-0.821247	-0.169998	3.6566	2.36893	3.15387	-1.55059	1.12609	-2.45277	-1.61598	-2.51213	2.95813	0.828174	-1.51451	-0.674434	-1.15264	-0.749677	0.954812	1.51317	2.27793	-2.50048	1.42512	1.39865	-0.500629	-2.01372	-0.0390119	-2.16609	3.19878	-0.281831	2.57355	0.939915	-1.40118	-0.554519	1.43853	1.87024	-2.43932	-1.97441	3.12281	-1.66107	-2.20308	1.21795	-1.09122
Q9Y6A5	TACC3	10	6	4	-0.0805576	0.665227	1.01815	-1.10483	-0.153441	-0.675284	-0.876385	-0.608877	-0.52161	1.60556	-0.833271	-0.682558	0.998361	0.992083	1.74354	0.162768	2.51388	-2.03665	-1.29036	1.37206	-0.545119	-0.97109	-0.212064	0.390505	-1.80014	-0.553399	0.234933	-1.70956	-1.25544	0.257407	-1.18181	0.115166	-0.598749	-0.590931	0.661025	-0.0335226	-0.635744	1.34053	1.56321	1.20222	-0.309088	1.25662	1.47211	-0.218408	0.42466
Q9Y6M1	IGF2BP2	14	8	6	0.435533	-1.51362	-0.309005	-0.71162	-1.92777	-0.82936	-0.0746436	1.62129	-0.495259	-0.71772	1.48835	1.69435	-0.50873	0.150684	-0.280923	-0.276315	0.942153	0.253982	1.11549	1.06687	0.288524	0.195642	-2.25441	0.518953	0.590181	0.661364	-2.45499	1.87027	1.30308	0.168661	0.0789816	-1.58279	-1.1757	-1.20089	1.15003	-2.95878	-0.561686	-1.75597	0.346177	1.06055	1.08658	-0.305303	0.830752	1.88563	1.55315
Q9Y6U3	SCIN	10	3	7	-1.67597	-0.897796	1.59855	-0.735375	-0.759692	-1.43464	-1.84047	0.175954	-1.42744	-1.67485	-1.53806	-1.64666	-1.02111	1.42424	1.91639	-1.17469	-0.0221845	3.61668	2.64741	-0.0777175	-1.44253	0.679658	3.34291	-1.40791	-0.643614	-1.13831	4.58245	-1.07777	-1.61761	-1.63585	-0.703275	-0.66101	-0.732838	1.24501	1.11966	-1.37436	-1.85937	-0.309254	-0.565544	0.483835	4.00184	0.331734	2.37768	1.50885	0.698889

## Sheet: GO-BP (from STRING)
#term ID	term description	observed gene count	background gene count	strength	false discovery rate	matching proteins in your network (IDs)	matching proteins in your network (labels)
GO:0044281	Small molecule metabolic process	60	1684	0.44	8.95e-09	9606.ENSP00000040663,9606.ENSP00000196371,9606.ENSP00000207870,9606.ENSP00000216484,9606.ENSP00000220764,9606.ENSP00000230771,9606.ENSP00000230792,9606.ENSP00000256854,9606.ENSP00000257347,9606.ENSP00000257770,9606.ENSP00000261733,9606.ENSP00000261858,9606.ENSP00000262507,9606.ENSP00000265641,9606.ENSP00000267615,9606.ENSP00000288532,9606.ENSP00000297785,9606.ENSP00000299198,9606.ENSP00000300283,…	MRI1,OXCT1,XYLB,SPTLC2,DECR1,HARS2,NUDT12,NARS,CARS2,NT5E,ALDH2,GLCE,COQ9,CPT1A,ITPK1,COQ5,ALDH1A1,CKB,CKMT1B,RRM1,CBR4,GLB1,ASL,MSRA,ALDH5A1,OSBPL3,OSBPL2,DCTPP1,ZADH2,APOBEC3B,IDH2,GPT2,ENOSF1,ACSL5,DCTD,EPHA2,PNP,LHPP,OAT,PGAM1,DHCR24,AGMAT,PCCA,NMNAT1,SUCLA2,AK3,PC,AK4,TYMP,DPAGT1,ALDH7A1,HK1,INPP5D,FDXR,PCCB,ST3GAL4,TJP2,ACADVL,ME3,H6PD
GO:0009987	Cellular process	235	15024	0.09	8.95e-09	9606.ENSP00000040663,9606.ENSP00000196371,9606.ENSP00000201647,9606.ENSP00000207870,9606.ENSP00000215957,9606.ENSP00000216484,9606.ENSP00000220764,9606.ENSP00000221466,9606.ENSP00000223129,9606.ENSP00000223398,9606.ENSP00000225174,9606.ENSP00000225525,9606.ENSP00000226578,9606.ENSP00000227638,9606.ENSP00000230771,9606.ENSP00000230792,9606.ENSP00000231790,9606.ENSP00000233121,9606.ENSP00000238497,…	MRI1,OXCT1,EPS8L1,XYLB,MICALL1,SPTLC2,DECR1,FCGRT,RPA3,CLIP2,PPIF,TAX1BP3,MANBA,PANX1,HARS2,NUDT12,MLH1,MAPRE3,VPS4B,PFN2,SORBS3,RRAS,TRAP1,PYCARD,VIL1,TRNT1,TRMT2A,XPO7,ACTN4,PPP1R1B,RHPN2,LGALS3,CCNB1,SORT1,NARS,CARS2,NT5E,GALNT5,DAB2IP,PDCL,HLA-F,KIF11,USP14,ALDH2,MYO5C,GLCE,RAB11A,COQ9,POF1B,PALD1,APLP2,EIF2AK4,NSUN2,ANXA3,CPT1A,PXN,ITPK1,TP53,IQGAP2,SIGMAR1,ENDOD1,DOCK1,SEC24D,GPD1L,VILL,MSI…
GO:0007010	Cytoskeleton organization	43	1126	0.47	1.43e-06	9606.ENSP00000215957,9606.ENSP00000223398,9606.ENSP00000231790,9606.ENSP00000233121,9606.ENSP00000239940,9606.ENSP00000240123,9606.ENSP00000248444,9606.ENSP00000252699,9606.ENSP00000256442,9606.ENSP00000260731,9606.ENSP00000261839,9606.ENSP00000261890,9606.ENSP00000262753,9606.ENSP00000274364,9606.ENSP00000283713,9606.ENSP00000284878,9606.ENSP00000297029,9606.ENSP00000300403,9606.ENSP00000301607,…	MICALL1,CLIP2,MLH1,MAPRE3,PFN2,SORBS3,VIL1,ACTN4,CCNB1,KIF11,MYO5C,RAB11A,POF1B,IQGAP2,VILL,CXADR,SCIN,TPX2,EVPL,HOOK3,DPYSL2,TRIP10,PLEC,ZYX,TACC3,HIP1,ARHGEF10L,EZR,SORBS1,PARD6B,CDC20,CHEK2,PRC1,CDK1,MPRIP,FAT1,ARRB1,MYO7B,FLNB,PALLD,MYH14,GAN,EPPK1
GO:0071704	Organic substance metabolic process	145	7755	0.16	2.78e-05	9606.ENSP00000040663,9606.ENSP00000196371,9606.ENSP00000207870,9606.ENSP00000216484,9606.ENSP00000220764,9606.ENSP00000223129,9606.ENSP00000225174,9606.ENSP00000226578,9606.ENSP00000230771,9606.ENSP00000230792,9606.ENSP00000231790,9606.ENSP00000238497,9606.ENSP00000247470,9606.ENSP00000251607,9606.ENSP00000252136,9606.ENSP00000254079,9606.ENSP00000254301,9606.ENSP00000256442,9606.ENSP00000256854,…	MRI1,OXCT1,XYLB,SPTLC2,DECR1,RPA3,PPIF,MANBA,HARS2,NUDT12,MLH1,VPS4B,PYCARD,TRNT1,TRMT2A,PPP1R1B,LGALS3,CCNB1,NARS,CARS2,NT5E,GALNT5,DAB2IP,USP14,ALDH2,GLCE,RAB11A,COQ9,PALD1,APLP2,EIF2AK4,NSUN2,CPT1A,ITPK1,TP53,ENDOD1,GPD1L,COQ5,PTCD1,AGL,CAPN2,DTX3L,ALDH1A1,CKB,TMX3,CKMT1B,RRM1,EVPL,CBR4,NUDT16L1,GLB1,ASL,FBXO22,DPYSL2,CCAR2,NFKBIB,CD46,MSRA,ALDH5A1,OSBPL3,OSBPL2,FKBP10,DCUN1D3,DCTPP1,ZADH2,APO…
GO:0044237	Cellular metabolic process	141	7513	0.17	3.92e-05	9606.ENSP00000040663,9606.ENSP00000196371,9606.ENSP00000207870,9606.ENSP00000216484,9606.ENSP00000220764,9606.ENSP00000223129,9606.ENSP00000225174,9606.ENSP00000226578,9606.ENSP00000230771,9606.ENSP00000230792,9606.ENSP00000231790,9606.ENSP00000238497,9606.ENSP00000251607,9606.ENSP00000252136,9606.ENSP00000254079,9606.ENSP00000254301,9606.ENSP00000256442,9606.ENSP00000256854,9606.ENSP00000257347,…	MRI1,OXCT1,XYLB,SPTLC2,DECR1,RPA3,PPIF,MANBA,HARS2,NUDT12,MLH1,VPS4B,TRNT1,TRMT2A,PPP1R1B,LGALS3,CCNB1,NARS,CARS2,NT5E,GALNT5,DAB2IP,USP14,ALDH2,GLCE,RAB11A,COQ9,PALD1,APLP2,EIF2AK4,NSUN2,CPT1A,ITPK1,TP53,ENDOD1,GPD1L,COQ5,PTCD1,AGL,CAPN2,DTX3L,ALDH1A1,CKB,TMX3,CKMT1B,RRM1,EVPL,CBR4,NUDT16L1,GLB1,ASL,FBXO22,DPYSL2,CCAR2,NFKBIB,MSRA,ALDH5A1,OSBPL3,OSBPL2,FKBP10,DCUN1D3,DCTPP1,ZADH2,APOBEC3B,DGKA,I…
GO:0006082	Organic acid metabolic process	35	964	0.45	0.00014	9606.ENSP00000040663,9606.ENSP00000207870,9606.ENSP00000220764,9606.ENSP00000230771,9606.ENSP00000256854,9606.ENSP00000257347,9606.ENSP00000261858,9606.ENSP00000265641,9606.ENSP00000299198,9606.ENSP00000300283,9606.ENSP00000303525,9606.ENSP00000306920,9606.ENSP00000307188,9606.ENSP00000313921,9606.ENSP00000314649,9606.ENSP00000315410,9606.ENSP00000316649,9606.ENSP00000323678,9606.ENSP00000331897,…	MRI1,XYLB,DECR1,HARS2,NARS,CARS2,GLCE,CPT1A,CKB,CKMT1B,CBR4,GLB1,ASL,MSRA,ALDH5A1,OSBPL3,OSBPL2,ZADH2,IDH2,GPT2,ENOSF1,ACSL5,PNP,OAT,PGAM1,AGMAT,PCCA,SUCLA2,PC,ALDH7A1,HK1,PCCB,ST3GAL4,ACADVL,ME3
GO:0008152	Metabolic process	149	8298	0.15	0.00015	9606.ENSP00000040663,9606.ENSP00000196371,9606.ENSP00000207870,9606.ENSP00000216484,9606.ENSP00000220764,9606.ENSP00000223129,9606.ENSP00000225174,9606.ENSP00000226578,9606.ENSP00000230771,9606.ENSP00000230792,9606.ENSP00000231790,9606.ENSP00000238497,9606.ENSP00000247470,9606.ENSP00000251607,9606.ENSP00000252136,9606.ENSP00000254079,9606.ENSP00000254301,9606.ENSP00000256442,9606.ENSP00000256854,…	MRI1,OXCT1,XYLB,SPTLC2,DECR1,RPA3,PPIF,MANBA,HARS2,NUDT12,MLH1,VPS4B,PYCARD,TRNT1,TRMT2A,PPP1R1B,LGALS3,CCNB1,NARS,CARS2,NT5E,GALNT5,DAB2IP,USP14,ALDH2,GLCE,RAB11A,COQ9,PALD1,APLP2,EIF2AK4,NSUN2,CPT1A,ITPK1,TP53,ENDOD1,GPD1L,COQ5,PTCD1,AGL,CAPN2,DTX3L,ALDH1A1,CKB,TMX3,CKMT1B,RRM1,EVPL,CBR4,NUDT16L1,GLB1,ASL,FBXO22,DPYSL2,CCAR2,NFKBIB,CD46,MSRA,ALDH5A1,OSBPL3,OSBPL2,FKBP10,DCUN1D3,DCTPP1,ZADH2,APO…
GO:0043436	Oxoacid metabolic process	34	944	0.45	0.0002	9606.ENSP00000040663,9606.ENSP00000207870,9606.ENSP00000220764,9606.ENSP00000230771,9606.ENSP00000256854,9606.ENSP00000257347,9606.ENSP00000261858,9606.ENSP00000265641,9606.ENSP00000299198,9606.ENSP00000300283,9606.ENSP00000303525,9606.ENSP00000306920,9606.ENSP00000307188,9606.ENSP00000313921,9606.ENSP00000314649,9606.ENSP00000315410,9606.ENSP00000316649,9606.ENSP00000323678,9606.ENSP00000331897,…	MRI1,XYLB,DECR1,HARS2,NARS,CARS2,GLCE,CPT1A,CKB,CKMT1B,CBR4,GLB1,ASL,MSRA,ALDH5A1,OSBPL3,OSBPL2,ZADH2,IDH2,GPT2,ENOSF1,ACSL5,OAT,PGAM1,AGMAT,PCCA,SUCLA2,PC,ALDH7A1,HK1,PCCB,ST3GAL4,ACADVL,ME3
GO:0030036	Actin cytoskeleton organization	24	516	0.56	0.00021	9606.ENSP00000215957,9606.ENSP00000239940,9606.ENSP00000240123,9606.ENSP00000248444,9606.ENSP00000252699,9606.ENSP00000261839,9606.ENSP00000262753,9606.ENSP00000274364,9606.ENSP00000283713,9606.ENSP00000284878,9606.ENSP00000297029,9606.ENSP00000320117,9606.ENSP00000324422,9606.ENSP00000336747,9606.ENSP00000355060,9606.ENSP00000356042,9606.ENSP00000360293,9606.ENSP00000379156,9606.ENSP00000406229,…	MICALL1,PFN2,SORBS3,VIL1,ACTN4,MYO5C,POF1B,IQGAP2,VILL,CXADR,SCIN,TRIP10,ZYX,HIP1,ARHGEF10L,EZR,SORBS1,MPRIP,FAT1,ARRB1,MYO7B,FLNB,PALLD,MYH14
GO:0044238	Primary metabolic process	135	7332	0.16	0.00024	9606.ENSP00000040663,9606.ENSP00000207870,9606.ENSP00000216484,9606.ENSP00000220764,9606.ENSP00000223129,9606.ENSP00000225174,9606.ENSP00000226578,9606.ENSP00000230771,9606.ENSP00000230792,9606.ENSP00000231790,9606.ENSP00000238497,9606.ENSP00000247470,9606.ENSP00000251607,9606.ENSP00000252136,9606.ENSP00000254079,9606.ENSP00000254301,9606.ENSP00000256442,9606.ENSP00000256854,9606.ENSP00000257347,…	MRI1,XYLB,SPTLC2,DECR1,RPA3,PPIF,MANBA,HARS2,NUDT12,MLH1,VPS4B,PYCARD,TRNT1,TRMT2A,PPP1R1B,LGALS3,CCNB1,NARS,CARS2,NT5E,GALNT5,DAB2IP,USP14,ALDH2,GLCE,RAB11A,PALD1,APLP2,EIF2AK4,NSUN2,CPT1A,ITPK1,TP53,ENDOD1,GPD1L,PTCD1,AGL,CAPN2,DTX3L,ALDH1A1,TMX3,RRM1,EVPL,CBR4,NUDT16L1,GLB1,ASL,FBXO22,DPYSL2,CCAR2,NFKBIB,MSRA,ALDH5A1,OSBPL3,OSBPL2,FKBP10,DCUN1D3,DCTPP1,ZADH2,APOBEC3B,DGKA,IDH2,STARD10,RRP1B,CA…
GO:0046483	Heterocycle metabolic process	68	2840	0.27	0.00033	9606.ENSP00000223129,9606.ENSP00000230771,9606.ENSP00000230792,9606.ENSP00000231790,9606.ENSP00000251607,9606.ENSP00000252136,9606.ENSP00000254079,9606.ENSP00000254301,9606.ENSP00000256442,9606.ENSP00000256854,9606.ENSP00000257347,9606.ENSP00000257770,9606.ENSP00000264670,9606.ENSP00000269305,9606.ENSP00000278505,9606.ENSP00000292478,9606.ENSP00000296161,9606.ENSP00000300738,9606.ENSP00000303525,…	RPA3,HARS2,NUDT12,MLH1,TRNT1,TRMT2A,PPP1R1B,LGALS3,CCNB1,NARS,CARS2,NT5E,NSUN2,TP53,ENDOD1,PTCD1,DTX3L,RRM1,CBR4,NUDT16L1,DPYSL2,CCAR2,NFKBIB,DCTPP1,APOBEC3B,IDH2,RRP1B,THUMPD3,ERCC5,ACSL5,PUS7,DCTD,XAB2,EPHA2,TTC37,PNP,IBA57,LHPP,OAT,FMR1,PGAM1,SKIV2L,PCCA,RBM3,NMNAT1,POLR1E,SUCLA2,CDX2,AK3,CHEK2,PC,CDK1,AK4,TYMP,BLVRA,DPAGT1,MOV10,HK1,PPP1R13L,ESRP1,ARRB1,GPHN,PCCB,COPS7A,TJP2,TIMELESS,POLRMT,S…
GO:0044282	Small molecule catabolic process	21	424	0.59	0.00039	9606.ENSP00000196371,9606.ENSP00000207870,9606.ENSP00000220764,9606.ENSP00000257770,9606.ENSP00000261733,9606.ENSP00000265641,9606.ENSP00000297785,9606.ENSP00000306920,9606.ENSP00000314649,9606.ENSP00000327459,9606.ENSP00000345282,9606.ENSP00000345974,9606.ENSP00000354532,9606.ENSP00000357838,9606.ENSP00000359991,9606.ENSP00000365462,9606.ENSP00000379038,9606.ENSP00000387123,9606.ENSP00000402103,…	OXCT1,XYLB,DECR1,NT5E,ALDH2,CPT1A,ALDH1A1,GLB1,ALDH5A1,APOBEC3B,GPT2,ENOSF1,PNP,OAT,PGAM1,PCCA,TYMP,ALDH7A1,HK1,PCCB,ACADVL
GO:0030029	Actin filament-based process	25	592	0.52	0.0004	9606.ENSP00000215957,9606.ENSP00000239940,9606.ENSP00000240123,9606.ENSP00000248444,9606.ENSP00000252699,9606.ENSP00000261839,9606.ENSP00000262753,9606.ENSP00000274364,9606.ENSP00000282541,9606.ENSP00000283713,9606.ENSP00000284878,9606.ENSP00000297029,9606.ENSP00000320117,9606.ENSP00000324422,9606.ENSP00000336747,9606.ENSP00000355060,9606.ENSP00000356042,9606.ENSP00000360293,9606.ENSP00000379156,…	MICALL1,PFN2,SORBS3,VIL1,ACTN4,MYO5C,POF1B,IQGAP2,GPD1L,VILL,CXADR,SCIN,TRIP10,ZYX,HIP1,ARHGEF10L,EZR,SORBS1,MPRIP,FAT1,ARRB1,MYO7B,FLNB,PALLD,MYH14
GO:0019752	Carboxylic acid metabolic process	31	853	0.45	0.0004	9606.ENSP00000040663,9606.ENSP00000207870,9606.ENSP00000220764,9606.ENSP00000230771,9606.ENSP00000256854,9606.ENSP00000257347,9606.ENSP00000265641,9606.ENSP00000299198,9606.ENSP00000300283,9606.ENSP00000303525,9606.ENSP00000307188,9606.ENSP00000313921,9606.ENSP00000314649,9606.ENSP00000315410,9606.ENSP00000316649,9606.ENSP00000323678,9606.ENSP00000331897,9606.ENSP00000345282,9606.ENSP00000345974,…	MRI1,XYLB,DECR1,HARS2,NARS,CARS2,CPT1A,CKB,CKMT1B,CBR4,ASL,MSRA,ALDH5A1,OSBPL3,OSBPL2,ZADH2,IDH2,GPT2,ENOSF1,ACSL5,OAT,PGAM1,AGMAT,PCCA,SUCLA2,PC,ALDH7A1,HK1,PCCB,ACADVL,ME3
GO:1901360	Organic cyclic compound metabolic process	72	3118	0.26	0.0004	9606.ENSP00000223129,9606.ENSP00000230771,9606.ENSP00000230792,9606.ENSP00000231790,9606.ENSP00000251607,9606.ENSP00000252136,9606.ENSP00000254079,9606.ENSP00000254301,9606.ENSP00000256442,9606.ENSP00000256854,9606.ENSP00000257347,9606.ENSP00000257770,9606.ENSP00000264670,9606.ENSP00000269305,9606.ENSP00000278505,9606.ENSP00000292478,9606.ENSP00000296161,9606.ENSP00000300738,9606.ENSP00000303525,…	RPA3,HARS2,NUDT12,MLH1,TRNT1,TRMT2A,PPP1R1B,LGALS3,CCNB1,NARS,CARS2,NT5E,NSUN2,TP53,ENDOD1,PTCD1,DTX3L,RRM1,CBR4,NUDT16L1,DPYSL2,CCAR2,NFKBIB,OSBPL3,OSBPL2,DCTPP1,APOBEC3B,IDH2,RRP1B,THUMPD3,ERCC5,ACSL5,PUS7,DCTD,XAB2,EPHA2,TTC37,PNP,IBA57,LHPP,OAT,FMR1,PGAM1,DHCR24,SKIV2L,PCCA,RBM3,NMNAT1,POLR1E,SUCLA2,CDX2,AK3,CHEK2,PC,CDK1,AK4,TYMP,BLVRA,DPAGT1,MOV10,HK1,PPP1R13L,ESRP1,ARRB1,FDXR,GPHN,PCCB,COP…
GO:0007015	Actin filament organization	16	254	0.69	0.00041	9606.ENSP00000240123,9606.ENSP00000248444,9606.ENSP00000252699,9606.ENSP00000261839,9606.ENSP00000262753,9606.ENSP00000274364,9606.ENSP00000283713,9606.ENSP00000297029,9606.ENSP00000324422,9606.ENSP00000336747,9606.ENSP00000356042,9606.ENSP00000360293,9606.ENSP00000379156,9606.ENSP00000406229,9606.ENSP00000409581,9606.ENSP00000415090	SORBS3,VIL1,ACTN4,MYO5C,POF1B,IQGAP2,VILL,SCIN,ZYX,HIP1,EZR,SORBS1,MPRIP,FAT1,ARRB1,MYO7B
GO:0019637	Organophosphate metabolic process	31	870	0.44	0.00046	9606.ENSP00000207870,9606.ENSP00000216484,9606.ENSP00000230792,9606.ENSP00000257770,9606.ENSP00000267615,9606.ENSP00000282541,9606.ENSP00000297785,9606.ENSP00000299198,9606.ENSP00000300283,9606.ENSP00000300738,9606.ENSP00000303525,9606.ENSP00000322524,9606.ENSP00000328405,9606.ENSP00000331897,9606.ENSP00000335247,9606.ENSP00000348429,9606.ENSP00000349576,9606.ENSP00000351209,9606.ENSP00000354532,…	XYLB,SPTLC2,NUDT12,NT5E,ITPK1,GPD1L,ALDH1A1,CKB,CKMT1B,RRM1,CBR4,DCTPP1,DGKA,IDH2,STARD10,ACSL5,DCTD,EPHA2,PNP,LHPP,PGAM1,NMNAT1,SUCLA2,AK3,AK4,DPAGT1,HK1,INPP5D,GPHN,TJP2,H6PD
GO:0097435	Supramolecular fiber organization	22	480	0.55	0.00047	9606.ENSP00000223398,9606.ENSP00000240123,9606.ENSP00000248444,9606.ENSP00000252699,9606.ENSP00000261839,9606.ENSP00000261890,9606.ENSP00000262753,9606.ENSP00000274364,9606.ENSP00000283713,9606.ENSP00000297029,9606.ENSP00000300403,9606.ENSP00000305699,9606.ENSP00000324422,9606.ENSP00000336747,9606.ENSP00000356042,9606.ENSP00000360293,9606.ENSP00000379156,9606.ENSP00000406229,9606.ENSP00000409581,…	CLIP2,SORBS3,VIL1,ACTN4,MYO5C,RAB11A,POF1B,IQGAP2,VILL,SCIN,TPX2,HOOK3,ZYX,HIP1,EZR,SORBS1,MPRIP,FAT1,ARRB1,MYO7B,SERPINH1,EPPK1
GO:1903829	Positive regulation of cellular protein localization	18	342	0.61	0.00079	9606.ENSP00000248444,9606.ENSP00000254301,9606.ENSP00000261890,9606.ENSP00000269305,9606.ENSP00000282541,9606.ENSP00000296161,9606.ENSP00000343027,9606.ENSP00000351209,9606.ENSP00000356042,9606.ENSP00000360293,9606.ENSP00000374455,9606.ENSP00000376457,9606.ENSP00000378217,9606.ENSP00000378699,9606.ENSP00000384136,9606.ENSP00000392330,9606.ENSP00000395772,9606.ENSP00000401980	VIL1,LGALS3,RAB11A,TP53,GPD1L,DTX3L,GNAI1,EPHA2,EZR,SORBS1,SQSTM1,ECT2,PRKCD,CDK1,RDX,BCAP31,GNL3,MAVS
GO:1901575	Organic substance catabolic process	47	1750	0.32	0.0011	9606.ENSP00000196371,9606.ENSP00000207870,9606.ENSP00000220764,9606.ENSP00000226578,9606.ENSP00000230792,9606.ENSP00000231790,9606.ENSP00000238497,9606.ENSP00000256442,9606.ENSP00000257770,9606.ENSP00000259371,9606.ENSP00000261601,9606.ENSP00000261733,9606.ENSP00000265641,9606.ENSP00000282541,9606.ENSP00000294724,9606.ENSP00000295006,9606.ENSP00000296161,9606.ENSP00000297785,9606.ENSP00000306920,…	OXCT1,XYLB,DECR1,MANBA,NUDT12,MLH1,VPS4B,CCNB1,NT5E,DAB2IP,USP14,ALDH2,CPT1A,GPD1L,AGL,CAPN2,DTX3L,ALDH1A1,GLB1,FBXO22,ALDH5A1,DCTPP1,APOBEC3B,GPT2,ENOSF1,GM2A,TTC37,PNP,OAT,CTSS,PGAM1,CDC20,PSMB9,PSMB8,SKIV2L,PCCA,CHEK2,SQSTM1,CDK1,TYMP,BLVRA,ALDH7A1,HK1,ARRB1,PCCB,ACADVL,RNF213
GO:0008219	Cell death	34	1091	0.39	0.0018	9606.ENSP00000225174,9606.ENSP00000231790,9606.ENSP00000247470,9606.ENSP00000248444,9606.ENSP00000256637,9606.ENSP00000259371,9606.ENSP00000267615,9606.ENSP00000269305,9606.ENSP00000277010,9606.ENSP00000280333,9606.ENSP00000300403,9606.ENSP00000301607,9606.ENSP00000310670,9606.ENSP00000336747,9606.ENSP00000339145,9606.ENSP00000339191,9606.ENSP00000350170,9606.ENSP00000351209,9606.ENSP00000360316,…	PPIF,MLH1,PYCARD,VIL1,SORT1,DAB2IP,ITPK1,TP53,SIGMAR1,DOCK1,TPX2,EVPL,CCAR2,HIP1,RRP1B,CAV1,FXR1,EPHA2,DHCR24,CKAP2,CHEK2,SQSTM1,BCL2L15,PRKCD,CDK1,MX1,CASP4,BCAP31,HTATIP2,PPP1R13L,INPP5D,ARRB1,GSDMB,BCL2L13
GO:0009058	Biosynthetic process	64	2788	0.25	0.0018	9606.ENSP00000040663,9606.ENSP00000207870,9606.ENSP00000216484,9606.ENSP00000223129,9606.ENSP00000230771,9606.ENSP00000230792,9606.ENSP00000254079,9606.ENSP00000256442,9606.ENSP00000256854,9606.ENSP00000257347,9606.ENSP00000257770,9606.ENSP00000259056,9606.ENSP00000261858,9606.ENSP00000262507,9606.ENSP00000269305,9606.ENSP00000282541,9606.ENSP00000288532,9606.ENSP00000294724,9606.ENSP00000299198,…	MRI1,XYLB,SPTLC2,RPA3,HARS2,NUDT12,PPP1R1B,CCNB1,NARS,CARS2,NT5E,GALNT5,GLCE,COQ9,TP53,GPD1L,COQ5,AGL,CKB,CKMT1B,RRM1,CBR4,ASL,NFKBIB,OSBPL3,OSBPL2,DCTPP1,DGKA,IDH2,STARD10,GPT2,ACSL5,DCTD,XAB2,PNP,IBA57,LHPP,OAT,PGAM1,DHCR24,AGMAT,NMNAT1,POLR1E,SUCLA2,CDX2,AK3,PC,CDK1,AK4,TYMP,DPAGT1,ALDH7A1,PPP1R13L,INPP5D,ARRB1,FDXR,GPHN,SERPINH1,ST3GAL4,GALNT4,TJP2,TIMELESS,POLRMT,MUC13
GO:1901576	Organic substance biosynthetic process	63	2734	0.25	0.0018	9606.ENSP00000040663,9606.ENSP00000207870,9606.ENSP00000216484,9606.ENSP00000223129,9606.ENSP00000230771,9606.ENSP00000230792,9606.ENSP00000254079,9606.ENSP00000256442,9606.ENSP00000256854,9606.ENSP00000257347,9606.ENSP00000257770,9606.ENSP00000259056,9606.ENSP00000261858,9606.ENSP00000262507,9606.ENSP00000269305,9606.ENSP00000282541,9606.ENSP00000288532,9606.ENSP00000294724,9606.ENSP00000299198,…	MRI1,XYLB,SPTLC2,RPA3,HARS2,NUDT12,PPP1R1B,CCNB1,NARS,CARS2,NT5E,GALNT5,GLCE,COQ9,TP53,GPD1L,COQ5,AGL,CKB,CKMT1B,RRM1,CBR4,ASL,NFKBIB,OSBPL3,OSBPL2,DCTPP1,DGKA,IDH2,STARD10,GPT2,ACSL5,DCTD,XAB2,PNP,IBA57,LHPP,OAT,PGAM1,DHCR24,AGMAT,NMNAT1,POLR1E,SUCLA2,CDX2,AK3,PC,CDK1,AK4,TYMP,DPAGT1,ALDH7A1,PPP1R13L,INPP5D,ARRB1,FDXR,GPHN,ST3GAL4,GALNT4,TJP2,TIMELESS,POLRMT,MUC13
GO:0034641	Cellular nitrogen compound metabolic process	72	3282	0.23	0.0018	9606.ENSP00000216484,9606.ENSP00000223129,9606.ENSP00000230771,9606.ENSP00000230792,9606.ENSP00000231790,9606.ENSP00000251607,9606.ENSP00000252136,9606.ENSP00000254079,9606.ENSP00000254301,9606.ENSP00000256442,9606.ENSP00000256854,9606.ENSP00000257347,9606.ENSP00000257770,9606.ENSP00000264670,9606.ENSP00000265641,9606.ENSP00000269305,9606.ENSP00000278505,9606.ENSP00000292478,9606.ENSP00000296161,…	SPTLC2,RPA3,HARS2,NUDT12,MLH1,TRNT1,TRMT2A,PPP1R1B,LGALS3,CCNB1,NARS,CARS2,NT5E,NSUN2,CPT1A,TP53,ENDOD1,PTCD1,DTX3L,RRM1,CBR4,NUDT16L1,ASL,DPYSL2,CCAR2,NFKBIB,DCTPP1,APOBEC3B,IDH2,RRP1B,THUMPD3,ERCC5,ACSL5,PUS7,DCTD,GM2A,XAB2,EPHA2,TTC37,PNP,IBA57,LHPP,FMR1,PGAM1,SKIV2L,AGMAT,PCCA,RBM3,NMNAT1,POLR1E,SUCLA2,CDX2,AK3,CHEK2,PC,CDK1,AK4,TYMP,BLVRA,DPAGT1,ALDH7A1,MOV10,HK1,PPP1R13L,ESRP1,ARRB1,PCCB,CO…
GO:0090407	Organophosphate biosynthetic process	22	539	0.5	0.0021	9606.ENSP00000207870,9606.ENSP00000216484,9606.ENSP00000230792,9606.ENSP00000282541,9606.ENSP00000299198,9606.ENSP00000300283,9606.ENSP00000300738,9606.ENSP00000303525,9606.ENSP00000328405,9606.ENSP00000331897,9606.ENSP00000335247,9606.ENSP00000348429,9606.ENSP00000349576,9606.ENSP00000354532,9606.ENSP00000357835,9606.ENSP00000366410,9606.ENSP00000371230,9606.ENSP00000378743,9606.ENSP00000386597,…	XYLB,SPTLC2,NUDT12,GPD1L,CKB,CKMT1B,RRM1,CBR4,DGKA,IDH2,STARD10,ACSL5,DCTD,PNP,LHPP,NMNAT1,AK3,AK4,DPAGT1,INPP5D,GPHN,TJP2
GO:0012501	Programmed cell death	33	1054	0.39	0.0021	9606.ENSP00000225174,9606.ENSP00000231790,9606.ENSP00000247470,9606.ENSP00000248444,9606.ENSP00000256637,9606.ENSP00000259371,9606.ENSP00000267615,9606.ENSP00000269305,9606.ENSP00000280333,9606.ENSP00000300403,9606.ENSP00000301607,9606.ENSP00000310670,9606.ENSP00000336747,9606.ENSP00000339145,9606.ENSP00000339191,9606.ENSP00000350170,9606.ENSP00000351209,9606.ENSP00000360316,9606.ENSP00000367276,…	PPIF,MLH1,PYCARD,VIL1,SORT1,DAB2IP,ITPK1,TP53,DOCK1,TPX2,EVPL,CCAR2,HIP1,RRP1B,CAV1,FXR1,EPHA2,DHCR24,CKAP2,CHEK2,SQSTM1,BCL2L15,PRKCD,CDK1,MX1,CASP4,BCAP31,HTATIP2,PPP1R13L,INPP5D,ARRB1,GSDMB,BCL2L13
GO:0006915	Apoptotic process	30	918	0.41	0.0025	9606.ENSP00000225174,9606.ENSP00000231790,9606.ENSP00000247470,9606.ENSP00000248444,9606.ENSP00000256637,9606.ENSP00000259371,9606.ENSP00000269305,9606.ENSP00000280333,9606.ENSP00000300403,9606.ENSP00000310670,9606.ENSP00000336747,9606.ENSP00000339145,9606.ENSP00000339191,9606.ENSP00000350170,9606.ENSP00000351209,9606.ENSP00000360316,9606.ENSP00000367276,9606.ENSP00000372023,9606.ENSP00000374455,…	PPIF,MLH1,PYCARD,VIL1,SORT1,DAB2IP,TP53,DOCK1,TPX2,CCAR2,HIP1,RRP1B,CAV1,FXR1,EPHA2,DHCR24,CKAP2,CHEK2,SQSTM1,BCL2L15,PRKCD,CDK1,MX1,CASP4,BCAP31,HTATIP2,PPP1R13L,INPP5D,ARRB1,BCL2L13
GO:0055086	Nucleobase-containing small molecule metabolic process	21	508	0.51	0.0026	9606.ENSP00000230792,9606.ENSP00000257770,9606.ENSP00000300738,9606.ENSP00000303525,9606.ENSP00000322524,9606.ENSP00000327459,9606.ENSP00000331897,9606.ENSP00000348429,9606.ENSP00000349576,9606.ENSP00000351209,9606.ENSP00000354532,9606.ENSP00000357835,9606.ENSP00000359991,9606.ENSP00000366410,9606.ENSP00000367923,9606.ENSP00000371230,9606.ENSP00000378743,9606.ENSP00000379038,9606.ENSP00000386597,…	NUDT12,NT5E,RRM1,CBR4,DCTPP1,APOBEC3B,IDH2,ACSL5,DCTD,EPHA2,PNP,LHPP,PGAM1,NMNAT1,SUCLA2,AK3,AK4,TYMP,DPAGT1,HK1,TJP2
GO:0006139	Nucleobase-containing compound metabolic process	61	2659	0.25	0.0026	9606.ENSP00000223129,9606.ENSP00000230771,9606.ENSP00000230792,9606.ENSP00000231790,9606.ENSP00000251607,9606.ENSP00000252136,9606.ENSP00000254079,9606.ENSP00000254301,9606.ENSP00000256442,9606.ENSP00000256854,9606.ENSP00000257347,9606.ENSP00000257770,9606.ENSP00000264670,9606.ENSP00000269305,9606.ENSP00000278505,9606.ENSP00000292478,9606.ENSP00000296161,9606.ENSP00000300738,9606.ENSP00000303525,…	RPA3,HARS2,NUDT12,MLH1,TRNT1,TRMT2A,PPP1R1B,LGALS3,CCNB1,NARS,CARS2,NT5E,NSUN2,TP53,ENDOD1,PTCD1,DTX3L,RRM1,CBR4,NUDT16L1,DPYSL2,CCAR2,NFKBIB,DCTPP1,APOBEC3B,IDH2,RRP1B,THUMPD3,ERCC5,ACSL5,PUS7,DCTD,XAB2,EPHA2,TTC37,PNP,LHPP,FMR1,PGAM1,SKIV2L,RBM3,NMNAT1,POLR1E,SUCLA2,CDX2,AK3,CHEK2,CDK1,AK4,TYMP,DPAGT1,MOV10,HK1,PPP1R13L,ESRP1,ARRB1,COPS7A,TJP2,TIMELESS,POLRMT,SUGP2
GO:0007051	Spindle organization	11	145	0.77	0.0029	9606.ENSP00000231790,9606.ENSP00000233121,9606.ENSP00000256442,9606.ENSP00000260731,9606.ENSP00000261890,9606.ENSP00000300403,9606.ENSP00000326550,9606.ENSP00000356042,9606.ENSP00000361540,9606.ENSP00000372023,9606.ENSP00000377793	MLH1,MAPRE3,CCNB1,KIF11,RAB11A,TPX2,TACC3,EZR,CDC20,CHEK2,PRC1
GO:1900027	Regulation of ruffle assembly	6	30	1.19	0.0031	9606.ENSP00000201647,9606.ENSP00000239940,9606.ENSP00000339191,9606.ENSP00000358820,9606.ENSP00000384136,9606.ENSP00000435585	EPS8L1,PFN2,CAV1,EPS8L3,RDX,EPS8L2
GO:1904377	Positive regulation of protein localization to cell periphery	8	69	0.96	0.0032	9606.ENSP00000248444,9606.ENSP00000254301,9606.ENSP00000261890,9606.ENSP00000343027,9606.ENSP00000351209,9606.ENSP00000356042,9606.ENSP00000360293,9606.ENSP00000374455	VIL1,LGALS3,RAB11A,GNAI1,EPHA2,EZR,SORBS1,SQSTM1
GO:0051707	Response to other organism	36	1256	0.35	0.0036	9606.ENSP00000231790,9606.ENSP00000247470,9606.ENSP00000248444,9606.ENSP00000254301,9606.ENSP00000259371,9606.ENSP00000259951,9606.ENSP00000261601,9606.ENSP00000263791,9606.ENSP00000264908,9606.ENSP00000269305,9606.ENSP00000284878,9606.ENSP00000295006,9606.ENSP00000296161,9606.ENSP00000312988,9606.ENSP00000313875,9606.ENSP00000324422,9606.ENSP00000327459,9606.ENSP00000328773,9606.ENSP00000339145,…	MLH1,PYCARD,VIL1,LGALS3,DAB2IP,HLA-F,USP14,EIF2AK4,ANXA3,TP53,CXADR,CAPN2,DTX3L,NFKBIB,CD46,ZYX,APOBEC3B,HEXIM1,RRP1B,CAV1,EPHA2,NFKB2,FMR1,IFIT5,PSMB8,PRKCD,MX1,CASP4,MOV10,MAVS,HK1,GSDMB,FLNB,OCIAD2,LGALS8,FKBP5
GO:0016192	Vesicle-mediated transport	46	1805	0.3	0.0036	9606.ENSP00000215957,9606.ENSP00000221466,9606.ENSP00000226578,9606.ENSP00000238497,9606.ENSP00000247470,9606.ENSP00000252699,9606.ENSP00000254301,9606.ENSP00000256637,9606.ENSP00000260731,9606.ENSP00000261890,9606.ENSP00000263574,9606.ENSP00000264908,9606.ENSP00000274364,9606.ENSP00000278505,9606.ENSP00000280333,9606.ENSP00000280551,9606.ENSP00000285667,9606.ENSP00000294179,9606.ENSP00000294724,…	MICALL1,FCGRT,MANBA,VPS4B,PYCARD,ACTN4,LGALS3,SORT1,KIF11,RAB11A,APLP2,ANXA3,IQGAP2,ENDOD1,DOCK1,SEC24D,HSPA13,STX5,AGL,DTX3L,SCIN,TMX3,HOOK3,GLB1,DPYSL2,AP1G2,TRIP10,HIP1,CAV1,GM2A,PNP,SNX6,EZR,CTSS,PGAM1,CKAP4,CDX2,SQSTM1,PRKCD,MVP,MX1,BCAP31,ARRB1,YES1,RAB18,EHD1
GO:0043086	Negative regulation of catalytic activity	27	807	0.42	0.0037	9606.ENSP00000225174,9606.ENSP00000247470,9606.ENSP00000248444,9606.ENSP00000254079,9606.ENSP00000254301,9606.ENSP00000256637,9606.ENSP00000259371,9606.ENSP00000261601,9606.ENSP00000263574,9606.ENSP00000264908,9606.ENSP00000269305,9606.ENSP00000274364,9606.ENSP00000296161,9606.ENSP00000310670,9606.ENSP00000328773,9606.ENSP00000339145,9606.ENSP00000339191,9606.ENSP00000355217,9606.ENSP00000359727,…	PPIF,PYCARD,VIL1,PPP1R1B,LGALS3,SORT1,DAB2IP,USP14,APLP2,ANXA3,TP53,IQGAP2,DTX3L,CCAR2,HEXIM1,RRP1B,CAV1,SNX6,BAG2,DHCR24,MASTL,ANXA4,PRKCD,MVP,RDX,ARRB1,SERPINH1
GO:1901362	Organic cyclic compound biosynthetic process	35	1211	0.35	0.0037	9606.ENSP00000223129,9606.ENSP00000230792,9606.ENSP00000254079,9606.ENSP00000256442,9606.ENSP00000257770,9606.ENSP00000269305,9606.ENSP00000300738,9606.ENSP00000303525,9606.ENSP00000312988,9606.ENSP00000315410,9606.ENSP00000316649,9606.ENSP00000322524,9606.ENSP00000331897,9606.ENSP00000348429,9606.ENSP00000349576,9606.ENSP00000351137,9606.ENSP00000354532,9606.ENSP00000355672,9606.ENSP00000357835,…	RPA3,NUDT12,PPP1R1B,CCNB1,NT5E,TP53,RRM1,CBR4,NFKBIB,OSBPL3,OSBPL2,DCTPP1,IDH2,ACSL5,DCTD,XAB2,PNP,IBA57,LHPP,OAT,DHCR24,NMNAT1,POLR1E,SUCLA2,CDX2,AK3,CDK1,AK4,TYMP,PPP1R13L,ARRB1,FDXR,GPHN,TJP2,POLRMT
GO:0006807	Nitrogen compound metabolic process	122	6852	0.14	0.0037	9606.ENSP00000040663,9606.ENSP00000216484,9606.ENSP00000223129,9606.ENSP00000225174,9606.ENSP00000226578,9606.ENSP00000230771,9606.ENSP00000230792,9606.ENSP00000231790,9606.ENSP00000238497,9606.ENSP00000247470,9606.ENSP00000251607,9606.ENSP00000252136,9606.ENSP00000254079,9606.ENSP00000254301,9606.ENSP00000256442,9606.ENSP00000256854,9606.ENSP00000257347,9606.ENSP00000257770,9606.ENSP00000259056,…	MRI1,SPTLC2,RPA3,PPIF,MANBA,HARS2,NUDT12,MLH1,VPS4B,PYCARD,TRNT1,TRMT2A,PPP1R1B,LGALS3,CCNB1,NARS,CARS2,NT5E,GALNT5,DAB2IP,USP14,GLCE,RAB11A,PALD1,APLP2,EIF2AK4,NSUN2,CPT1A,TP53,ENDOD1,PTCD1,CAPN2,DTX3L,CKB,TMX3,CKMT1B,RRM1,EVPL,CBR4,NUDT16L1,GLB1,ASL,FBXO22,DPYSL2,CCAR2,NFKBIB,MSRA,ALDH5A1,FKBP10,DCUN1D3,DCTPP1,APOBEC3B,IDH2,STARD10,RRP1B,THUMPD3,GPT2,ENOSF1,ERCC5,ACSL5,PUS7,DCTD,GM2A,XAB2,EPHA2…
GO:0006725	Cellular aromatic compound metabolic process	63	2882	0.23	0.0059	9606.ENSP00000223129,9606.ENSP00000230771,9606.ENSP00000230792,9606.ENSP00000231790,9606.ENSP00000251607,9606.ENSP00000252136,9606.ENSP00000254079,9606.ENSP00000254301,9606.ENSP00000256442,9606.ENSP00000256854,9606.ENSP00000257347,9606.ENSP00000257770,9606.ENSP00000264670,9606.ENSP00000269305,9606.ENSP00000278505,9606.ENSP00000292478,9606.ENSP00000296161,9606.ENSP00000300738,9606.ENSP00000303525,…	RPA3,HARS2,NUDT12,MLH1,TRNT1,TRMT2A,PPP1R1B,LGALS3,CCNB1,NARS,CARS2,NT5E,NSUN2,TP53,ENDOD1,PTCD1,DTX3L,RRM1,CBR4,NUDT16L1,DPYSL2,CCAR2,NFKBIB,DCTPP1,APOBEC3B,IDH2,RRP1B,THUMPD3,ERCC5,ACSL5,PUS7,DCTD,XAB2,EPHA2,TTC37,PNP,IBA57,LHPP,FMR1,PGAM1,SKIV2L,RBM3,NMNAT1,POLR1E,SUCLA2,CDX2,AK3,CHEK2,CDK1,AK4,TYMP,BLVRA,DPAGT1,MOV10,HK1,PPP1R13L,ESRP1,ARRB1,COPS7A,TJP2,TIMELESS,POLRMT,SUGP2
GO:1901135	Carbohydrate derivative metabolic process	30	987	0.37	0.0064	9606.ENSP00000207870,9606.ENSP00000226578,9606.ENSP00000257770,9606.ENSP00000259056,9606.ENSP00000261858,9606.ENSP00000282541,9606.ENSP00000297785,9606.ENSP00000300738,9606.ENSP00000303525,9606.ENSP00000306920,9606.ENSP00000322524,9606.ENSP00000327459,9606.ENSP00000348429,9606.ENSP00000349576,9606.ENSP00000349687,9606.ENSP00000351209,9606.ENSP00000354532,9606.ENSP00000359991,9606.ENSP00000366410,…	XYLB,MANBA,NT5E,GALNT5,GLCE,GPD1L,ALDH1A1,RRM1,CBR4,GLB1,DCTPP1,APOBEC3B,ACSL5,DCTD,GM2A,EPHA2,PNP,PGAM1,NMNAT1,SUCLA2,AK3,AK4,TYMP,DPAGT1,HK1,ST3GAL4,GALNT4,TJP2,H6PD,MUC13
GO:0055114	Oxidation-reduction process	29	939	0.38	0.0065	9606.ENSP00000220764,9606.ENSP00000261733,9606.ENSP00000262507,9606.ENSP00000265641,9606.ENSP00000282541,9606.ENSP00000294724,9606.ENSP00000297785,9606.ENSP00000299608,9606.ENSP00000300738,9606.ENSP00000303525,9606.ENSP00000313921,9606.ENSP00000314649,9606.ENSP00000323678,9606.ENSP00000331897,9606.ENSP00000358059,9606.ENSP00000359991,9606.ENSP00000360316,9606.ENSP00000367923,9606.ENSP00000374265,…	DECR1,ALDH2,COQ9,CPT1A,GPD1L,AGL,ALDH1A1,TMX3,RRM1,CBR4,MSRA,ALDH5A1,ZADH2,IDH2,RTN4IP1,PGAM1,DHCR24,SUCLA2,GPX2,SUOX,BLVRA,ALDH7A1,HTATIP2,HK1,FDXR,GPHN,ACADVL,ME3,H6PD
GO:0009056	Catabolic process	49	2042	0.27	0.0065	9606.ENSP00000196371,9606.ENSP00000207870,9606.ENSP00000220764,9606.ENSP00000226578,9606.ENSP00000230792,9606.ENSP00000231790,9606.ENSP00000238497,9606.ENSP00000256442,9606.ENSP00000257770,9606.ENSP00000259371,9606.ENSP00000261601,9606.ENSP00000261733,9606.ENSP00000265641,9606.ENSP00000269305,9606.ENSP00000282541,9606.ENSP00000294724,9606.ENSP00000295006,9606.ENSP00000296161,9606.ENSP00000297785,…	OXCT1,XYLB,DECR1,MANBA,NUDT12,MLH1,VPS4B,CCNB1,NT5E,DAB2IP,USP14,ALDH2,CPT1A,TP53,GPD1L,AGL,CAPN2,DTX3L,ALDH1A1,GLB1,FBXO22,ALDH5A1,DCTPP1,APOBEC3B,GPT2,ENOSF1,GM2A,TTC37,PNP,OAT,CTSS,PGAM1,CDC20,PSMB9,PSMB8,SKIV2L,PCCA,CHEK2,SQSTM1,CDK1,TYMP,BLVRA,ALDH7A1,HK1,ARRB1,PCCB,LGALS8,ACADVL,RNF213
GO:0006753	Nucleoside phosphate metabolic process	18	428	0.52	0.0066	9606.ENSP00000230792,9606.ENSP00000257770,9606.ENSP00000300738,9606.ENSP00000303525,9606.ENSP00000322524,9606.ENSP00000331897,9606.ENSP00000348429,9606.ENSP00000349576,9606.ENSP00000351209,9606.ENSP00000354532,9606.ENSP00000357835,9606.ENSP00000359991,9606.ENSP00000366410,9606.ENSP00000367923,9606.ENSP00000371230,9606.ENSP00000378743,9606.ENSP00000402103,9606.ENSP00000438262	NUDT12,NT5E,RRM1,CBR4,DCTPP1,IDH2,ACSL5,DCTD,EPHA2,PNP,LHPP,PGAM1,NMNAT1,SUCLA2,AK3,AK4,HK1,TJP2
GO:0007052	Mitotic spindle organization	8	81	0.89	0.0067	9606.ENSP00000256442,9606.ENSP00000260731,9606.ENSP00000261890,9606.ENSP00000300403,9606.ENSP00000326550,9606.ENSP00000361540,9606.ENSP00000372023,9606.ENSP00000377793	CCNB1,KIF11,RAB11A,TPX2,TACC3,CDC20,CHEK2,PRC1
GO:0044248	Cellular catabolic process	44	1758	0.29	0.0067	9606.ENSP00000196371,9606.ENSP00000207870,9606.ENSP00000220764,9606.ENSP00000226578,9606.ENSP00000230792,9606.ENSP00000231790,9606.ENSP00000238497,9606.ENSP00000256442,9606.ENSP00000257770,9606.ENSP00000259371,9606.ENSP00000261601,9606.ENSP00000265641,9606.ENSP00000269305,9606.ENSP00000294724,9606.ENSP00000295006,9606.ENSP00000296161,9606.ENSP00000306920,9606.ENSP00000307833,9606.ENSP00000314649,…	OXCT1,XYLB,DECR1,MANBA,NUDT12,MLH1,VPS4B,CCNB1,NT5E,DAB2IP,USP14,CPT1A,TP53,AGL,CAPN2,DTX3L,GLB1,FBXO22,ALDH5A1,DCTPP1,APOBEC3B,GPT2,ENOSF1,GM2A,TTC37,PNP,OAT,CTSS,CDC20,PSMB9,PSMB8,SKIV2L,PCCA,CHEK2,SQSTM1,CDK1,TYMP,BLVRA,ALDH7A1,ARRB1,PCCB,LGALS8,ACADVL,RNF213
GO:0006950	Response to stress	72	3485	0.21	0.0067	9606.ENSP00000196371,9606.ENSP00000223129,9606.ENSP00000225174,9606.ENSP00000227638,9606.ENSP00000231790,9606.ENSP00000247470,9606.ENSP00000252699,9606.ENSP00000254301,9606.ENSP00000256442,9606.ENSP00000259371,9606.ENSP00000259951,9606.ENSP00000261601,9606.ENSP00000263791,9606.ENSP00000264908,9606.ENSP00000267257,9606.ENSP00000267615,9606.ENSP00000269305,9606.ENSP00000277010,9606.ENSP00000280333,…	OXCT1,RPA3,PPIF,PANX1,MLH1,PYCARD,ACTN4,LGALS3,CCNB1,DAB2IP,HLA-F,USP14,EIF2AK4,ANXA3,PXN,ITPK1,TP53,SIGMAR1,DOCK1,CXADR,HSPA13,CAPN2,DTX3L,EVPL,FBXO22,CCAR2,CD46,MSRA,DCTPP1,PLEC,ZYX,APOBEC3B,DGKA,HEXIM1,CAV1,ERCC5,XAB2,EPHA2,DPP4,ARHGEF10L,NFKB2,FMR1,DHCR24,IFIT5,PSMB9,PSMB8,MASTL,DOCK9,NMNAT1,AK3,CHEK2,GPX2,SQSTM1,ECT2,PRKCD,CDK1,AK4,MX1,CASP4,MOV10,MAVS,HK1,ARRB1,GSDMB,FLNB,SERPINH1,LGALS8,CO…
GO:0018130	Heterocycle biosynthetic process	31	1061	0.36	0.0082	9606.ENSP00000223129,9606.ENSP00000230792,9606.ENSP00000254079,9606.ENSP00000256442,9606.ENSP00000257770,9606.ENSP00000269305,9606.ENSP00000300738,9606.ENSP00000303525,9606.ENSP00000312988,9606.ENSP00000322524,9606.ENSP00000331897,9606.ENSP00000348429,9606.ENSP00000349576,9606.ENSP00000351137,9606.ENSP00000354532,9606.ENSP00000355672,9606.ENSP00000357835,9606.ENSP00000357838,9606.ENSP00000366410,…	RPA3,NUDT12,PPP1R1B,CCNB1,NT5E,TP53,RRM1,CBR4,NFKBIB,DCTPP1,IDH2,ACSL5,DCTD,XAB2,PNP,IBA57,LHPP,OAT,NMNAT1,POLR1E,SUCLA2,CDX2,AK3,CDK1,AK4,TYMP,PPP1R13L,ARRB1,GPHN,TJP2,POLRMT
GO:0044419	Interspecies interaction between organisms	46	1899	0.28	0.0085	9606.ENSP00000231790,9606.ENSP00000238497,9606.ENSP00000247470,9606.ENSP00000248444,9606.ENSP00000254301,9606.ENSP00000259371,9606.ENSP00000259951,9606.ENSP00000261601,9606.ENSP00000263791,9606.ENSP00000264908,9606.ENSP00000269305,9606.ENSP00000284878,9606.ENSP00000295006,9606.ENSP00000296161,9606.ENSP00000312442,9606.ENSP00000312988,9606.ENSP00000313875,9606.ENSP00000324422,9606.ENSP00000327459,…	MLH1,VPS4B,PYCARD,VIL1,LGALS3,DAB2IP,HLA-F,USP14,EIF2AK4,ANXA3,TP53,CXADR,CAPN2,DTX3L,AP1G2,NFKBIB,CD46,ZYX,APOBEC3B,HEXIM1,RRP1B,CAV1,SEPT6,EPHA2,DPP4,NFKB2,FMR1,IFIT5,PSMB9,PSMB8,PC,PRKCD,CDK1,MX1,CASP4,BCAP31,HTATIP2,MOV10,MAVS,HK1,GSDMB,FLNB,OCIAD2,LGALS8,COPS7A,FKBP5
GO:1903078	Positive regulation of protein localization to plasma membrane	7	62	0.94	0.0092	9606.ENSP00000248444,9606.ENSP00000254301,9606.ENSP00000261890,9606.ENSP00000351209,9606.ENSP00000356042,9606.ENSP00000360293,9606.ENSP00000374455	VIL1,LGALS3,RAB11A,EPHA2,EZR,SORBS1,SQSTM1
GO:0002252	Immune effector process	29	969	0.37	0.0092	9606.ENSP00000226578,9606.ENSP00000231790,9606.ENSP00000247470,9606.ENSP00000254301,9606.ENSP00000263791,9606.ENSP00000264908,9606.ENSP00000269305,9606.ENSP00000274364,9606.ENSP00000280333,9606.ENSP00000284878,9606.ENSP00000294724,9606.ENSP00000296161,9606.ENSP00000306920,9606.ENSP00000313875,9606.ENSP00000327459,9606.ENSP00000349687,9606.ENSP00000354532,9606.ENSP00000357981,9606.ENSP00000359991,…	MANBA,MLH1,PYCARD,LGALS3,EIF2AK4,ANXA3,TP53,IQGAP2,DOCK1,CXADR,AGL,DTX3L,GLB1,CD46,APOBEC3B,GM2A,PNP,CTSS,PGAM1,IFIT5,CKAP4,PRKCD,MVP,MX1,MOV10,MAVS,INPP5D,YES1,RAB18
GO:1901565	Organonitrogen compound catabolic process	31	1070	0.35	0.0092	9606.ENSP00000226578,9606.ENSP00000230792,9606.ENSP00000238497,9606.ENSP00000256442,9606.ENSP00000257770,9606.ENSP00000259371,9606.ENSP00000261601,9606.ENSP00000295006,9606.ENSP00000296161,9606.ENSP00000306920,9606.ENSP00000307833,9606.ENSP00000314649,9606.ENSP00000322524,9606.ENSP00000327459,9606.ENSP00000345282,9606.ENSP00000345974,9606.ENSP00000349687,9606.ENSP00000354532,9606.ENSP00000357838,…	MANBA,NUDT12,VPS4B,CCNB1,NT5E,DAB2IP,USP14,CAPN2,DTX3L,GLB1,FBXO22,ALDH5A1,DCTPP1,APOBEC3B,GPT2,ENOSF1,GM2A,PNP,OAT,CTSS,CDC20,PSMB9,PSMB8,CHEK2,SQSTM1,CDK1,TYMP,BLVRA,ALDH7A1,ARRB1,RNF213
GO:0051336	Regulation of hydrolase activity	35	1284	0.33	0.0092	9606.ENSP00000225174,9606.ENSP00000225525,9606.ENSP00000239940,9606.ENSP00000247470,9606.ENSP00000248444,9606.ENSP00000254079,9606.ENSP00000254301,9606.ENSP00000256637,9606.ENSP00000259371,9606.ENSP00000261601,9606.ENSP00000263574,9606.ENSP00000269305,9606.ENSP00000274364,9606.ENSP00000280333,9606.ENSP00000297785,9606.ENSP00000336747,9606.ENSP00000339145,9606.ENSP00000339191,9606.ENSP00000349687,…	PPIF,TAX1BP3,PFN2,PYCARD,VIL1,PPP1R1B,LGALS3,SORT1,DAB2IP,USP14,APLP2,TP53,IQGAP2,DOCK1,ALDH1A1,HIP1,RRP1B,CAV1,GM2A,EPHA2,ARHGEF10L,TOR1AIP2,DHCR24,PSMB9,PSMB8,MASTL,DOCK9,MLLT4,ECT2,PRKCD,RDX,BCAP31,ARRB1,SERPINH1,BCL2L13
GO:0016052	Carbohydrate catabolic process	9	115	0.79	0.0094	9606.ENSP00000207870,9606.ENSP00000226578,9606.ENSP00000294724,9606.ENSP00000297785,9606.ENSP00000306920,9606.ENSP00000345974,9606.ENSP00000349687,9606.ENSP00000359991,9606.ENSP00000402103	XYLB,MANBA,AGL,ALDH1A1,GLB1,ENOSF1,GM2A,PGAM1,HK1
GO:0051225	Spindle assembly	8	88	0.85	0.0096	9606.ENSP00000231790,9606.ENSP00000233121,9606.ENSP00000260731,9606.ENSP00000261890,9606.ENSP00000300403,9606.ENSP00000361540,9606.ENSP00000372023,9606.ENSP00000377793	MLH1,MAPRE3,KIF11,RAB11A,TPX2,CDC20,CHEK2,PRC1
GO:0051301	Cell division	19	493	0.48	0.0097	9606.ENSP00000233121,9606.ENSP00000238497,9606.ENSP00000256442,9606.ENSP00000260731,9606.ENSP00000264670,9606.ENSP00000300403,9606.ENSP00000326550,9606.ENSP00000341524,9606.ENSP00000343027,9606.ENSP00000360672,9606.ENSP00000361540,9606.ENSP00000365107,9606.ENSP00000367276,9606.ENSP00000372023,9606.ENSP00000376457,9606.ENSP00000377793,9606.ENSP00000378699,9606.ENSP00000395772,9606.ENSP00000450607	MAPRE3,VPS4B,CCNB1,KIF11,NSUN2,TPX2,TACC3,SEPT6,GNAI1,PARD6B,CDC20,MASTL,CKAP2,CHEK2,ECT2,PRC1,CDK1,GNL3,TIMELESS
GO:0031329	Regulation of cellular catabolic process	27	875	0.38	0.0098	9606.ENSP00000216484,9606.ENSP00000247470,9606.ENSP00000259371,9606.ENSP00000261601,9606.ENSP00000263791,9606.ENSP00000264670,9606.ENSP00000265641,9606.ENSP00000269305,9606.ENSP00000296161,9606.ENSP00000307833,9606.ENSP00000310670,9606.ENSP00000339191,9606.ENSP00000350170,9606.ENSP00000355217,9606.ENSP00000356042,9606.ENSP00000359506,9606.ENSP00000359727,9606.ENSP00000359991,9606.ENSP00000361540,…	SPTLC2,PYCARD,DAB2IP,USP14,EIF2AK4,NSUN2,CPT1A,TP53,DTX3L,FBXO22,CCAR2,CAV1,FXR1,SNX6,EZR,FMR1,BAG2,PGAM1,CDC20,PSMB9,PSMB8,NMNAT1,IGF2BP2,PRKCD,RDX,BCAP31,MOV10
GO:0090307	Mitotic spindle assembly	6	43	1.04	0.0104	9606.ENSP00000260731,9606.ENSP00000261890,9606.ENSP00000300403,9606.ENSP00000361540,9606.ENSP00000372023,9606.ENSP00000377793	KIF11,RAB11A,TPX2,CDC20,CHEK2,PRC1
GO:0044089	Positive regulation of cellular component biogenesis	20	542	0.46	0.0104	9606.ENSP00000201647,9606.ENSP00000223129,9606.ENSP00000238497,9606.ENSP00000239940,9606.ENSP00000240123,9606.ENSP00000247470,9606.ENSP00000248444,9606.ENSP00000254301,9606.ENSP00000259371,9606.ENSP00000267257,9606.ENSP00000269305,9606.ENSP00000274364,9606.ENSP00000297029,9606.ENSP00000339191,9606.ENSP00000347978,9606.ENSP00000351209,9606.ENSP00000355060,9606.ENSP00000358820,9606.ENSP00000359506,…	EPS8L1,RPA3,VPS4B,PFN2,SORBS3,PYCARD,VIL1,LGALS3,DAB2IP,PXN,TP53,IQGAP2,SCIN,CAV1,ERCC5,EPHA2,ARHGEF10L,EPS8L3,FMR1,EPS8L2
GO:0051493	Regulation of cytoskeleton organization	20	546	0.46	0.0111	9606.ENSP00000233121,9606.ENSP00000238497,9606.ENSP00000239940,9606.ENSP00000240123,9606.ENSP00000247470,9606.ENSP00000248444,9606.ENSP00000260731,9606.ENSP00000267257,9606.ENSP00000274364,9606.ENSP00000283713,9606.ENSP00000295006,9606.ENSP00000297029,9606.ENSP00000300403,9606.ENSP00000326550,9606.ENSP00000343027,9606.ENSP00000355060,9606.ENSP00000367276,9606.ENSP00000376457,9606.ENSP00000378217,…	MAPRE3,VPS4B,PFN2,SORBS3,PYCARD,VIL1,KIF11,PXN,IQGAP2,VILL,CAPN2,SCIN,TPX2,TACC3,GNAI1,ARHGEF10L,CKAP2,ECT2,PRKCD,RDX
GO:0032269	Negative regulation of cellular protein metabolic process	30	1043	0.35	0.0117	9606.ENSP00000247470,9606.ENSP00000248444,9606.ENSP00000254079,9606.ENSP00000254301,9606.ENSP00000256442,9606.ENSP00000259371,9606.ENSP00000261601,9606.ENSP00000263574,9606.ENSP00000263791,9606.ENSP00000269305,9606.ENSP00000282541,9606.ENSP00000296161,9606.ENSP00000310670,9606.ENSP00000328773,9606.ENSP00000339191,9606.ENSP00000348722,9606.ENSP00000350170,9606.ENSP00000355217,9606.ENSP00000356042,…	PYCARD,VIL1,PPP1R1B,LGALS3,CCNB1,DAB2IP,USP14,APLP2,EIF2AK4,TP53,GPD1L,DTX3L,CCAR2,HEXIM1,CAV1,PUS7,FXR1,SNX6,EZR,FMR1,BAG2,DHCR24,MASTL,IGF2BP2,SQSTM1,PRKCD,MVP,MOV10,ARRB1,SERPINH1
GO:0044249	Cellular biosynthetic process	57	2611	0.23	0.0117	9606.ENSP00000040663,9606.ENSP00000216484,9606.ENSP00000223129,9606.ENSP00000230771,9606.ENSP00000230792,9606.ENSP00000254079,9606.ENSP00000256442,9606.ENSP00000256854,9606.ENSP00000257347,9606.ENSP00000257770,9606.ENSP00000259056,9606.ENSP00000261858,9606.ENSP00000262507,9606.ENSP00000269305,9606.ENSP00000282541,9606.ENSP00000288532,9606.ENSP00000294724,9606.ENSP00000300738,9606.ENSP00000303525,…	MRI1,SPTLC2,RPA3,HARS2,NUDT12,PPP1R1B,CCNB1,NARS,CARS2,NT5E,GALNT5,GLCE,COQ9,TP53,GPD1L,COQ5,AGL,RRM1,CBR4,ASL,NFKBIB,OSBPL3,OSBPL2,DCTPP1,DGKA,IDH2,STARD10,GPT2,ACSL5,DCTD,XAB2,PNP,IBA57,LHPP,OAT,AGMAT,NMNAT1,POLR1E,SUCLA2,CDX2,AK3,CDK1,AK4,TYMP,DPAGT1,ALDH7A1,PPP1R13L,INPP5D,ARRB1,FDXR,GPHN,ST3GAL4,GALNT4,TJP2,TIMELESS,POLRMT,MUC13
GO:0009117	Nucleotide metabolic process	17	422	0.5	0.0134	9606.ENSP00000230792,9606.ENSP00000257770,9606.ENSP00000300738,9606.ENSP00000303525,9606.ENSP00000322524,9606.ENSP00000331897,9606.ENSP00000348429,9606.ENSP00000349576,9606.ENSP00000351209,9606.ENSP00000354532,9606.ENSP00000359991,9606.ENSP00000366410,9606.ENSP00000367923,9606.ENSP00000371230,9606.ENSP00000378743,9606.ENSP00000402103,9606.ENSP00000438262	NUDT12,NT5E,RRM1,CBR4,DCTPP1,IDH2,ACSL5,DCTD,EPHA2,PNP,PGAM1,NMNAT1,SUCLA2,AK3,AK4,HK1,TJP2
GO:0098542	Defense response to other organism	27	900	0.37	0.014	9606.ENSP00000247470,9606.ENSP00000254301,9606.ENSP00000259371,9606.ENSP00000259951,9606.ENSP00000261601,9606.ENSP00000263791,9606.ENSP00000264908,9606.ENSP00000269305,9606.ENSP00000284878,9606.ENSP00000296161,9606.ENSP00000313875,9606.ENSP00000324422,9606.ENSP00000327459,9606.ENSP00000328773,9606.ENSP00000351209,9606.ENSP00000358983,9606.ENSP00000360860,9606.ENSP00000364016,9606.ENSP00000378217,…	PYCARD,LGALS3,DAB2IP,HLA-F,USP14,EIF2AK4,ANXA3,TP53,CXADR,DTX3L,CD46,ZYX,APOBEC3B,HEXIM1,EPHA2,NFKB2,IFIT5,PSMB8,PRKCD,MX1,CASP4,MOV10,MAVS,HK1,GSDMB,FLNB,LGALS8
GO:0032787	Monocarboxylic acid metabolic process	19	515	0.46	0.0146	9606.ENSP00000207870,9606.ENSP00000220764,9606.ENSP00000265641,9606.ENSP00000299198,9606.ENSP00000300283,9606.ENSP00000303525,9606.ENSP00000314649,9606.ENSP00000315410,9606.ENSP00000316649,9606.ENSP00000323678,9606.ENSP00000331897,9606.ENSP00000348429,9606.ENSP00000359991,9606.ENSP00000365462,9606.ENSP00000377532,9606.ENSP00000402103,9606.ENSP00000419027,9606.ENSP00000438689,9606.ENSP00000440246	XYLB,DECR1,CPT1A,CKB,CKMT1B,CBR4,ALDH5A1,OSBPL3,OSBPL2,ZADH2,IDH2,ACSL5,PGAM1,PCCA,PC,HK1,PCCB,ACADVL,ME3
GO:0051128	Regulation of cellular component organization	53	2402	0.24	0.0166	9606.ENSP00000201647,9606.ENSP00000223129,9606.ENSP00000225174,9606.ENSP00000233121,9606.ENSP00000238497,9606.ENSP00000239940,9606.ENSP00000240123,9606.ENSP00000247470,9606.ENSP00000248444,9606.ENSP00000252699,9606.ENSP00000254301,9606.ENSP00000256442,9606.ENSP00000259371,9606.ENSP00000260731,9606.ENSP00000261890,9606.ENSP00000267257,9606.ENSP00000269305,9606.ENSP00000274364,9606.ENSP00000283713,…	EPS8L1,RPA3,PPIF,MAPRE3,VPS4B,PFN2,SORBS3,PYCARD,VIL1,ACTN4,LGALS3,CCNB1,DAB2IP,KIF11,RAB11A,PXN,TP53,IQGAP2,VILL,STX5,CAPN2,SCIN,TPX2,DPYSL2,CCAR2,DCUN1D3,TACC3,HIP1,CAV1,GNAI1,ERCC5,FXR1,EPHA2,DPP4,ARHGEF10L,EZR,RTN4IP1,EPS8L3,FMR1,CDC20,NMNAT1,CKAP2,SQSTM1,ECT2,PRKCD,RDX,GNL3,MOV10,MAVS,ARRB1,EPS8L2,WBP2,EHD1
GO:1903827	Regulation of cellular protein localization	20	568	0.44	0.0168	9606.ENSP00000225525,9606.ENSP00000248444,9606.ENSP00000254301,9606.ENSP00000261890,9606.ENSP00000264670,9606.ENSP00000269305,9606.ENSP00000282541,9606.ENSP00000296161,9606.ENSP00000343027,9606.ENSP00000351209,9606.ENSP00000356042,9606.ENSP00000360293,9606.ENSP00000374455,9606.ENSP00000376457,9606.ENSP00000378217,9606.ENSP00000378699,9606.ENSP00000384136,9606.ENSP00000392330,9606.ENSP00000395772,…	TAX1BP3,VIL1,LGALS3,RAB11A,NSUN2,TP53,GPD1L,DTX3L,GNAI1,EPHA2,EZR,SORBS1,SQSTM1,ECT2,PRKCD,CDK1,RDX,BCAP31,GNL3,MAVS
GO:0044283	Small molecule biosynthetic process	20	572	0.44	0.0182	9606.ENSP00000040663,9606.ENSP00000216484,9606.ENSP00000230792,9606.ENSP00000257770,9606.ENSP00000262507,9606.ENSP00000288532,9606.ENSP00000303525,9606.ENSP00000307188,9606.ENSP00000315410,9606.ENSP00000316649,9606.ENSP00000322524,9606.ENSP00000345282,9606.ENSP00000354532,9606.ENSP00000357838,9606.ENSP00000359991,9606.ENSP00000360316,9606.ENSP00000367923,9606.ENSP00000377532,9606.ENSP00000379038,…	MRI1,SPTLC2,NUDT12,NT5E,COQ9,COQ5,CBR4,ASL,OSBPL3,OSBPL2,DCTPP1,GPT2,PNP,OAT,PGAM1,DHCR24,SUCLA2,PC,TYMP,FDXR
GO:1901293	Nucleoside phosphate biosynthetic process	12	238	0.59	0.0222	9606.ENSP00000230792,9606.ENSP00000300738,9606.ENSP00000303525,9606.ENSP00000331897,9606.ENSP00000348429,9606.ENSP00000349576,9606.ENSP00000354532,9606.ENSP00000357835,9606.ENSP00000366410,9606.ENSP00000371230,9606.ENSP00000378743,9606.ENSP00000438262	NUDT12,RRM1,CBR4,IDH2,ACSL5,DCTD,PNP,LHPP,NMNAT1,AK3,AK4,TJP2
GO:0009894	Regulation of catabolic process	29	1038	0.34	0.0227	9606.ENSP00000216484,9606.ENSP00000247470,9606.ENSP00000259371,9606.ENSP00000261601,9606.ENSP00000263791,9606.ENSP00000264670,9606.ENSP00000265641,9606.ENSP00000269305,9606.ENSP00000294179,9606.ENSP00000296161,9606.ENSP00000307833,9606.ENSP00000310670,9606.ENSP00000339191,9606.ENSP00000350170,9606.ENSP00000355217,9606.ENSP00000356042,9606.ENSP00000359506,9606.ENSP00000359727,9606.ENSP00000359991,…	SPTLC2,PYCARD,DAB2IP,USP14,EIF2AK4,NSUN2,CPT1A,TP53,STX5,DTX3L,FBXO22,CCAR2,CAV1,FXR1,SNX6,EZR,FMR1,BAG2,PGAM1,CDC20,PSMB9,PSMB8,NMNAT1,IGF2BP2,CHEK2,PRKCD,RDX,BCAP31,MOV10
GO:0051130	Positive regulation of cellular component organization	32	1209	0.31	0.0251	9606.ENSP00000201647,9606.ENSP00000223129,9606.ENSP00000225174,9606.ENSP00000238497,9606.ENSP00000239940,9606.ENSP00000240123,9606.ENSP00000247470,9606.ENSP00000248444,9606.ENSP00000252699,9606.ENSP00000254301,9606.ENSP00000256442,9606.ENSP00000259371,9606.ENSP00000261890,9606.ENSP00000267257,9606.ENSP00000269305,9606.ENSP00000274364,9606.ENSP00000295006,9606.ENSP00000297029,9606.ENSP00000336747,…	EPS8L1,RPA3,PPIF,VPS4B,PFN2,SORBS3,PYCARD,VIL1,ACTN4,LGALS3,CCNB1,DAB2IP,RAB11A,PXN,TP53,IQGAP2,CAPN2,SCIN,HIP1,CAV1,ERCC5,EPHA2,ARHGEF10L,EPS8L3,FMR1,CDC20,PRKCD,GNL3,ARRB1,EPS8L2,WBP2,EHD1
GO:0030837	Negative regulation of actin filament polymerization	6	56	0.92	0.0317	9606.ENSP00000239940,9606.ENSP00000248444,9606.ENSP00000283713,9606.ENSP00000297029,9606.ENSP00000378217,9606.ENSP00000384136	PFN2,VIL1,VILL,SCIN,PRKCD,RDX
GO:0019438	Aromatic compound biosynthetic process	29	1070	0.32	0.0353	9606.ENSP00000223129,9606.ENSP00000230792,9606.ENSP00000254079,9606.ENSP00000256442,9606.ENSP00000257770,9606.ENSP00000269305,9606.ENSP00000300738,9606.ENSP00000303525,9606.ENSP00000312988,9606.ENSP00000322524,9606.ENSP00000331897,9606.ENSP00000348429,9606.ENSP00000349576,9606.ENSP00000351137,9606.ENSP00000354532,9606.ENSP00000355672,9606.ENSP00000357835,9606.ENSP00000366410,9606.ENSP00000367029,…	RPA3,NUDT12,PPP1R1B,CCNB1,NT5E,TP53,RRM1,CBR4,NFKBIB,DCTPP1,IDH2,ACSL5,DCTD,XAB2,PNP,IBA57,LHPP,NMNAT1,POLR1E,SUCLA2,CDX2,AK3,CDK1,AK4,TYMP,PPP1R13L,ARRB1,TJP2,POLRMT
GO:0051016	Barbed-end actin filament capping	4	18	1.24	0.0354	9606.ENSP00000248444,9606.ENSP00000283713,9606.ENSP00000297029,9606.ENSP00000384136	VIL1,VILL,SCIN,RDX
GO:0072527	Pyrimidine-containing compound metabolic process	7	84	0.81	0.0357	9606.ENSP00000257770,9606.ENSP00000300738,9606.ENSP00000322524,9606.ENSP00000327459,9606.ENSP00000349576,9606.ENSP00000371230,9606.ENSP00000379038	NT5E,RRM1,DCTPP1,APOBEC3B,DCTD,AK3,TYMP
GO:0005975	Carbohydrate metabolic process	17	467	0.45	0.0357	9606.ENSP00000207870,9606.ENSP00000226578,9606.ENSP00000261733,9606.ENSP00000265641,9606.ENSP00000267615,9606.ENSP00000282541,9606.ENSP00000294724,9606.ENSP00000297785,9606.ENSP00000306920,9606.ENSP00000331897,9606.ENSP00000345974,9606.ENSP00000349687,9606.ENSP00000359991,9606.ENSP00000377532,9606.ENSP00000402103,9606.ENSP00000436047,9606.ENSP00000473348	XYLB,MANBA,ALDH2,CPT1A,ITPK1,GPD1L,AGL,ALDH1A1,GLB1,IDH2,ENOSF1,GM2A,PGAM1,PC,HK1,ST3GAL4,H6PD
GO:0009167	Purine ribonucleoside monophosphate metabolic process	5	36	1.03	0.0358	9606.ENSP00000257770,9606.ENSP00000357835,9606.ENSP00000371230,9606.ENSP00000378743,9606.ENSP00000438262	NT5E,LHPP,AK3,AK4,TJP2
GO:0120032	Regulation of plasma membrane bounded cell projection assembly	10	181	0.63	0.0368	9606.ENSP00000201647,9606.ENSP00000239940,9606.ENSP00000339191,9606.ENSP00000350170,9606.ENSP00000351209,9606.ENSP00000358820,9606.ENSP00000359506,9606.ENSP00000378217,9606.ENSP00000384136,9606.ENSP00000435585	EPS8L1,PFN2,CAV1,FXR1,EPHA2,EPS8L3,FMR1,PRKCD,RDX,EPS8L2
GO:0044087	Regulation of cellular component biogenesis	27	971	0.34	0.0375	9606.ENSP00000201647,9606.ENSP00000223129,9606.ENSP00000233121,9606.ENSP00000238497,9606.ENSP00000239940,9606.ENSP00000240123,9606.ENSP00000247470,9606.ENSP00000248444,9606.ENSP00000254301,9606.ENSP00000259371,9606.ENSP00000267257,9606.ENSP00000269305,9606.ENSP00000274364,9606.ENSP00000283713,9606.ENSP00000297029,9606.ENSP00000339191,9606.ENSP00000347978,9606.ENSP00000350170,9606.ENSP00000351209,…	EPS8L1,RPA3,MAPRE3,VPS4B,PFN2,SORBS3,PYCARD,VIL1,LGALS3,DAB2IP,PXN,TP53,IQGAP2,VILL,SCIN,CAV1,ERCC5,FXR1,EPHA2,ARHGEF10L,EZR,EPS8L3,FMR1,ECT2,PRKCD,RDX,EPS8L2
GO:0060341	Regulation of cellular localization	28	1027	0.33	0.0384	9606.ENSP00000196371,9606.ENSP00000225525,9606.ENSP00000239940,9606.ENSP00000248444,9606.ENSP00000254301,9606.ENSP00000259951,9606.ENSP00000261890,9606.ENSP00000264670,9606.ENSP00000269305,9606.ENSP00000282541,9606.ENSP00000296161,9606.ENSP00000339191,9606.ENSP00000343027,9606.ENSP00000351209,9606.ENSP00000356042,9606.ENSP00000359506,9606.ENSP00000360293,9606.ENSP00000360672,9606.ENSP00000374455,…	OXCT1,TAX1BP3,PFN2,VIL1,LGALS3,HLA-F,RAB11A,NSUN2,TP53,GPD1L,DTX3L,CAV1,GNAI1,EPHA2,EZR,FMR1,SORBS1,PARD6B,SQSTM1,ECT2,PRKCD,CDK1,RDX,BCAP31,GNL3,MAVS,ARRB1,EHD1
GO:0043068	Positive regulation of programmed cell death	21	666	0.39	0.0392	9606.ENSP00000225174,9606.ENSP00000247470,9606.ENSP00000256637,9606.ENSP00000259371,9606.ENSP00000269305,9606.ENSP00000295006,9606.ENSP00000297029,9606.ENSP00000310670,9606.ENSP00000319482,9606.ENSP00000336747,9606.ENSP00000339145,9606.ENSP00000339191,9606.ENSP00000372023,9606.ENSP00000374455,9606.ENSP00000376457,9606.ENSP00000378217,9606.ENSP00000392330,9606.ENSP00000392985,9606.ENSP00000405338,…	PPIF,PYCARD,SORT1,DAB2IP,TP53,CAPN2,SCIN,CCAR2,DCUN1D3,HIP1,RRP1B,CAV1,CHEK2,SQSTM1,ECT2,PRKCD,BCAP31,HTATIP2,INPP5D,ARRB1,BCL2L13
GO:0016032	Viral process	23	776	0.36	0.0459	9606.ENSP00000238497,9606.ENSP00000263791,9606.ENSP00000269305,9606.ENSP00000284878,9606.ENSP00000296161,9606.ENSP00000312442,9606.ENSP00000313875,9606.ENSP00000324422,9606.ENSP00000339145,9606.ENSP00000339191,9606.ENSP00000341524,9606.ENSP00000351209,9606.ENSP00000353731,9606.ENSP00000359506,9606.ENSP00000363993,9606.ENSP00000364016,9606.ENSP00000377532,9606.ENSP00000378699,9606.ENSP00000392330,…	VPS4B,EIF2AK4,TP53,CXADR,DTX3L,AP1G2,CD46,ZYX,RRP1B,CAV1,SEPT6,EPHA2,DPP4,FMR1,PSMB9,PSMB8,PC,CDK1,BCAP31,HTATIP2,MOV10,MAVS,COPS7A
GO:0032880	Regulation of protein localization	26	934	0.34	0.046	9606.ENSP00000196371,9606.ENSP00000225525,9606.ENSP00000248444,9606.ENSP00000254301,9606.ENSP00000261890,9606.ENSP00000264670,9606.ENSP00000265641,9606.ENSP00000269305,9606.ENSP00000282541,9606.ENSP00000296161,9606.ENSP00000331897,9606.ENSP00000343027,9606.ENSP00000351209,9606.ENSP00000353731,9606.ENSP00000356042,9606.ENSP00000360293,9606.ENSP00000374455,9606.ENSP00000375960,9606.ENSP00000376457,…	OXCT1,TAX1BP3,VIL1,LGALS3,RAB11A,NSUN2,CPT1A,TP53,GPD1L,DTX3L,IDH2,GNAI1,EPHA2,DPP4,EZR,SORBS1,SQSTM1,MLLT4,ECT2,PRKCD,CDK1,RDX,BCAP31,GNL3,MAVS,ARRB1
