# Supplementary material for: SimPLIT: Simplified Sample Preparation for Large-Scale Isobaric Tagging Proteomics
Source: J Proteome Res. 2022 Jul 18;21(8):1842–56. doi: 10.1021/acs.jproteome.2c00092 (PMC9361352; doi:10.1021/acs.jproteome.2c00092)
Supplement: Supplementary file 2 — pr2c00092_si_002.zip [file pr2c00092_si_002.zip › Supplementary Tables/Table S6.xlsx]

## Sheet: legend
Table S6. MSI-high associated proteins in colorectal cancer cell lines.

## Sheet: Table S6
Accession	Gene name	MSI-H_MSI-S ratio (log2)	q-value MSI-H_MSI-S	CaR-1	CCK-81	CL-11	COLO-205	COLO-678	CW-2	DIFI	GEO	GP5d	HCC2998	HCC-56	HCT-116	HCT-15	HT-115	HT-29	HT55	KM12	LIM1215	LoVo	LS-123	LS-180	LS-411N	LS-513	MDST8	NCI-H508	NCI-H630	NCI-H716	NCI-H747	RCM-1	RKO	SK-CO-1	SNU-1040	SNU-175	SNU-407	SNU-61	SNU-81	SNU-C1	SNU-C2B	SNU-C5	SW1116	SW1463	SW48	SW837	SW948	T84
MSI status	na	na	na	MSI-H	MSI-H	MSI-H	MSI-H	MSI-H	MSI-H	MSI-H	MSI-H	MSI-H	MSI-H	MSI-H	MSI-H	MSI-H	MSI-H	MSI-H	MSI-H	MSI-H	MSI-H	MSI-H	MSI-S	MSI-S	MSI-S	MSI-S	MSI-S	MSI-S	MSI-S	MSI-S	MSI-S	MSI-S	MSI-S	MSI-S	MSI-S	MSI-S	MSI-S	MSI-S	MSI-S	MSI-S	MSI-S	MSI-S	MSI-S	MSI-S	MSI-S	MSI-S	MSI-S	MSI-S
Q6P5R6	RPL22L1	4.2127	0	1.70207	2.63671	-0.454689	2.40869	3.97231	2.86597	2.00778	3.60579	3.47036	4.38346	0.736505	-1.7581	3.81925	-0.336647	3.48545	3.41888	1.38605	2.69495	5.91055	-3.25211	-0.454126	-3.29212	0.134549	-2.12785	-1.72917	-1.27273	-3.91343	-2.90961	0.0741513	-0.940425	0.108312	2.56691	-3.27619	-1.25318	-2.1897	-0.892215	-1.86437	-3.21857	-1.37953	-0.840715	-2.44989	-2.27713	-4.53733	-1.71894	-3.73839
P55809	OXCT1	2.89112	0.002	0.260432	2.90276	-0.604638	2.46713	0.351282	2.22021	2.84676	0.572779	2.58616	2.73417	4.24021	0.0651075	3.00251	0.29809	2.70524	0.972216	1.82272	0.830971	0.642026	1.28291	-0.957381	-2.75465	1.46041	-4.62648	-4.11837	-3.45285	-1.12286	-3.01704	-2.62502	0.728691	-3.43036	0.582523	-2.2042	3.23165	0.882438	-2.95535	-3.16708	-0.592141	2.37806	0.140718	0.394681	-1.89281	-0.226988	-2.14025	-4.66112
Q86YB8	ERO1LB	1.70895	0.0104783	0.571205	-0.114422	0.167262	1.15083	1.30531	4.19086	0.981189	2.24033	2.03151	-0.753289	-0.428438	-0.482044	1.72678	2.11941	-0.0734508	0.533053	1.6459	-1.287	2.09889	0.990352	-0.03136	0.592636	1.81304	-1.64127	-2.64603	-1.07836	-1.97034	-1.87157	-2.07025	0.621298	-0.883798	0.164579	-1.17689	1.54396	-1.01489	0.442106	-2.26507	-0.876987	-1.60248	-2.17786	-1.63369	-0.762821	0.779074	-0.03509	-3.52421
P22830	FECH	1.63122	0.00873171	0.211946	2.26478	-2.01618	-0.2892	1.69083	1.2862	-0.0663754	1.07294	2.62346	1.90315	0.440317	-1.64213	0.484662	2.40102	1.99788	1.7339	-0.228024	1.29798	3.00225	-0.78934	-1.41156	-0.789299	-0.599517	-1.3442	-0.525931	-1.08622	-0.502687	-0.996924	0.0798373	-1.05327	0.188358	-0.59784	0.0704936	0.64548	-2.0566	-0.290074	-1.68854	-1.45642	2.21053	-0.591426	-1.85686	-1.00017	0.434994	-0.41787	-2.12324
O43175	PHGDH	1.57985	0.0272539	0.760189	0.513431	-1.71708	-2.52573	0.303892	2.51931	2.31571	2.22925	2.6056	2.97659	2.65095	0.246136	0.220041	2.03228	1.0876	-0.240337	0.648981	0.568782	0.0175841	0.872335	-0.00677302	0.308831	0.619608	-1.50612	-3.94727	-2.63388	-1.58261	-0.649059	-2.08081	-0.639844	-2.41318	-0.42259	0.248614	0.738669	-1.67653	1.06376	-0.449786	0.64277	1.668	-2.65646	-0.0770658	0.314266	-1.08964	-0.820093	-1.34636
Q8TDQ7	GNPDA2	1.55153	0.004	1.11684	0.369867	0.182453	0.968685	1.46642	1.66182	0.640004	1.42041	0.316373	0.822207	1.24442	0.122621	0.835529	-0.328621	0.853878	1.07521	1.72243	-0.209604	1.93244	0.416185	0.82019	-0.545086	-0.0402736	-1.20318	1.05854	-0.871596	-0.854295	-2.20715	-1.62933	-0.147506	-0.314151	2.07575	-0.617332	-0.0774473	0.30459	-0.486691	-0.0437791	-2.04976	-3.71377	-1.13204	-0.0841929	-0.605281	0.24975	-1.88033	-4.57486
Q9UDY4	DNAJB4	1.5087	0.0256364	1.18442	0.707526	-1.2389	0.541215	3.25652	0.250054	2.64087	1.58579	-1.53346	-0.290174	1.11116	0.164798	2.10753	0.732447	-1.07768	0.660974	2.62638	2.69436	-0.477715	1.01589	0.771053	-0.936073	1.0148	-1.74156	0.0322929	-3.55615	-0.116615	-0.472308	-1.46536	-0.0753473	-1.84539	1.53966	-0.923013	0.807898	0.228106	-0.992011	-1.76483	-2.51518	0.864714	-0.385704	-0.246616	-1.55158	-1.71339	-2.40606	-1.38302
O75600	GCAT	1.49704	0.0452568	-1.07166	0.70409	1.96001	3.21207	1.18475	1.48215	-1.01114	0.902294	0.667061	4.63185	-0.68892	0.798214	1.62188	-0.246775	-0.0722733	-1.18962	0.792821	0.79801	2.31289	0.509855	-3.1995	-0.44017	0.019221	0.996321	0.663863	-2.03885	-0.180792	-0.0941591	-1.98015	-0.985034	-0.123861	-1.04118	2.40206	-0.98654	-3.19067	2.47992	-0.020871	-4.04018	-1.2649	0.870937	-1.73909	-0.989174	-1.90263	0.677489	-0.352249
Q13485	SMAD4	1.43134	0.0273878	1.4744	0.675415	-1.02946	0.684134	1.44762	1.34086	0.352638	0.567887	1.14925	1.61409	1.02761	0.989968	0.418344	0.354703	0.741891	1.30127	0.409898	1.30904	0.834755	0.905432	-0.184523	-3.06897	-3.3048	0.782666	1.23912	-1.33194	1.70834	-4.50965	-1.69442	-3.47175	1.09356	0.366086	0.402635	1.09204	-1.07258	-0.33385	1.66268	-0.954299	0.732892	-0.17458	-4.54693	-1.02521	0.187353	0.967457	-1.24632
Q8IVL6	LEPREL2	1.37541	0.0785709	-2.00387	1.00957	-0.227715	2.37042	1.88892	1.92337	-0.423754	0.280618	0.938649	2.04799	3.65345	-0.736999	1.44162	1.54052	-0.0521881	-1.87208	0.651416	0.389956	1.29557	-0.765587	1.88177	-1.60465	-1.31925	-1.0353	1.64836	-2.04354	0.617325	-2.1833	-3.3802	0.46959	-2.9927	2.82951	-2.4625	2.63174	-0.912864	-1.4657	-0.223573	-2.2481	0.448696	-3.20976	-2.23693	0.402235	1.43109	0.0811048	-0.802116
O95757	HSPA4L	1.36916	0.0351486	-0.45757	0.257349	-0.495587	1.30376	0.825807	0.566491	2.71611	0.523854	0.290322	2.04909	2.07252	-2.36698	1.93742	0.814757	0.055201	0.884987	0.282093	1.39762	2.20036	0.0718603	1.31409	0.746824	-0.0834119	-2.66868	0.958071	-2.98505	-0.396266	1.50572	-2.00334	-0.808117	0.549265	-0.752582	-0.680018	1.71808	-2.39218	-2.31153	-0.19643	-4.26502	0.767465	-0.0763448	-1.66042	-0.553643	0.440687	-0.503398	-1.00232
Q9BY50	SEC11C	1.36019	0.0681917	2.01982	2.35854	-0.619572	0.685639	-0.571729	0.542811	-0.18723	1.95066	0.784977	1.1821	-0.426989	1.62777	0.595432	1.22392	-0.588505	1.96378	-0.564689	2.14264	0.641565	-1.35692	-1.38986	3.28212	-1.97504	-0.640149	0.587862	-0.704062	0.369647	-1.50922	-1.67423	-2.49742	1.79002	-1.02548	1.42248	2.90329	-1.31284	0.824192	-2.29435	-3.68586	2.23914	0.878892	-3.76744	1.39844	-2.26844	-1.38427	-3.37635
Q7Z4H3	HDDC2	1.35863	0.00670588	1.91732	2.69651	-1.4663	1.1377	0.570439	1.36836	0.0855863	0.486351	0.645106	0.0369782	-0.111769	0.645792	0.922564	0.83454	1.75319	0.21595	1.56896	0.724705	0.871212	-0.538022	-2.00936	-0.573257	-0.547263	-0.61002	2.07403	-3.65896	-0.393273	1.02722	-0.50278	-1.76606	-0.141311	-0.318375	0.86894	0.44616	-0.971959	0.453816	-1.73734	-0.0081578	0.360886	-2.20398	-0.971305	-1.8869	0.362312	-0.401618	-1.28402
Q96KB5	PBK	1.35214	0.0464048	1.39357	-0.402051	-0.814085	0.626534	1.71501	2.32929	3.1877	-1.76541	-0.370052	-0.459154	2.52892	0.918852	2.03051	0.758031	-0.680199	-0.45719	0.288382	1.37565	2.44095	-1.06717	1.6806	-1.75684	-0.426144	-2.51412	1.22065	-1.61762	1.59641	-0.911149	-0.597313	1.19242	-0.353337	2.19625	-2.6416	1.16175	-1.9421	-1.7904	-2.45605	-1.83649	-0.43024	-0.499508	-1.36884	-1.2594	-0.635099	0.460342	-0.519839
P09104	ENO2	1.34636	0.0749237	-2.17424	1.23432	-0.67251	-3.0077	1.63356	1.27253	1.13414	-0.865968	1.55629	1.83823	2.4153	-0.865593	2.06436	1.09776	3.05367	-0.659264	1.73701	0.926111	2.10241	-0.133418	0.285859	0.382051	0.796265	-1.98203	-0.952157	-2.11872	-1.29108	0.49665	-1.87929	-0.365045	-1.91255	0.910251	-2.17282	2.39954	0.0544971	-2.20306	0.668861	-1.80478	0.403011	-1.5419	-0.91399	-0.515178	1.64852	-2.61101	-1.74163
P07195	LDHB	1.32395	0.03168	0.502752	0.579309	0.488983	1.06186	1.08502	1.74051	-0.375366	0.507335	0.469087	-0.163723	1.76612	2.72062	1.01703	0.996127	0.299375	0.37874	0.578262	1.17429	-0.20891	-0.255055	0.0487243	-4.94135	0.180876	-0.134876	1.4708	-0.384472	2.00518	1.5676	0.245646	-0.048285	-2.18148	0.0346313	-0.422227	-0.0748936	-0.906417	-0.949019	-0.318894	0.0919505	-4.3897	-4.41154	-0.364074	0.454044	0.432477	-0.969504	-0.199976
P12235	SLC25A4	1.30808	0.00164706	-0.165655	1.81515	0.170569	0.920572	0.131056	0.856221	2.09362	0.649385	1.51361	0.892875	1.15278	0.325825	0.601166	0.857708	0.256376	0.790034	2.348	-0.0414525	-1.13546	-0.845366	-0.444715	1.222	-0.0396518	-0.985917	-0.089443	-0.911415	-1.1304	-0.791311	-1.21642	-0.269422	-0.799903	0.0827083	-0.176262	0.0953514	-0.86829	-0.276872	0.27959	-1.52369	0.686746	-1.79454	-0.766734	-0.216137	0.241282	-2.16662	-2.10254
Q7LG56	RRM2B	1.3043	0.098495	0.725073	0.640753	-1.07162	2.04374	1.88084	0.64128	-0.834761	4.64762	1.1916	0.41916	-0.234208	-0.803163	3.84886	-1.54028	0.133196	0.989041	-1.15384	1.08844	0.65801	-1.33678	-1.32936	-0.23586	3.86546	-1.30243	-1.67139	-2.51786	-2.70829	-0.925949	-1.7269	-1.04296	0.480695	2.94333	-0.957466	-1.02676	-1.09204	-1.26166	1.49485	-1.78109	-0.926613	-0.552669	-1.487	1.49744	-0.364624	-1.11222	-0.674952
Q8NEL9	DDHD1	1.29843	0.00415385	0.415042	-0.45396	-1.33274	0.366645	1.62725	0.992519	1.00445	1.00628	0.839497	0.653348	0.938032	-0.567266	0.9321	1.72041	0.372304	0.124572	1.62558	1.43015	2.31508	-0.677215	0.781705	-1.4749	-0.76185	-0.275515	-0.268334	-1.60288	0.635762	-1.29388	-1.61186	-0.419667	-0.914994	-0.316095	-1.42629	0.488069	-1.41826	-0.829608	0.686741	-1.10321	-0.958884	0.284075	-0.192803	-1.35451	1.55114	-1.8905	-0.224744
Q06136	KDSR	1.28687	0.00133333	0.828409	0.602256	-0.705823	1.38729	0.368978	0.831376	0.132815	1.18	1.95133	0.875707	0.0346979	1.12456	1.22319	1.61687	0.310991	0.470718	-0.226687	1.27517	0.566696	0.484558	-0.294287	-0.684108	1.14228	0.0371585	-0.570705	-2.27461	-0.431123	-0.672907	-0.487514	-1.31782	-0.269488	0.972238	0.0313019	-0.371271	-1.31195	-0.237101	-1.75491	-1.62651	0.00574911	-1.00638	-0.879347	-0.168278	-0.752731	-0.744788	-1.32537
P80303	NUCB2	1.21969	0.0320737	0.0577311	0.875903	1.14416	1.0012	0.176833	1.54754	0.397283	-1.39608	0.784815	2.17932	2.02522	-0.432252	0.216668	0.319203	2.16343	0.0247022	0.367091	0.507477	0.902945	0.292399	-1.25865	3.66071	0.192429	-1.76345	-1.64956	0.507036	-1.75881	-0.78952	-1.25077	-1.11988	-0.228501	-0.139732	0.671526	2.21198	0.116934	-1.33594	0.0192842	-1.75873	0.165804	-3.4506	-2.35124	-1.35626	-1.24498	-0.130766	-0.360481
Q08752	PPID	1.21579	0.0068169	1.60363	0.981117	-0.294127	1.2315	1.42561	1.03508	1.77557	0.365529	0.385691	0.548379	1.69668	0.159979	0.956775	1.55319	-2.24734	0.325953	0.842329	0.534306	0.896063	-0.300218	-0.583203	-0.672172	-0.398363	0.638644	0.965874	-0.187462	1.14461	-0.691766	-0.808627	-0.414402	0.0461738	-0.405208	0.0690728	-0.692706	-3.27091	-2.19642	-0.26838	-0.748238	-1.19542	0.278939	-1.0094	0.287753	-1.06896	-1.25992	-0.0185418
P58004	SESN2	1.20981	0.0432692	-1.17154	0.793358	0.971608	-0.248601	-1.88171	0.284404	0.35298	1.08965	3.44685	1.73056	2.756	0.189963	2.32884	0.92718	0.734883	-1.1079	0.297038	0.49862	0.941543	0.0382137	-0.200622	0.743806	-0.736067	0.487767	-0.695658	-0.636159	-0.461562	-1.53122	-1.3044	-1.30344	1.18657	0.810565	-0.21411	0.117885	-0.558801	1.10516	-0.464901	-1.82775	0.740243	-0.608268	-2.92626	-0.539684	-2.46499	-1.4869	-1.02565
Q8TEM1	NUP210	1.20531	0.0290693	1.41643	0.180752	0.909973	1.69571	0.819935	1.0962	0.714356	0.988791	0.406849	1.0551	2.70843	1.33608	0.0460391	0.873435	-2.03744	1.02814	-0.125138	-0.0461945	0.634304	0.346756	-0.271887	-0.440086	0.404697	1.31687	-3.26217	1.09629	-0.573588	-0.370058	0.178275	0.297309	-0.160742	-2.17276	-0.270393	-0.246346	0.0423633	0.7332	-1.78371	-0.288378	-0.546325	-0.520662	-1.2976	1.32021	-4.61693	-1.36774	-0.134755
Q8IWE2	FAM114A1	1.19406	0.0993279	-0.443597	0.328402	-0.669266	0.762764	1.10542	1.83669	0.11572	-0.493414	2.02859	0.642978	-0.78539	-1.76025	0.766379	-0.538344	2.78197	2.09615	3.0589	1.08105	0.676845	3.24272	0.920606	-1.47055	0.170043	-2.24097	-0.550432	-2.71425	-1.63877	-1.25011	-0.940699	0.560693	-0.805746	0.330322	-1.35567	0.583762	0.585358	-0.341523	-2.84844	-0.23121	1.08407	-2.3483	0.412426	-1.96116	3.21241	-0.941057	-3.27849
Q6DKK2	TTC19	1.18018	0.00862651	-0.184236	1.37509	0.644621	0.980378	0.199957	1.4449	1.94103	0.842648	0.75527	1.85061	2.01515	1.40043	0.170257	-1.07753	-1.00349	1.62536	-0.184969	0.599712	0.28705	-0.786147	-1.06663	-1.71108	-0.634362	0.676213	0.0338282	0.479816	-0.577717	-1.58842	0.362715	-1.68271	0.0845496	-0.197825	-0.42481	-0.276386	-1.23503	-1.23651	0.820469	-0.51887	-0.420253	-1.88132	1.7211	-0.685975	-1.44023	-0.311163	0.535021
Q13641	TPBG	1.1785	0.0664089	-1.03141	-0.431016	-0.856009	-1.87428	1.88056	1.45091	1.43068	1.10311	1.48303	1.03009	0.87183	-0.596971	-0.177747	1.28108	0.542873	1.50113	1.65569	1.99555	1.39979	0.933112	-0.074219	0.356704	-0.467116	-1.37504	1.2362	0.119759	-3.02795	-0.145288	-2.7847	0.790704	-1.56623	0.387551	1.02752	-0.457856	3.0873	-0.867297	-3.69338	-1.39732	0.408191	-1.41874	-0.166711	-1.75191	0.903502	-1.04617	-2.32885
Q96F07	CYFIP2	1.15563	0.0122124	-0.0894303	0.715186	0.255809	0.0994694	1.04889	0.938883	0.542999	1.95335	0.699101	1.15341	0.415672	-1.09441	1.32488	0.930722	0.292996	0.647106	-0.141628	1.28262	1.31852	-0.292221	-0.627732	-0.652817	2.1065	-2.08416	-2.82133	-0.183493	-0.970261	-0.366595	-1.3011	-1.19933	2.28262	1.84531	-0.347061	-0.867673	-0.420369	-1.14627	-0.361987	-1.47653	0.137941	-2.05255	-0.789543	0.954226	-0.511296	-0.835276	-1.24192
Q9Y680	FKBP7	1.14337	0.0580098	0.720086	3.57086	-2.4941	0.803372	0.642449	0.539844	-0.191499	-0.0911642	1.51718	0.410334	-1.21118	0.0447861	0.825368	1.2984	1.32792	1.57456	2.35689	-0.297495	0.349816	0.315996	-1.84234	-2.23352	-1.20285	-0.0361881	-0.552769	0.587487	-0.723458	-1.60284	-1.4493	-0.407033	-1.12939	1.86289	-0.929336	2.03452	-0.293325	0.405842	-0.480156	-2.75219	-0.510897	0.601198	-0.874053	-1.19436	0.495184	-1.37084	-0.44024
O95394	PGM3	1.14288	0.002	1.18742	0.665065	0.313523	0.48855	0.685924	1.03741	-0.0357936	1.31476	0.978427	0.692264	0.450712	1.55289	0.504145	-0.415671	1.2271	1.35677	0.361264	0.645383	-0.340294	-0.0362074	-1.42645	-0.615646	-1.32635	-0.400693	-0.0608588	-1.13346	0.251544	-0.0284394	-0.350907	-0.857799	-0.651012	-0.756829	0.358824	-0.0823429	-0.277658	-0.44304	-0.492494	-1.08102	1.1073	-0.935621	-1.49531	-0.613153	-0.416627	-0.444722	-0.168212
Q96GD0	PDXP	1.14036	0.00177778	0.75512	0.941889	0.395079	1.08572	1.52036	0.612764	0.630212	0.364359	-0.105094	1.44073	0.69239	0.608603	0.917141	0.33131	1.18654	-0.926707	-0.433024	0.563009	1.65088	-0.693516	-1.40397	0.442788	-0.428459	-0.454119	-0.548386	-0.209001	-0.0840953	-0.38992	-0.761151	-1.33403	-0.910359	0.204043	-0.321964	1.25065	-0.545084	0.351288	-0.617391	-1.23393	0.500763	-0.345377	-1.12374	0.282534	-1.3658	-1.51221	-1.66126
Q6UWW8	CES3	1.12466	0.062449	1.97271	1.40144	-0.0578813	1.54961	-0.0255482	-1.09985	-1.37299	0.738411	-0.994389	3.42159	0.661109	2.25036	0.191041	2.1933	-0.519327	-0.808459	0.0435423	1.8523	1.07014	-1.20994	-1.34916	0.00685033	-0.19485	-0.028713	1.06572	2.4005	0.642329	-1.09304	-2.18507	0.361851	-2.09399	-0.543623	0.621163	0.0200182	-0.427436	-0.771731	-0.514146	-0.395352	-0.345198	-0.698871	-0.223853	-1.3677	-0.53547	-2.31139	-1.00984
Q8N9F7	GDPD1	1.12149	0.00428571	0.522273	0.589051	-0.23374	1.62122	1.73194	0.153911	1.79846	-0.184871	0.863923	1.1123	-0.074468	0.12637	0.575903	1.13109	0.0830935	0.601826	0.25023	0.0662416	1.52936	0.136289	-1.47809	1.42525	-0.530855	-1.1157	0.45523	-1.26163	-1.09009	-1.56299	-0.582706	-1.02475	-0.906787	-0.754467	1.00418	-1.01007	-0.894681	-0.552603	0.557878	-1.62223	0.49109	-0.644444	-1.68372	1.17879	0.456787	-1.12858	-0.237395
P23368	ME2	1.11478	0.0264043	1.54842	1.19343	-0.786062	2.94589	-0.118825	0.338973	0.134675	0.41041	0.457821	1.15045	0.42464	1.17478	1.52459	1.09305	-0.154383	0.534514	-1.06867	0.291259	0.766466	0.011891	-1.57737	-0.442336	-0.109531	-0.350199	1.27988	-2.18657	-0.210379	-1.18267	-1.2963	-1.62016	-0.132531	-0.106639	1.18982	-0.177926	-1.59717	0.202783	2.5036	-3.17993	-0.94119	-0.0190529	-1.22099	0.494209	-0.848204	0.0285439	-1.26444
Q99622	C12orf57	1.10123	0.0108077	-0.205661	0.361559	-0.686741	-0.454101	0.696939	1.02425	1.06982	0.0210942	3.08624	0.0687812	1.10521	-0.876571	1.01855	1.07184	1.34414	0.290966	0.796945	1.05997	1.08447	-0.144937	0.161396	0.071725	-0.112019	-2.19804	0.196749	-0.0377723	0.432992	-0.133045	-0.0745979	-0.0529374	-0.848693	0.419892	-0.924923	1.01702	-1.39699	-1.67335	-1.02003	0.188838	0.0606583	-1.94039	-1.84216	-1.3638	0.221095	-0.846772	-0.538273
O43776	NARS	1.0961	0.00530612	0.912475	1.01546	-1.06932	0.674375	0.407041	1.08392	-0.447877	1.72244	1.20024	1.26969	0.356831	0.723176	-0.0911559	0.611739	0.919667	1.07282	0.0567593	1.42543	0.357642	0.280113	-1.45391	0.346186	-1.10921	0.446876	0.907536	-1.89878	1.0747	-0.241779	-0.85344	-1.77882	0.449952	-0.0112523	0.757204	-0.23076	-1.4594	-0.184458	-0.614871	-1.8336	0.984256	-0.107578	-1.34248	-0.620007	-0.655884	-0.790262	-1.86229
P40123	CAP2	1.08831	0.0475543	0.221447	1.37559	-0.611476	1.01594	-0.154486	2.38271	-0.139543	1.51343	0.438332	0.85729	-0.676807	-1.81456	1.64985	1.19663	-0.308695	-0.125664	1.36892	2.61556	0.77988	-0.00888419	-0.277911	-0.122834	-0.196388	-1.78403	-0.420016	-3.31578	-0.633975	-0.559864	0.188985	0.526709	0.244796	2.27774	-2.44233	-1.32611	0.496071	-0.0498222	-2.12275	-0.996363	0.717209	-1.03403	-0.0588939	-1.00535	0.667902	-0.574809	-0.633157
Q70UQ0	IKBIP	1.03697	0.0983046	-0.792132	-0.0437405	-1.77187	0.80359	1.58183	1.91993	0.85474	0.71133	1.95194	-0.960864	0.600528	-1.77922	2.03337	1.68586	-0.137647	1.42048	1.29146	0.691143	0.187398	-0.0840377	1.57955	-1.79446	0.59241	-1.54683	-1.22519	-0.269612	-1.76724	-0.562126	-2.63261	-0.0592744	-1.1288	3.40205	-1.81634	1.67047	0.798951	-0.448176	-1.07638	-0.376825	-1.60423	-1.59861	-1.12249	-1.46286	0.738671	-0.405923	-0.737512
O75475	PSIP1	1.02704	0.0384812	0.651468	0.576356	0.0692552	-0.611301	0.981543	2.20344	1.67557	-0.618421	0.00524184	1.20735	1.81299	1.72179	1.23082	-0.133041	1.13436	-0.997087	-1.7413	1.32204	0.769921	-0.375316	0.177704	-1.35091	1.61628	-0.784837	-0.0575806	0.803108	-1.18659	0.0232408	-0.105994	-0.0315689	-0.900984	-0.27566	-0.381272	-0.54104	-0.0162552	-0.665864	-0.84242	-1.11065	-0.214546	-1.2658	-1.12486	0.333542	0.561829	-0.326814	-3.24988
Q5VT66	MTARC1	1.01479	0.0405125	2.71929	0.0768606	1.11789	-0.478079	1.57534	2.1908	0.356929	0.431577	-0.250549	0.283021	0.840934	0.065229	-0.0591607	1.30062	-0.791334	1.6748	1.04321	0.547307	-0.216937	-0.487633	-2.18634	-2.45599	-0.914616	0.0333505	1.07402	0.616048	0.33626	-0.709307	-0.0353925	-1.82831	0.665855	-2.03477	0.63062	-1.72358	-1.09776	-0.530702	0.262119	0.563603	0.0649974	1.40883	-1.72357	0.265496	-0.655453	1.06239	0.021743
Q06203	PPAT	1.01473	0.00412121	0.996532	0.597766	0.232036	1.07312	1.91568	1.13092	1.03204	-0.218897	0.298725	0.317376	1.14754	-0.607291	1.21369	0.65969	0.648826	-0.812211	-0.0592299	0.551897	0.922307	-0.541807	-0.0838853	-0.746376	0.282923	-0.266386	-0.687067	-1.30967	1.21181	0.554644	-0.325986	-1.60193	-0.669933	-0.177323	-0.765845	1.30039	-1.12373	-1.8081	-0.154682	-0.801528	-0.150297	-1.14422	-0.75085	-0.4752	0.185914	-0.199818	-1.02598
Q9H0B6	KLC2	1.00017	0.0104	0.863477	0.51909	-1.03672	0.298027	0.964535	0.505097	-0.0816019	0.769741	0.679172	0.917439	1.05908	0.081484	1.58334	0.47043	1.35895	-0.8691	1.11714	0.488257	0.898493	-1.03284	0.421573	-2.14741	1.18794	-1.02718	1.74032	-1.23216	0.0180143	-0.285453	-0.695037	0.342572	-1.36687	1.11267	-0.688125	0.0418632	-0.491724	-1.42888	0.298058	-1.77577	-0.136447	-1.48134	-1.39002	-0.0699035	-0.498188	-0.687557	-0.245955
Q9BQ70	TCF25	0.998542	0.0406143	0.690546	-0.87693	0.19238	2.31455	2.8388	-0.0854031	-0.160163	-0.658292	1.2222	-0.0968182	-0.50731	-0.869785	1.49926	-0.30754	0.452783	1.78856	1.36492	2.14752	0.190472	-0.379401	-0.594795	-0.404974	-1.22263	-1.34559	0.120334	0.734268	-0.17791	-0.134349	-1.33024	-0.998576	-0.511165	-0.026641	-0.709212	-0.258378	-0.141241	-0.362017	-0.680173	-0.139364	0.207154	0.895504	-0.523003	-1.47817	-0.397712	0.126538	-0.986464
Q8WUX9	CHMP7	0.989959	0.00366667	1.12557	0.358214	-1.13584	1.08037	0.839316	1.25791	0.725315	0.258839	0.515484	0.866079	0.490758	0.20562	0.64175	0.524004	0.322285	0.310754	0.580822	0.935157	0.778123	-1.30528	0.413885	0.103204	-0.142745	-0.815788	0.84627	-1.68529	0.530579	-1.47839	-0.817649	0.00560853	0.162851	1.58821	0.0121273	0.031105	-0.660914	-1.17551	-1.08568	-1.2374	0.283701	-0.77265	-1.69578	-0.840986	-0.83858	0.38875	-0.937111
O94855	SEC24D	0.989002	0.0352033	0.503509	0.774507	-0.690493	1.41422	0.13879	0.657669	0.741387	0.642037	-0.188581	0.596895	0.899026	0.583882	0.0462383	-0.952117	1.46322	1.03743	2.18781	0.690564	-0.151074	0.049992	0.165127	1.75824	-0.220722	-1.24373	-0.503985	-1.20471	-2.62449	-0.268186	-1.89185	-0.807358	0.265579	-0.196147	-0.234341	2.14271	-0.95574	-1.35336	0.66258	-0.860152	1.86206	-0.678914	-1.45775	-0.982744	0.714255	-1.87024	-1.75553
Q5T8D3	ACBD5	0.983514	0.0851273	0.780893	1.58925	0.525649	-0.467104	-1.33359	0.726825	1.63685	1.30318	0.0526643	1.97256	2.19599	0.863074	-0.491393	-0.803767	1.40072	1.4533	1.91493	-0.873985	-1.10194	-2.73784	-0.212971	-0.968407	-0.795104	0.000153124	0.248097	-2.77571	0.665037	0.23971	-0.121126	-1.31034	-0.310056	-0.269063	-1.34968	0.982979	-1.6075	-1.84782	1.38236	1.30247	1.53422	0.195855	-0.289977	-1.27002	0.184879	-1.33317	0.41516
Q07065	CKAP4	0.969173	0.0968629	0.206937	-0.209626	0.0989012	0.646493	0.768666	1.38253	0.742738	-0.419864	0.744309	0.650344	1.30751	-0.891349	-0.044333	0.252325	2.20752	1.64783	0.95853	-0.205293	0.310843	0.0893665	-0.0493698	2.02373	-1.57179	-3.29142	-4.5995	0.119273	0.177817	-1.49662	-1.03996	-0.314937	-0.59151	0.617728	-3.29541	1.44149	0.400123	0.602803	1.13736	0.640662	0.605562	-2.10678	-1.2784	-0.812149	0.431744	0.714986	0.143026
P07311	ACYP1	0.960897	0.0431871	2.30389	0.172722	0.190263	1.2696	1.60938	1.07038	2.55656	0.170024	-0.944673	1.26231	0.754438	-0.215399	-0.0480951	-0.937072	0.30961	-0.017827	0.560892	0.15226	0.442939	-2.10691	0.098907	0.15572	-0.486666	1.22292	0.035463	-1.22371	0.141354	-0.0972492	-0.426649	-0.662288	-1.16189	-0.55252	-0.573283	0.565999	-2.28655	-2.01185	1.79288	-0.816842	0.865793	-0.889916	-1.18694	0.883722	0.280583	-0.730391	-1.22262
Q12857	NFIA	0.958577	0.0553933	1.20503	1.74094	1.17403	0.403537	-0.623513	0.73754	0.178926	0.984737	1.40802	2.08446	1.01464	-0.470012	-0.267852	0.945499	0.66822	1.70365	-0.809598	-0.630677	-0.00840423	-1.50969	-1.31278	-2.77133	0.626477	1.02816	0.604395	0.107087	0.642227	0.046188	-1.75821	-0.635163	0.215216	-2.54768	-0.66424	1.17446	-1.73883	-0.474434	-0.119081	-1.11299	1.86157	-0.71485	-0.740563	1.49093	-1.27502	0.564092	-0.25533
Q9Y617	PSAT1	0.951608	0.0384639	1.01947	0.139878	-0.0679783	-0.317049	0.359537	0.986813	0.985101	1.93511	0.743699	1.17281	1.21159	1.05666	-0.658544	-0.287596	0.410954	-0.691997	-0.241145	1.3287	1.38414	1.09891	-0.62313	0.385723	1.56862	0.514097	-1.84161	-2.28884	-0.167319	0.210638	-0.902853	-0.120468	-0.255378	-0.207008	0.620913	-0.549488	-0.358651	-0.244584	-2.46721	0.326575	2.214	-1.28281	-1.58263	-1.83106	-0.847344	-1.00485	-0.778469
O43865	AHCYL1	0.946545	0.0235556	-0.00647163	-0.980072	0.375202	1.84148	0.770154	0.823635	1.37666	-0.283543	-0.787412	0.37933	1.18562	1.08846	0.436228	0.414924	1.21109	1.70708	0.685196	0.603369	-0.426896	-0.143819	-0.415168	-1.87017	-1.28212	-1.40289	0.408999	-1.15556	0.00386059	0.785407	-0.804258	-0.261256	0.331259	-0.670591	0.319144	1.24668	-1.01631	-1.19583	0.852593	-0.0529555	-1.39528	-0.0204802	-2.02437	1.45425	-1.01272	-0.317557	-0.720225
Q86UW7	CADPS2	0.943696	0.0837201	-0.287015	-1.0965	0.394299	1.49704	0.530922	-0.189248	0.400051	0.903847	0.656433	0.484474	1.90197	-0.447848	-1.23854	0.809914	0.841106	1.78932	-0.0760042	2.53794	1.39057	-0.647515	1.2855	2.44006	-0.275767	-2.15817	0.49792	-0.260791	1.5383	-0.0663366	0.381796	-2.66613	-0.980051	-0.142549	-1.88739	-0.803174	-0.579691	-0.48556	-1.24088	-2.44808	0.0382579	-0.224113	-2.15228	-0.472901	1.07584	0.546309	-0.0659994
P36776	LONP1	0.941188	0.0243294	0.954271	0.163918	-1.17015	0.759763	-0.349457	-0.211959	0.958861	1.2593	2.24242	1.65147	1.03981	0.394014	0.839912	1.92892	1.08483	0.357088	-1.09084	-0.55022	0.157001	-0.831055	-0.40065	-0.376719	-0.152435	0.0683614	-0.911625	-0.736151	-0.227156	-1.18237	-0.637827	-1.46278	-1.02388	0.0452134	0.463686	-0.400662	-0.987872	1.01975	-0.24618	-0.926908	0.440467	-0.477864	-0.19046	0.438978	-1.0762	-0.469826	0.0288168
P32119	PRDX2	0.940578	0.00546154	0.898827	1.19556	0.0330603	1.14137	0.200454	1.39981	1.01665	1.03826	0.118577	1.20569	0.543983	0.199392	0.718288	-0.758525	0.731636	0.89791	0.488944	-0.322503	-0.299004	-1.53361	-0.772734	0.0168384	0.32777	-0.359319	-0.0799083	0.718335	-1.70891	-1.24182	0.191279	-0.591051	-0.0897333	-0.651258	-0.0976321	0.852206	-1.80638	-1.11777	-0.0395939	-1.14	-0.645916	-0.166598	-1.70971	0.631634	0.770693	0.0646087	0.0213108
Q17RN3	FAM98C	0.940014	0.0774416	1.31555	-1.95538	-0.126363	2.0357	-1.22451	-0.120499	1.0029	1.20336	-0.0615642	2.52096	0.734151	0.588996	-0.52535	0.193297	0.693537	2.65214	-0.423046	1.46092	0.590158	-1.23788	-0.806355	0.0241477	-0.203642	0.573609	0.098718	-0.788617	0.167801	-1.69225	-0.718973	-1.72122	-0.513641	1.22357	0.57536	-1.43928	-0.407799	-0.736689	1.20734	0.407875	-1.1998	-1.57669	-1.07887	0.347901	-0.273869	0.273848	-0.501325
Q9NQH7	XPNPEP3	0.936147	0.0188844	1.56343	1.72802	-0.38998	2.1652	0.588703	0.469859	0.435982	-0.276854	0.55545	0.631095	-0.473576	-0.136656	1.12236	0.899422	1.24252	0.8681	0.150323	-0.0994972	-0.668557	-0.650043	-1.22417	-0.43218	0.717723	-0.545802	1.76458	-0.555634	-0.493688	-0.979686	-0.758542	-0.881975	-0.346951	0.059466	0.68566	-0.650701	-0.399716	0.37795	-1.35151	-0.56107	1.30122	0.17633	-0.505285	-0.216767	-1.73122	-1.36721	-1.5728
P50502	ST13	0.933613	0.0015	1.40065	0.600675	0.42871	0.710948	1.07329	0.979669	0.946057	-0.292216	0.436393	0.592438	0.208495	0.240891	0.726321	0.426662	0.0971779	-0.18386	0.364311	1.34262	0.0141656	-0.121667	-1.39802	0.0566051	0.337474	-0.0630773	0.58005	-0.430481	0.523891	-0.409556	-0.0112863	-0.548597	-0.804728	0.621755	0.612571	-0.712189	-1.07215	-0.947324	-0.750833	-1.0374	-1.26004	-0.235964	-1.26822	-0.721035	-0.288354	-0.50659	-0.579386
Q13232	NME3	0.922343	0.0872313	0.695444	0.867476	1.55302	1.30264	1.13614	0.566694	-0.346569	1.10426	-1.89532	1.75618	1.08754	-1.03659	-0.202899	1.20088	0.589205	0.775928	0.275811	-0.495621	1.58417	0.681872	-0.219518	0.344555	0.824694	-3.18281	0.576761	0.654027	0.563434	0.183823	-1.2902	-1.15375	-0.250282	-1.58231	-1.39894	-0.520539	0.379215	0.754021	1.32739	1.10245	0.162919	0.236292	-0.736856	0.0764726	-3.21686	-2.02546	-1.87775
Q9GZT4	SRR	0.91574	0.0509783	0.987061	1.81097	-1.50282	0.147396	0.114523	0.986442	0.142757	0.91715	0.14726	2.24681	1.42933	-1.35059	0.342674	0.373918	0.363426	0.32681	1.27075	0.53728	0.754027	-1.32591	-0.989609	-0.0861015	-0.0135687	0.368099	-0.263255	-1.57682	-2.63373	-1.93875	0.120916	-0.134592	0.984674	1.04795	-1.25786	0.966233	-1.08237	-0.261934	-0.591239	1.00948	1.31256	-0.738997	-0.340135	-0.39892	0.376659	-0.656931	-1.95908
Q9NVE7	PANK4	0.912801	0.00845	0.382289	0.0795846	0.807341	0.961391	0.566325	1.98404	-0.410981	-0.107314	0.721432	1.27196	-0.15378	-0.697647	0.721032	1.66385	0.0542858	0.0451137	0.351193	0.961643	0.679193	0.527067	0.705869	-0.156807	-0.0792431	-0.38164	-0.118968	-1.34564	-0.0831677	0.141332	-0.5638	-0.429456	0.052173	-0.506548	-1.44542	0.873439	-0.844741	-1.47212	-0.650563	-1.22533	-1.46173	-1.11043	-0.650976	0.437486	1.07052	-0.609363	-0.883482
Q9BVV7	TIMM21	0.910661	0.0486797	0.276764	1.37812	-0.793534	1.92623	1.03429	0.566856	-0.136494	-0.705567	1.53269	0.0487321	0.373525	-0.316386	1.36321	1.46496	0.256937	1.84498	-0.371004	0.942385	-0.758151	0.506126	-1.41954	0.886829	-1.24529	-0.471601	-0.307736	-1.40702	0.55022	-1.44199	-0.536142	-1.4496	1.40285	0.654844	1.22985	-0.247195	-1.46516	0.30525	-0.964278	-1.89978	1.30553	0.224129	-1.51795	-0.113547	-1.39498	-0.365575	-0.909005
Q9Y2Y0	ARL2BP	0.908554	0.0223185	0.563268	0.170802	0.0541592	0.686301	1.36681	1.04389	0.287797	-0.272813	0.753002	-0.442886	-0.454555	0.145752	1.80986	-0.232827	1.09523	0.196752	0.862368	0.629375	1.17633	-0.993525	-0.0374303	-0.0248276	1.03869	-1.08174	-0.551101	0.744038	-2.19598	-0.985193	0.721441	1.37912	-0.573696	0.0993116	-0.292897	-0.0410615	-0.0453703	-1.46483	-1.345	0.751181	-2.11538	-1.09975	-1.87361	-0.85473	1.14219	-0.719103	-0.287151
A6NHR9	SMCHD1	0.895571	0.0253103	1.37365	-0.432134	-1.22688	0.620861	0.867475	0.71568	0.279113	0.719513	0.62905	0.636875	0.371293	0.842806	0.561913	0.419158	-0.116344	0.889396	0.600094	0.839185	1.01952	-0.678766	-1.15492	-0.0307621	0.417529	-0.0526937	-0.825645	-1.7805	-0.0550021	0.392069	-0.294974	0.415138	-0.442356	0.104003	-1.34801	0.255994	-1.16006	-0.626065	2.20024	1.54986	-3.30395	-0.37373	-0.530443	-0.983352	-1.07362	-0.757753	0.003736
P56377	AP1S2	0.894138	0.0962814	0.580744	1.20142	-1.48056	0.486568	-0.444248	-0.134024	0.849744	-0.203319	1.68106	-0.674668	-1.27811	1.68887	0.651083	1.0292	0.0847386	-0.0237436	3.02175	2.10845	0.0399366	-0.6383	-0.756459	0.262277	-0.551066	-0.510137	-1.16454	0.765799	-0.413359	-1.17998	-1.27385	1.48493	-1.60543	0.93734	-1.32056	1.03121	0.667508	-0.998794	-0.370189	-1.30152	-0.182479	-2.09068	1.04148	-0.193863	-0.288883	-1.80639	-0.222856
Q8IUI8	CRLF3	0.888418	0.0111698	0.798635	0.687611	-0.875748	-0.227664	1.98377	0.0641513	0.915198	0.0832916	0.395603	-0.610908	1.50544	0.254455	0.825346	-0.0165899	0.613682	-0.0919484	0.44079	1.26734	1.46889	-0.535452	-0.125866	-0.235557	-0.217187	-1.30125	0.270842	-1.79815	0.144945	-0.194281	-0.141387	0.624208	-0.757991	-0.0425722	-1.35313	0.272387	-0.48679	-0.670328	0.238572	-0.250161	-1.28229	1.07906	-0.72667	-0.978485	0.0537504	-0.587489	-1.12311
Q07021	C1QBP	0.875173	0.00936471	-0.217731	0.85492	0.825731	0.452668	0.728536	0.732501	0.645935	0.0579109	1.66713	0.378745	2.02207	0.162633	0.182191	0.832566	0.924098	-0.508376	-0.101385	0.026713	0.219201	-1.17785	-2.21147	-0.11263	-0.91628	-0.811608	1.01517	-0.378126	0.468358	-0.451463	0.631959	-0.386926	-0.0202384	0.124086	0.255724	-0.259849	-1.68439	0.322525	-0.179354	-1.36375	0.420845	-0.758457	-0.0646934	0.365299	-1.33358	0.0416293	-0.761145
Q71UM5	RPS27L	0.868944	0.0316828	0.707691	0.667875	0.0602541	1.77663	0.411389	-0.910639	-0.391426	1.1494	2.17661	1.11558	-0.744425	0.257833	1.24499	-0.694548	1.71323	0.0297902	0.323343	-0.0866241	0.505362	-0.482271	-0.32091	-0.490909	0.634502	0.139055	-0.646886	-0.570593	-0.50472	0.331754	-0.595644	-1.1959	0.178234	1.55405	-0.237345	-0.988895	-1.01838	-0.940261	0.627698	-1.03444	0.455195	-1.67981	-0.461219	-0.408738	-1.10293	-0.248446	-0.841573
Q9H9T3	ELP3	0.864262	0.00517073	0.812624	0.996997	-0.49026	0.426445	1.37312	0.481028	0.287311	-0.129183	0.347798	1.18092	0.957396	0.624841	0.501505	0.065014	0.482548	-0.136019	-0.0165806	0.48623	1.06709	-0.727105	0.0465206	0.282556	-0.00782156	-0.371814	-0.125288	-1.79633	0.815218	-1.49296	-0.386289	-0.396399	0.248066	0.647543	-0.301732	0.896258	-0.856761	-0.972688	-1.05429	-0.663361	0.690453	-0.532552	-2.11141	-0.241317	-0.297512	-0.121986	-0.88773
Q15276	RABEP1	0.863116	0.0141695	-0.859264	-0.0421943	0.0730653	0.437924	0.634806	0.845575	0.674706	-0.606787	1.04169	0.467095	1.54177	-0.182483	1.21625	1.17698	-0.108725	-0.219711	0.074762	1.01742	2.12228	0.00426977	-0.0676138	-0.0671644	0.0854459	-1.12755	0.48881	0.0845884	-0.760979	-0.612298	0.029202	0.566083	-0.13221	0.717037	-1.64202	0.395253	-0.416516	-1.01963	-0.85583	-0.551201	-0.785965	-0.902136	-0.739944	-1.10448	-0.566662	0.216952	-0.943068
Q9UBW8	COPS7A	0.86301	0.0238049	-0.616361	0.490003	-0.257793	-0.750159	0.83648	1.56181	0.943633	-0.0765559	0.413397	0.338141	1.24119	1.16886	1.0695	1.2031	-0.330596	1.58352	1.53725	-0.22005	-0.589846	-1.0228	-0.874644	0.874815	-0.808661	-0.80385	-0.219478	-0.785109	-0.914626	-0.0730973	-1.37487	0.39823	0.55957	-0.00235546	-0.922471	0.563868	-1.50359	-0.352491	-0.263538	0.561822	0.441513	-0.0680533	-0.485813	-0.603818	-0.00387407	-1.79379	0.101153
O60763	USO1	0.861792	0.00181818	0.305028	0.482319	-0.299926	0.145219	0.570737	0.581198	1.23226	0.386779	1.02711	0.380031	0.134642	-0.140092	0.140476	0.526551	1.29533	0.732631	0.794659	0.66206	0.437922	-0.605934	0.274819	0.921132	-0.250057	-0.873071	0.534785	-0.829505	0.126299	-0.0859587	-1.52157	-0.628033	0.420906	-0.48209	-0.320131	0.369817	-0.555987	-0.677864	-0.023541	-0.819012	-0.407471	-1.06905	-0.819584	-0.769653	0.853974	-0.941945	-1.37163
O76075	DFFB	0.86052	0.0228679	1.53199	1.77168	-0.763168	1.5866	0.242965	0.0963544	1.32106	-0.532292	1.06678	0.518552	0.174489	-0.112461	0.424646	0.171553	0.864379	0.895546	-0.376703	-0.412597	1.24165	0.197247	-0.236442	-0.262453	-0.922236	0.675582	0.37982	-0.402706	-0.13081	-0.64533	0.598852	-1.47645	0.00935456	-1.55013	0.173832	0.0175017	-1.44034	-0.131545	-0.315553	-1.4309	0.689775	0.103875	-1.62535	0.681553	-0.756407	-0.179936	-1.10558
Q9NTX5	ECHDC1	0.858267	0.0407891	2.51196	0.785241	-0.735983	-1.12305	0.0238553	0.3918	0.82801	0.796165	-0.109171	-0.106221	0.669079	1.86777	1.04645	-0.268327	0.324116	0.903655	1.03886	0.852518	0.00246938	-0.20374	-1.49284	-0.848627	-0.989105	-0.429044	1.98042	-0.940923	-0.355191	-0.183028	0.333611	-1.08325	0.375109	0.310635	-0.569453	-2.17313	-0.440609	0.670163	-0.318399	-1.19242	-0.590787	-0.595421	-0.842926	0.864989	-0.956572	-0.101482	0.729649
Q96EN8	MOCOS	0.853266	0.0777276	-1.08005	1.47007	-1.19755	0.353159	-0.14845	0.0540951	-0.878358	2.29449	1.91042	0.901223	0.250086	0.0758327	1.60462	0.21729	0.523353	0.897578	0.0904661	1.12395	1.22805	0.419734	0.625823	0.597232	-0.385734	-1.3366	1.27064	-1.87706	0.303298	-0.251918	0.29516	-1.26265	1.23152	0.161103	-0.826952	-1.22528	-1.18344	-0.527669	-1.45343	1.42215	1.02367	-0.428747	-0.928958	-1.24943	-1.40099	-1.53767	-0.398317
Q8NI08	NCOA7	0.852068	0.0832653	1.75524	0.0119522	-1.0927	-1.3284	-0.793629	1.03972	1.11641	1.83984	0.387905	3.15911	0.464286	-0.62961	0.339571	-0.268343	0.503897	0.40872	1.11355	0.846999	0.666262	-0.115715	-0.389061	-0.362418	-1.73335	-0.272081	0.214237	-1.81061	1.2663	-0.456691	-0.897546	0.400986	-0.727997	-0.670078	-0.508854	0.119479	-0.61977	-0.558945	-0.425409	-0.51203	0.129242	-0.706112	-0.526468	-0.620914	1.71309	-1.74164	0.714394
Q969Y2	GTPBP3	0.850747	0.00574194	1.38228	0.683165	-1.21078	0.545139	-0.21281	0.18682	0.584323	0.486453	1.8569	-0.00362531	0.0519013	0.55002	0.319207	0.961848	0.665091	0.548874	0.236044	0.226754	1.4383	-0.904706	-0.546718	-0.0700206	-0.148921	-0.251371	0.299538	-0.37537	0.275856	-1.51544	0.5309	0.127744	-1.1101	0.0784199	-0.0355007	-0.917185	-0.419463	0.601453	-0.242007	-0.782377	-0.258805	-0.838504	-0.542954	0.0806314	-1.45857	-0.53125	-0.443999
Q6P2P2	PRMT9	0.847717	0.00583051	0.3908	0.548451	-0.937973	0.554976	-0.26591	0.72826	0.536121	0.201258	0.942166	0.815959	1.12831	-0.33854	0.805222	2.14713	-0.357341	0.370345	0.0880597	0.655103	1.09665	-0.00781772	-0.211413	-0.101335	0.303533	-0.309435	-0.133552	-0.693347	-0.519676	-0.59113	-1.17755	-0.258056	0.380536	0.0868643	-0.56084	0.418195	-0.592933	-0.0122308	-0.26026	-1.07453	0.115113	-0.165973	-1.15815	-0.807633	-0.0994485	-0.807759	-1.33678
Q9UJY5	GGA1	0.84083	0.00457143	0.114776	0.224185	-0.041234	0.922916	1.02426	0.634926	1.15413	0.971031	-0.767511	0.674601	0.269126	-0.0197948	0.279209	-0.313089	0.737782	0.634866	1.56392	1.48359	-0.162026	-0.542815	-1.23093	0.162693	-0.0177078	-0.862928	0.624623	-0.705755	0.321672	-0.491858	-0.75209	-0.759376	0.464772	0.157581	-0.186943	-0.650158	0.0652458	-0.445181	-0.490783	0.149671	0.0391936	0.233426	-0.880829	-0.781335	-0.928452	-0.870682	-0.63909
Q9P2B2	PTGFRN	0.839928	0.0850018	-0.266563	0.932351	1.77684	1.7538	1.43685	-0.00191199	0.0830171	-0.643884	-0.277406	1.79024	0.611182	0.584548	-0.743734	0.0728982	1.06102	-1.16037	-0.220994	1.01084	1.68791	0.445238	-0.148338	-0.982602	2.5427	-1.44318	-0.0920438	-0.637092	-1.57788	-0.638936	1.77104	0.081129	-0.741401	0.145945	-0.0938503	-1.55055	-1.37406	-0.711634	-0.95449	-0.283148	0.287585	-0.962602	-1.1547	0.0785442	-2.11105	1.0841	0.164843
O15067	PFAS	0.839867	0.0293399	-0.768202	0.325559	0.386803	1.23955	-0.0808977	0.866299	-0.384418	-0.206104	1.11896	2.00972	-0.059251	1.30981	1.48829	0.383831	0.0317524	0.0573188	0.745488	1.07152	-0.379179	-1.1283	-1.39808	0.195387	-0.962668	-1.03971	0.238553	-0.856621	1.5893	-0.0441166	-0.549325	-0.756425	0.303267	0.537898	-0.77599	1.85483	-0.72413	-1.05173	0.17685	0.0249014	-1.0416	-1.1378	-1.09575	-0.825458	-0.352011	0.0922083	-0.579606
Q969Q0	RPL36AL	0.837096	0.0202384	0.0513619	0.81625	-0.498172	0.77956	1.36419	0.60429	0.349961	0.337294	0.915438	1.10138	-0.0586571	-0.397359	0.955884	1.63146	0.51607	0.492589	0.155786	-0.194594	0.0195835	0.814615	-0.470858	0.440991	-2.87389	-0.605623	0.0754037	-0.64589	-1.37238	-1.49882	-1.15534	-0.397845	1.18108	0.249667	-0.172341	0.487982	-1.03157	-1.1122	0.713782	-0.873536	1.04581	-0.971441	-0.564473	0.0561398	-0.600175	-0.291418	0.044684
P35573	AGL	0.837001	0.0510027	-0.37139	1.87639	-0.564278	1.7875	0.777345	-1.05948	1.43392	0.0183703	1.06604	1.39238	-0.0769321	-1.12634	0.252595	-0.249965	0.876715	0.765912	0.937919	0.706683	0.829043	0.0569215	-0.185783	0.378633	-0.274452	-2.03149	0.0611145	-1.99259	-1.38667	0.836116	-0.698856	-0.620388	-0.715211	-1.25919	0.216705	1.6205	-0.949777	-0.982717	0.127761	0.458545	0.866561	0.226678	-0.772758	-0.359268	-0.301408	-0.72538	-0.667048
Q9UDX5	MTFP1	0.832677	0.0832924	0.095662	0.846346	0.503259	0.64942	-0.0849234	0.241944	1.90595	-0.313905	1.58252	0.692401	1.43146	-0.946546	0.624415	1.77344	-1.54306	0.67183	-0.449895	0.856068	0.771771	-1.21587	-1.44661	1.0692	-0.590525	-1.32492	0.549806	-0.028587	-0.392569	-1.05275	-1.77611	-1.50138	1.39969	-0.460235	0.222534	0.768157	-2.22935	1.10291	1.64521	-0.899897	0.108378	0.403393	-0.333635	0.595236	-0.526026	-1.48508	-1.51311
Q659C4	LARP1B	0.824729	0.00570492	1.20762	0.401886	-0.259886	0.459296	1.14198	0.624493	0.701805	0.547451	1.63263	-0.695551	0.971122	0.184593	-0.306359	0.409465	0.247891	0.326592	1.25691	0.864827	-0.374633	-0.680999	-0.283328	0.215195	-1.28295	-0.121183	0.386473	-0.0882756	-0.102375	0.7274	-0.982959	-0.444612	-0.195695	-0.887327	-1.24652	0.510238	-1.47949	-0.598434	-0.14359	-0.129743	0.49862	-0.714822	-1.17512	-0.314764	0.0122099	0.285263	-0.422193
Q9H2G2	SLK	0.820151	0.0533333	0.563945	-0.744839	0.450821	0.532302	-0.311169	0.00569143	2.31714	-0.382141	2.11671	0.900571	0.93305	-0.780671	0.18645	-0.890338	0.115164	0.339517	1.69615	1.72575	0.218449	0.032009	-0.283611	0.463422	-0.406958	-0.951654	0.293072	-1.73282	-1.48427	-0.0393247	-1.62827	-0.353978	-0.153896	0.060591	-0.709187	0.45807	-0.523685	-1.15295	0.790357	-0.183683	0.64874	0.0990256	-1.09621	0.101083	0.0238268	-0.284689	-1.00332
P45954	ACADSB	0.820064	0.0522111	0.533736	-1.31333	0.373842	1.38095	0.872586	0.594285	0.101158	-0.0154865	-0.298551	0.706432	1.68493	0.410301	0.851424	1.81468	0.0420324	0.651241	0.0884012	-0.0420736	0.74552	0.19049	-1.57328	-0.345083	0.96093	0.0639299	0.905805	-0.0183242	-1.13175	-2.38903	-0.646353	-1.60269	-1.56349	-0.388684	0.736736	-0.56306	-0.772266	1.62876	-0.683959	0.414705	-0.182297	-0.72345	-1.07788	0.664063	-1.11263	-1.3195	1.77163
Q5SSJ5	HP1BP3	0.818442	0.00184615	1.16456	-0.161012	0.349339	0.351186	0.695497	0.566571	0.626118	0.283887	0.211713	0.497218	-0.0660281	0.577779	-0.0182182	0.785437	0.736021	0.916999	0.193624	0.510161	0.854749	-1.10056	-0.213323	-0.0733956	0.719268	-0.635243	0.560108	-0.492363	-0.802789	-0.632528	-0.591764	-0.322603	-1.72672	-0.787006	-0.529133	0.257498	0.31706	-0.801682	-0.844369	-0.199727	1.10523	-1.15012	-0.735235	0.320674	0.676141	-0.81268	-0.36498
Q6UXH1	CRELD2	0.80528	0.055376	0.634191	-0.101728	0.466211	1.1583	0.819691	0.798229	0.620589	0.898615	-0.0809234	1.15653	-1.46384	-1.34949	-0.291708	0.511543	0.127019	0.751315	1.968	0.592838	1.63329	0.0116062	-1.5725	0.128021	0.0925354	-0.246597	1.45187	-0.166667	-0.384545	0.0191095	-0.043689	-1.28161	0.669219	0.721711	-0.264714	0.542585	-0.399811	-1.78132	-1.31247	-0.242548	0.799323	-0.124646	-1.5075	-1.10537	-1.75757	-0.735062	-0.337932
Q8IYQ7	THNSL1	0.804327	0.0922188	0.844758	1.97327	0.319263	1.55291	-1.04891	-0.0154105	0.461594	-0.623882	0.697482	0.751782	1.66906	0.788865	1.93444	0.407501	-0.622941	1.22216	-0.414789	-0.913146	-0.300121	-1.89205	0.406082	-0.822959	-0.158793	-0.150367	0.907936	-2.85562	0.118487	-0.825966	-1.73204	-1.16744	0.074112	0.506983	0.255719	0.559153	-0.244016	1.18273	0.00322679	-0.147171	0.359786	0.955843	-1.29935	-0.156997	-0.443889	-1.72937	-0.733302
P49588	AARS	0.801215	0.0142222	1.269	-0.210643	0.198548	-0.251523	0.464473	0.315493	0.158824	1.49336	1.1377	0.55596	0.943958	-0.191912	0.0522045	1.30704	0.338205	-0.523242	0.815863	-0.075304	0.776369	-0.080886	-0.139246	0.757275	0.922282	-0.505608	-0.510589	-1.11124	0.222084	-0.250946	-1.4445	-1.49122	-1.1198	-0.593848	-0.399143	0.898937	0.165443	-0.0595169	-0.194376	0.420173	0.631872	-0.940633	-0.965516	-0.971824	-0.0464903	-1.9624	-0.328516
Q9NQE9	HINT3	0.800441	0.042228	2.44695	0.506221	0.230051	0.302958	-0.671154	0.0385597	0.115906	1.14152	0.613726	0.300552	0.628196	0.775754	-0.68609	0.511501	0.172496	0.217908	2.36728	0.141409	-0.25123	-0.516612	-1.89074	-0.498848	-1.47587	0.0223445	0.713317	-1.51404	0.594579	-1.46165	0.574164	-0.317863	-0.479942	-1.05311	0.509671	-0.254783	-0.196356	0.145559	0.465131	-1.18698	-0.0392655	-0.0805466	-1.47949	0.264957	-0.0626038	-0.189263	0.779168
Q8NG68	TTL	0.799513	0.00883951	0.124611	0.204516	0.494129	0.0870765	0.966412	0.707203	0.899336	-0.165424	0.875267	0.733785	0.370647	-0.462272	1.26701	0.0490321	-0.169553	-0.417093	1.05745	0.0997497	1.57451	-0.226698	0.829737	-1.1435	-0.0392323	-0.721369	-1.66654	-0.567982	-1.35378	-0.357554	-0.997881	0.313545	-1.11712	0.990395	-1.28952	0.95183	-0.674721	-0.48754	-0.398661	-0.327376	-0.14315	-0.479451	0.171871	-0.324676	0.0900117	-0.324067	-0.140947
P45983	MAPK8	0.798282	0.0102979	-0.988251	0.423318	-0.388069	0.898971	0.999484	1.23547	0.429892	0.0366387	0.265198	-0.0998016	1.30652	0.110591	1.05823	0.234485	0.945402	0.0395468	0.867655	1.11422	0.249265	-0.0221763	0.61162	-0.828659	-0.025492	-0.427206	0.293025	-0.619214	0.576731	0.609601	-0.452282	0.815424	-0.0508817	-0.200062	-1.60317	-0.0274259	0.200881	-1.39961	-0.443769	-0.441883	-0.879478	-0.327837	-0.878533	-0.487719	-0.639353	-1.80051	-0.349035
Q8TEV9	SMCR8	0.796306	0.00186667	0.748194	0.127535	-0.404554	-0.140375	0.370037	-0.19144	0.708211	0.564961	0.925625	0.478411	0.660411	0.291803	0.732009	1.02265	0.975806	0.318625	0.621401	0.437014	0.0368406	0.24824	-1.23889	-0.564549	0.105181	-0.157231	-1.21844	0.0555923	0.243809	-0.648519	-0.380302	0.230682	-1.47255	0.504251	-0.203012	-0.14912	0.0709371	-0.906521	0.681371	0.340033	-0.88963	-1.36209	-0.588591	-0.412097	0.0088479	-1.30199	-0.364498
P27707	DCK	0.79528	0.0174222	0.441337	0.650959	-0.270869	0.617803	0.734759	1.45652	0.370505	-0.717287	-0.923868	0.494084	1.40468	0.329428	0.811757	1.20989	0.680375	-0.414802	0.348424	1.31067	0.063038	-0.818249	-0.297232	0.485925	0.40112	-0.957717	0.543122	-1.05436	0.45432	0.460751	-1.9168	-0.177697	-0.205008	0.231267	-1.32069	0.690549	-0.383425	-0.934341	-0.425839	-0.18106	-0.0822167	-0.443195	-1.14053	-0.435554	0.364919	-1.05912	-0.711363
Q8N5U6	RNF10	0.795178	0.0680786	1.24534	-0.18888	1.15978	-0.187932	1.65607	0.329383	0.579336	0.0402807	1.02695	-0.497746	-0.530862	0.238368	-0.0460613	0.719021	-1.35076	1.4362	2.31274	0.313353	0.464866	-0.00828713	0.506806	-0.663899	-0.478994	-2.00641	-2.1904	0.154234	1.03742	-0.11135	0.477643	1.50547	-0.185703	-0.297367	-1.98317	-1.59281	-0.218931	-0.0742256	-0.0360164	-0.453587	-0.786014	-0.591735	-0.300123	-0.0840268	-1.1625	0.189174	0.612041
Q9BZG8	DPH1	0.79385	0.0269319	0.997143	1.05273	-0.306889	0.879333	0.292877	-0.148393	-0.388145	-0.502662	1.07668	1.26494	1.6663	0.782986	0.424068	1.20955	0.394209	-0.0519231	-0.694192	0.51517	0.272192	-0.22721	-1.1857	-0.691954	-0.419385	0.256521	-0.43007	-0.439088	1.41384	-0.244599	0.639974	-0.181799	0.0921006	-0.163069	-0.0744098	0.573307	-0.754948	-0.817837	-0.612187	-1.5024	0.430821	0.0505338	-2.57475	0.177653	-1.00415	0.284254	-1.28105
Q99755	PIP5K1A	0.790044	0.0553538	0.176436	-0.509651	-0.262297	1.04082	0.519272	1.67564	1.10935	0.582332	-0.485252	-0.586919	0.272603	0.520548	1.21052	1.14244	-0.989662	-0.262938	-0.0154756	1.13882	1.68222	1.18331	0.508846	-1.01685	1.28229	-1.20209	-1.2573	0.0112473	-0.691719	-1.06065	-1.01279	0.630079	-0.61101	0.794095	-1.17727	0.666705	1.09942	-0.994857	-1.3443	-0.474499	-0.789614	-1.53926	-0.826632	-0.51657	0.586468	-1.16991	-0.727276
P49674	CSNK1E	0.788561	0.0575149	0.0404628	0.128088	0.819158	-0.0725725	1.14159	1.54591	1.23199	0.510242	1.02863	-0.202143	-1.33287	-0.7879	1.92539	0.252145	-0.601201	-0.661955	1.10562	1.58818	0.632588	0.682549	-0.314831	-0.915279	-0.245566	0.729095	-0.434799	-0.585024	0.743457	0.0300009	0.0201553	-0.103191	-0.885227	1.19248	-1.01735	-0.495998	-0.990743	-0.678057	-0.498275	-0.741917	-1.39725	-0.962458	0.819081	-0.891697	-1.72258	0.300749	-0.793863
Q99798	ACO2	0.787075	0.02345	0.465305	-0.738964	1.77826	0.875418	-0.693659	-0.309944	0.498761	0.46174	0.748473	0.75008	1.19749	-0.447397	0.00632052	0.137005	0.700424	1.195	0.629151	1.22852	0.369126	-0.530267	-1.08718	-0.0649707	-0.551545	0.342716	-0.0569154	0.0350872	0.00215014	-2.20225	-0.444663	-1.17754	0.558618	0.325011	1.04732	-0.816305	-0.326592	0.119996	-0.626158	-1.22345	0.912378	-1.05689	-0.201412	0.232612	-0.928867	0.0723766	-0.705186
Q96E39	RBMXL1	0.786162	0.027241	-0.141494	0.942549	-0.567919	0.871206	0.184656	0.565542	0.176889	0.327143	1.22389	-0.123975	0.403565	-0.360328	1.99073	1.49263	0.515084	0.512446	0.187377	-0.585171	0.807091	0.775589	-1.56761	-0.0380098	-0.530491	-0.429838	0.0763483	-0.401724	-1.27752	0.324031	-1.07185	-0.0550707	-0.816188	-0.279001	-0.54358	-0.336951	0.541162	0.985211	-0.479794	-0.00480142	0.83799	-1.46208	-1.0351	-1.10493	-1.44267	-0.769246	1.19062
P50148	GNAQ	0.785542	0.0622334	-0.439509	0.860763	0.568136	1.61466	-0.367256	0.205122	0.598091	0.762082	-0.228309	0.908771	0.596462	0.468291	-0.425212	-0.50371	1.30674	1.74274	0.829065	-0.286584	0.403716	0.254523	-0.913348	-0.246314	1.7184	-0.473369	0.105269	-0.22703	-0.0303935	-0.869723	-0.575191	0.796657	-0.17416	-0.314411	-0.24558	-0.677724	1.40595	0.0152631	0.0260109	0.437929	-0.75091	-1.09205	-2.01978	-0.450975	-3.87744	0.369176	-0.827226
P11766	ADH5	0.783952	0.029	0.893032	1.27398	-0.0579929	1.77348	0.912844	0.582128	-0.354584	1.60528	-0.203177	0.926704	-0.160477	-0.718216	0.150283	0.583019	0.116925	-0.0253942	0.947796	0.023295	-0.0239273	-0.354849	-0.256515	-0.172351	-0.456079	-0.156734	0.637589	-0.394376	-0.457937	0.261954	-1.64103	-0.965894	-0.773781	-0.226869	-0.322745	1.90085	-0.0561704	-1.47625	0.307001	-0.972232	0.337018	-0.969116	-1.15247	-0.271436	0.803426	-1.40491	-0.866193
Q8WUD1	RAB2B	0.781414	0.0406035	2.02538	0.212479	-0.453979	0.0808633	0.253679	0.400563	-0.239167	0.677195	0.841471	0.14027	1.60568	0.101621	-0.564461	1.72315	0.602096	-0.785746	0.70747	-0.0450304	1.32341	-0.398602	0.875366	-0.0823152	-0.771171	-0.601499	-0.0282124	-0.150566	-1.08195	-0.955165	-0.828424	0.0576123	-0.771233	0.0702227	-0.497506	0.425176	-3.01764	0.0989644	0.374178	-0.114122	0.382654	-0.591369	0.271165	-0.232185	0.394236	-1.2338	-0.132653
P62253	UBE2G1	0.777404	0.0399416	1.04784	0.385081	-0.109973	0.900285	1.32826	0.330133	0.425318	-0.4209	-0.307528	0.460579	1.00021	1.53565	0.465687	-0.0886589	0.214967	-0.725561	0.933175	0.558463	0.52794	-0.368773	-0.896524	-1.15498	-0.320512	-0.653227	0.706498	-0.55575	0.331245	0.0930611	1.55103	0.383343	-1.22619	0.278797	-1.53532	0.69427	-0.366761	-2.30754	-0.56626	0.425365	0.677406	-1.1959	-1.887	-0.619349	-0.55237	1.41431	-0.983209
P13807	GYS1	0.776192	0.0369606	0.168872	0.282377	0.686857	1.82892	0.385745	-0.17063	0.285032	0.321097	0.047724	0.900003	0.526183	-0.831003	1.30562	-0.413926	0.113903	1.03793	1.926	-0.379621	0.115398	0.238975	-0.0650644	-1.37528	0.242331	0.617863	-0.582557	-0.680572	-1.22465	-0.0562913	-1.43193	1.51549	-1.62595	0.491062	0.131619	-0.0822887	-0.725738	-1.5441	0.174207	0.256137	-0.726188	0.397597	-1.31841	-1.18458	-0.0538916	-0.533082	0.098439
P42574	CASP3	0.774229	0.0585516	0.461379	-0.439216	-0.129905	1.2943	-0.80626	1.14338	0.26236	1.02862	0.0841305	1.07436	0.763121	-0.0188947	0.138751	0.722318	1.78475	1.60814	-1.33464	0.759119	0.344952	-0.45087	0.0421376	1.20769	0.688411	-0.125201	0.145078	0.254164	0.809868	-0.93326	-0.154877	-0.0436448	1.0196	-0.444843	-1.00956	-0.260371	-1.66365	-1.86762	-0.260229	-0.00445558	1.13013	-0.822726	-1.03874	-0.788511	-0.839128	-0.555452	-2.20285
P54578	USP14	0.774119	0.0480674	1.06825	0.825899	-0.969018	1.13595	-0.592094	0.702122	-0.903579	0.640602	0.874267	0.950256	1.12943	1.14953	0.364265	0.981345	-0.466839	0.428062	0.564034	0.583102	0.546022	-1.06559	-1.24584	-1.2439	-0.0879458	1.43842	1.02413	-0.994042	0.304219	1.1528	-1.08141	0.67317	-0.0957729	-0.461894	-0.620334	-0.298312	-2.76575	-0.917623	0.27527	0.843759	0.54179	-0.456817	-0.706385	0.463882	-0.707876	-0.823245	-0.940145
Q96S55	WRNIP1	0.774042	0.0182446	1.19045	0.808338	0.313375	0.368849	1.10584	0.447972	-0.391123	-0.445462	-0.284298	0.301461	0.0880345	1.06741	-0.176107	1.89474	-0.47395	0.114869	-0.031391	1.13222	1.53267	-0.393315	-0.978221	0.0923115	-0.0858473	-0.693847	-0.025972	-0.135472	-1.66829	0.159284	-0.662352	0.198579	-0.897233	-1.26741	-0.00455005	0.340351	0.0669034	-0.254706	-1.08607	-0.603055	-0.424661	-0.291612	-0.929735	0.817595	0.379716	-0.134688	0.0762055
O00273	DFFA	0.771818	0.0191608	0.0707796	0.774926	-0.158127	0.0261415	0.406853	0.611198	1.97037	-0.354419	1.35577	0.176363	1.53222	-0.799123	0.719227	0.0599704	0.410948	0.685949	-0.174415	-0.0672921	1.22818	0.373317	0.808731	-0.172278	-0.110874	-0.182243	0.473464	-1.26186	-0.274649	-0.0967177	0.576672	-0.115096	-0.740659	-0.505145	0.121833	-0.408663	-0.937831	-0.469037	-1.22074	-0.946549	-0.0525861	-0.235295	-0.516905	0.304321	-0.320675	-1.05479	-1.50494
Q9NWY4	C4orf27	0.771392	0.028402	0.521095	1.02635	-0.676338	0.388709	1.56916	1.24257	0.039957	-0.407264	-0.0739767	0.999873	-0.0751441	-0.08747	1.06088	-0.229029	1.03574	0.138543	0.0623017	0.832893	0.861407	0.526574	0.116024	0.165973	0.165618	-1.30764	1.35534	-0.817384	0.743472	-0.726225	-0.989151	-0.706349	-0.131663	0.334609	-0.971246	1.22624	-0.41297	-1.48195	-0.867719	-0.0100775	-0.273691	-1.47015	-1.22333	-1.18739	0.663384	-0.502324	-1.0117
Q86WR0	CCDC25	0.770728	0.0405241	1.8405	0.627395	-0.397342	0.942059	1.02773	-0.0815055	1.41743	-0.00171276	-0.128339	0.593703	0.209432	1.48099	0.642421	-0.662584	0.0925082	0.584797	0.0933727	-0.435183	0.45426	-1.41582	0.348661	-0.304108	-0.559349	-0.248361	0.545105	-2.06603	0.449979	-1.67273	-0.8901	-0.48361	0.389474	0.66644	0.392588	0.509015	0.157307	-0.544506	-0.920796	-1.07529	0.824763	-0.00237182	-2.12629	-0.172211	-0.866917	1.01595	-0.631903
Q9P260	KIAA1468	0.766	0.0378533	1.29151	0.196339	-1.12394	1.23809	-0.201021	1.15413	0.0866082	0.258742	0.300588	1.0561	1.51946	0.798463	-0.290254	0.0755071	1.33442	0.291875	0.466094	0.374005	-0.158507	-0.0780659	-0.783479	-0.735481	-1.29537	0.667432	1.67372	-2.04933	1.27594	0.0937938	-0.0339348	-1.05121	-0.601288	-0.066479	-0.049622	0.164407	-0.873359	-0.235546	-0.316742	-1.23103	0.63082	0.0438969	-1.2786	-0.227376	-0.55526	0.0894371	-1.23153
O95801	TTC4	0.764078	0.0453171	1.08095	-0.0395545	-0.836241	0.368292	1.88332	0.976628	0.146632	-0.353942	-0.189027	-0.190347	0.659602	-0.388339	1.37777	2.07818	-0.821853	0.235739	0.588665	1.05545	0.636376	0.506512	0.480804	-0.174294	-0.300163	-0.699117	0.518883	-1.26103	0.974722	0.651077	-1.29715	-0.634919	0.112873	-0.0655727	-1.41044	0.482405	-0.681233	-0.934675	-0.704518	-0.290411	-0.342815	0.343812	-1.01125	-0.239594	-0.636102	-0.961681	-0.977612
Q9UNA4	POLI	0.763273	0.0517354	-0.24544	0.755232	-0.324897	0.274945	1.25868	1.08243	-0.884382	0.393555	0.437163	0.721566	0.360679	1.06884	0.473867	0.875198	0.119784	0.338828	-0.0127084	0.0324579	0.986026	0.360986	0.708321	-0.440641	0.749045	0.542079	0.879654	-0.662145	-1.11725	-0.659263	0.235637	-0.242522	-3.25909	0.625385	0.928977	0.274523	-0.161909	-0.490525	0.139922	-1.52723	-1.22203	-2.76104	-0.341514	-0.228208	-0.170304	0.175419	-1.62834
Q8IYB8	SUPV3L1	0.762956	0.0172941	0.576043	0.638194	1.00979	1.60145	-0.669267	-0.32994	0.834369	-0.236917	1.63378	-0.036702	0.855693	-0.207909	0.775952	0.917257	0.221498	0.115283	-0.580741	-0.0522698	1.37711	-0.546102	-0.488044	-0.676437	-0.420553	-0.656282	0.180675	-0.459118	-0.369969	-0.902608	-0.142269	-0.975523	-0.703289	-0.45615	0.147983	-0.186938	-0.537359	1.23279	-0.354485	-0.531318	0.24878	-0.729064	0.0015186	0.470149	0.0808612	-1.34439	-0.166571
Q92990	GLMN	0.759487	0.029561	0.442257	1.46776	-1.22479	0.655592	0.58045	0.209423	1.02321	0.210346	0.194089	0.585181	0.189387	-0.354487	-0.236238	1.18055	0.856937	-0.0872374	0.523214	1.5298	0.73729	-0.223222	0.309395	-0.380257	0.230157	-0.989467	0.703871	-0.679893	1.04177	-0.269382	-1.37651	-0.687382	1.1259	-0.0755875	-1.57724	0.39116	-0.996028	-0.9383	-0.0629251	-0.271524	0.438055	0.261561	-0.569264	-0.502747	-0.054324	-1.98675	-0.999795
O43252	PAPSS1	0.75933	0.0436962	-0.438213	1.60438	-0.71291	0.719662	1.71465	0.620496	0.174754	0.166565	-0.223788	0.868811	0.48931	-1.40648	0.652053	0.655088	0.751948	1.50441	-0.0879283	0.590768	0.466695	0.172531	0.804294	0.354325	-0.925891	-0.350097	0.936791	-1.00876	-0.470285	-0.303049	-1.24704	-0.588574	-0.227421	-0.101237	-0.572987	0.64255	0.601763	-1.06286	0.16596	0.406975	-2.05355	-1.11397	-0.832899	-0.59977	0.440919	-0.559097	-1.15296
Q9ULP9	TBC1D24	0.757728	0.0318036	0.473492	-1.72761	-0.760604	0.852646	0.518882	0.518275	0.476948	0.451545	1.32795	0.422223	0.0414136	-0.471149	0.714507	1.19464	0.854948	-0.0233463	1.77094	0.600336	1.09926	-0.557527	-0.995275	-0.306065	-0.196891	0.00622483	-0.446375	0.0215569	-0.728422	0.111412	-1.15285	-0.881861	-0.446138	-0.450627	-0.609935	1.0636	-0.189387	-0.946429	-0.541675	0.317425	-0.49335	0.686697	-0.108456	-0.195077	0.287684	-1.18543	-0.357564
Q8NB14	USP38	0.755879	0.00668657	1.09776	0.590414	-0.260539	1.77976	0.335998	0.993099	0.568026	0.840634	-0.322673	0.705926	0.197079	0.0593099	-0.0768378	0.133202	-0.523791	0.110349	0.762062	1.10136	0.326822	0.256047	-0.243981	0.246523	0.238623	-0.435541	0.0439489	-0.461878	0.215868	-0.703248	-0.307389	-0.38592	-0.246599	-0.388034	-0.274711	0.852421	-1.23746	-1.51301	-0.909848	0.0543689	-0.260736	-0.391758	-0.540811	-0.147021	-0.186925	-1.50529	0.098817
Q9HC38	GLOD4	0.754098	0.0280404	1.07612	1.2435	-0.540362	1.13509	-0.112653	-0.955578	0.727925	1.0684	0.450645	1.03554	0.834957	1.04858	-0.356869	0.0200275	0.742487	0.846522	-0.1039	-0.081924	0.302132	-0.754438	-1.72566	-0.0506857	-0.351981	0.0241776	0.827868	-1.11911	0.705355	-1.07159	0.884466	-0.303113	0.0721595	-0.303142	0.0536062	0.0961481	-1.17274	-0.594426	0.473654	0.107314	0.965427	-0.804639	-0.779764	-0.243645	-0.608169	-0.567853	-1.8975
Q16342	PDCD2	0.745405	0.0431847	1.21761	0.71876	-0.920106	0.0378923	1.23	1.14384	-0.654422	-0.313206	-0.391514	0.0161406	0.658127	0.407115	0.650905	1.25699	0.035446	-0.0385268	1.36988	1.58964	0.435312	-0.364497	-0.404794	-1.1139	-1.66037	-0.862323	-0.107643	-1.53609	1.98555	0.0875835	0.558635	0.118035	0.138599	0.310346	-0.682891	-0.711878	-0.0680182	-0.733374	-1.45737	-0.11466	-1.04226	0.406546	0.101298	-0.709887	0.25374	0.0127759	-0.220693
Q9BXY0	MAK16	0.744455	0.00347826	0.583617	1.10153	0.0134577	0.518738	0.895631	0.490723	0.530315	-0.1665	0.832721	0.135662	0.321426	0.316499	0.574754	0.79125	0.270151	0.289411	0.0740238	0.0722061	0.439492	-0.982592	-0.2576	-0.478684	-0.425449	-0.867264	0.854556	-1.25641	0.401955	-0.755229	-0.710672	-0.670349	0.245486	0.535659	1.24629	-0.255191	-0.0154983	0.482993	-0.711299	-1.10582	0.338348	-0.512795	-1.13316	-0.759807	-0.854809	-0.680189	0.03554
P43005	SLC1A1	0.742639	0.0859065	-0.036657	1.53051	0.0663933	0.632606	1.87692	0.765203	1.19106	0.15457	-0.00725046	0.354311	-0.474818	-0.109198	-0.213693	0.512204	1.0158	0.419159	0.18669	0.617143	0.0995628	-1.06295	-1.14448	-1.02267	-0.186596	-0.201587	-0.152941	-1.90415	1.08641	2.29427	-1.07738	-1.29382	-0.781492	0.153282	-0.441998	-0.73215	-2.63587	-0.796942	1.57185	0.233953	0.592232	-1.86069	1.63196	-0.165608	-0.115254	0.423244	0.0225564
P00390	GSR	0.741496	0.0671965	1.26384	0.736126	0.724682	0.635056	1.03134	0.228054	0.285189	0.652422	-0.333433	1.22298	0.453485	0.416009	-0.247477	-1.07089	1.53641	0.281309	0.814561	-0.393707	-0.247245	-1.42705	-0.50276	0.177336	0.723619	-0.861623	0.71468	-1.25739	0.782379	-0.598477	-0.678356	-1.90568	-0.289637	-0.748996	0.763685	1.74971	-0.738177	-0.100662	2.04003	-2.07505	-0.0270117	-0.978835	-1.34892	-0.0890058	-0.523656	-0.0715675	-1.07555
Q8WU10	PYROXD1	0.739312	0.0373852	0.41877	0.354599	0.493532	-0.504533	0.349215	-0.542118	-0.229876	-0.100752	1.56571	0.300999	1.19215	1.20092	0.402202	0.796021	0.434628	-0.554872	0.365316	2.24939	0.136301	-1.10506	-0.452215	0.919524	-0.236929	-0.862806	0.468741	-0.545459	1.67492	0.465723	-0.0552107	-0.632134	-0.307515	-0.266497	-0.594841	-0.579704	-0.056922	-0.260357	-0.674456	-0.671194	-1.93222	-0.145015	-1.04152	-0.290789	-0.953369	0.209547	0.0993089
Q96CN7	ISOC1	0.737503	0.0192432	1.15546	1.01549	0.149827	-0.137403	0.671146	0.0972233	0.781028	-0.201275	0.498104	0.41463	1.32392	0.564065	-0.66879	-0.484543	1.42423	0.956612	0.238776	0.881351	-0.183463	0.292732	-0.862617	0.516846	-0.565852	-1.2198	0.861587	-0.327528	1.24311	-0.138036	-1.01402	-0.173102	-0.12803	-1.42107	-1.03874	-0.182486	-0.41611	-1.21101	0.0593918	-0.548096	-0.624551	-0.592454	-0.652894	0.70851	0.639277	-0.571083	-0.182436
Q8WVJ2	NUDCD2	0.735279	0.00443243	0.263806	0.995062	-0.304129	0.0725047	0.249392	0.286728	0.321369	-0.113394	0.897586	0.756613	0.60263	0.327805	-0.276014	1.06364	0.562833	0.3136	1.29517	0.558158	0.497937	-1.12293	0.077217	-0.931878	-0.364567	-1.11248	0.240357	-0.571223	0.107228	-0.800507	-0.652275	1.05759	0.386962	-0.872816	-0.351685	-0.213656	-0.7839	-0.433285	-0.840898	-0.171847	-0.0704325	-0.13601	-0.519716	0.251073	1.38559	-0.730593	-0.487117
Q9HAB8	PPCS	0.731409	0.032036	0.7812	0.249192	0.253261	0.799834	0.0194885	0.0605329	-0.796188	1.57577	0.686555	1.40973	-0.320013	0.265899	0.0291399	0.128337	0.655883	2.04322	-0.186981	0.418123	-0.0532652	0.5413	-0.255135	0.688262	-0.0837734	-0.239358	-0.243081	-0.46821	1.36863	-1.20418	-0.550949	0.00380167	0.28838	-0.57754	-0.241204	-0.867111	-1.26743	-1.08	0.616077	-1.36075	-0.238432	-0.384764	-1.08351	-0.0133083	0.442282	-1.16794	-0.664322
P07948	LYN	0.726293	0.0999354	0.768469	1.22211	-0.795189	1.24542	0.299687	-0.448507	0.307908	-0.164801	1.44604	0.0898471	2.17083	0.0319225	0.248159	-0.489423	0.707872	0.454263	0.554885	0.530949	0.403306	1.09191	-0.251541	0.486538	-0.609513	0.726684	-1.04817	-0.5075	-0.275733	-3.39227	-0.268919	-0.678743	0.214865	-0.746938	-0.0461897	-2.30824	-1.00981	0.788188	-0.155333	-0.118429	0.337621	1.09016	-0.0952494	0.72638	-2.15701	0.94178	0.128019
P22234	PAICS	0.725788	0.0323103	0.975139	0.254731	-0.0365776	-0.595382	1.14541	1.41839	0.866031	-0.0257288	-0.138902	0.250486	0.226298	-0.221272	0.47404	0.540846	0.947064	0.336982	0.766956	0.992608	-0.140198	-0.691684	-0.125357	0.237064	0.292182	-0.0718271	1.06456	-0.515318	1.16935	0.921594	-0.707393	-1.76757	0.111866	-0.51741	-0.769729	1.16801	-1.24168	-1.63779	0.254864	-0.406988	-1.6946	-0.689995	-0.779394	-0.313274	0.490999	-0.374113	-1.27898
O95487	SEC24B	0.724594	0.0384545	-0.296939	0.189647	-0.233563	0.861581	0.477093	0.170606	-0.13181	0.0633854	0.622014	0.814713	0.829728	-0.278358	0.38922	1.19915	0.419407	0.255069	1.04295	0.854005	0.594935	0.181988	0.131012	0.0885046	0.0196039	0.194935	-0.702716	-0.39992	-4.54475	0.329975	-0.255349	-0.905821	0.168186	0.032948	-0.239678	0.389179	-0.776092	-0.525686	0.107334	-0.0933742	0.553469	-0.072798	-0.553547	-0.502891	0.0495958	-0.0255952	-0.75567
Q96EB6	SIRT1	0.72196	0.00835443	0.789713	-0.378324	-0.043943	0.419192	0.128309	0.977481	-0.307111	-0.012716	0.402761	0.21074	0.715417	-0.24337	0.208758	1.02378	-0.0291519	0.55777	1.19746	0.507122	1.59804	0.187563	0.351265	-0.354897	0.440575	-0.747208	-0.540234	0.312848	-0.832566	0.0823084	-0.0411641	0.575094	-0.635291	0.103514	-0.559422	0.201229	-0.230367	-1.36957	-0.926667	-0.486643	0.28483	-0.457923	-0.627483	-1.26109	0.140605	-1.53352	-0.27991
Q6IA86	ELP2	0.713437	0.0053913	-0.0483816	0.579216	-0.481744	-0.0779631	1.18449	0.993891	-0.0940664	-0.155125	0.654986	1.3757	0.691892	0.333785	0.833634	0.297678	0.580099	0.481794	-0.269925	0.394741	0.528265	-0.121804	0.021655	-0.173433	0.104501	-0.2967	0.0128639	-0.978652	0.165894	-0.872996	-0.741165	-0.357945	-0.0845783	0.459661	-0.205116	0.396629	-1.06003	-0.817263	-0.863692	0.0280929	0.561336	-0.056352	-1.72114	-0.340646	-0.0217761	-0.255931	-0.653033
Q9BTY7	HGH1	0.711774	0.0408725	0.953276	-0.313474	-0.00765632	0.424049	0.065115	0.312036	-0.167599	-0.434879	0.0692447	-0.219002	0.829855	0.545094	1.79904	1.55356	0.29124	1.076	-0.559917	0.214475	1.08593	-0.0163311	0.186999	-0.256357	-0.713581	0.687711	0.0413125	-1.22954	0.552547	0.622835	-1.71428	0.372741	-0.304036	0.107723	-0.636145	-0.698295	-1.08067	-0.843098	0.528869	-1.07994	-0.873222	1.26675	-0.313834	-0.190948	-0.206884	-0.403933	-2.02693
O14523	C2CD2L	0.710612	0.0960875	-0.646406	0.385882	0.91876	-0.23824	0.185747	0.492568	0.0536611	0.511171	0.22987	-0.106126	0.409947	0.548752	1.16004	0.931856	-0.158031	0.521436	1.87461	-0.00325885	-0.0116275	0.166729	0.354468	-0.168722	1.60131	-0.207958	-1.59353	0.39207	-0.324611	0.214055	-3.59291	0.140478	-1.82633	0.33483	0.469638	-0.196199	0.463315	-0.47516	0.072978	-1.10577	-0.394464	-3.0492	0.17618	0.556625	-0.399218	-0.935158	0.512533
Q2TAL8	QRICH1	0.709336	0.0114495	0.978271	-0.00683991	1.28604	0.103355	0.787556	0.547405	0.741403	0.262355	0.998875	0.181655	-0.669371	0.380893	0.537104	1.17121	-1.03288	0.533289	-0.33725	0.888933	0.422205	-0.52985	0.293186	-1.44664	0.449247	-0.921173	-0.321229	-0.0478531	0.568994	-0.561456	0.158	-0.489533	-0.408065	-0.153891	-0.148927	-0.113345	-0.185245	-0.606316	-0.480718	0.200816	0.039824	-1.23626	-0.417462	0.25686	-0.680583	-0.0986418	-0.924094
O94830	DDHD2	0.705232	0.0933356	-0.406934	0.814585	0.183065	0.603897	0.0405334	0.686035	0.609041	0.260651	0.648952	0.92776	0.249713	-0.127264	-0.282244	0.715087	-0.533815	0.879374	-0.387624	2.35231	0.277323	0.746461	0.505436	-1.01342	-0.386556	-0.574298	-1.49644	-1.41274	-0.197991	-1.18418	-1.17467	0.751873	-1.67536	0.0190151	-0.563636	0.110199	-0.0725884	-1.58975	-0.164276	-1.18295	-0.720202	1.96526	-0.316961	-0.714348	2.70111	0.346549	-0.764102
O95433	AHSA1	0.698994	0.023528	1.07703	-0.363196	-0.30602	0.772971	0.547438	0.253806	1.10696	-0.00665425	-0.266881	-0.426839	1.26087	0.98146	0.95522	1.00191	-0.424467	-0.078451	0.437308	0.517086	0.789498	-1.11823	-0.298589	-1.28735	-0.363849	0.377943	-0.0231961	-0.809983	1.27361	-0.234156	0.131215	-0.281405	-0.713447	-0.445418	-1.14816	0.109775	-1.66792	-0.347352	0.479698	0.0844538	-0.536165	0.597898	0.00976641	0.24634	-0.0914537	-1.23295	-0.171496
Q9BRA2	TXNDC17	0.69863	0.0877821	1.05392	1.45328	-0.102344	0.841935	0.0999987	0.134008	0.873297	-0.26076	0.137066	1.31753	1.58272	0.93033	0.656309	-1.45758	1.26228	0.983956	-0.87913	0.0771116	-0.816428	-1.41497	-1.33337	0.265127	-1.58981	-0.243152	0.919	-0.140384	0.564539	-0.261335	-0.677684	0.250575	0.769129	0.484983	-0.650007	-0.0485465	-0.69879	-1.43919	0.301306	-0.803535	0.61728	0.171674	-1.44317	0.101398	-0.807502	0.630633	-0.895173
Q99700	ATXN2	0.695438	0.002	0.404935	0.391159	-0.260163	0.154579	0.722524	0.690142	1.13359	0.0471092	0.482462	0.0218758	0.231401	0.0482608	1.10431	0.150149	0.200804	0.485603	0.240382	0.928537	0.419004	0.0150906	0.580415	-1.19366	-0.0902127	-0.199358	0.20071	-0.960774	0.570402	-0.0671885	-0.306871	0.355692	-0.713679	0.333706	-1.37291	-0.775964	0.402566	-0.535315	-1.14193	-0.426332	-0.886114	-0.235885	-0.106369	-0.139699	-0.224768	-0.524015	-0.24348
Q8TC07	TBC1D15	0.694819	0.00542857	1.26488	0.591355	0.297067	0.257314	0.223698	0.337967	-0.174248	-0.150958	0.285691	-0.30084	0.774728	1.11964	0.801068	0.65151	0.190939	0.324201	0.372897	0.37986	0.525745	-0.71524	0.0595502	-0.00310022	-0.0167124	-1.29028	0.573253	-1.07394	1.20129	-0.0281987	-0.210766	-0.680727	-0.282265	-0.245402	-1.21107	-0.22517	-0.973752	-0.132879	-0.511204	-0.213786	-1.13931	-0.565106	-0.503561	-0.38136	0.0846633	-0.185348	1.24119
Q9Y3I1	FBXO7	0.691479	0.00177778	-0.0922851	0.63013	-0.470223	0.145973	0.459187	0.60364	0.546906	0.0294219	1.04606	1.02669	0.4242	-0.100971	0.931373	-0.462104	0.710176	0.281894	0.304657	1.09769	0.473178	-0.431015	-0.268748	0.389359	-0.0859513	0.284085	-0.264322	-0.688322	-0.152168	-0.213845	-0.736311	0.219959	-0.122311	0.261705	-0.566795	0.112213	-0.303925	-0.63252	-0.723599	-0.390575	-0.333134	-0.238365	-0.191255	-0.670908	-0.601115	-0.441275	-0.809024
O60502	MGEA5	0.682542	0.0696752	0.41251	0.691022	0.155771	0.384256	1.58901	0.869781	0.14378	-0.188285	0.253555	-0.159529	0.683243	-1.88242	0.909741	1.95231	-0.0997766	-0.30475	0.447788	0.358526	1.06419	0.446723	0.414899	-0.322121	0.346511	-0.958182	-1.03661	-0.881978	-1.54056	0.31664	-0.0372984	0.0463647	-0.196389	0.373613	-0.563527	-0.992986	0.937574	-0.328742	-0.969865	0.673043	-1.38007	-1.14877	0.281252	0.263864	-0.159664	-1.0092	-0.357517
Q15819	UBE2V2	0.681852	0.0392915	0.79403	0.917628	-0.0760542	0.954309	1.03983	0.812763	0.956509	0.588312	-0.0403625	0.541552	1.14155	-0.271204	0.29416	-0.953739	0.524913	-0.355261	0.447252	-0.0826692	0.171415	0.209465	0.509386	-0.345826	-2.44112	0.41638	0.323883	-1.17257	0.195572	0.544468	-1.23015	-0.339591	-0.326111	0.252208	0.324976	0.27561	-0.698116	-0.652518	-0.592118	-1.18921	1.17231	-0.334343	-1.16113	-0.966206	0.793388	-0.424626	-0.739094
P30048	PRDX3	0.681626	0.0715104	0.509947	0.624995	0.573018	0.883024	0.573035	1.3275	0.903374	-0.1036	1.22115	0.534201	1.05595	-0.031013	-0.512555	1.78692	-0.0630141	-0.18758	-0.490948	-0.457925	-0.350709	-0.675489	-1.20988	0.13325	0.408785	-0.770039	0.475157	-0.0328925	-0.443637	-0.497994	-0.12828	-1.48097	-1.06062	-0.569049	0.448174	0.0517135	-1.09012	2.10669	0.115371	0.286019	0.398227	-1.59582	-0.17821	0.847946	-0.91893	-1.94729	0.273515
P43307	SSR1	0.67947	0.0271134	1.22991	0.242553	1.41182	1.10798	-0.107371	0.16842	-0.174425	0.831911	0.615621	0.512137	0.522505	0.217056	-0.156194	-0.597396	-0.0720606	0.225391	0.706286	0.511655	0.135757	-0.342642	-1.39287	0.761338	-0.661465	0.163279	-0.148625	0.409547	-0.91013	-0.0525314	-0.152733	-0.667315	0.0323258	-0.376426	0.973764	0.562203	-1.70165	0.104409	0.212341	-1.95895	0.357663	-0.278376	-1.67154	-0.117166	-0.543957	-0.397164	0.163096
O60942	RNGTT	0.679059	0.086172	0.222722	-0.563372	-1.94975	0.235595	1.85194	-0.189405	0.131852	0.740619	0.159416	-0.0352028	1.29657	0.169247	0.323605	0.980427	0.231251	0.118172	2.09076	0.787172	0.748746	0.0212504	-0.696848	-0.635593	-1.3476	-1.33452	0.340291	-0.650238	0.644455	0.204409	0.487989	-0.0232647	-0.0441254	0.108676	-0.611383	0.733552	0.480206	-1.1339	-0.188295	-0.148959	0.332958	-0.163074	-1.04624	-0.722731	-1.61864	-0.361606	-0.223933
Q8TF46	DIS3L	0.67867	0.00689855	0.993885	-0.35161	0.299503	-0.0685635	0.00711706	0.493115	0.436292	-0.193878	0.327294	0.469059	1.37155	0.637667	0.250975	0.675844	0.244416	0.128206	0.679679	0.321572	0.872477	-0.304713	-0.556388	1.22808	-0.916498	-0.190511	1.6082	-0.48006	0.163003	-0.163466	-1.52506	-0.18325	-0.284803	-0.502197	-0.969426	-0.423573	-0.611701	-0.314564	0.0895615	0.00105981	-0.505489	-0.330325	-0.918535	-0.522637	-0.398437	-0.36619	0.12511
Q8NB90	SPATA5	0.674086	0.0246279	0.334373	-0.344139	-1.13675	0.354627	1.13158	0.317555	0.782935	0.282371	0.961807	0.995875	0.364011	-0.0756366	0.13661	1.25814	0.0814997	0.231399	-0.435208	1.18141	0.799491	-0.126586	-0.314022	0.00596852	-0.46068	-0.475766	0.112624	-1.18739	-0.305888	0.517777	-0.984224	-0.072929	-0.173561	0.141489	-0.753818	0.519153	-0.463509	-1.16076	0.933469	-0.506831	0.431594	-0.941639	-0.787562	-1.12289	0.433958	-0.721845	-0.179687
Q5VVQ6	YOD1	0.673261	0.0415364	-0.246432	0.155611	0.82923	0.293677	0.0160656	0.653959	-0.480552	1.9173	1.01463	0.168254	-0.231163	-0.187104	0.0506269	0.678168	-0.41863	1.22673	0.043683	0.769303	1.08513	0.00575338	0.165601	0.121989	0.148278	-0.0427293	1.47657	-0.128146	0.220919	-0.290153	-0.572276	-0.270397	0.685842	-0.577141	-1.42929	0.470097	-0.306556	-0.900215	0.375374	-0.235978	-0.0324205	-1.26158	-1.28367	-0.133406	-1.3242	-0.73778	-1.60711
Q06830	PRDX1	0.672218	0.0949324	0.390938	-1.00898	0.0856193	0.743432	1.39372	1.21642	1.19723	-1.35054	0.502368	0.230824	0.860525	-0.451011	0.1318	0.28736	1.78938	0.259708	1.04692	-0.527474	0.746084	0.563119	0.240746	0.0598071	0.331198	-0.357044	0.345274	-0.794458	-0.0387067	0.299616	0.427023	-0.33343	-0.624004	-2.15603	0.00879334	0.604054	-1.25871	-1.5425	0.119481	-1.67396	0.312543	-0.401333	-0.647648	0.405338	0.970238	-0.878732	-1.13455
P42126	ECI1	0.671838	0.0673333	1.01374	1.34675	0.0589503	1.41337	-0.152661	0.755333	0.9025	1.27363	1.1176	0.275625	0.729623	-0.547144	-0.635208	0.650931	-0.251817	0.236278	0.00019029	-0.788058	0.477158	-0.947274	-0.554636	-0.408276	-0.822567	-0.522827	0.293011	0.149681	0.121686	-0.290539	-0.294108	-1.37063	-0.496656	-1.5367	0.478378	0.272217	-0.161189	1.56702	-0.626452	0.022672	1.47776	-1.59398	-0.0262379	-0.00860555	0.281671	-1.90159	0.209134
P53611	RABGGTB	0.669714	0.0360956	0.791669	-0.826726	-0.225745	-0.339577	1.48384	1.30042	0.266027	0.0418998	0.477902	-0.267253	0.519908	0.621682	0.557027	0.6032	0.912194	0.18311	0.540754	0.989793	-0.278921	0.25456	0.36013	-0.367396	-0.62051	-1.36194	0.972495	-0.829017	0.544356	0.391976	-0.823453	-0.410091	0.508297	0.0992566	-1.09574	0.150839	-0.983952	-1.14595	0.839129	-0.0541741	-1.80259	-0.280602	0.0199559	0.391886	-0.684506	-0.60867	-0.817309
P14625	HSP90B1	0.668005	0.0315681	0.689654	0.413689	0.653475	0.147246	0.344095	1.22005	0.845562	1.09821	0.832183	0.0789573	0.683726	0.108609	-0.396604	1.40406	-1.09075	-0.244656	0.305994	0.336774	-0.201496	0.191321	-1.15085	1.2136	-1.22109	-0.105422	-0.382621	-0.703619	-0.209386	-0.113841	-0.448931	-0.559796	-0.380137	-0.464345	-0.279607	0.117544	-0.694068	-0.0457765	0.80858	-1.29156	-0.354478	-1.17123	-0.237966	1.11238	-0.159181	-1.11884	0.173214
Q9P2S5	WRAP73	0.666923	0.0415974	1.12644	-0.299367	-0.183018	-0.477563	0.640816	1.07267	0.693166	-0.391352	1.02486	-0.112031	-0.120719	-0.408237	0.500714	0.952062	-0.084014	0.480624	0.47979	1.21328	0.930549	0.526698	0.642408	-0.257607	0.715768	-0.635867	-1.46597	-0.17485	0.886986	0.58011	-0.851369	-0.203829	-0.502122	-0.186619	-1.20655	0.478969	-0.876631	-0.748173	-0.18499	-0.875563	-0.542743	-2.4442	0.312933	-0.225545	0.292751	-0.0880984	-0.674007
O95202	LETM1	0.666581	0.016256	-0.0941903	0.127348	0.0584274	0.998804	-0.13056	0.155601	0.651962	-0.483595	1.01644	0.357431	0.0608812	0.473145	0.40867	1.199	0.811106	1.21684	-0.120986	0.0699732	0.784264	-1.08046	-0.42908	-0.240468	-0.107511	0.211169	0.484205	-1.36535	-0.199816	-0.861386	-0.743201	-0.739092	-0.16976	0.251035	-0.0893535	-1.28135	-0.844433	0.273848	0.0522031	-0.807566	0.963235	-0.504514	0.892256	0.352562	-0.00814731	-1.21041	0.216316
Q71DI3	HIST2H3A	0.661417	0.0318246	0.430019	1.41227	0.333632	-0.097579	0.318161	0.109784	-0.301838	1.17903	0.576696	0.551441	1.23519	0.962145	0.349136	-0.497416	0.377692	0.373018	0.433508	-0.191194	-0.141987	-0.148436	-0.535314	0.0961907	1.00052	0.777774	-0.148831	0.0750588	-1.61352	-1.42591	0.327088	-1.07911	-0.702173	-1.282	-0.947696	0.664605	0.0271538	-0.728461	-0.187322	0.340038	-0.426325	-1.71961	-0.42134	-0.0171539	-0.0388975	0.701367	0.357811
Q9UHY7	ENOPH1	0.656043	0.0174769	0.794063	0.885147	0.243874	0.605524	0.877569	1.21054	0.124216	0.313132	-0.0591597	0.567519	0.67508	0.591546	-1.12441	0.534197	0.221239	-0.390381	-0.00074384	0.793414	0.369534	-0.142273	-0.209251	0.491206	-0.881604	-0.265607	0.767499	-0.424231	-0.79367	1.06935	-0.858476	-0.752903	-0.649926	-0.180329	-0.660932	0.940178	-0.466447	-0.686601	-0.0656731	-0.65825	0.469572	-0.518505	-0.685874	-0.61181	0.33025	-0.897827	-0.818707
P63151	PPP2R2A	0.653186	0.08013	0.141284	0.547426	-1.10607	0.786407	-0.0600663	0.953425	0.715761	0.984978	0.309681	-1.1938	0.870696	-0.135193	0.710214	0.0414213	0.0349191	0.921734	0.78728	0.963908	0.656158	-1.17555	0.675844	0.244615	0.650401	-1.72644	0.329876	-1.43609	0.0517756	-1.43001	-1.08151	0.526472	0.867816	0.653907	0.36024	-0.421234	0.868919	-0.125949	-1.00391	-1.81315	0.677477	0.0983085	-1.53905	-0.451955	-0.987086	-0.307088	-0.00608674
Q9BUR5	APOO	0.651832	0.0994052	0.266175	1.30792	1.37779	1.13847	-0.306815	-0.20436	1.53767	-0.991134	0.91394	-0.482837	1.39768	0.328956	-0.0135893	0.457839	0.598504	0.234411	0.0861701	-0.935352	0.45438	-1.54534	-1.63275	1.18396	0.293314	-0.416774	-0.636272	0.465973	0.17607	-1.66803	-0.495162	-0.729208	0.0843393	0.362779	0.0249578	0.0233209	-1.14075	0.737797	0.21044	-0.837409	0.390246	-1.34276	-0.183013	1.34458	-0.789854	-1.00089	-0.0213521
Q9Y2Z2	MTO1	0.650727	0.0411237	0.474037	0.398289	-0.603554	0.83446	0.0249952	0.416621	1.32532	0.294647	1.74393	0.316849	1.13297	-0.817407	0.568025	-0.195036	0.959255	-0.3937	-0.389369	0.154202	1.09709	-0.692123	-0.783504	0.37523	-1.69668	0.0717053	-1.01888	-0.249295	-0.109424	-0.875095	0.614713	-0.272767	0.0090485	-0.234655	0.393261	-0.592687	-0.0575234	-0.0217377	-0.464852	-1.01562	0.711944	0.157147	-0.0686671	0.422659	-0.991128	-0.0637264	-0.419824
Q9H7D7	WDR26	0.649262	0.00571429	0.712977	-0.321143	0.230223	0.0968835	0.689345	0.425678	0.0425633	0.562212	0.161106	-0.326605	-0.0893622	0.054262	0.174701	0.732864	0.132033	0.832779	0.802143	1.04486	0.852418	0.592071	-0.0625525	0.0860728	0.0566443	-0.061575	-0.666382	0.0626619	-0.0561605	-0.396105	-0.564177	0.149774	0.177864	-0.207116	-1.28948	0.126122	0.73204	-0.568706	-0.393509	-0.0385365	-1.26714	0.269128	-1.50848	-0.409839	-0.307176	-1.02783	-0.989553
Q8N5K1	CISD2	0.649223	0.040862	0.867227	1.53672	0.178461	-0.0606831	0.237184	0.645456	0.183409	-0.326785	0.487323	0.49633	0.852654	0.395444	0.0916779	1.35872	0.373264	-0.524283	0.806896	0.147549	-0.869684	-0.643475	-0.856828	0.437051	0.32673	-0.366371	0.0378549	-0.589753	-1.01406	-0.115264	-0.512514	-0.976739	-0.853727	-0.122868	-0.242485	1.66451	-1.26614	-0.484292	0.137685	-1.01186	0.949228	-0.85113	-0.66479	-0.0852989	1.02287	-1.171	-0.216652
Q8WTT2	NOC3L	0.64733	0.0405854	-0.242526	1.01708	-0.156976	1.40569	1.06799	0.19447	0.294006	-0.308181	0.763511	0.247335	0.414688	0.488449	1.06905	0.592014	0.198433	-0.402943	-1.02837	0.505047	0.990512	-0.433263	-0.0197993	-0.339851	-0.557593	-0.57154	-1.70485	-0.956495	0.642714	-0.498282	-0.417898	-0.55731	-0.514362	0.923924	0.686084	-0.782696	-0.669181	0.274214	-0.848893	-0.520633	0.624181	-0.306936	0.893777	-0.75046	-0.0642349	-1.28814	0.655441
Q9UN37	VPS4A	0.645738	0.00691429	0.733017	0.033399	-0.0532347	0.962994	0.860047	-0.0412366	-0.356236	0.675442	-0.218468	0.864293	0.527519	0.728048	0.803204	0.102168	0.570498	-0.596732	0.361502	0.425217	0.650753	-0.630601	0.216025	-0.515079	0.273309	-1.33875	0.0530857	0.316581	0.179168	0.103205	-0.142399	-0.9767	-0.121901	0.148865	-0.379518	0.094564	-0.760615	-0.736528	-0.176365	-0.18547	-0.132993	0.749437	-1.34874	-0.268847	0.019858	-0.91439	-0.69138
Q9HAV7	GRPEL1	0.645576	0.0388209	-0.58441	-0.263507	1.3246	1.48538	0.780585	0.756153	1.17387	-0.0193549	1.09346	-0.252372	0.558008	0.496778	1.05266	0.292744	-0.344076	-0.029254	-0.696867	-0.082107	0.55595	-0.603411	-0.173799	-0.524342	-0.293978	-0.710716	-0.173477	-0.663049	0.41442	0.213948	-0.136001	-0.466116	-0.631997	-0.00684432	-0.178699	-1.19911	-0.994126	-0.107122	-0.213927	-0.977756	-0.0587437	-0.724547	0.945571	0.553005	0.0480453	-1.07012	0.934965
Q676U5	ATG16L1	0.643962	0.0258242	0.897086	0.580941	0.111355	1.07412	0.391982	-0.243088	1.07118	1.04378	0.745666	0.4717	0.188757	-0.430507	-0.370344	-0.95218	0.308199	0.479992	0.967905	0.578418	0.250108	0.209697	-0.40822	-0.505051	-1.47496	-0.197442	0.330667	-0.607173	0.566093	-0.515092	0.824518	-0.294497	-0.293061	-0.272269	-0.249403	-0.532227	-0.465287	-0.0605776	0.90249	-0.273948	-0.699516	-1.69527	-0.75479	-0.755115	-0.288636	-0.148264	0.71914
Q9Y4W6	AFG3L2	0.643475	0.0510378	1.09991	0.373388	-0.262881	1.70322	0.12335	0.184655	-0.0289273	0.556921	0.847902	-0.16689	-0.676908	0.667344	0.293202	0.581589	0.350612	1.34903	-0.231539	-0.420537	1.0763	-1.47755	-1.18769	-0.356703	-0.347738	0.141676	0.475599	-0.318453	-0.524957	0.24794	-0.605494	-0.329912	0.678308	-0.541235	0.742238	-0.85348	-1.96229	0.298364	0.658517	0.746123	0.91216	-0.536709	-0.230431	0.134322	-1.06145	-0.840797	-0.437361
P53582	METAP1	0.638801	0.00625	1.00823	0.779675	-0.377936	0.833091	0.826728	0.408768	-0.300902	-0.230207	-0.328109	0.824862	0.729375	0.6126	0.270555	0.325213	0.1159	0.151962	0.156682	0.858383	0.477583	-0.296948	0.14522	-0.319921	-0.683854	0.715628	1.00341	-0.218057	-0.397901	0.422872	-0.909394	-0.969676	-0.285217	-0.324753	-0.453106	-0.0247348	-0.383177	-0.747827	0.0302407	-0.0620037	-0.416284	-0.206196	-1.10446	-0.714735	0.462303	-0.195322	-0.901047
Q8IWL3	HSCB	0.636539	0.0722136	0.824003	-0.152794	0.0489174	0.669582	-0.0422826	-0.132924	1.59629	0.547205	1.23709	0.461104	0.946688	-1.09936	0.726782	-0.313135	1.31866	0.74391	0.0835002	-0.386225	-0.19778	-0.503612	-0.781938	-0.220114	-1.05861	-0.132074	0.140634	-0.959358	0.936001	-0.221916	-0.880196	-0.172472	0.174567	-0.0643871	1.0776	-0.647616	-0.953945	1.34137	0.789631	-0.587868	0.867161	-1.32452	-0.718537	-0.307951	-1.14963	-1.40912	-0.369447
Q9HCE5	METTL14	0.635862	0.0164375	0.330827	0.436331	-0.0207948	0.539783	0.858997	-0.146854	0.762019	-0.137785	0.398536	0.438903	0.285678	0.432397	0.672361	-1.10572	0.896642	0.310295	0.180314	-0.0751711	1.67576	-0.578298	0.357898	0.243788	-0.200563	0.219954	-1.22057	-0.66492	-0.611621	-0.532068	-0.651287	-0.071826	0.126092	0.0905204	-0.616516	0.898255	-0.613095	-0.678824	-0.320855	-0.182348	-0.179393	-0.680923	-0.809935	-0.0612528	0.453382	-0.978044	-0.0570468
Q9H2U2	PPA2	0.634078	0.0352551	-0.248919	0.934219	0.965704	0.909105	-0.497449	-0.15623	0.989572	0.762739	0.177085	0.520047	1.13984	0.029734	0.0329685	0.118411	0.531935	1.51111	-0.602478	-0.108915	-0.009017	-0.432787	-0.445275	-0.0371768	-0.100916	-0.0857299	-0.274716	-0.630886	-1.45018	-0.0518333	-0.768489	-1.87339	-0.613105	-0.918788	0.665337	0.110236	0.00240054	0.816085	0.875204	-0.0661379	-0.512032	-0.437349	-0.652404	-0.0148221	0.478403	-0.585782	0.0963028
P56385	ATP5I	0.632897	0.0545974	0.111248	0.923303	0.331103	1.06585	0.513082	-0.0567544	0.102172	0.583447	1.37953	0.0155275	0.218824	0.101583	0.0555381	-0.0980794	0.88673	1.44934	-0.596032	-0.12146	0.0224552	-0.701762	-1.06436	0.438821	0.189413	-0.220281	-0.0724161	0.230405	0.0286659	-1.16138	-1.32556	-1.50429	0.822728	0.141157	1.35749	0.250373	-1.78307	0.638433	0.443332	-1.51794	-0.0210453	-0.0646194	-1.10176	0.528243	-0.89218	-0.360739	-0.308112
Q9NXV6	CDKN2AIP	0.628869	0.0899097	0.166089	0.418671	0.535965	-0.132718	-1.07982	0.821591	2.00519	0.2211	1.25461	1.35469	0.32281	0.0828349	0.861563	0.617101	-1.438	1.10205	-0.972669	0.905765	-0.0356685	-0.885818	-0.359798	0.317815	0.156582	-0.0899153	-0.315768	-0.130604	0.490871	-0.950157	-0.160245	-0.343503	0.22913	-0.335072	-0.554816	0.460333	-1.01528	-0.561275	0.228892	-0.470213	0.0547948	-0.822085	-0.213037	0.31826	-0.0493055	-0.578304	-1.17788
Q9BQC3	DPH2	0.628124	0.0360317	1.25732	0.75963	-0.635557	0.544661	0.205412	0.3544	-0.258739	-0.970287	0.975145	0.914231	1.24295	0.493765	0.220266	1.16744	0.542635	-0.132566	-0.0359326	0.331915	0.0124343	-0.069991	-1.04561	-0.81776	-0.207708	0.583632	-0.847591	-0.385359	0.845412	-0.0247844	0.243901	-0.343036	0.322967	-0.469218	0.00955199	0.561721	-0.745586	-0.854096	-0.346915	-1.12805	0.262044	0.491402	-1.16738	0.201729	-0.50705	-0.226999	-1.10239
Q13541	EIF4EBP1	0.62758	0.0301643	0.419707	0.217689	0.221784	0.407864	-0.672586	0.692388	1.06023	0.88042	0.973206	1.19814	0.595067	-0.00502823	0.266179	-0.607583	0.512629	0.0132237	-0.258402	0.132654	0.602156	0.371693	-0.577447	-0.35952	-0.353637	0.488274	-0.602706	-1.89002	-0.243847	-0.510248	-0.357797	0.0591982	-0.866664	0.471566	0.264811	-0.359317	-0.470099	-0.744817	-0.53604	-1.97993	0.571074	0.726161	-0.594682	0.0113645	0.42099	0.410926	-0.566737
P62714	PPP2CB	0.62731	0.0475706	0.653724	0.177716	-0.437257	0.833055	0.126569	-0.135886	0.533326	0.926539	0.287612	0.578176	-0.0408598	-0.336249	0.471356	0.0497176	-0.0476139	0.299637	1.18674	0.731563	0.476782	-0.503383	0.201631	-0.8093	0.815863	-0.745603	-0.362121	-2.05501	0.568008	-1.21878	-0.791345	-0.35848	-0.0819268	1.1483	0.309963	0.416538	0.408684	-0.591884	1.64563	-1.83525	-0.031866	-0.442115	-1.24112	-0.76982	-0.929166	0.0512465	-0.440291
O75446	SAP30	0.626535	0.0318924	0.153645	0.797786	-0.174399	-0.47147	0.430868	0.719042	1.07368	-0.600777	-0.457869	0.787716	1.53919	0.829827	0.345003	0.68869	0.306989	0.569209	-0.376167	0.24004	0.579922	-0.217353	-0.38307	-0.681126	-0.13693	-0.0735731	0.19272	0.35764	-0.449067	-0.0235595	0.155842	-0.882153	-0.808504	0.00445867	-0.940534	1.12512	-1.23876	0.146492	-0.347296	0.637372	-0.725026	-1.28931	-0.911168	-0.751628	-0.537433	0.598056	0.441732
O43896	KIF1C	0.62476	0.0296863	0.336648	0.208001	0.310432	0.808297	0.576683	0.246753	0.652875	-0.122437	-0.694907	0.345487	-0.085684	-0.265129	0.867669	0.527318	0.266173	1.22925	0.559748	-0.0914582	1.28678	-0.724573	-1.42005	-1.17129	-0.0900551	0.523919	0.247841	-0.837101	-0.21367	0.162138	0.840216	0.827583	-0.148153	0.539388	-0.821753	-1.79803	-0.45265	-0.934256	0.493367	-0.459461	0.310602	-0.298709	-0.10174	-0.571908	-0.553303	0.478678	-0.543147
Q8NBF2	NHLRC2	0.623737	0.0129123	0.613921	0.0654383	0.580274	0.551668	0.665397	1.019	-1.0384	0.651659	0.0366044	0.539593	0.161062	0.68881	0.277498	0.0866944	0.769764	0.265892	0.396966	0.366749	0.00302554	0.721929	-0.310756	-0.345714	0.295172	-0.630338	0.768814	-0.849701	0.249615	-0.418794	-0.399513	-0.175437	0.0577691	-0.367415	-0.638269	-0.222932	0.101887	-0.429545	0.714459	-0.273218	-0.0497794	-1.25135	-0.632332	-0.478917	0.24463	-0.782109	-1.9447
Q9H6S0	YTHDC2	0.623229	0.0619535	-0.301167	1.06424	0.0371854	-0.204114	0.127357	-0.239747	-0.172748	0.133567	1.34133	1.21583	0.452036	0.0857058	-0.0132323	0.173807	1.17128	-0.380009	0.671444	1.78629	-0.0919003	0.202735	-0.232768	0.242364	0.0882317	-0.791073	0.264601	-0.271787	0.353958	0.365213	-0.740749	0.943943	0.329841	-0.152698	-0.316207	-0.17729	0.911118	-1.72501	-0.768683	-1.46641	-1.72335	-0.935177	0.0878201	-1.14382	-0.288138	-0.253761	0.376611
P54577	YARS	0.622619	0.0269263	0.456404	0.0793087	0.201534	-0.148918	0.700407	1.13925	0.795161	1.50696	1.04703	0.658737	0.338046	0.128476	0.0812831	-0.192763	0.263228	-0.41284	0.151095	-0.42399	0.474005	0.200545	0.0427034	0.59922	0.479767	-0.461278	-0.244652	-1.55411	0.0341864	0.270647	-1.001	-1.11636	-0.197577	-0.475062	0.179305	0.478887	-0.769733	0.107789	-0.73336	-0.401734	1.25324	-0.531366	-0.362871	-0.608576	0.0606957	-1.0398	-1.03431
A8MXV4	NUDT19	0.621394	0.0416579	1.25797	0.530384	0.0989163	0.692827	-0.548681	0.00945243	0.651612	0.376085	1.20304	0.690697	-0.323418	0.856127	0.245774	0.37787	-0.570118	0.969436	0.236765	-0.522364	0.748112	-0.375744	-0.471633	-0.523305	-1.28143	1.83742	-1.07628	0.365395	-0.919701	-0.65104	0.09241	0.518781	-0.551765	-0.675928	0.387146	-0.866574	-0.716358	0.316054	-0.423943	-1.07629	0.761923	-0.324534	-0.614324	-0.561721	-0.36432	0.5211	0.0706526
Q9H0S4	DDX47	0.62095	0.0425325	0.155193	0.825761	-0.38137	-0.150587	1.13211	0.0626867	-0.219258	-0.517969	0.690381	-0.637481	0.864881	1.19587	0.559018	0.989448	-0.251703	-0.441457	0.983972	1.34784	0.788916	-0.346885	-0.103149	-1.48383	-0.00806572	-1.02157	0.580167	-1.00577	0.509438	0.086617	0.168754	-0.455959	-0.771346	-0.16435	-0.619638	0.274805	0.0786106	-0.414945	-1.0755	-0.413104	-0.55521	-0.0766993	0.35007	-0.0581432	-0.513691	-0.315776	0.78428
Q9BVQ7	SPATA5L1	0.620233	0.0173939	0.0179899	-0.0259732	-0.777259	0.630628	1.03852	0.152078	0.36616	0.123624	0.909735	0.855455	0.275113	-0.124517	0.448654	1.20226	0.0137035	0.349198	-0.266794	0.975215	0.659002	-0.308959	-0.226896	-0.0681213	-0.637442	-0.507337	0.445981	-0.69352	0.252641	0.65684	-1.14091	-0.315439	-0.146161	0.073119	-0.962194	0.443084	-0.913562	-0.676841	0.224229	-0.119515	0.400808	0.0867147	-1.08144	-1.16124	0.409399	-0.834396	0.0115562
Q9Y692	GMEB1	0.619537	0.0258798	0.685682	-0.833637	-0.301181	0.00848402	0.583021	0.405587	-0.0369195	0.30954	1.32952	0.980495	0.316368	-0.115236	0.704176	0.357582	0.342335	0.134629	-0.0138737	0.934122	1.0227	-0.563118	0.0718384	0.261811	-0.246055	-0.380128	0.0682474	0.40502	0.374897	-0.407594	0.740442	-0.255855	0.0908113	-0.300234	-2.1441	0.07949	-0.255665	-1.12676	-0.267052	-0.0710505	-0.729524	0.00334243	-1.55881	0.370304	-0.157361	-0.654011	-0.133278
Q15334	LLGL1	0.618957	0.0322909	-0.933446	0.229209	-0.991579	0.67203	0.857002	-0.0511181	0.451688	0.685322	0.517693	1.27675	0.430996	-0.0812742	0.726615	0.00480969	0.325027	1.05617	-0.0366761	0.257044	1.35416	0.256512	-0.628212	-1.10556	0.0770298	-0.213042	0.402108	-0.607038	-0.290395	-0.370662	-0.56056	0.362123	-0.439718	0.516837	-1.03486	-0.176269	0.16498	0.108934	-0.991573	-0.289088	-0.265884	-0.603511	-0.704614	-0.551297	-0.166254	0.853548	-0.599017
Q6SPF0	SAMD1	0.618596	0.024426	-0.0227461	0.359627	-0.0789608	-0.319078	0.586446	0.83472	-0.619157	-0.377959	-0.0131345	0.852263	0.243883	1.52336	0.313479	0.286315	0.988093	0.960751	0.420822	0.610926	0.375571	-0.821947	-0.439345	-0.625355	-0.239546	0.112502	-0.93182	0.260672	-0.468685	0.0171182	0.852041	-0.471549	-1.09085	-0.210746	-0.259814	0.969999	-0.815984	-1.05197	-0.398668	0.113682	-0.389046	1.00648	-0.801683	-0.223303	-0.818639	0.151968	-0.0323894
P09874	PARP1	0.617645	0.0716424	0.466858	0.993261	0.174004	0.657263	0.908403	0.455825	0.661458	0.236888	0.404498	-0.44156	0.962844	0.581188	0.229033	-1.44459	-0.123502	1.04879	-0.474585	0.261083	1.06393	0.404256	-0.0640184	-0.209589	1.30656	-0.970574	0.191217	0.331789	0.393152	-0.352233	-0.548359	0.144986	0.0262586	-0.158834	-0.948698	0.957053	-0.157107	-0.734632	-0.532956	0.613825	-0.499774	-0.288751	-1.52094	-0.0339923	-0.652527	-2.37825	-1.31618
O15382	BCAT2	0.613758	0.0998	-0.163782	-0.217061	0.061423	0.428207	-0.518123	1.20093	-0.162518	0.109377	1.01758	1.44257	0.128499	0.639331	0.763864	2.10749	0.33653	0.60236	-0.958134	-1.23007	0.976646	-0.857266	-0.566565	0.505101	0.229522	0.804281	-1.45084	0.444777	-0.730527	-0.848587	0.311348	0.0817083	-0.950882	-0.754321	-0.134173	0.139075	0.341716	-0.0241405	0.132275	0.276631	-0.869554	-0.418149	-1.21471	-0.624637	0.373808	-0.583456	-0.586302
Q9HBH1	PDF	0.611778	0.0320548	0.489487	0.310398	0.485463	0.413739	0.641389	1.08685	-0.0959703	0.329653	0.711619	0.790087	0.698259	0.608638	-0.153628	0.363246	-0.104304	0.223566	0.131839	-0.254168	0.496677	-1.14879	0.156959	-1.45841	-0.457326	-1.35471	-0.571	0.095025	-0.292993	-0.583624	1.25486	-1.84977	-0.28143	0.270634	0.0632885	-0.0395679	-0.834342	1.12108	-0.743055	-0.473664	0.246353	-0.229656	0.638444	0.735629	-0.517252	0.834385	-0.671815
Q8TE02	ELP5	0.609942	0.0983947	0.765023	0.710757	0.518457	0.624524	1.24987	0.43215	0.602738	-0.310303	-0.329111	0.649435	1.29653	-0.273263	0.478976	-0.628929	0.549689	-0.105779	-0.250268	-0.00261217	0.485349	-0.214821	-0.00416715	0.736153	0.0227609	0.508687	-0.171265	0.893196	0.854746	-1.42328	-1.91554	0.444164	0.909986	0.0909315	-0.210553	0.641393	-1.06672	-0.554565	-0.780964	0.163203	-0.616442	-0.263951	-2.45752	0.286227	0.231184	-2.31184	-0.80507
Q96N67	DOCK7	0.608319	0.00633846	-0.436517	0.425603	-0.14454	0.181461	0.738499	0.0145819	0.353014	0.23542	0.624984	0.76794	0.663482	0.46431	0.0561236	-0.324105	0.356975	0.137687	1.10231	1.10043	0.344001	0.747902	0.256496	-0.379515	-0.0383377	0.0121401	-0.160269	-0.344068	-0.863695	-0.605701	-0.970628	0.10356	0.306273	0.495727	-0.858944	-0.495885	-0.323426	-0.564835	0.381014	-0.677905	0.0750299	-0.644937	-0.658653	-0.173581	-1.04155	0.431015	-0.707566
Q4VC05	BCL7A	0.608153	0.0451915	0.493073	-0.453251	0.0676054	0.887938	-0.593346	-0.373266	0.777606	-0.363161	-0.0700173	1.01487	0.543634	0.573039	-0.241649	0.708341	1.36962	0.0946752	0.579132	0.567564	1.15631	-0.676214	-0.361836	0.101646	0.611287	0.438135	-0.55932	0.422982	0.694286	0.327298	0.905418	-0.870422	-0.878077	-0.420166	-1.7122	0.157974	-1.13585	-1.0758	0.172701	-0.274738	-0.11057	-1.2569	-0.18394	0.467406	-0.576864	-0.641096	-0.155711
O00221	NFKBIE	0.607778	0.0573797	0.530033	-0.407022	0.490062	0.244895	0.283726	0.455634	-0.0182812	0.343141	0.911933	0.824746	-1.19054	0.295104	1.32047	-0.311034	0.950062	0.280038	-0.186276	1.67501	0.0790956	1.05718	-1.2246	-1.52151	-1.05678	0.235836	1.30755	0.0444101	-0.567736	-0.358673	-0.137277	-0.31417	0.374184	0.0451717	0.582705	-0.568629	0.0248174	-0.809676	-0.146973	-1.13165	-0.591546	-0.177028	-0.690408	-0.297398	-0.12819	-0.0448525	-0.71536
Q2NL82	TSR1	0.603839	0.05721	0.129731	-0.979204	0.0982581	0.521627	0.575388	1.14988	0.394221	-0.254676	0.58482	-0.560338	1.25439	-0.257043	1.31107	1.16249	0.137475	0.0828188	-0.900099	1.20503	0.917677	-0.191282	-0.477503	-0.304249	-0.504265	-0.0628448	-0.321253	-0.386059	0.143484	0.548326	0.683461	0.283812	0.187872	0.624697	-1.02357	-0.281204	-0.555052	-0.707262	-0.402086	-0.209432	-0.0280546	-0.915983	-0.343341	-0.98522	-1.23971	-0.118563	-0.119207
O75179	ANKRD17	0.603404	0.0390781	0.0975525	-0.168406	-0.308913	0.853642	0.548599	1.40104	-0.0274679	0.0760395	-0.196427	0.0711724	0.53486	-0.362133	0.456228	1.223	-0.157366	0.576753	0.952782	1.05857	0.192736	0.0520775	-0.0148172	-0.166783	0.221849	-0.421565	1.26832	-0.417237	0.784688	0.925836	-0.305774	-0.517242	-0.183727	-0.295155	-0.821702	0.420985	-0.89313	-1.62286	-0.634815	-0.560824	0.715292	-0.300033	-0.605835	-1.19449	-0.30828	-0.731248	-0.74632
Q8WUA2	PPIL4	0.601695	0.061746	2.05995	0.292921	-0.855675	-0.201175	0.253224	0.829323	0.621687	0.174004	0.339446	-0.213597	0.505325	-0.574452	0.670163	0.839691	0.305537	-0.492803	0.487689	1.04723	0.561942	-0.449287	-0.721954	-0.551885	-0.86446	-1.20825	0.73718	-1.06436	0.111796	-0.848615	0.454122	0.362327	-0.377655	0.148837	-0.517398	-0.0556091	0.315697	0.226234	-0.951814	1.32527	0.0274088	-0.632913	-0.362609	-0.13421	-1.29955	-0.734614	0.522834
P55145	MANF	0.600453	0.075864	0.344337	0.333116	1.36061	0.060701	0.489362	0.661596	0.887917	1.41251	0.106825	0.514811	-0.382678	-1.12608	0.23858	0.173651	0.560883	0.00429427	-0.012078	0.300524	0.277023	-0.0982508	-0.867336	1.92337	-0.00581165	-0.874815	0.380231	-0.790753	-0.135319	-0.312461	0.117647	-1.45893	0.139544	0.188289	-0.11449	0.277928	-1.46281	-0.556679	1.30854	-0.890889	-0.14024	-1.46162	-0.280325	0.553806	-0.729023	-1.58029	-0.248789
Q14147	DHX34	0.600162	0.0406434	1.40587	0.986543	-1.11612	0.580739	-0.045538	0.400671	-0.26423	0.0684453	-0.534255	0.521762	0.865604	0.482859	-0.0560169	0.94097	-0.0618193	0.0335184	0.618089	1.29822	0.531055	-0.0189998	-0.247044	0.112527	-0.571504	0.630826	0.410282	0.0630439	-0.195356	0.640266	0.185963	-0.322554	-0.35975	0.140207	-0.175579	-0.238781	-0.0673022	-0.39167	-0.698002	-0.436803	0.233182	-0.29389	-1.17478	-1.19829	-1.51372	-0.272626	-0.735156
O00459	PIK3R2	0.599306	0.046771	1.10517	-0.257564	0.35855	0.834498	1.70142	0.447915	-0.482124	0.37465	0.152448	0.0887035	-0.960506	0.325747	0.272526	0.385079	0.297765	0.753446	0.316709	-0.0246688	0.544619	-0.921163	0.069352	-0.919581	0.569417	-0.622565	0.501873	-0.160641	-0.803206	-1.48926	-1.13014	-0.450553	-1.57175	1.4671	-0.111293	-0.261098	0.512195	0.153191	-0.126886	-0.285202	0.456904	-0.30448	-0.705327	0.0664051	-0.655966	0.0777881	-0.405798
P46108	CRK	0.598571	0.0176124	0.583906	0.132049	-0.518011	0.440973	0.175702	0.667722	0.288773	0.89927	0.691256	0.170747	0.0589687	-0.160279	0.0753998	0.526148	0.38607	0.294148	1.37423	-0.0964133	0.346668	0.0356061	-1.07557	-0.337591	0.380945	-0.374438	-0.0290364	-0.531067	-0.0773688	-0.945627	1.19181	0.755335	-0.174247	0.448399	-0.649539	-0.305486	-0.190576	-0.394464	-0.0288673	-0.542984	0.978106	-1.07205	-0.87971	-0.82733	-0.841912	-0.442114	-0.960924
O75170	PPP6R2	0.595875	0.0052093	0.385852	-0.0870351	0.796877	0.151265	0.807378	0.730024	0.311354	0.707492	0.563919	0.442682	0.227265	-0.354088	-0.040455	-0.566655	-0.348954	0.383658	0.772476	0.804125	0.951344	-0.0142692	-0.207779	-0.10976	0.0446179	-0.0774287	0.3265	0.197756	-0.06279	-0.495808	-0.712604	-0.313408	-0.0248749	0.0634785	-0.221548	-0.348206	-0.0539909	-0.173422	-0.629929	-0.104386	0.177232	-0.387876	-0.933689	-1.01844	0.000136331	-0.861096	-0.466871
Q8N9B5	JMY	0.59411	0.009	0.598241	0.0205146	-0.148542	0.103993	0.0693971	0.782904	0.420554	-0.487796	1.16843	0.557501	0.28766	0.0880719	-0.233092	0.619378	0.0935379	0.371837	0.637715	0.858326	0.77056	0.0573895	-0.119309	-0.180992	0.174834	-0.751566	-0.281177	-0.396474	-0.0837728	-0.131266	-1.54853	0.369348	-0.422675	-0.632825	-0.926412	0.17165	-0.00962579	-0.644858	-0.116634	-0.322816	0.283167	0.308055	-0.687696	-0.214309	1.06358	-0.594679	-0.806151
Q9NXF7	DCAF16	0.593861	0.0851512	0.318374	0.663024	-0.983726	0.696949	0.476424	0.628176	-1.09561	-0.893273	0.764466	0.445172	1.20911	1.14205	1.03366	1.0245	0.766376	-0.751086	0.161834	0.55305	0.500152	-0.15427	-0.740014	0.314886	-1.68538	-0.47842	0.0420671	-0.684063	0.257029	1.34671	-0.584619	-0.542495	0.153052	0.600217	0.132586	-1.2705	-0.309946	-0.237143	-0.261336	-0.946187	-0.840051	-0.0014503	0.221519	0.178157	-0.648529	0.349809	-0.53886
Q13618	CUL3	0.588372	0.0107475	0.12222	-0.253519	-0.399412	1.13772	0.555561	0.437536	0.709024	0.184389	0.903864	0.804186	0.170483	0.801936	0.350228	-0.703935	0.588057	0.00608572	0.745336	0.611293	-0.0329617	0.132501	-0.421752	0.207135	-0.195952	-1.01997	0.502758	-0.304215	-0.0832013	-0.0738768	-0.0237239	-0.641519	-0.697117	-0.588855	-0.788959	-0.231973	-0.17652	-0.851901	-0.0114629	-0.0761404	0.654356	-0.29321	-0.345712	-0.252949	0.31151	0.217312	-1.02368
Q8NAT1	POMGNT2	0.587375	0.0325837	1.01456	-0.321764	-0.419404	1.22446	0.323941	0.713032	-0.00516275	-0.644935	0.590356	0.620189	1.0725	0.417525	0.0516518	1.29864	-0.285738	-0.309873	-0.0978959	0.900426	0.453377	0.120898	-0.750342	-0.983839	0.265485	-0.39654	-0.281646	-0.252169	0.116707	-0.622645	-0.318494	0.186036	-0.770202	0.314852	-0.969028	-0.0269924	-0.272996	0.178461	-0.662194	-0.369616	0.581897	0.0447939	-0.490918	-0.122124	-0.482841	-0.986177	0.703845
P62312	LSM6	0.586591	0.00168421	0.598823	0.781191	0.115225	1.01042	0.399384	0.333698	0.372106	0.397513	0.447938	0.462808	0.630036	0.779031	0.238918	-0.175165	0.39107	0.116461	-0.223194	-0.220161	0.0407219	-0.15993	-0.516442	0.337745	0.260755	0.231166	-0.288578	0.0703964	0.0939302	-0.870286	-0.889368	-0.483042	0.221454	-0.678303	0.201594	0.0675682	-0.00603037	0.131144	-0.245251	-0.193408	0.120293	-0.67528	-1.02616	-0.111853	-0.49322	-0.85278	-0.607094
Q96II8	LRCH3	0.584289	0.055838	0.0185414	0.260035	-0.375223	0.617791	1.16299	0.287033	0.234311	0.56581	0.274712	-0.155073	-0.136108	0.34492	0.796329	0.325247	-0.0758725	1.11076	0.402015	0.579796	-0.0843846	0.666085	0.147829	-0.445257	0.017847	0.123049	0.78485	1.2042	-0.441873	-0.826467	0.511671	0.157622	-1.78773	0.618743	-0.163939	-0.259937	-0.155895	-1.60445	-0.0519398	-1.05387	0.269296	-1.21843	-1.2845	-1.62853	-1.12352	0.151824	0.622568
O60256	PRPSAP2	0.583337	0.0174328	0.254636	0.819705	-0.0977444	-0.277633	0.237549	0.560437	1.19626	-0.185136	-0.291775	0.568183	1.08643	0.619952	0.615244	-0.035617	0.254877	0.354247	0.129955	0.0295005	0.423053	-0.157321	-1.07409	0.41115	0.111259	0.0750495	-0.222714	-0.418797	-0.00893212	-0.41248	0.254523	0.105668	-0.623294	-0.526934	-1.0218	0.951142	-0.6739	-1.07842	1.15585	-0.430981	0.381018	-0.718445	-0.556175	-0.801197	-0.302769	-0.0517297	-0.963255
Q9H1Y0	ATG5	0.580135	0.0261505	0.902838	0.792706	0.123247	0.695487	0.588543	-0.265484	0.968579	0.884814	0.300014	0.50901	0.419646	-0.454935	-0.191095	-0.776339	0.44434	0.219405	1.01217	0.504983	-0.260078	-0.142383	-1.45432	-0.184879	-1.28748	-0.234828	-0.109	-0.634343	0.336774	-0.246624	0.294245	-0.39001	0.0789848	-0.25849	0.176181	-0.043048	-0.0675779	-0.0860246	0.745654	0.24563	-0.595444	-1.43064	-0.640106	-0.264311	-0.405052	-0.256035	0.551942
Q9BV73	CEP250	0.578943	0.0182	0.233614	-0.448646	-0.0189308	0.0565178	-0.220745	0.385796	0.756515	-0.214144	0.368616	0.641251	0.0958364	-0.13949	0.720881	0.535343	1.25028	-0.290564	0.946512	0.901554	0.389283	-0.444178	0.360758	-0.45787	0.62643	-0.765648	-0.505562	-0.463359	-1.02799	-0.340358	0.0926761	-0.265304	-0.0915515	1.09787	-0.745081	0.961402	-0.258003	-0.44199	-0.503698	-0.388575	-0.650717	-0.872323	-0.311006	-0.25099	0.025707	-0.483394	-0.808388
Q9UG56	PISD	0.578464	0.077863	-0.0938611	-0.571594	0.40007	1.82582	1.02016	0.514408	0.520543	0.829777	-0.0880298	-0.42777	-0.0269908	-0.179053	0.967523	-0.140839	-0.224692	0.293706	-0.305321	0.296648	1.87237	-0.683192	-0.4465	-0.0700297	0.270008	0.00841875	1.85901	0.309395	0.36243	-0.572493	-0.4918	-0.763767	-0.0622592	-0.48278	-0.428606	-0.333632	-0.866196	0.340635	-0.176023	-0.93934	-0.535972	-1.01333	0.341099	-0.225784	-0.51905	-0.737156	-0.31184
O60508	CDC40	0.577799	0.00757333	0.721101	0.336634	-0.487268	-0.0159872	0.339425	0.399448	0.600672	-0.20217	0.208744	0.434016	1.36209	0.728551	0.2412	0.241014	0.642568	0.00167872	0.699281	0.551401	-0.0834728	-0.564863	-1.0986	-0.481654	-0.963295	-0.234421	0.700761	-0.327215	0.0892933	0.245703	0.319469	-0.944426	-0.580101	0.0371887	-0.0656471	-0.332942	0.198132	-0.285441	-0.673942	0.241022	-0.288719	-0.312457	-0.401092	0.0651834	-0.950666	0.431173	0.349081
Q6P1S2	C3orf33	0.577729	0.0173435	0.561404	0.324588	0.781773	0.873599	0.418714	-0.108452	-0.0860097	-0.280602	0.189269	0.739906	0.915827	0.203204	0.043861	-0.379458	0.651619	0.24709	1.25542	0.0671342	-0.0776657	-0.280905	-0.76646	0.0689773	-0.545601	-0.375147	-0.563921	0.159015	-0.335538	-0.74351	-1.54282	0.272268	-0.376391	-0.33118	-0.599221	0.713034	-0.748437	0.398545	0.406672	-0.702232	0.959979	-0.637746	0.194735	-0.5777	-0.235286	-0.421229	0.266609
Q8WWQ0	PHIP	0.576374	0.0340591	0.167834	0.222609	-0.210296	0.144094	0.0760324	0.366822	0.112124	-0.179003	0.00498119	-0.811154	0.0803029	0.212565	0.688322	0.646658	0.84215	1.23585	0.826356	1.26393	0.680837	-0.0738094	-1.35766	-0.539144	-0.941734	-0.576646	0.864022	-0.822671	-0.573859	-0.238636	0.535272	-0.135468	-1.11442	-0.392027	0.153504	-0.549462	0.715691	0.0709519	0.000293728	-0.826801	0.450689	-0.982545	0.0690104	-0.300979	-0.676114	0.626471	0.348583
Q86W50	METTL16	0.574979	0.049547	0.10003	0.971442	-0.393353	0.604727	0.288502	0.413663	-0.360836	-0.344645	0.938337	-0.305063	0.605358	-0.488035	0.550588	0.431022	0.897917	0.274667	0.979285	0.216529	0.899634	-0.567168	-0.89266	0.0330409	0.203964	-0.788162	0.410201	-0.733744	0.681914	-0.701597	1.92668	0.746576	-0.722259	-0.288396	-0.803951	0.432543	-0.241804	-1.15267	-0.750918	-0.368754	0.518705	-1.10514	-0.640569	-0.92476	-0.358817	0.0490825	-0.317432
Q8IXW5	RPAP2	0.574822	0.0408385	0.811786	-0.885002	-0.302781	0.502755	0.217524	1.66783	0.453675	-0.154204	0.194782	-0.375261	-0.192453	0.48819	0.299545	1.58893	-0.332194	0.652638	0.700843	0.733177	0.312434	-0.386516	0.257684	-0.6743	-0.0331176	-0.683705	0.125953	-0.56683	0.821441	0.229895	0.256538	-0.0316902	-0.118534	-0.277458	-0.91186	0.116101	-0.433996	-0.377322	-0.562144	-0.358654	-0.178484	-0.634389	-0.49095	-0.490001	-0.831844	-0.225421	0.247778
Q9Y221	NIP7	0.572489	0.0670505	0.854516	0.221892	0.153002	0.191231	-0.178944	-0.132957	0.140031	-0.606242	1.51598	-0.732971	1.28665	1.42856	0.771134	0.247271	0.284527	-0.162091	-0.175125	0.689291	0.890665	-0.634874	-0.0219825	-0.880469	0.08409	-1.14481	1.0564	0.336117	0.645214	-0.36764	0.28045	-0.772379	-0.677381	-0.310198	-0.202066	-0.179818	-1.05403	0.205046	-1.10149	-0.299726	-1.03465	-0.330074	0.1439	0.313104	-0.646967	-0.15929	1.01864
Q9P2J3	KLHL9	0.57102	0.0222308	0.266471	-0.324473	-0.168432	0.205376	-0.107565	1.19865	0.21566	0.55767	0.258732	0.0441077	0.411242	0.196767	1.09371	0.493299	-0.203084	0.720354	0.718259	0.317228	-0.0127722	0.244407	0.080381	0.746845	-0.949357	0.274393	-0.646352	0.0216476	0.38836	-0.178398	-1.5616	-0.117214	0.206397	0.313799	-0.496154	0.349735	-0.600935	-0.263189	0.192896	-0.709028	-1.83655	-0.0760931	-0.98791	-0.60556	0.026785	-0.157189	-0.458665
O00429	DNM1L	0.570411	0.0500496	0.506742	0.51627	-0.486335	0.595437	-0.215247	-0.520065	0.627048	-0.687785	0.969725	-0.369106	0.920025	1.72659	0.45388	-0.279763	0.678579	0.395474	0.520207	0.455096	0.579689	-1.05806	-0.410586	-0.00548118	0.0287272	-0.479474	-0.839327	-0.219857	1.08067	-0.200117	0.196346	0.626427	0.0543483	-0.154477	-0.582994	-0.982835	-0.79703	-0.251155	0.334948	-0.655177	-1.42638	-0.181464	-0.323531	0.285394	-0.0882104	-0.5957	0.553669
O00442	RTCA	0.570088	0.0535183	1.13732	0.721069	-0.734172	-0.482905	0.0202549	0.173393	0.118172	0.229819	1.22084	0.552554	1.07984	-0.0473564	0.461087	-0.467785	1.36678	-0.251084	0.501589	0.653229	-0.0381258	0.259626	-0.546525	-0.477051	-0.627585	-0.136216	0.544569	-1.0203	0.544858	-0.501121	0.489769	-1.35018	-0.277034	0.477338	0.306155	0.762367	-0.582472	-0.100128	0.0358682	-0.939525	0.419066	-0.138387	-0.38901	-0.424896	-1.36301	-0.583293	-0.701098
Q6PID6	TTC33	0.567598	0.0436467	1.12295	-0.665528	0.193057	0.0223702	-0.40058	-0.169162	0.877327	-0.257705	0.843835	0.0971318	1.01449	0.261978	0.894134	0.5691	0.714585	0.168883	0.192669	0.415986	0.147453	0.117075	-1.0167	-0.423343	0.479725	-0.0453426	-0.315102	-0.704135	0.886411	0.276538	-0.305889	-0.45416	-0.211002	0.0152714	-0.126625	0.285844	-0.508211	-1.27404	0.520695	-0.48757	-1.4713	-0.0580718	-0.68077	-0.490703	-0.858504	1.46384	-1.10214
Q9H871	RMND5A	0.567489	0.0105882	0.782942	0.139822	0.0645304	0.2103	0.86226	0.869763	-0.143023	0.17792	-0.0436061	-0.307069	-0.431792	0.249181	-0.270311	0.293769	0.0252439	0.902806	1.03319	1.19474	0.682419	0.104142	-0.0588865	-0.368182	-0.329143	0.192754	-0.33643	0.0819138	-0.0252263	-0.139003	-0.205538	-0.130573	-0.0290758	-0.688171	-0.752114	0.0989731	0.172516	-0.541048	-0.405223	0.0598576	-0.965878	0.514967	-0.741668	-0.302666	-0.337363	-0.628464	-0.383582
Q5T1V6	DDX59	0.56587	0.0775542	0.548201	1.94677	0.603318	0.194226	0.301982	0.181835	0.311796	0.102806	-0.271813	-0.170588	-0.240223	0.287441	0.36681	-0.0298643	0.398164	0.656481	0.128769	0.917782	-0.324174	0.444268	-0.377863	0.237932	0.453084	-0.275078	0.014194	-0.350902	-1.23851	0.442182	0.361015	0.0346965	-0.0990923	-0.00148516	-1.93787	0.575865	0.863282	-0.514296	-1.0354	1.68843	-0.777505	-0.557332	-1.22742	-0.243028	-0.807028	-1.42795	-0.869844
P51157	RAB28	0.563104	0.00285714	0.477545	-0.0890793	-0.346275	0.59706	0.146896	0.264947	0.773582	-0.0632964	0.710635	0.21162	0.313414	0.213709	0.874841	-0.118557	0.346253	0.571097	0.392067	0.209403	0.403172	0.158928	0.0328093	0.225857	0.00814619	-0.272076	-0.314395	-0.772325	-0.568663	-0.811977	-1.04922	0.0610231	-0.396601	0.697965	-0.355923	-0.416756	-0.258873	-0.933901	-0.110206	-0.157089	0.338768	-1.15371	-0.155916	-0.204193	0.0871358	-0.304139	0.0432941
Q99504	EYA3	0.56171	0.0818346	1.10611	-0.356168	-1.10395	0.469098	1.35021	1.23354	1.12964	-0.40097	-0.0130064	0.462179	0.254737	-0.29262	0.892932	0.777899	-0.400111	0.389577	0.0146938	0.643824	0.0723432	-0.986639	0.329389	0.349381	-0.0535406	-0.697296	0.730202	0.529485	0.360193	-0.0208734	-0.32679	-0.597538	0.0602093	0.185549	-0.347368	0.534327	-0.436145	-1.61992	-0.284955	-0.418983	-0.840836	0.514078	-1.33876	-0.504547	-1.09711	0.383334	-0.484089
Q13951	CBFB	0.559692	0.019234	0.835267	-0.111171	0.00399833	-0.393789	-0.281984	0.589853	-0.181543	-0.102885	-0.104309	0.321037	0.775717	0.983562	0.690521	0.84294	-0.300976	0.131441	0.407801	0.745721	1.04484	-0.261677	0.364856	0.460837	-0.173066	-0.426351	-0.227888	0.0836575	-0.96258	0.353557	-0.181534	-0.572686	-0.298786	0.495612	-0.852425	-0.0991267	-0.082678	0.0947038	0.0276334	0.0197495	-0.774049	-0.0511829	-1.27384	-0.583485	-0.201034	-1.18545	-0.17649
P38646	HSPA9	0.558556	0.0990445	-0.25372	0.182698	0.98698	0.0073264	-0.0935537	0.370922	1.00237	0.331363	2.53076	-0.31505	0.748835	-0.406791	0.887122	0.363752	0.55656	-0.243643	-0.279227	-0.0764087	0.0949166	-1.33626	-0.912078	0.348142	-0.555878	-1.35931	-0.143957	0.0350361	-0.143889	-0.658564	0.0906689	-0.41283	0.223685	-0.00274805	0.203678	-0.817829	-0.470585	0.662058	-0.813921	-0.687002	0.508779	-0.300335	0.970447	1.19155	-0.234665	-0.703917	-0.451395
Q3KRA6	C2orf76	0.558448	0.0933039	-0.223172	0.276245	-0.56615	-0.181128	1.97498	0.799503	0.339476	1.04735	0.0949193	0.261364	0.71867	-0.317036	0.329844	-0.323225	-0.0220771	1.07173	0.704096	0.901665	-0.466474	0.0278516	-1.39097	-0.367252	0.283128	-1.06335	-1.23163	-0.548131	0.467277	0.284894	-1.35289	0.13684	0.787413	1.20331	-0.74741	-0.96724	-0.732009	-0.579336	0.239854	0.609252	0.0983575	0.00707285	-0.468301	0.0757878	-0.869632	0.452678	-0.0891626
Q5TZA2	CROCC	0.558094	0.0320367	0.882593	0.833367	-0.354631	0.491805	0.276524	0.535322	0.0917347	0.418005	0.979191	1.05468	0.490311	-0.425848	-0.604526	-0.185032	0.448743	-0.0732588	-0.110155	0.60669	0.558374	-0.687514	-1.20042	-0.166494	-0.366177	-0.635402	-0.124644	-1.17535	-0.4097	-0.711906	-0.0299015	-0.481556	-0.178627	0.638292	1.16576	0.939807	-0.225151	-0.140839	0.0426373	0.173666	-0.357102	-0.499851	-0.269638	-0.379652	0.0411432	-1.3159	-0.063248
Q9H5K3	POMK	0.558045	0.0904014	0.454771	-0.00433291	-0.254775	-0.174648	1.47463	0.78848	-0.237088	0.535612	-0.563313	0.92129	0.14254	0.528633	0.164897	-0.831775	0.259492	0.221856	0.990513	1.41875	0.413853	0.729681	-0.485372	-0.585896	0.441807	0.270567	0.667462	-1.1172	-1.08654	-1.60422	0.0754735	-0.527536	-0.785509	-0.15498	0.00612435	-0.566326	-0.101324	-0.629592	0.228991	0.345844	0.452513	1.66616	0.0424054	-0.873796	-0.302904	-1.05828	-1.00495
Q5TDH0	DDI2	0.556505	0.0431949	0.53116	1.25359	0.0611381	0.88788	-0.240219	-0.381191	0.689705	-0.496447	0.511017	0.294262	0.565115	-0.21836	0.300472	0.367585	0.443274	0.391551	-0.119438	0.596606	0.761839	-0.197215	-0.35297	1.10702	-0.187134	-0.267953	0.557415	-0.658774	0.290724	0.233743	0.424549	-0.531949	0.490303	-1.21419	-0.269931	0.155034	-0.930754	-0.972614	0.0388967	-0.556869	0.725045	-1.47117	-1.17194	0.340824	0.392413	-0.867864	-1.09018
Q08170	SRSF4	0.556493	0.0101099	0.192422	0.161552	0.205303	0.61946	0.258646	0.549715	0.503846	0.78502	0.76591	0.620407	0.0206119	0.430653	0.402907	-0.414375	0.641472	-0.0388802	0.0164087	0.0227697	0.440784	-0.300461	-0.0880543	0.00593798	0.472164	0.136671	0.729148	-0.0763925	-0.68071	-0.508816	1.04563	-0.331391	-0.453332	-0.741808	-0.11814	0.282708	-0.989153	-0.710668	-0.771218	-0.737536	0.816934	-1.13821	-0.625484	0.0344646	-0.420636	-0.75938	-0.0778958
Q7Z3K6	MIER3	0.552863	0.0453945	0.683	0.101487	-0.225483	-0.494612	-0.239774	0.0899613	0.212586	1.45569	0.118086	0.305576	0.540795	0.169998	0.237088	0.727083	0.689077	-0.0172263	0.0266134	1.53225	0.466416	-0.414338	0.120417	-0.318331	-1.21183	-0.576819	0.0481992	-0.840121	-0.521138	0.413288	0.369318	-0.609124	0.454114	-0.581873	-0.100231	-1.0442	0.0774783	-0.457092	-0.200707	0.889461	0.303831	-1.77803	0.768752	0.237324	-0.675899	0.214453	-0.212729
P10155	TROVE2	0.551175	0.0837417	0.775515	0.56777	-0.187933	-1.01545	0.741068	0.603713	-0.209805	1.10443	0.288983	0.557591	-0.689194	-0.354176	1.06173	0.509545	0.711817	1.23489	0.0397818	-0.525967	0.307072	0.129791	-0.15334	0.272997	0.110366	-0.274002	-0.540088	-0.796474	-0.877391	-0.250931	-0.146888	-0.458802	0.451521	-0.059634	-0.283031	1.10903	0.170583	0.0556035	-0.129827	-0.00418198	0.632482	-0.560241	-1.53309	-0.908844	0.109106	-0.859732	-1.97999
Q53F19	C17orf85	0.546812	0.0353058	0.296125	-0.143555	-0.768474	-0.0931122	0.331123	1.05021	0.541194	-0.162486	0.171059	0.378393	1.23838	0.429839	-0.180129	0.742934	0.751043	-0.324012	0.388266	0.327757	1.05944	-0.261319	-0.749153	0.00384824	0.152674	-0.578202	-0.134931	-0.227164	-0.278193	-0.0551762	1.57568	0.469851	-0.264481	-0.0907442	-0.320542	0.0847931	-0.186177	-1.16351	-0.756546	-0.123399	0.431534	-0.882468	-0.597814	-0.397415	-0.807018	-0.188936	-0.615255
P51116	FXR2	0.545479	0.0994164	-0.519941	-0.468363	-0.0270117	-0.97642	1.35168	0.862168	1.41062	0.437755	0.287977	-0.00227955	0.440839	0.504664	1.46544	0.0820391	0.468335	0.212759	1.01501	-0.559304	-0.404802	0.0721991	-0.996564	-0.679195	-0.0261317	-0.587703	-0.483022	-0.528387	0.0705312	-0.133229	-0.390328	0.482428	-0.908985	0.950656	-1.22829	0.843882	-0.0737251	-0.379562	-0.126302	-0.591752	0.920975	-1.05	-0.460428	-0.563702	-0.519638	0.195221	-0.354012
Q9NRA8	EIF4ENIF1	0.541745	0.0256089	0.929797	0.547917	-0.306681	0.00447026	0.634723	0.403162	-0.136945	-0.47374	0.425482	0.413968	-0.0774236	-0.413969	0.337278	0.489402	0.324884	0.116922	0.789076	1.15274	0.782613	-0.189095	-0.785485	-0.227992	0.184053	-0.52981	0.0499878	0.0604386	-0.17869	-0.435927	-0.179784	1.44223	0.110767	0.0844424	-0.531681	-0.857023	-0.389404	-0.026945	-1.39541	-0.551976	0.575649	0.148289	-0.635669	-0.595634	-0.605071	0.0745576	-0.566736
Q6PL24	TMED8	0.539959	0.0811515	0.683458	-0.61509	-0.636747	-0.373672	1.16868	-0.015294	0.277472	0.253267	0.353547	0.0550622	0.583782	0.754979	0.343724	-0.503276	0.174032	0.522153	0.314579	0.705874	1.83527	-0.812416	0.233126	0.685454	0.11074	-0.848312	-0.186069	-1.29725	-0.579582	-1.32346	-0.11936	-0.268672	0.116606	-0.619429	-0.823604	1.23322	-0.297603	-0.844028	0.222732	0.622853	-0.579034	0.791809	-0.823867	0.342398	-0.142568	-0.244777	-0.539057
Q92783	STAM	0.538137	0.0569091	0.173318	-0.315211	-0.0223692	-0.126378	0.425451	0.264693	1.14481	0.695171	0.396431	0.98105	0.466553	0.889441	0.880671	-0.891093	0.109059	-0.479087	0.172283	0.898941	-0.0557503	-1.43594	0.154833	-0.559375	0.793567	0.0123454	-0.0571328	-0.943084	-0.140055	0.129249	0.2217	-0.238048	-1.25367	1.00675	-0.0756399	0.267751	0.302381	-0.498202	-0.700035	-0.737788	0.0241146	-1.09876	-1.03775	-0.166191	0.263849	0.258684	-0.811048
Q96JB5	CDK5RAP3	0.537901	0.0406228	0.564088	0.596641	-0.444319	0.802432	-0.50714	0.0451555	0.505098	1.17112	0.307884	0.798992	0.524642	0.875749	-0.184348	0.0519779	-0.602992	0.785139	0.132013	-0.337555	0.857043	-0.269376	-0.857525	0.111039	-0.683757	-0.441172	0.736922	-1.50121	-0.0619742	-0.672569	-0.209997	-0.560821	0.00774384	-0.224871	0.723979	0.15312	0.12598	0.359041	-0.0750175	-0.440447	0.684526	-0.229457	-0.822861	-0.0602731	-0.666226	-0.210585	-0.769012
Q9HBE1	PATZ1	0.537728	0.0339322	0.311373	0.659258	-0.322266	0.382624	0.279543	0.679635	0.642679	-0.298514	0.295297	1.17058	0.68219	-0.13043	0.382111	0.494192	-0.09465	0.237745	-1.20746	0.737551	1.06413	-0.402193	-0.4843	-0.260717	0.247993	-0.13619	1.00261	-0.00899198	-0.548705	0.347163	-0.399823	-0.409536	-0.222119	0.0305913	-0.149302	0.210954	-0.326872	-0.178613	-0.163542	-0.575098	0.336101	-0.959183	-0.651091	0.050879	-0.950811	-0.835569	-0.381119
Q9ULX3	NOB1	0.537526	0.090418	0.597604	-0.142399	0.766005	0.749071	1.19991	1.05677	-0.654923	-0.00528825	0.447132	-0.576128	-0.113049	0.87792	0.650198	-0.263506	0.666217	0.0182594	0.456566	-0.174739	0.662958	-0.133295	0.00481339	-0.518813	-0.573022	-0.639341	0.951317	0.0173244	0.659433	1.3899	-0.892564	-0.712712	1.10643	0.251926	0.0313908	-1.02252	-0.50072	-1.19737	-0.597533	0.416985	-0.23017	0.901049	-0.212071	-0.952731	-1.41296	-0.596141	-1.00464
O94874	UFL1	0.53637	0.0384122	0.516729	0.851045	-0.513309	0.932072	-0.523966	-0.140534	0.359632	0.910433	0.162542	0.614002	0.351828	1.03173	0.106042	0.230564	-0.672006	0.768165	0.335271	-0.0376907	0.687945	-0.451684	-1.11486	0.201399	-0.740662	-0.158343	0.609337	-1.53054	-0.194422	-0.601784	-0.172434	-0.660741	0.0883354	-0.45388	0.461107	0.164506	0.100872	0.33808	0.00838125	-0.375013	0.82472	0.00922711	-0.571485	0.12306	-0.797969	-0.207902	-0.672767
Q9H082	RAB33B	0.53305	0.073587	0.256949	0.758361	-0.286054	0.709899	-0.275149	0.515502	0.462116	1.00908	0.348029	0.680578	0.347065	-0.899691	-0.141377	0.154238	-0.216691	0.708534	0.583016	0.244254	0.851025	0.241895	-0.331291	0.862733	-0.872628	0.318393	0.383986	-1.07756	0.0819059	-0.0111517	-1.07894	-0.192994	-0.0853721	-0.3871	-0.73045	0.808584	-1.10407	-1.54791	0.434403	0.794959	0.244897	-1.47037	-0.352797	-0.782027	0.982725	-1.04351	0.00448852
Q92504	SLC39A7	0.532742	0.0831252	-0.184423	0.131438	1.36928	-0.240901	0.0763369	0.796247	0.0283939	-0.0346089	1.08212	-0.36193	0.925317	-0.299935	-0.219983	1.22161	0.302919	0.920504	0.635041	-0.249043	-0.124894	-0.140691	-1.27997	-0.0482962	0.595737	0.716481	-0.305837	-0.111444	-1.05001	-0.0290436	-1.04485	-0.645535	-0.637437	-0.315142	1.19551	0.378899	-0.884661	-0.101795	0.540344	-1.43977	0.625572	-0.01392	0.0471994	-0.21174	-0.278276	-1.30123	-0.21085
P61011	SRP54	0.528345	0.0148	0.812872	0.415702	0.175933	0.00726249	-0.0802164	0.497071	0.940534	0.697886	0.401221	-0.0738156	-0.109617	-0.24977	0.231503	0.204324	-0.366556	0.0849112	0.91883	0.778549	0.382281	-0.345599	-0.125124	0.348037	-0.756515	0.107841	0.337565	-0.995602	-0.161523	0.0876211	-0.491051	-0.858651	-0.187125	-0.159734	-0.562797	0.535055	-0.392634	-0.657702	0.790747	-0.543574	-0.568204	-1.00763	0.151947	-0.0643825	0.579872	-0.81126	-0.229101
O43765	SGTA	0.527253	0.0774308	0.149521	-0.00457541	-0.706139	0.0958185	1.86984	0.599974	0.683513	-0.0581952	-0.0578758	0.255866	-0.679011	-0.182714	0.523223	0.933756	0.317939	0.190516	0.604109	0.530591	0.59481	-0.525964	-0.0103637	-0.437615	0.49758	-0.226849	0.383464	-0.659124	-0.663828	0.169015	1.01513	0.584969	-0.29454	-0.470847	0.00640595	0.0882999	-0.0261089	-1.90307	-1.00832	-0.611685	0.212357	-0.101065	-1.28034	0.135726	-0.922482	0.557298	-0.47003
P35232	PHB	0.526813	0.066823	-0.290442	-0.0363959	0.106091	-0.377705	0.623313	0.486898	0.839641	0.219582	1.61572	-0.0659047	1.10896	0.918447	0.0653463	1.25806	0.139913	-0.913247	-0.152728	0.097543	0.361613	-0.80948	-0.680093	-0.333521	0.176117	-0.673742	0.616623	0.473486	0.473929	-0.155941	-0.828301	-0.760385	-0.54261	-0.120566	0.0692576	-0.118726	-0.912745	0.55372	-0.181914	-0.489508	-0.275061	-0.923502	-0.329916	0.736678	0.0585163	-0.699947	0.197436
O15111	CHUK	0.524537	0.0453046	-0.884099	0.219373	0.624384	0.863383	1.59149	0.593033	0.436859	0.136009	-0.251625	0.0408858	0.0813754	-0.0894615	0.167872	0.468954	0.174148	-0.327885	0.910547	0.588938	0.492764	-0.0421048	-0.187027	0.236403	0.664453	-0.622761	0.3112	-0.829199	0.647928	0.325986	-0.436047	-0.625072	-0.0880713	0.00077693	-0.668821	0.175666	-0.568425	-1.19716	-0.444509	0.656476	-1.15016	-0.303516	-0.0388317	-0.315601	-0.248881	-1.03202	0.128771
P83876	TXNL4A	0.524077	0.0105417	0.322787	0.424257	-0.43054	0.17324	0.502607	1.17574	-0.00483973	0.306947	0.416394	0.237758	0.0946524	0.46646	0.631804	-0.479896	0.476225	-0.0110703	0.0381723	1.03372	0.417134	0.046618	-1.08327	0.00940045	0.0414422	0.230275	0.122256	-0.505753	0.098968	-0.248834	-0.336408	-0.715144	0.323569	0.506853	-0.105697	0.0344879	-0.0224005	-0.347391	-1.16071	-0.551021	0.15488	-0.41963	-0.632898	-0.724128	-0.300856	0.29799	-0.413325
Q7L5Y9	MAEA	0.518953	0.00925581	0.481869	0.226099	-0.108053	0.104712	0.537121	0.830298	-0.434075	0.0647027	0.0679375	-0.437049	0.115215	0.230902	0.162647	0.647133	0.0847674	0.639628	0.878943	1.04397	0.569169	-0.0214493	0.254043	0.0932503	-0.390359	0.0190785	-0.37079	-0.0161832	0.435443	-0.0111225	-0.33369	-0.0591087	0.200873	-0.483614	-0.912396	0.0893449	0.238218	-0.479392	-0.47561	-0.0965399	-0.896843	0.394005	-0.591331	-0.713493	-0.27545	-0.598046	-0.683499
P36915	GNL1	0.517282	0.051552	0.378878	0.314176	-0.192496	0.589577	0.81938	0.467129	-0.37266	0.172515	-1.17613	0.483153	-0.392338	0.850175	1.1969	0.712907	0.0403376	0.579317	-0.296152	0.0428406	1.31642	0.319307	-1.15391	-0.278659	-0.171925	0.189013	0.220519	-0.403945	-0.316319	0.109321	-0.456964	-0.0403075	-0.502927	-0.157238	-0.0323562	-0.0661563	0.226597	-0.151659	-0.706239	-0.582474	-0.0249001	-0.0806367	-1.01954	-0.93121	-0.125284	0.402446	-0.141146
Q7Z6I8	C5orf24	0.516886	0.0568161	0.396319	0.896581	0.0618371	-0.118734	0.0324484	0.913291	0.0378274	-0.432354	1.08708	0.47589	-0.50364	0.0756288	0.638713	0.0526149	0.651264	-0.0842679	-0.285983	0.7113	0.965503	-0.200529	-0.778667	-0.00411601	-0.620129	-1.40215	0.119095	0.435441	-1.14612	-0.0177976	0.511946	0.230937	0.364102	0.0653176	-0.751716	0.0684231	-0.117368	0.245668	0.0453818	-0.356607	-0.261089	-1.384	0.461992	0.542935	0.299467	-1.62244	-0.543104
O14981	BTAF1	0.514477	0.062451	0.994193	-0.0153142	-0.368461	0.456318	0.739174	-0.494649	0.112414	-1.17535	0.24689	-0.133124	1.10082	-0.396969	0.813189	0.814834	0.774201	-0.442515	0.715432	0.706588	1.1319	-0.085665	0.274191	0.0606443	0.00208588	-0.398375	-0.320776	-0.714706	0.375499	-0.256466	-0.328843	-0.496846	0.0517832	0.111615	-0.725802	0.215647	0.0253889	-0.736161	-0.515398	-0.197977	-0.0503285	-0.167036	-0.216458	-0.297279	-0.521644	-0.881647	0.053357
Q92905	COPS5	0.510453	0.0078961	-0.0585332	-0.44069	-0.112754	0.222042	0.652018	0.602396	0.555752	-0.107335	0.524804	0.875843	0.369038	0.0220884	0.958098	0.244601	0.0599691	0.334616	0.150312	0.0734605	0.590933	-0.047749	0.0475412	0.397669	-0.774661	-0.321763	0.123568	-0.505864	-0.634558	0.354776	-0.871123	-0.273954	-0.139815	0.206098	-0.430503	0.672588	-0.730527	-0.804379	0.0342668	-0.0359082	-0.178076	-0.20717	-0.87103	-0.545859	0.275617	0.0239588	-0.485804
A6NDU8	C5orf51	0.510003	0.0614359	0.325137	-0.0308063	0.360057	-0.159011	0.0898616	0.242762	0.178246	-0.00945872	0.542777	-0.308991	0.703058	0.998619	-0.0483192	0.69864	0.0646017	0.214283	0.646349	0.0917899	0.838685	-0.0390561	0.344795	0.138219	0.207932	-0.668492	-0.226987	-0.976189	1.27108	-0.126647	-1.56332	1.07726	0.796479	-0.1717	-0.397407	-0.045275	0.920107	-1.20282	-0.738112	0.313816	-0.959516	-0.248224	-1.07578	-0.77502	0.1295	-1.06559	-0.737267
P63241	EIF5A	0.50885	0.069634	-1.39859	0.145825	-0.117953	-0.00862747	0.468651	1.0372	0.518619	0.172988	1.06178	0.0837044	1.06473	0.577886	0.630368	0.0833328	0.430548	-0.272756	0.649549	0.184775	0.29058	0.00946228	-1.38773	0.245088	-1.06792	-0.497329	0.311032	-0.683694	0.796698	0.367442	-0.042633	0.106865	0.230846	0.219046	-0.349396	0.758364	-0.592299	-0.87265	-0.678687	-0.718	0.273913	-0.245865	-0.286405	-0.413804	-0.663641	0.521696	-0.903796
Q05086	UBE3A	0.50688	0.0456506	0.103618	0.577903	-0.0692537	0.0677059	0.359553	0.501632	-0.0735448	-0.0756426	0.992368	0.0231549	0.127807	1.05952	0.331922	0.306245	0.551304	-0.214412	0.709329	-0.267533	0.490661	-0.677201	-0.0553433	0.645351	0.491887	-0.422948	0.61182	-0.0201537	0.933964	0.375809	0.0996408	-0.870572	-0.192926	0.120582	-0.275104	0.607691	-0.895083	-0.0369598	-0.675339	-1.04169	0.781125	-0.775703	-0.910985	-0.828777	-0.121471	-1.23451	-1.28248
Q9C0B7	TANGO6	0.506656	0.037814	0.542944	-0.173989	-0.539209	0.546081	-0.260692	0.487832	0.353869	-0.348462	0.662611	-0.00848642	0.26382	-0.18345	1.21114	0.726913	0.0847889	0.32445	0.286874	0.585032	0.818212	0.699884	0.077229	-0.382353	-0.557321	-0.835389	0.615836	-0.249355	0.547095	0.213543	-0.680298	-0.490055	-0.58569	0.589998	-0.430325	0.708626	-0.39873	-0.83326	-0.850712	-0.23436	-0.266062	0.594394	-0.700247	-1.05952	-0.649085	-0.153195	-0.501208
Q96RT8	TUBGCP5	0.50552	0.00175	0.566603	-0.285922	-0.0160286	0.107592	0.266714	0.72349	0.310416	0.25212	0.30619	0.164083	0.344274	0.578912	0.362197	0.277606	0.368197	0.227341	0.259139	0.552796	-0.097533	0.538752	-0.0289461	0.0702637	0.0635127	-0.536709	-0.450694	-0.365295	0.0455879	0.157166	-0.802363	-0.389563	-0.351362	0.172757	-0.597317	0.233463	-0.273426	-0.545617	0.755228	-0.184936	-0.707039	0.0565852	-0.523446	-0.57159	-0.49254	-0.387877	-0.819024
O43324	EEF1E1	0.504129	0.0341255	1.10092	0.442466	0.984353	0.503332	-0.0932498	0.312239	-0.570836	0.156018	0.094512	0.270293	-0.558786	0.460261	-0.0447114	0.778045	-0.0017093	0.590418	0.280208	0.751276	0.146904	-0.533861	-1.33394	0.284442	-0.211288	0.309877	-0.108641	-0.418755	0.325066	0.563207	-1.1736	-0.212337	0.117712	-0.370408	0.0890375	0.173664	-1.2525	-0.266378	-0.198614	-0.374668	0.644248	-0.478666	-0.860112	0.124573	0.365145	-0.489161	-0.155551
Q9BT78	COPS4	0.502088	0.00951724	-0.383918	-0.141206	-0.214494	0.062442	0.453771	0.6432	0.538941	-0.121538	0.613947	0.623001	0.569899	-0.125188	0.893377	0.159845	0.0726448	0.273653	0.693221	0.202886	0.556353	0.148062	0.0892951	0.440423	-0.444219	-0.337294	0.222266	-0.431015	-0.670366	0.355813	-0.536963	-0.346875	-0.199091	0.162621	-0.374628	0.800302	-0.611959	-0.837007	-0.111677	-0.265759	-0.0372959	-0.539794	-0.778569	-0.901118	0.242116	-0.282627	-0.459369
Q9NQG6	MIEF1	0.501375	0.0450093	0.390633	0.253198	0.979734	0.710751	-0.484434	-0.437646	0.703409	-0.201115	0.894197	-0.288712	0.29436	-0.0531177	0.176423	0.315142	0.0118337	0.311506	0.517873	0.67392	0.778135	-0.766916	-0.542766	0.552399	-0.656191	0.221352	-0.1038	0.141607	0.112552	-0.911164	-0.832312	-0.964637	0.550801	0.331205	0.73453	-0.195519	-0.170795	0.875413	-0.402411	-0.62297	0.503399	0.171326	-0.240403	-0.632108	-1.36658	-0.837119	-0.395261
Q96G03	PGM2	0.500389	0.078	0.580398	0.729264	0.0184933	1.20725	0.00154908	0.357474	0.58431	0.893203	-0.363916	0.898505	0.607421	-0.250158	0.531272	-0.707303	-0.316383	0.467096	-0.563313	0.289764	0.439938	1.09272	-1.00453	0.762704	-0.348857	-0.371585	-0.0614689	-1.20919	0.25026	-0.107917	-0.809183	-0.87955	-0.440569	0.0798133	-0.119076	-0.535483	-0.648539	-0.499076	0.954292	-0.781417	0.354972	-0.0857628	0.181005	0.514466	0.0895723	-1.0336	-0.957983
O75928	PIAS2	0.499902	0.0925119	0.449186	0.682719	-1.31663	0.288016	0.812851	0.632385	-0.326346	-0.828097	0.373629	0.515954	0.226537	-0.144575	0.505071	0.560446	0.989202	-0.118135	0.324798	0.771222	0.885105	0.264105	-0.0963093	-0.313541	0.813651	-0.524707	1.03592	-0.48581	0.169165	-0.704578	-1.57424	-0.394889	-0.610564	0.255808	-0.0186137	0.23173	-0.617009	-0.210286	0.68484	-0.84636	-0.0118692	-0.512967	-0.742171	0.287231	-0.33227	-0.282215	-1.23168
Q99623	PHB2	0.498783	0.0622385	-0.213594	-0.00193609	-0.00476579	-0.258504	0.646508	0.732387	0.551073	0.27386	1.43753	-0.128296	1.12777	0.932505	0.0286582	1.16308	0.1715	-0.730184	-0.0673385	-0.0435344	0.122931	-0.711128	-0.719062	-0.258918	0.115468	-0.599707	0.5504	0.38225	0.658083	-0.0154854	-0.842017	-0.789563	-0.616134	-0.184268	0.0221026	-0.162468	-0.855836	0.570729	-0.0270243	-0.581578	-0.0915511	-0.857348	-0.106336	0.501952	0.0432429	-0.81577	0.275867
Q9NUU7	DDX19A	0.497986	0.0149836	0.395073	0.00445644	0.0299191	0.316248	0.443216	0.484435	0.38755	0.470959	-0.28768	0.40252	0.735911	0.22719	0.628153	-0.024584	-0.100904	-0.00219071	0.27251	0.489193	0.622769	-0.163483	-0.110378	-0.248502	-0.808036	-0.807377	0.365653	0.388449	0.789619	0.166776	0.182272	-0.788264	0.210217	0.258101	-0.260903	0.730055	-0.74816	-0.610665	-0.493336	-0.553144	-0.776857	0.390577	-1.20937	-0.61975	-0.481235	-0.665855	0.435076
P25705	ATP5A1	0.497518	0.0829794	-0.0709331	0.704432	-0.119659	0.700294	0.58069	0.405422	-0.378839	0.218974	1.17427	-0.349833	0.299509	-0.208408	0.154298	0.578957	0.950267	1.00538	-0.0168676	-0.138633	-0.0198163	-0.688917	-1.17808	0.568389	0.261571	-0.11017	-0.485834	0.0819493	0.205382	-0.899923	-0.138681	-1.56403	0.361198	-0.00972893	0.802056	0.264629	-1.38982	0.492236	0.575862	-1.83341	0.330081	0.0460844	-0.520209	0.426908	-0.334499	-0.363849	-0.350082
Q96SZ5	ADO	0.496054	0.0258785	0.870885	0.146061	-0.0921246	0.644139	-0.257661	-0.244866	0.588354	0.566306	0.0378982	0.387233	0.459878	0.278284	0.169946	0.35028	0.106467	0.218346	0.343165	-0.143131	0.891063	-0.338991	-0.487061	0.0670005	-0.333577	0.999992	0.589283	-0.219985	0.174499	-0.610295	-0.292259	0.0525147	-0.260253	0.0107678	-0.15117	0.0684379	-0.767823	0.542589	0.199637	-0.0317594	0.00793464	-1.58381	-0.968706	-0.148507	-0.627575	-1.45369	-0.0539033
P28072	PSMB6	0.494962	0.0731707	0.0977782	0.335628	-0.114039	0.984439	0.288894	0.289678	0.238761	-0.589816	-0.229612	0.852664	0.675204	0.890312	0.287052	-0.876346	1.08182	0.430656	-0.0142047	0.367921	0.746156	0.0734176	-0.622197	-0.827235	0.319048	0.29741	0.855103	-0.723795	0.764137	-0.0284553	0.591358	0.118783	0.205738	-0.186984	-0.170783	-0.445871	-1.58677	-1.17323	-0.0498745	0.304701	0.298211	0.224723	-0.797132	-0.227866	-0.891011	-0.352167	-0.979503
Q9BW91	NUDT9	0.494823	0.03568	0.208407	0.338485	0.0443422	0.952021	-0.0915727	0.034459	1.06963	0.200239	0.259792	0.465751	0.639665	0.592744	0.1697	-0.244848	0.250807	0.422515	0.635342	0.433452	-0.777643	-0.528108	-0.548443	0.0899547	-0.243055	-0.91075	1.06033	-0.534378	-0.835805	0.392197	-0.734781	-0.541841	-0.332658	-0.677674	0.726033	0.609701	-0.669751	-0.474802	-0.384018	0.139387	0.687196	-0.315386	-0.549824	-0.370427	0.182693	-0.807847	0.374317
Q96HY6	DDRGK1	0.492172	0.0714298	0.0940411	1.25814	-0.137277	0.487611	-0.364946	0.0152196	-0.295367	0.544011	0.149473	0.745683	0.469349	0.983421	0.270596	0.315615	0.206745	0.212126	0.533557	-0.246439	0.166442	-0.282912	-1.54806	-0.155241	-1.14404	-0.0805033	0.681917	-0.52427	-0.686885	-0.538085	0.980666	-0.228601	-0.148953	-0.147708	1.44573	0.109567	-0.584866	-0.0677216	-0.600139	-0.722823	1.30554	-0.275765	-1.06533	-0.34852	-0.727213	-0.0913495	0.0495142
Q99633	PRPF18	0.491459	0.0315556	0.638868	-0.382046	-0.589974	0.550361	-0.246881	1.30718	0.253545	-0.286754	0.331392	0.345182	0.354026	0.453505	0.389528	0.343209	0.182821	0.0708455	0.744262	0.569173	0.232395	-0.794938	-0.178451	-0.703492	0.478139	-0.0395602	-0.137809	0.246397	-0.771745	0.340089	-0.223655	-0.0193311	-0.957542	0.475432	0.0958254	0.959612	0.222167	-0.957663	-0.693408	-0.233143	-0.118732	-0.286584	-0.364991	-0.859484	-0.503999	-0.59308	0.0407822
Q9BY77	POLDIP3	0.488276	0.0517128	0.522759	-0.258219	-0.559453	0.146064	0.537621	0.550787	0.956645	0.221638	-0.0527432	-0.0166966	-0.471543	0.275187	0.443202	-0.0145493	0.627867	0.34437	0.128793	1.9508	0.172999	0.0537251	-1.14921	0.00120608	0.273883	-0.190393	0.0640153	-0.173832	-0.198585	0.0793175	-0.398868	-0.290665	-0.344296	-0.115655	0.14333	-0.329101	0.107499	-0.295724	-1.16121	0.130623	0.761262	-0.100723	0.136605	-0.820851	-0.947492	-0.438573	0.0424146
Q99547	MPHOSPH6	0.488071	0.0590404	0.397496	0.874313	-0.444512	-0.187798	0.681937	0.598171	0.329263	-0.49216	0.288493	0.210127	0.715615	-0.0648818	1.26685	0.594555	0.427878	-0.772243	-0.353428	0.594308	0.652225	0.207643	0.194149	-0.650171	-0.160569	-0.756685	1.22729	-0.334728	0.256567	0.431967	-0.364567	-0.260687	0.293085	0.115503	-0.231063	-0.540505	-0.160713	-0.58352	-0.709533	-0.568969	-0.341142	-0.51437	-0.435533	-0.333423	0.307756	-1.50849	0.00566186
Q9NPI6	DCP1A	0.487974	0.0248092	0.664806	-0.212933	-0.0908702	-0.214069	0.564292	0.25403	0.755707	0.0900289	1.06161	0.115045	0.571679	-0.0607795	0.176232	1.01426	0.0438447	0.195677	-0.556228	0.703528	0.420795	-0.558883	0.0783417	-0.318107	0.223265	-0.244977	0.760274	-0.128216	0.618879	-0.162952	-0.0492446	-1.18354	-0.291274	-0.146427	-0.318314	0.394666	-0.847149	-0.411695	-0.285207	-0.00748453	-0.313305	-0.0646014	-0.862539	0.0958474	-0.780295	-0.0893068	-0.273346
Q04917	YWHAH	0.487911	0.0655625	-0.0886887	0.830559	0.282127	0.334415	0.504957	0.92118	0.675898	1.08562	0.413693	0.506498	0.683499	0.0346139	-0.582499	-0.388668	-0.824645	0.0276653	0.852248	0.549841	-0.174589	-0.179918	-1.21489	-0.0174983	-0.254591	0.214577	0.168451	-0.455467	0.198068	-0.0970141	-0.69228	0.71526	0.39067	-0.190821	-0.185061	-0.714133	-0.237784	-0.229809	-0.0136082	0.719793	-1.4822	0.75897	-0.307145	-1.01795	-0.285137	-0.00316399	-0.550016
Q9H9Y2	RPF1	0.486658	0.0606557	0.183855	0.862124	-0.480351	0.288392	1.19747	0.667072	-0.965274	-0.133582	0.192188	-0.136258	-0.295498	0.607529	0.369288	0.885915	0.921414	0.351285	0.0128407	0.166957	0.625127	0.264153	-0.517468	-0.709389	-0.44229	-0.921596	0.0752238	-0.778533	0.373261	-0.155666	-0.257738	-0.273277	0.419773	0.638517	0.311793	-0.341128	-0.329443	0.13499	-0.838864	-0.685485	0.342081	0.244807	-0.335831	-1.04866	-0.655193	-0.613559	0.727075
P25440	BRD2	0.486209	0.0423344	1.14854	-0.499532	-0.241856	0.352706	1.13461	0.445287	-0.204824	-0.270591	0.0533551	-0.302109	-0.0269199	0.864113	0.0929272	0.340867	0.421408	0.53476	-0.0950453	1.04925	0.674134	-0.0432267	-0.378068	-0.746524	-0.0865929	-0.243065	0.371929	0.43815	0.232147	0.0276141	-0.573519	-0.657894	-1.21726	-0.362683	-0.493584	0.465407	-0.197008	0.277414	-0.548052	0.209436	0.437957	-0.39236	-0.484814	-0.335259	-0.787353	0.134817	-0.2023
Q9UKX7	NUP50	0.483531	0.0460941	0.452285	0.39306	0.190925	-0.133054	0.0930509	1.12556	0.228506	0.0963812	0.82861	0.280374	-0.138906	-0.407993	0.468016	-0.346001	-0.0438524	0.0976461	0.666955	0.977861	0.70031	-0.0529748	-0.56856	-0.560313	0.0146147	-0.403756	1.01826	-0.114861	0.079327	-0.157191	-0.176224	-0.730745	0.0967673	0.476785	-0.251207	-0.284936	-0.485518	-0.192399	-0.913943	0.453239	0.38506	0.328026	0.494458	-0.940495	-1.13436	-1.58976	0.205889
P62873	GNB1	0.483432	0.0759202	-0.0934035	0.830742	-0.521666	0.430475	0.847739	-0.100234	0.744891	0.812981	0.536618	0.867144	0.0740915	-0.491207	-0.480115	0.433725	-0.485674	-0.0359718	0.0135247	0.485402	1.30676	0.578726	0.221939	-0.0668875	0.410508	-0.838295	-0.255195	-0.611522	-0.727437	0.102914	-0.301289	0.225388	-0.637894	0.26692	-0.900942	0.758064	0.235008	-0.3608	-0.963677	0.123679	0.707888	-1.09399	-0.292415	-0.0606032	-0.709525	-0.719776	-0.577325
P61086	UBE2K	0.482904	0.013	-0.0262074	0.437835	0.165649	0.591279	0.805144	0.793041	0.382123	-0.116655	-0.105561	-0.371739	0.361821	0.318714	0.217389	-0.147448	0.811151	0.0514388	0.563475	0.450419	0.112392	-0.301771	-0.0781709	-0.0554775	-0.0454293	-0.18722	0.613367	-0.500192	0.194294	0.639864	-0.767829	-0.469379	-0.154336	0.0105444	-0.392765	0.294842	-0.539995	-1.24409	-0.102781	-0.247218	0.0856714	-0.274161	0.0690006	-0.250942	0.265476	-1.27524	-0.59679
Q16775	HAGH	0.482713	0.0190345	0.327324	-0.188115	0.518012	-0.151549	-0.0423582	0.0705542	0.844533	0.389842	0.325649	0.574089	-0.2535	0.651437	0.611165	-0.0988892	0.726826	0.348417	0.435782	-0.067236	0.0528191	-0.626779	-0.159011	0.448285	0.453314	-0.917536	-0.724315	0.3321	-0.65252	-0.548032	0.478545	0.0115923	-0.57662	-0.876602	0.0170835	0.607932	0.00195944	-0.109772	-0.200674	-0.766957	0.295282	-0.641908	-0.834008	0.0143795	0.496261	-0.919752	-0.208318
O95777	LSM8	0.482178	0.0291343	0.63221	0.419237	0.502432	0.376385	0.00025332	-0.190486	-0.153334	0.315729	0.984627	0.225474	0.520691	0.806037	0.0943321	-0.507287	0.742072	0.153227	-0.268123	-0.048619	0.649844	0.104266	-0.549054	0.0510812	0.187764	-0.170693	0.701268	0.598708	0.355859	-0.10655	-0.504316	-0.164864	-0.535935	-0.145079	0.061634	-0.0929355	0.125994	0.252972	-0.453169	-0.225848	-0.247863	-1.65251	-1.08802	-0.428463	-0.933438	-0.234363	-0.252444
P06576	ATP5B	0.481704	0.0695259	-0.0170659	0.677229	-0.143447	0.817559	0.536434	0.184436	-0.276094	0.138327	1.12237	-0.330454	0.186874	-0.155233	0.0837756	0.744371	0.821007	0.977531	-0.0736821	-0.220787	0.218513	-0.756212	-0.904416	0.436311	0.0899899	-0.056899	-0.277045	0.191381	0.203442	-0.924111	-0.0959777	-1.42773	0.310771	-0.0582632	0.603326	0.298958	-1.40468	0.54528	0.502573	-1.55779	0.167295	-0.230033	-0.766635	0.471034	-0.236134	-0.232131	-0.175412
Q5VWQ0	RSBN1	0.481358	0.0508743	0.173041	1.02764	-0.619331	0.869077	0.0571227	0.0178557	-0.0744801	-0.349065	0.982225	0.873723	0.00310938	0.464096	-0.0788474	-0.00530298	1.195	0.552734	-0.336604	0.0855123	0.621486	0.0697133	-0.193527	-0.376223	0.3053	-0.360161	0.310754	-0.340528	-0.00689985	-0.476945	0.324174	-0.602464	0.00544272	-0.427368	-0.225895	0.356694	-0.912157	-0.0157454	-0.002279	-0.0489151	0.335519	-0.515999	-0.819806	0.303523	-1.55166	-0.479861	0.300186
P56211	ARPP19	0.479058	0.0579071	-0.176265	0.24232	0.0679476	0.878243	0.431599	0.622126	-0.206623	0.178075	0.398933	0.304943	0.450441	0.0292425	0.128756	-0.727152	0.183169	0.273229	1.29784	0.575274	0.0940295	0.184707	-0.0951067	0.215884	-0.182047	-0.79844	0.0709545	0.19211	-0.191155	1.18138	-0.164666	0.884477	-0.342083	0.524663	-0.487306	-0.211997	-1.14538	-0.727141	-0.165582	-0.428465	-0.385054	0.192415	-1.42154	-1.05686	0.459073	-1.11285	-0.540273
O60563	CCNT1	0.478821	0.0465313	0.485681	0.448098	0.0292348	-0.34001	0.946876	0.513581	0.836069	0.347614	0.571297	-0.39846	-0.554916	-0.188968	1.02501	0.756949	-0.0826529	-0.118154	-0.166137	0.800693	0.24521	-0.67868	0.038798	0.137307	0.36999	-0.980561	-0.00532841	0.780941	0.229546	-0.154391	0.534044	-0.706829	-0.0543593	-0.0345533	-1.10674	0.0600346	0.25204	-0.266903	-0.807167	0.135469	-0.603876	-0.593988	-0.877442	-0.0612242	-0.485845	-0.573714	0.0610462
P48739	PITPNB	0.475995	0.050989	0.148036	-0.0717033	0.106842	0.00657052	0.529315	0.268817	0.879191	-0.0364456	0.0334618	-0.318545	0.617975	-0.352088	0.233707	-0.0240261	-0.177947	0.480796	0.449362	1.66856	0.616005	0.29662	-0.738124	-0.200241	-0.155585	-0.52213	0.428589	-0.736959	-0.56924	-0.308251	-0.960865	0.042182	0.57468	0.188652	-0.47784	-0.159398	0.0037319	-0.14619	1.36534	-0.00114238	-0.404694	0.284543	-0.430981	-0.39283	-0.787802	-0.797269	-0.849366
Q6P1J9	CDC73	0.475227	0.0861975	0.31217	0.638759	-0.625126	-0.460922	0.471697	-0.183853	0.852926	-0.22685	-0.129384	-0.459359	0.477693	-0.175231	0.455628	0.578116	0.113786	0.478732	1.43444	1.34981	0.397056	0.108752	-0.167976	-0.120167	-0.049553	-0.44949	0.613243	-0.362057	0.143476	0.313579	-0.452287	-0.467174	-0.126246	-0.286182	-1.19968	0.458318	0.356522	-0.61205	-0.832415	1.15213	-0.218019	0.160757	-0.876905	-1.05322	-0.25594	-0.614539	-0.266018
Q9Y6A4	CFAP20	0.473204	0.0699313	0.432464	-0.548549	-0.38731	0.240516	0.826411	0.33288	0.298618	-0.128046	0.464687	-0.310191	-0.431853	0.209796	1.09791	0.253201	0.69287	-0.30581	0.405903	0.402069	1.4124	-0.658155	0.17547	-0.557127	0.928938	-0.338816	-0.195867	0.0835161	-0.662041	-0.497421	-0.118384	0.622546	-0.857475	0.0583746	-0.565053	0.131214	0.44581	-0.776792	-0.934515	0.521908	-0.955886	-0.512511	-0.643696	-0.546278	0.471884	-0.4085	0.270132
Q7L5N1	COPS6	0.471725	0.0257528	-0.424874	-0.225973	-0.243302	-0.0827838	0.585455	0.6251	0.544582	-0.290038	0.560698	0.705579	0.475789	0.0832456	0.916726	0.341564	-0.107422	0.352907	0.595792	0.00126838	0.624395	-0.0590617	0.191031	0.385576	-0.599252	-0.227464	0.403889	-0.392865	-0.742774	0.322055	-0.780778	-0.330303	-0.151443	0.403485	-0.246361	0.842145	-0.659085	-0.858148	-0.126509	-0.184911	-0.153813	-0.50709	-0.7398	-0.800757	0.373326	-0.220713	-0.510165
Q6L8Q7	PDE12	0.470385	0.0808152	0.756714	0.390883	-0.385303	0.510138	0.322867	0.406974	0.505344	0.265642	0.191299	-0.178616	1.11446	-0.231356	0.737861	-0.109294	-0.52158	0.193454	0.10689	0.858567	0.479023	-1.00338	0.300303	0.0134874	0.176132	0.21126	0.598288	-0.22008	0.906799	-1.16844	0.20269	0.248537	0.256838	0.12295	-0.715041	-0.80096	-1.41112	-0.554429	-0.0495618	-0.969248	-0.497342	0.791055	-0.268164	0.356426	-1.60577	-0.0989059	0.356244
Q9H469	FBXL15	0.469544	0.0403972	0.977391	0.127392	-0.00728327	-0.742523	0.127334	0.45471	0.541871	-0.0344995	0.39359	0.262315	-0.225146	0.00409597	0.416008	0.36224	0.764316	0.419677	0.704751	0.45324	-0.0558251	-0.261281	0.674597	0.172507	-0.586131	-0.0733681	1.28849	-0.629312	-0.16027	-0.345465	-0.37674	-0.962868	-0.354693	-0.23266	0.372411	0.407925	-0.207434	-0.221426	0.313515	-0.535358	-0.586223	-1.27132	-0.84541	-0.29342	-0.044118	-0.91692	0.231847
Q8IWY9	CDAN1	0.468851	0.0777289	0.707698	-0.39458	-0.115204	0.650576	0.289961	0.241181	-0.264911	-0.303723	-0.0119709	0.394751	-0.416662	0.358085	1.11137	1.02196	-0.130761	-0.0682214	0.505228	0.615663	0.691339	-0.0396398	-0.35146	0.0199433	0.792286	0.386018	-1.57888	-0.511259	-0.595998	0.388269	0.424295	-0.337253	-0.376237	0.830984	-0.604199	-0.0965074	-0.730454	-0.610239	-1.32247	0.323119	-0.0441131	-0.637294	-0.579046	-1.05293	0.705315	-0.0823978	0.17035
Q5VYK3	ECM29	0.46757	0.0510518	0.429781	0.421029	-0.306583	0.303807	0.0333613	0.215904	-0.0667958	0.0815308	-0.199899	0.413959	-0.0914218	-0.281703	1.03631	0.723077	0.590425	0.508957	0.208639	0.616252	0.475915	0.665724	0.114294	-0.363228	0.019841	0.429872	0.260992	-0.49973	0.604098	-0.180349	0.205892	0.541966	1.00344	-1.09286	-0.428054	0.131241	0.279789	-1.44939	-0.992549	-0.170594	-0.848768	-0.183493	-1.02815	-0.259195	-0.836923	-0.219288	-0.865284
P61201	COPS2	0.465472	0.00706849	-0.236631	-0.0624362	-0.138004	0.0508152	0.694165	0.452467	0.780917	-0.0737905	0.597448	0.681839	0.312167	0.0853472	0.777253	0.060247	0.0307567	0.219571	0.536685	0.000166983	0.252304	-9.22792e-05	-0.0143014	0.455054	-0.614666	-0.272496	0.256141	-0.354785	-0.537097	0.568815	-0.625597	-0.372043	-0.27952	0.245995	-0.192516	0.506291	-0.63744	-0.652577	-0.0610921	0.00420304	-0.125477	-0.528509	-0.667677	-0.711043	0.064447	-0.288392	-0.396666
P19838	NFKB1	0.465141	0.0706245	0.685121	0.777801	0.0997616	-0.250809	0.0190814	0.1021	-0.0588732	-0.0645529	-0.000813495	0.481332	0.673314	0.841275	0.577547	0.173657	0.366634	0.307297	0.0701576	0.215161	0.18037	0.49031	-0.789986	-0.549723	0.445018	0.163473	1.58647	-0.0549889	-1.06535	0.126076	-0.982706	-0.635627	0.911816	-0.986701	-0.396607	0.763987	-0.0185851	-1.31049	0.510727	0.409718	0.0485999	-0.404103	-0.812396	-0.494931	-0.821137	-0.403287	-0.71354
O60684	KPNA6	0.46332	0.0893728	-0.20695	-0.402115	-0.294784	0.471349	0.507559	0.896984	0.783223	-0.196656	-0.0203031	-0.531524	-0.144938	-0.26276	0.948762	0.502513	0.638664	0.328687	0.327759	0.931075	0.611608	-0.54395	0.612051	-0.518398	0.572157	-1.56972	0.81913	-0.781943	0.188778	0.58582	-0.754885	0.194778	-0.190597	0.328126	-0.575932	0.220053	-0.0502845	-1.1347	-0.200621	-0.242091	-0.317856	-0.425381	-0.637252	-0.415663	0.940166	-1.00709	-0.451965
Q06265	EXOSC9	0.463187	0.0578771	0.243416	-0.222012	-0.121323	-0.283414	0.869044	0.542092	0.112441	-0.014951	0.164662	0.305478	1.25423	-0.0741359	0.983076	0.268249	0.135236	-0.67603	-0.259537	0.637139	1.19224	0.0431634	0.297343	-0.117385	-0.202526	-0.776174	1.01107	-0.663038	0.0756494	0.22359	-1.09216	-0.18752	0.100315	0.337012	-0.722586	-0.105498	-0.253045	-0.328552	-0.516989	-0.335806	-0.326644	-0.555178	-0.210436	-0.119218	0.16175	-0.853507	-0.0079123
P20226	TBP	0.463011	0.0555408	0.961125	0.381942	-0.429827	-0.213395	0.705403	0.0703533	0.610238	-1.01533	0.608063	-0.488757	0.382913	0.0485266	0.3742	0.749114	0.345372	0.0126141	0.585589	0.555804	0.807384	-0.0495379	-0.526195	-1.28476	-0.374275	-0.346978	-0.328384	-1.15324	-0.294922	-0.427291	-0.224165	-0.258389	-0.421388	0.161794	-0.282728	0.434368	-0.14431	-0.550116	-0.310074	0.665585	-0.369656	0.175639	0.190765	0.246062	0.424874	-0.520427	0.441821
Q9NTJ5	SACM1L	0.462748	0.0605579	1.22965	0.557233	0.0689117	0.510378	-0.474006	0.464685	-0.637028	0.341217	0.406489	0.150758	0.470193	0.107883	-0.296979	0.888117	1.08484	0.323092	0.214807	-0.367443	0.10224	-0.691318	-0.47378	-0.548667	-0.592256	0.316186	-0.16732	-0.610833	0.0796882	-0.780429	0.0741618	-0.729615	0.112944	-0.0975987	0.203494	-0.0141333	-1.32154	0.184494	0.950357	-0.806216	-0.115032	-0.0550873	-0.451411	0.777495	-0.496102	0.20922	0.052433
P09132	SRP19	0.461608	0.0476923	0.701155	0.435799	0.00827371	-0.0406337	0.0630265	0.471023	0.985195	0.724359	0.479401	-0.089581	-0.380853	-0.33267	0.480026	0.165532	-0.255494	0.295814	0.10983	0.65794	0.494595	-0.319736	-0.0348681	0.139527	-1.25687	-0.0712935	0.277986	-0.884475	0.0620183	0.159508	-0.722372	-0.849236	0.180874	-0.0437618	-0.38206	0.455937	-0.267893	-1.17349	0.689475	-0.713198	-0.317376	-0.928957	0.883423	-0.294438	0.730936	-0.704082	0.187425
P62310	LSM3	0.459037	0.00554386	0.541534	0.481583	0.16255	0.41616	0.368421	0.249592	0.273017	0.111621	0.553752	0.376008	0.30365	0.385413	0.131367	-0.16085	0.590226	0.157985	-0.0986528	-0.059524	0.138845	0.0186932	-1.02932	0.245135	0.00798998	-0.287672	0.0643841	0.166281	0.563076	-0.62269	0.0849262	-0.0567155	-0.168414	-0.0342164	0.698369	0.0150547	-0.24535	-0.104315	-0.776734	-0.673539	-0.0302423	-0.29205	-1.3717	-0.311857	-0.216913	-0.380999	-0.459835
Q9P270	SLAIN2	0.453168	0.011514	-0.0316386	0.540673	-0.318478	0.535046	0.146471	0.243064	0.647159	0.0580752	-0.282453	0.676413	0.0438318	-0.310492	0.631007	0.411485	0.0652201	0.566584	0.831115	0.3089	0.157284	0.105972	0.339001	-0.424114	-0.0829914	0.142019	0.284515	-0.741745	0.0845348	-0.520019	-0.721321	-0.545839	0.17067	0.494367	-0.489421	-0.368117	-0.36955	-0.642926	-0.186143	-0.483726	-0.0950829	-0.509489	0.326866	-0.470668	0.343759	-0.685458	-0.00584798
Q05519	SRSF11	0.451983	0.0257627	0.907801	0.726669	-0.360232	-0.514179	0.429438	0.624665	0.320413	0.0200903	0.52657	0.580024	0.639619	-0.0631826	-0.211944	0.572397	0.589583	-0.0278827	0.0724102	0.103233	0.069882	0.294676	-0.284842	-0.212504	-0.17254	-0.231301	0.281117	-0.13566	-0.960494	-0.0458193	0.564683	-0.439897	-0.383899	-0.412564	0.380649	0.210165	-0.607732	-0.163134	-0.636866	0.205052	0.68875	-0.433205	-0.982058	-0.0882601	-0.392919	-0.472847	-0.470662
O95260	ATE1	0.45044	0.0972867	1.0766	0.0529734	0.851266	0.708584	0.166337	0.169364	0.584156	0.388031	-0.0211972	1.33218	0.238219	0.596193	0.116047	-0.222564	-1.09545	0.0507564	0.170475	0.126141	-0.0999895	-0.434667	-0.576708	0.571595	-0.0712703	0.293949	-1.01711	-0.279334	0.365284	-1.72063	-0.377344	-0.852591	0.39432	-0.745702	-0.274955	0.0723991	-0.546581	-0.0356296	0.348725	0.943953	0.464388	-0.115013	-0.664795	-0.0473966	-0.00126077	-0.104423	-0.20109
O43318	MAP3K7	0.4455	0.0699193	0.550615	-0.395373	-0.174291	-0.337023	0.599324	0.320266	0.0970352	-0.128438	-0.26333	0.188053	0.000723794	0.0617176	0.589379	1.01017	-0.404264	0.421256	1.32752	1.37927	0.0309607	0.271448	-0.890575	-0.818105	-0.0189083	-0.46205	0.254939	-0.755	-0.086674	-0.221655	-0.0376786	0.342915	-0.622808	0.155133	-0.790947	-0.350414	0.522678	-0.71783	-0.18363	0.522575	-0.0985886	-0.123534	0.0604794	-0.540744	-0.188227	-0.170182	0.033496
O60231	DHX16	0.441641	0.0244678	0.40192	0.0748357	-0.33179	0.0390148	0.472646	0.606664	-0.19815	-0.28314	0.358562	-0.281935	0.389462	1.29935	0.35881	0.504063	0.38804	-0.156164	0.0739396	0.749474	0.49469	-0.0191811	-0.801343	-0.217961	-0.257285	-0.227551	0.14982	0.55063	0.321875	0.0457929	-0.56685	0.204407	-0.393693	-0.311218	-0.00607862	0.121013	-0.136355	-0.558734	-0.793598	0.239053	-0.765474	-0.0997635	-0.517791	-0.5082	-0.189014	-0.015849	0.05845
Q86U44	METTL3	0.440301	0.0714474	0.506803	-0.0243939	-0.142227	0.328831	0.767909	-0.151797	0.712476	-0.203142	0.29205	0.202377	0.0270224	0.373276	0.604257	-1.00152	0.802842	0.122737	0.356474	-0.209494	1.3072	-0.789785	0.280346	0.128785	-0.328961	0.247462	-1.0354	-0.306988	0.14947	-0.44934	-0.57888	0.0616251	-0.0586411	0.0356784	-0.864738	0.881063	-0.775097	-0.680309	0.0283247	0.363298	-0.454648	-0.318486	-0.432162	0.200135	0.566757	-0.776722	-0.147774
Q8TBC4	UBA3	0.436967	0.0454969	0.555603	0.4712	0.754075	1.40445	0.211321	-0.0786022	-0.319764	0.0745749	0.180532	0.0529369	0.0451228	0.196422	0.220234	-0.453136	0.312722	0.0934212	0.712074	0.326604	0.0657862	-0.552403	0.436377	-0.636251	0.399887	0.158387	-0.626941	-0.142925	0.0415226	-0.447821	-0.351864	0.0149263	-0.0772696	-0.116879	-0.604868	-0.539241	-0.137684	-0.742471	0.136536	-1.12821	0.709685	0.691487	-0.848522	0.278732	-0.808655	-0.177616	0.314374
O75648	TRMU	0.435916	0.0847459	0.496818	1.07133	-0.563623	1.07068	-0.399229	0.0938266	-0.185023	-0.0223763	-0.101734	0.554209	0.864731	0.555731	0.281907	-0.10614	0.410228	0.0168986	0.213663	0.339354	0.348728	0.163582	0.140432	-0.0271088	0.566725	-0.142459	0.854995	-0.558968	-0.568581	0.157366	-0.65472	-1.06204	-0.111806	0.140862	-0.12102	-1.27451	-0.746434	1.13305	-0.407646	-0.612459	0.0832632	0.335661	-0.594761	0.303062	-1.04423	-0.547457	0.0213421
Q9Y5A9	YTHDF2	0.435057	0.0463858	0.273624	0.572759	-0.380026	-0.288475	0.61042	1.05586	0.0464891	-0.214588	0.159531	-0.191964	0.540433	0.0520714	0.845454	0.316904	0.359771	-0.0998984	0.437523	0.335757	0.503556	-0.110131	0.388591	-0.360214	-0.195835	-0.808132	1.03987	0.0275649	0.445418	0.880942	-0.599812	-0.364045	0.177143	0.247706	-0.432221	-0.0961412	-0.480984	-0.843597	-1.1499	-0.546997	0.263953	-0.0232755	-0.154573	-0.481151	-0.15435	-0.532246	-0.695615
Q13564	NAE1	0.434821	0.0259892	0.602988	0.355177	0.876204	1.24972	0.0784738	0.150128	-0.430465	-0.0307742	0.293035	-0.0315275	0.233351	0.173854	0.506591	-0.327353	0.330784	0.291965	0.238508	0.180025	0.0688224	-0.506927	0.359232	-0.501704	0.412727	0.146208	-0.675158	-0.080015	-0.353962	-0.51	-0.344923	-0.050231	-0.112316	-0.12887	-0.59276	-0.495159	-0.247363	-0.740249	0.0644829	-0.841744	0.670168	0.554351	-0.616112	0.214992	-0.469057	-0.0508822	0.17134
O43414	ERI3	0.431571	0.0922264	-0.00996213	-0.114367	-0.397194	1.40988	0.429957	0.444446	0.295694	0.0559626	0.300482	0.199945	-0.494516	0.625975	-0.0879984	-0.477253	0.390247	0.177833	0.690355	0.421444	0.603023	-0.0391157	0.116337	0.194317	0.275554	-0.17483	-0.811384	-1.57029	-0.756942	0.175364	-0.247735	-0.0358076	0.1151	-0.134734	-0.388648	1.05991	-0.332601	0.104119	-0.302886	-0.55176	0.111518	-0.312227	-0.99932	0.349056	0.777028	-0.331208	-1.4011
Q9UHB9	SRP68	0.42851	0.0517962	0.691554	0.394221	-0.23892	0.00315229	0.740173	0.519562	0.625095	0.766112	0.012535	-0.105666	-0.478436	-0.307171	0.0847019	0.153392	-0.275135	0.19296	0.720928	0.780075	0.278577	0.022168	-0.166404	0.426172	-0.629268	0.121854	0.398427	-0.793001	-0.0100275	0.0133487	-0.826222	-1.2443	-0.0321165	-0.227289	-0.23075	0.664395	-0.162854	-0.622683	0.851456	-0.377561	-0.523458	-0.190172	-0.0302495	-0.257598	0.403986	-0.509554	-0.972704
O43143	DHX15	0.428394	0.0057931	-0.237797	-0.0644279	0.163885	0.355286	0.485595	0.519475	0.562525	-0.0658462	0.508795	0.295211	0.413129	0.548441	0.553068	0.445326	0.132659	-0.0507574	0.269448	-0.0556099	0.0355372	0.165229	-0.0716945	0.126552	-0.0438948	-0.352954	0.136374	-0.532643	0.564523	0.330757	-0.395202	-0.789916	-0.400626	-0.358025	-0.247579	0.21994	-0.336873	-0.820926	-0.335212	-0.325009	0.681916	-0.7484	0.0757414	-0.233611	-0.173682	-0.465908	-0.219609
Q5THJ4	VPS13D	0.424469	0.0938748	0.889348	0.149065	-0.332397	0.391903	0.187522	-0.476501	0.0925093	0.21231	1.41072	0.256607	0.306317	-0.667868	0.464981	0.628065	-0.09094	0.873432	-0.06536	-0.445266	0.598915	0.476393	0.76739	-0.815174	-0.0522755	0.0630223	-0.0208315	-0.253199	-0.381401	-0.649023	-0.259576	-0.0857783	-0.340155	0.0819674	-0.742015	0.116358	-0.406102	-0.267044	0.347215	-0.0504001	-0.897949	-0.244093	-0.967398	-0.0646753	0.947388	-0.82287	-0.517671
O75449	KATNA1	0.423766	0.0462991	1.25267	0.691287	0.0428976	-0.132801	-0.145779	-0.64281	0.348753	0.207437	0.318379	0.381647	0.322906	0.750049	0.970824	-0.00734901	-0.091055	-0.332858	-0.059232	0.164437	0.777019	-0.408958	-0.585604	-0.260046	-0.808105	-0.154972	0.267405	0.249936	-0.0402322	-0.109261	-0.533548	-0.0841344	0.124058	-0.590051	-0.403452	-0.117206	-0.0629041	-0.0973461	-0.492266	0.511925	-0.0746098	0.526979	-0.70009	-0.0686663	-0.617951	-0.00376302	0.105828
P06730	EIF4E	0.422056	0.0392741	0.658157	0.626711	-0.193821	0.926958	0.747688	0.209944	0.642161	0.149856	-0.35725	0.635807	0.334854	-0.160333	0.0951305	0.0855779	-0.0271326	-0.119826	0.49795	0.0843022	-0.218504	0.171495	-0.13746	0.404633	-0.315107	0.28512	0.37818	-0.24894	-0.679239	0.264579	-0.652865	-0.769667	0.118153	-0.245	-0.0509117	0.373082	-1.0505	-0.326323	0.0400507	-0.42011	0.624606	-0.46225	-0.748617	-0.393514	0.466229	-0.698637	-0.580755
Q8N7H5	PAF1	0.421303	0.0693935	0.351057	0.479916	-0.536869	-0.919137	0.498171	0.0467516	0.985703	-0.166995	0.213486	0.0186529	0.552019	-0.129726	0.115747	0.462821	0.317202	0.00135038	1.32327	0.550199	0.393303	0.00422271	-0.366388	0.186253	-0.100317	-0.649876	0.57235	-0.122287	0.108358	0.566003	0.134576	-0.207322	-0.109132	-0.0772105	-0.716296	0.340679	0.181921	-0.535603	-0.835947	-0.0338427	-0.341389	-0.0529386	-0.916827	-0.899475	-0.0104826	-0.429742	-0.407387
Q9UPQ9	TNRC6B	0.41908	0.0517984	0.847595	0.817347	-0.405724	-0.49766	-0.12708	0.100723	0.354748	-0.151382	-0.366058	1.0275	0.275741	-0.0417962	0.953774	0.605143	0.400673	0.480459	0.0200053	-0.176235	0.352425	-0.0627562	0.0931681	0.156685	-0.128339	-0.41736	0.221957	-0.278847	0.48017	-0.223108	-0.435224	0.138196	-0.0297455	0.0178252	0.0308103	-0.333223	0.427686	0.0481962	-1.08335	-0.788576	-0.211035	0.168546	-0.503686	-0.577482	-0.484645	-0.179344	-0.82547
P05386	RPLP1	0.414341	0.0454118	0.265063	0.209225	0.0577695	-0.188085	0.970177	0.564195	0.332774	-0.196365	0.0970647	0.37531	0.609516	-0.132092	0.220402	-0.0226429	0.542137	-0.047248	-0.3344	0.681861	0.40917	0.112722	0.0103134	-0.152512	-0.398879	0.0435792	0.312896	0.238665	-0.0902384	0.627928	0.915068	-0.254486	-0.171832	0.39922	0.104378	0.184026	-0.899696	-1.2778	-0.531546	-0.636171	-0.102047	-0.251552	-1.08241	-0.704046	-0.369626	-0.0371718	-0.721666
Q9Y295	DRG1	0.413033	0.0323463	0.00762526	0.626842	-0.114071	0.607088	0.419559	0.456101	0.370561	-0.450038	0.455049	0.401059	-0.0705522	0.567552	0.393352	-0.174074	0.148467	0.136008	0.237302	1.06031	-0.229264	-0.0307422	-0.76168	-0.232651	-0.704923	0.81552	0.475574	0.0222677	-0.324567	-0.227457	-0.426886	-0.767055	-0.335658	0.0735057	0.276764	-0.792785	-0.306738	0.00964928	-0.704756	0.148955	0.00245354	0.603145	0.00594442	-0.317059	-0.395223	-0.432552	0.223415
Q9Y333	LSM2	0.411742	0.0191678	0.700227	0.219551	0.289895	0.720464	0.364603	0.0811074	0.108055	0.239199	0.31312	0.313136	0.273472	0.796177	0.303826	-0.591781	0.100635	0.338935	0.00110143	0.0493352	-0.00391553	-0.286908	-1.43404	-0.0892843	0.42437	0.106628	0.121058	0.320296	0.469966	-0.452929	-0.906958	-0.127477	-0.154051	-0.211194	0.0642036	-0.269692	-0.175988	0.101589	-0.280546	0.172083	-0.210343	0.210017	-0.716262	-0.567114	0.15046	-0.207655	-0.437329
Q86UE8	TLK2	0.407317	0.0532737	-0.0703297	0.238554	-0.65015	-0.367139	0.830647	0.571326	0.702823	-0.177993	0.391904	0.0770221	-0.187434	0.228357	0.471395	0.750568	0.168831	0.0532024	-0.203353	0.36175	1.06996	0.0880966	0.199967	0.16593	0.328563	-0.474644	-0.373973	-0.784212	-0.477802	-0.0828301	0.0774964	0.2198	-0.621386	-0.262718	0.143102	0.380852	0.15885	-0.666703	-0.831544	-0.268427	0.302635	-0.634565	-0.554662	0.216669	0.15798	-0.397107	-0.770219
Q6P2E9	EDC4	0.40608	0.0800232	0.725567	-1.33693	0.437692	0.172573	0.424133	-0.107278	0.413409	-0.207987	0.349194	0.0801326	-0.210685	0.678498	0.504703	0.717898	0.405856	-0.0362665	0.209757	-0.147618	1.22392	0.102328	-0.00537367	-0.131561	0.186721	-0.342256	-0.437289	0.0774628	-0.362709	-0.169101	0.0444132	-1.00322	-0.29966	-0.23206	0.152745	0.355336	0.15025	-0.438001	-0.46993	-0.0736647	-0.075395	0.162051	-0.96094	-0.349944	0.00884138	-0.418125	-0.149489
Q7Z3B4	NUP54	0.405774	0.00535849	0.512643	0.120499	0.0912326	-0.0432141	0.499117	0.259175	0.401826	0.13449	0.610383	-0.226697	0.475371	0.370616	0.212211	-0.0203495	0.141327	-0.120733	-0.227368	0.412051	0.760008	-0.0574607	-0.430056	-0.435237	-0.345747	0.488062	-0.196627	-0.147976	-0.217492	0.208457	-0.184291	-0.446458	-0.0146969	-0.00729665	0.0384652	0.32959	-0.379997	0.221288	0.284279	-0.325378	-0.431793	-0.0796752	-0.259737	-0.336448	-0.894963	-0.64371	-0.315368
Q12972	PPP1R8	0.405771	0.00541667	0.399282	0.394199	-0.440915	0.11598	0.441297	0.380548	0.425843	-0.15572	0.220446	0.170849	0.102697	0.486014	0.503711	0.365025	0.428925	0.0247782	0.346586	0.123759	0.191194	-0.540449	-0.320548	0.294363	0.3818	-0.0839332	0.197353	-0.319221	0.102585	0.0830508	-0.41267	-0.482525	-0.012911	-0.50296	-0.114436	0.196123	0.234878	-0.480803	-0.648819	-0.22565	0.525585	-0.123898	-0.537548	0.0610872	-0.325623	-0.928236	-0.375211
Q15008	PSMD6	0.405627	0.00512821	0.377218	0.158366	-0.160242	0.720056	0.592239	0.119138	0.111844	0.273559	-0.288289	0.223939	0.411513	0.335222	0.468353	0.349331	-0.274867	0.193557	0.38755	0.265697	0.182774	0.145469	0.00731319	-0.766638	0.24624	-0.362229	0.175167	-0.481148	0.417225	-0.361643	-0.118369	-0.0194099	0.023323	0.0954407	-0.338028	-0.0351364	-0.691921	-0.597472	-0.134087	-0.522724	-0.143956	0.30166	-0.560374	-0.0382212	-0.51289	-0.170588	-0.0179968
O00487	PSMD14	0.403899	0.01	0.40373	0.0310457	-0.133764	0.745858	0.485804	0.606939	-0.0327015	0.255511	-0.12939	0.232522	0.184223	0.502319	0.372101	0.168905	-0.429111	0.131366	0.252748	0.255156	0.585925	0.237279	-0.390995	-0.890877	0.0565564	-0.533215	0.557704	-0.163564	0.361158	-0.254706	-0.156799	0.0855325	-0.0544113	0.0620423	-0.224965	0.142692	-0.557151	-0.577711	-0.231645	-0.377689	-0.352629	0.346217	-0.358737	-0.0277105	-0.509647	-0.659316	0.114304
Q9BQ67	GRWD1	0.398685	0.0463904	0.141291	0.505695	-0.441376	-0.116228	0.39723	1.00039	0.289896	-0.223165	0.108808	0.0626463	0.0746923	0.0414728	0.814443	0.685441	-0.122352	-0.00958872	0.229065	0.598528	0.266467	-0.23877	-0.306944	-0.400745	-0.440251	0.67549	0.0576951	0.186669	0.501152	0.487799	-0.0267018	0.116814	-0.311592	0.5312	0.0565224	-0.119721	-0.40147	-0.294433	-0.825342	-1.13354	-0.516304	0.403389	-0.196209	-0.562377	-0.471032	-0.937038	-0.311266
Q32P41	TRMT5	0.396603	0.0994351	0.0478215	0.368643	-0.689123	0.465912	0.514506	-0.165334	0.501709	-0.624269	1.00543	-0.0187912	-0.180824	0.357354	0.667729	0.219086	0.0776678	-0.0198538	0.0932952	0.720574	0.953283	0.109714	-0.15298	-0.359409	-0.478606	0.126121	-0.179817	-0.902415	0.0667532	-1.13933	-0.715991	-0.694103	0.356693	-0.354813	-0.755535	0.420441	-0.391737	0.0845426	0.749227	0.467007	-0.106983	0.517304	-0.145082	0.302265	0.222997	-0.952533	-0.528292
P56192	MARS	0.39386	0.0582609	0.87553	-0.745128	0.641764	0.511699	-0.262869	0.35319	-0.31673	0.374798	0.474014	-0.250055	-0.121765	0.514733	-0.152998	0.872803	0.153778	0.38082	0.0498316	0.596501	0.402003	-0.458282	-0.870404	0.316269	0.0552721	0.00294906	-0.328912	-0.34917	0.629437	0.233637	-0.918758	-0.187553	0.0520536	-0.405554	0.127869	0.0225294	-0.516028	-0.315465	-0.122385	-0.40174	0.578901	-0.378142	-0.603453	-0.00739159	0.294269	-0.640469	-0.0945693
Q8NAV1	PRPF38A	0.391912	0.0222078	0.324518	-0.29503	0.0106901	-0.125728	0.441187	0.256942	0.648656	0.0365317	1.10136	0.101282	-0.184034	0.220899	0.25274	0.817982	0.143819	0.0333089	-0.110875	0.262734	0.587901	-0.265945	0.160284	-0.170503	-0.457089	-0.0343964	0.282048	-0.0309438	-0.0159588	0.209026	0.151658	-0.650153	-0.279671	-0.610806	-0.298885	0.286684	-0.282817	-0.182113	-0.88589	-0.0457958	0.518338	-0.20938	-0.267168	-0.264797	-0.525534	-0.197503	0.0695379
Q9UGJ1	TUBGCP4	0.39073	0.0713987	0.491202	-0.432972	0.350977	0.17661	0.212565	-0.103562	-0.231306	0.0923072	0.582305	-0.0151906	0.605883	0.338765	0.85781	0.336009	0.0184524	-0.414128	0.389337	0.416268	0.519336	0.460713	0.091007	0.122941	0.207536	-0.352271	0.495416	-0.447293	0.448803	0.343383	-0.649842	-0.218901	-0.0249786	0.289954	-0.449202	0.320934	-0.991994	-0.570925	-0.40363	0.503487	-0.733661	0.561319	-0.645328	-0.710576	-0.614335	0.0250989	-1.48202
Q6UB99	ANKRD11	0.388881	0.0260435	-0.0957881	0.705902	-0.103482	-0.380085	0.33572	0.469371	0.436667	0.332967	0.738189	0.356532	0.379073	-0.320816	-0.0754028	0.219399	0.685051	-0.147286	-0.112102	0.532812	0.279248	0.271744	0.207149	-0.47608	-0.719215	-0.390603	0.00551611	0.358133	0.0570806	0.061004	0.167694	-0.12862	-0.225969	0.0869678	-0.42	0.147395	0.320951	0.0248942	-0.630526	-0.60077	0.26265	-0.670908	-0.694496	-0.535212	-0.552811	-0.290539	0.0502465
P55201	BRPF1	0.388031	0.0191389	0.601768	0.208132	-0.000423454	-0.0584449	-0.154395	0.307682	0.237016	-0.0682471	0.802686	-0.115863	0.551542	-0.241725	0.707061	0.188065	0.102867	0.112445	0.0916147	0.481448	0.429869	-0.138051	-0.0331666	-0.3685	0.0612062	-0.100517	0.463735	0.0378858	0.167409	-0.576614	0.276081	-0.207565	-0.901519	0.026913	-0.39666	0.58544	-0.186426	0.382951	-0.281815	-0.158778	-0.608265	-0.594249	0.0190915	-0.312275	-0.891511	-0.166337	-0.46304
Q92973	TNPO1	0.386445	0.03415	-0.0572506	0.255	0.633357	0.104633	0.0155315	0.520064	0.372801	0.327354	0.626318	-0.542173	0.105645	-0.0106342	0.23916	0.173126	-0.434794	0.0482001	0.12653	0.852533	0.743075	-0.556865	0.102323	0.156176	0.0636847	-0.637405	-0.361785	-0.68364	0.485599	0.0263333	-0.482914	0.175147	0.0870182	0.0747166	-0.343182	0.256231	0.299151	-0.137535	-0.322478	0.053198	-0.701893	-0.265219	0.000255657	-0.109774	0.10037	-0.708567	-1.00807
Q9UBB9	TFIP11	0.385109	0.0888406	0.404089	0.170077	0.18565	-0.327251	0.241146	0.0741151	-0.553237	-0.279328	0.687992	-0.162664	-0.0557718	-0.287275	0.756945	0.929367	0.612282	-0.122645	0.44268	1.50714	0.0324448	0.00907284	-0.248025	-0.197353	0.108489	-0.608845	0.70958	-0.619419	0.379085	-0.379553	-0.252339	-0.317277	-0.376519	-0.134798	0.0521625	-0.321833	0.0564142	-0.105937	-0.719737	-0.256211	0.213552	0.227283	-0.288559	-0.439903	-0.519122	-0.458183	0.298791
Q9NS69	TOMM22	0.375328	0.0463713	0.337444	0.626026	-0.0955394	0.766239	0.358346	0.539818	0.724002	-0.0199225	0.682641	-0.345627	0.249951	-0.111696	0.139885	0.469267	-0.279886	0.277755	-0.0785909	-0.00730036	-0.0364249	-0.179892	-1.21305	0.260019	-0.325395	0.259583	0.222852	-0.0110013	0.0537327	-0.627903	-0.491932	-0.854894	0.391389	0.290553	0.598343	-0.375399	-0.0979229	0.542726	-0.148237	-0.546986	-0.244971	-0.0891764	-0.0689497	-0.0144688	-0.648219	-0.530059	-0.166834
Q9UQ13	SHOC2	0.37494	0.0926201	-0.0213007	0.145866	-0.301795	-0.116746	0.333199	-0.216175	0.351504	-0.188073	0.667009	0.01821	0.124537	0.583333	0.21236	0.0770388	0.401596	0.279668	1.50735	0.0101801	0.247106	-0.20066	0.141941	0.486268	0.545232	-0.0713523	0.530467	-0.118972	0.352168	-0.399154	-0.523977	-0.220411	-0.197136	0.241616	-0.418692	-0.456033	0.424025	0.00278927	-0.675362	0.406871	-1.74632	-0.424661	-0.125042	-0.733981	-0.281851	-0.0584324	-0.596919
Q15750	TAB1	0.374238	0.0473526	0.305706	-0.4137	-0.102804	-0.246354	0.692405	0.295951	0.548559	0.169331	-0.0100954	0.0600619	0.00352038	-0.00738016	0.308118	0.456356	-0.132583	0.457817	0.315069	1.1432	0.18561	0.452575	-0.391894	-0.940797	0.497141	-0.252584	0.595375	-0.594949	0.21479	-0.298963	-0.1472	0.0271214	-0.53873	0.354921	-0.645247	-0.0169636	0.256724	-0.826578	-0.291363	0.470441	-0.0821712	-0.398494	-0.50283	-0.327997	-0.246702	-0.140771	-0.441954
Q9Y262	EIF3L	0.373662	0.0558677	-0.0901524	-0.0251619	-0.00423925	-0.328141	1.16556	0.752245	0.393821	0.204203	-0.333292	0.281143	0.28624	0.366379	0.65537	0.102981	-0.416505	0.242218	0.0298905	0.740814	0.161841	0.174171	-0.435672	-0.00534275	-0.406498	-0.449809	-0.20427	-0.343341	1.13408	0.34362	-0.656773	-0.275183	-0.180679	0.540496	-0.543437	-0.357683	-0.27127	-0.406092	-0.582838	0.0146429	-0.139622	0.030147	-0.0820967	-0.517679	-0.179493	-0.0888874	-0.0985849
Q96DM3	C18orf8	0.373392	0.0872714	0.351066	0.283026	-1.03971	0.356111	-0.151723	-0.458164	0.487939	-0.0826136	0.48188	0.309928	0.373802	0.553284	0.684262	1.13419	0.0436758	0.243488	0.401233	-0.0960633	0.303337	-0.0372859	-0.712052	0.288112	-0.0297101	-0.768414	0.167692	-0.20638	0.594958	-0.525536	-0.6735	0.110566	0.11255	0.188716	-0.405465	-0.312806	-0.619484	-0.118972	-0.383517	0.24688	0.447266	-0.304388	0.00794859	0.106873	-0.790822	-0.662018	0.28916
Q9NQT4	EXOSC5	0.366209	0.0696631	0.243766	-0.068005	0.280619	0.035625	0.496565	0.270957	-0.0809872	-0.145612	0.241337	0.210083	0.939525	0.260869	0.87979	0.221434	0.120265	-0.665923	-0.547083	0.273296	1.09539	-0.0097583	0.187156	0.0547047	-0.292982	-0.294947	0.897059	-0.0934681	0.219161	0.00470577	-0.862439	-0.441969	0.123097	-0.181985	-0.299405	-0.264376	-0.0128276	-0.337304	-0.552532	-0.501556	-0.263598	-0.272586	-0.386163	-0.194487	0.167869	-0.575773	0.221366
Q9NWU2	GID8	0.366145	0.0582373	0.275489	0.0361602	0.146861	-0.419311	0.764549	0.70828	-0.271844	-0.00921512	0.114591	-0.56273	-0.197984	0.102828	0.00914814	0.75592	0.385903	0.252588	0.633725	0.703736	0.453643	0.0977194	-0.119221	-0.060108	-0.14771	-0.171125	-0.536993	0.283721	0.0477191	0.166328	0.475052	0.256206	-0.124062	-0.322528	-0.166122	-0.253584	0.197211	-0.694717	-0.489847	-0.150795	-1.02191	0.562534	-0.756276	-0.301307	0.0564498	-0.411414	-0.622321
O43242	PSMD3	0.362813	0.0113455	0.55708	0.0824177	-0.277409	0.752554	0.501496	0.0733292	0.0397674	0.17963	-0.309156	0.220291	0.177581	0.468387	0.2054	0.296742	-0.168117	0.119751	0.372795	0.254859	0.440844	0.215201	0.20326	-0.660443	0.208674	-0.337785	0.355964	-0.56175	0.568329	-0.382468	-0.0962438	0.0769744	-0.134759	-0.0196391	-0.43515	0.0296455	-0.484812	-0.500857	-0.222621	-0.462636	-0.158899	0.108798	-0.45297	-0.150669	-0.549902	-0.00971006	-0.12107
Q9BTA9	WAC	0.359666	0.07	0.170277	0.127352	-0.204424	-0.144714	0.337558	0.341771	0.975073	-0.370378	-0.732633	0.168075	0.519793	0.115788	0.452782	0.325523	0.0590503	0.748055	0.212455	0.341685	0.499612	-0.791887	0.207601	-0.541044	-1.04452	-0.337224	0.124606	-0.270928	-0.126737	0.175691	0.318229	-0.102763	-0.150012	-0.31268	-0.0549346	0.988766	0.22755	-0.631022	-0.767843	0.0245525	0.10699	-0.0306515	-0.367348	0.213874	-0.216572	-0.501716	-0.0960305
Q9Y3I0	RTCB	0.353523	0.0373594	0.295001	-0.436718	-0.0788255	0.692885	-0.399485	0.383743	0.205028	0.0810625	0.628127	0.694466	-0.119391	0.127077	0.394726	-0.0143038	0.444881	-0.338864	0.414137	0.522182	0.413758	-0.0643515	-0.886601	0.495001	-0.143695	-0.0356729	-0.13858	0.0847955	0.175438	-0.345276	-0.401037	-0.557284	-0.217729	0.063958	0.0407793	-0.113448	-0.331819	0.463872	-0.326141	-0.169635	-0.330047	0.325087	-0.674583	-0.224444	-0.112379	-0.347326	-0.0706638
O75940	SMNDC1	0.352827	0.0542917	0.0346298	0.473852	0.0991043	0.0121573	0.597129	0.00778918	0.505938	-0.386564	0.200351	0.150555	0.126557	0.0495912	0.876584	-0.226682	0.650136	-0.351725	0.217091	0.52743	0.101406	0.579689	0.0124481	-0.016472	0.451291	-0.388292	-0.362126	-0.0104521	-0.110538	0.0616134	0.768844	-0.296429	-0.610268	-0.198787	0.46905	-0.163772	-0.0346059	-0.596134	-0.811177	-0.364029	0.240636	-0.460264	-0.463132	-0.552373	0.0348555	-0.881442	-0.455913
Q9UNS2	COPS3	0.345763	0.0870142	-0.628597	-0.224371	-0.336052	-0.0206733	0.466208	0.542207	0.625061	-0.0940964	0.432668	0.582691	0.409856	-0.119319	0.867323	0.0736277	-0.0644331	0.264995	0.871323	-0.0856687	0.0720425	-0.120067	-0.0939965	0.626966	-0.449501	-0.382359	0.0154516	-0.354773	-0.525259	0.430025	-0.661238	-0.17267	-0.115718	0.596522	-0.399635	0.632329	-0.444749	-0.575197	0.128421	0.0138048	-0.127043	-0.260931	-0.246349	-0.858886	0.190216	-0.431241	-0.43003
Q96RT7	TUBGCP6	0.345509	0.0739394	0.699365	-0.224317	0.223746	-0.167887	0.283168	0.317271	0.255569	0.526103	0.00203788	0.388902	0.126908	0.401646	0.315719	0.217784	0.15849	0.121099	-0.842471	0.233578	0.649152	0.569427	-0.643717	-0.00355858	0.221538	-0.087619	-0.261653	-0.0437899	0.131578	-0.557048	-0.274403	0.231967	0.516788	0.232158	-0.110369	-0.253045	0.116675	-0.107885	-0.106073	0.259406	-0.947914	-0.0727274	-0.104559	-0.310873	-1.00724	0.0507423	-1.37722
Q9Y4Z0	LSM4	0.343705	0.0667406	0.459186	0.609402	-0.0161054	0.768941	0.368316	0.0120924	0.175315	0.565931	0.37242	0.130587	0.000704676	0.663746	0.254134	-0.567418	0.512228	0.217318	-0.657643	-0.250886	0.234535	-0.19277	-0.87664	0.281489	0.277399	0.0675015	-0.0138053	0.289356	-0.0776116	-0.331237	-0.684797	-0.259744	0.0176293	-0.520305	0.183809	-0.321565	0.0949427	0.165535	-0.734748	-0.00014855	0.529398	-0.318175	-0.783879	0.0724668	0.101926	-0.339344	-0.290767
Q92841	DDX17	0.340991	0.0516898	-0.5908	0.113811	-0.107136	0.813128	-0.198468	0.582418	0.354695	-0.0133784	0.542222	0.290538	0.31427	-0.0755604	0.199413	-0.0618784	0.0720742	0.244625	0.389543	0.467818	0.550628	-0.368042	-0.806421	0.259337	0.855545	0.453149	0.0573069	-0.211606	0.160543	-0.445195	-0.125164	-0.396119	-0.33519	0.0657279	0.025361	-0.449867	-0.0560897	-0.173464	-0.28226	0.0883619	0.449447	-0.441714	-0.855288	-0.350639	-0.531228	-0.318508	0.186629
Q92759	GTF2H4	0.337859	0.0801609	0.461732	0.513909	-0.118689	0.00607048	0.121671	-0.0914304	-0.0767268	-0.243297	0.520901	0.0980282	-0.250721	-0.209574	0.84233	0.742626	-0.055081	0.247359	-0.0763164	0.435838	0.613821	0.606382	-0.483812	-0.116719	0.18064	-0.780026	0.195053	0.0659547	-0.397262	-0.315737	-0.600619	0.253026	-0.552989	0.163973	0.078619	-0.0854929	0.860072	0.303533	-1.03525	-0.58415	0.00298963	-0.541743	-0.361296	-0.389048	-0.574321	0.0199008	0.0694407
P38919	EIF4A3	0.335309	0.0671101	0.139141	-0.304022	-0.380518	0.30355	0.856952	0.709053	0.353627	-0.521202	0.633267	-0.134474	0.33506	0.373102	0.0938417	0.900568	0.233103	-0.182613	0.0478213	-0.084221	0.450779	-0.404783	0.259104	-0.243863	0.0580827	0.151089	0.248897	-0.0109908	0.351172	-0.430053	0.259313	-0.239756	-0.79758	-0.598275	0.0113207	0.300097	-0.298932	-0.442436	-0.366352	-0.0997995	0.202651	-0.147065	-0.268882	-0.332517	-0.219203	-0.312075	-0.115983
O15371	EIF3D	0.333593	0.0999288	-0.0506255	-0.123941	0.00739281	-0.291832	1.1519	0.848203	0.229184	0.00554029	-0.583017	0.0349944	0.218611	0.437041	0.588323	0.458142	-0.346696	0.305516	0.072947	0.791845	-0.00116103	0.138766	-0.197881	-0.185827	-0.523652	-0.434667	-0.213217	-0.518215	1.00535	0.314898	-0.558461	-0.178327	-0.166663	0.429788	-0.416433	-0.348934	-0.296093	-0.236317	-0.504049	0.0833867	-0.0822302	0.00971542	0.0262214	-0.503325	-0.205073	-0.00932878	0.0319798
A7E2V4	ZSWIM8	0.332685	0.083756	-0.0159739	-0.47079	-0.149081	0.0730421	0.277392	0.0190389	0.254751	0.0286877	0.695674	0.0399515	-0.115593	0.243745	0.389564	0.5959	0.721556	-0.245346	1.13788	-0.0929823	0.0264976	-0.606422	0.242552	0.0753991	0.110476	-0.0579326	0.342684	-0.994163	0.0160217	-0.400868	-0.478602	0.132679	0.297017	0.517266	-0.00886304	-0.283284	0.132944	0.167347	0.0312028	-0.754235	-0.373829	-0.712826	-0.688909	-0.00500038	-0.0453663	-0.317769	-0.315668
P51665	PSMD7	0.331922	0.00711111	0.230713	0.120041	-0.251436	0.622048	0.317682	-0.0168519	0.212052	0.351564	-0.242247	0.068967	0.252398	0.222721	0.310799	0.496112	-0.313682	0.241828	0.499146	0.0895045	0.409504	0.14545	0.101272	-0.664374	-0.101803	-0.372391	-0.218977	-0.324818	0.105366	0.0356406	-0.46	-0.0140969	0.154238	-0.0606996	-0.184529	0.245936	-0.312107	-0.492383	-0.233978	-0.327219	-0.18263	0.272412	-0.220976	-0.162361	-0.348973	-0.0919317	0.0388326
Q6VN20	RANBP10	0.320469	0.0254857	0.931491	-0.062535	-0.00409647	0.306492	-0.1054	0.268823	-0.0265137	0.129359	0.17053	-0.269468	0.385967	0.26378	0.20722	0.0366247	0.166465	-0.0374341	0.198074	0.415949	0.541897	0.108082	0.167859	-0.00559573	-0.467722	-0.124956	0.172381	0.0756411	0.1308	-0.200684	0.240882	-0.582464	0.0261412	-0.339347	-0.0135393	0.161336	0.177827	-0.214655	-0.47895	0.201	-0.443582	0.328204	-0.806564	-0.149046	-0.606647	-0.501033	-0.374519
Q13838	DDX39B	0.318685	0.0408356	0.435817	-0.00831524	0.377571	-0.142341	0.19618	0.558827	0.398326	0.0277917	0.571073	0.0170739	-0.232078	0.265008	0.252795	0.58354	-0.470251	0.422521	0.041509	0.142538	0.128809	-0.0922331	-0.669383	-0.0274165	0.137574	-0.0484312	-0.182546	0.279528	-0.140263	-0.00120603	-0.888205	-0.334392	0.00645801	-0.698732	0.201141	0.0520942	-0.148852	0.32593	0.0602112	-0.27411	0.421072	0.0202927	-0.29756	-0.0136125	-0.126185	-1.05275	0.0860951
P05388	RPLP0	0.318484	0.0222278	-0.0444508	0.136336	-0.26071	0.0986569	0.78469	0.585009	0.0156077	-0.159556	0.261001	0.127223	0.384683	0.28435	0.429055	0.0594519	0.164978	0.0208489	0.213813	0.25201	0.166057	0.073613	-0.230916	0.0759568	-0.00425296	0.149576	0.124341	-0.117491	0.196056	0.354647	-0.33714	-0.574077	0.149994	0.325418	-0.364008	0.20433	-0.812259	-0.542887	-0.0811206	-0.321961	-0.0751022	0.362112	-0.413263	-0.289289	-0.391601	-0.272915	-0.652795
Q13200	PSMD2	0.317535	0.092226	0.0503972	-0.151659	-0.226556	0.435073	0.722785	0.182977	0.117401	0.376483	-0.223825	0.18392	0.0554848	-0.348815	1.29959	0.116939	-0.222434	0.0502329	0.487131	0.572253	-0.122022	0.114163	-0.116331	-0.554067	0.0141289	-0.484023	0.361952	-0.442312	0.573841	-0.130322	-0.307058	0.462308	-0.0887021	0.50793	-0.203944	-0.17562	-0.323414	-0.570673	-0.526379	0.00208054	-0.602759	0.112284	-0.0828468	-0.323296	-0.37369	-0.282517	-0.225107
P63173	RPL38	0.317524	0.0809506	0.280113	0.035794	-0.368417	0.197532	0.91161	0.724503	-0.236544	-0.195696	0.0480882	0.213194	0.32436	0.475432	0.593893	-0.256047	0.25969	0.0273939	0.0381315	0.0973454	0.341662	-0.0637729	-0.521339	0.156069	-0.12539	0.178384	0.0962353	0.0248055	0.301186	0.491594	-0.59301	-0.519485	0.260279	0.359975	-0.315592	0.279241	-0.706359	-0.739608	-0.0365069	-0.161866	0.231382	0.542631	-0.573278	-0.433661	-0.379242	-0.337873	-0.86448
Q9BVL2	NUPL1	0.315708	0.0404444	0.223944	0.290225	0.0801523	-0.0909839	0.361805	-0.168583	0.677583	0.0293454	0.320976	-0.280871	0.616299	0.0105258	0.20585	-0.224233	0.27849	-0.1389	-0.12066	0.430929	0.768637	0.0303865	-0.554733	-0.227166	-0.36159	0.246559	-0.0351851	-0.303975	-0.341097	0.10656	0.268911	-0.229288	0.0311571	-0.159973	0.249207	0.596488	-0.391087	0.137009	0.252338	-0.565171	-0.314985	-0.326658	-0.0825025	-0.112787	-0.492791	-0.626006	-0.526565
P19447	ERCC3	0.315688	0.0977105	0.36513	0.631151	-0.242993	-0.1158	0.325293	0.247515	0.186061	-0.279606	0.149394	-0.0980051	-0.145625	-0.155642	0.881194	0.528108	-0.242777	0.256963	-0.246278	0.703615	0.465888	0.48446	-0.406183	-0.220355	0.212676	-1.11476	0.0306451	-0.184652	-0.290118	-0.131714	-0.65105	0.268574	-0.724624	0.417859	-0.138829	0.0329957	0.807209	0.116005	-0.507	-0.329414	0.0439362	-0.273468	-0.10928	-0.390731	-0.230661	-0.552709	0.0308382
P62888	RPL30	0.287197	0.0538799	0.183724	-0.03104	-0.128802	0.0630199	0.679747	0.669721	-0.0823599	-0.111171	0.0442186	0.134197	0.309774	0.377909	0.465311	-0.076583	0.315698	-0.0644063	0.0335813	0.0265701	0.396928	0.131853	-0.4186	-0.424139	0.00257501	0.301828	0.340199	0.0127889	0.44674	0.393975	-0.190427	-0.4939	-0.0112594	0.285681	-0.246865	0.142216	-0.667654	-0.595496	-0.130619	-0.268276	0.12621	0.411821	-0.276781	-0.272446	-0.33683	-0.543018	-0.799504
Q9Y3C6	PPIL1	0.287169	0.0474957	0.037585	0.0940567	-0.24743	-0.0616458	0.249592	0.401416	0.500323	-0.356808	0.209206	-0.05792	0.171059	0.663626	0.317178	0.469641	0.111879	-0.164855	0.512008	0.135478	0.18286	0.348842	-0.75057	-0.302059	0.383451	0.356871	-0.105604	-0.436596	0.0570185	0.192168	-0.515262	0.162694	-0.276832	-0.23479	0.0827905	-0.327097	-0.00270766	-0.0628371	-0.402878	-0.500105	0.567808	0.00646582	-0.293898	-0.139361	-0.555845	-0.330097	-0.0538357
Q9UNM6	PSMD13	0.282198	0.0487535	0.423929	0.0445515	-0.14028	0.625303	0.577359	0.22607	0.0446647	0.112002	-0.277981	0.080709	0.204723	0.447938	0.354457	0.341715	-0.385708	0.057129	-0.0781565	-0.0660589	0.527116	0.229286	0.218283	-0.715318	0.142911	-0.142386	0.241551	-0.139323	0.59121	0.26017	-0.115709	-0.0480848	-0.223371	0.0569065	-0.281515	0.000266848	-0.542308	-0.636117	-0.32787	-0.27066	-0.440442	0.0557111	-0.376761	-0.247438	-0.265917	0.00133546	-0.0928053
P35998	PSMC2	0.281934	0.0655928	0.0905932	-0.301501	-0.237294	0.572783	0.74343	0.0889747	0.0704863	0.378471	-0.186915	-0.0572735	-0.0795404	-0.0819074	0.687478	0.25776	-0.170992	0.177634	0.507004	0.536625	0.0300968	0.281999	0.0130204	-0.629964	-0.0421226	-0.302313	0.205175	-0.48145	0.528951	-0.198903	-0.285172	0.25767	0.0521306	0.0979644	-0.334738	-0.076713	-0.347439	-0.542826	-0.135193	0.0519738	-0.371787	0.269662	-0.213786	-0.145528	-0.435057	-0.3088	-0.096319
P62304	SNRPE	0.280812	0.0115	0.375018	0.0340453	-0.32636	0.0309253	0.457428	0.246757	0.0983857	-0.0866996	0.436663	0.0466888	0.394902	0.352009	0.249932	0.356976	0.159273	0.0169648	0.106013	-0.178851	0.328151	-0.221465	-0.190987	-0.201807	-0.148685	-0.0691625	0.286345	0.145776	0.0206789	-0.332707	-0.352856	-0.0963552	-0.151043	0.0979836	-0.232955	0.328757	0.113798	-0.0870935	-0.374046	0.0536526	0.120518	-0.634323	-0.398809	0.028571	-0.58346	-0.0196505	-0.162107
Q9BWH6	RPAP1	0.279751	0.0791103	0.141832	0.171451	0.147592	0.522211	0.177803	0.0155849	0.321593	0.446566	0.697599	-0.51945	-0.0386616	0.304238	0.366004	-0.371885	0.185496	0.164694	-0.0173072	0.101268	-0.0686073	0.125109	0.324635	0.249998	0.427519	-0.409296	-0.171434	-0.402175	-0.225576	0.214929	0.178816	-0.143228	-0.407175	0.511778	0.00799265	0.17356	-0.437631	0.0592894	-0.318319	-0.45315	-0.198041	-0.873725	-0.891285	-0.41068	0.211379	-0.342435	-0.313926
O00232	PSMD12	0.277053	0.0819321	0.518476	-0.0915498	-0.118725	0.799567	0.57237	0.298339	0.0610102	0.454893	-0.465164	0.157831	-0.0509869	0.475361	0.382434	-0.190861	-0.377984	0.100748	0.0643443	0.119099	0.366299	0.371818	0.200484	-0.765487	0.0190793	-0.483636	0.316843	-0.125856	0.207848	0.401651	-0.208523	0.0360461	-0.0548164	-0.0641687	-0.210272	0.00369252	-0.400057	-0.602356	-0.26601	-0.140519	-0.438661	0.205069	-0.37471	-0.140247	-0.384482	-0.057486	-0.0400531
Q06546	GABPA	0.27529	0.0575605	0.614355	-0.0198665	-0.134218	-0.127033	0.283346	0.16156	-0.012015	-0.220563	0.321582	0.152069	-0.159042	0.334629	-0.107219	0.162054	0.323887	0.0463662	-0.0372552	1.03415	0.336316	-0.168097	-0.154803	0.035279	-0.0437864	-0.324254	-0.0795871	-0.00218794	0.740061	-0.145038	0.0404453	-0.238795	-0.201576	0.203655	-0.630319	0.220771	0.231787	-0.517118	-0.199269	-0.045069	-0.177512	-0.188197	-0.490441	-0.0835488	-0.354419	-0.295787	-0.248643
Q8NFH3	NUP43	0.273561	0.0579854	-0.024353	0.326399	0.226164	0.224678	0.239106	-0.0846208	0.577066	-0.201105	0.518796	-0.29757	0.21306	0.519011	-0.00494344	0.216768	-0.0112045	-0.348923	0.0401165	0.60641	0.304823	-0.37824	-0.425337	-0.346552	-0.748611	-0.325634	0.591851	-0.0674929	0.383579	0.0293669	-0.0831529	0.161455	-0.394825	-0.00914863	-0.0585306	-0.00897102	0.11385	0.189995	-0.126021	-0.117607	-0.588563	-0.281879	0.1765	-0.0103294	-0.565086	-0.2031	0.139466
Q12874	SF3A3	0.27176	0.0618426	0.726005	0.0213198	-0.0407105	-0.515799	0.434687	0.123467	0.369631	-0.0734499	0.48757	0.0572353	0.0307385	0.355707	0.190661	0.556084	0.00309909	-0.0801982	-0.385372	0.480059	0.239853	-0.121293	-0.586076	-0.0331695	0.0774166	0.0221068	0.357466	-0.126531	0.156715	-0.163955	0.174007	-0.582817	-0.3106	-0.0675129	0.261055	-0.083648	-0.156	-0.115258	-0.235803	-0.388356	0.311767	-0.384631	-0.301283	0.0990728	-0.316057	-0.407183	-0.0665005
Q9H0E3	SAP130	0.267017	0.0996423	-0.244802	0.486783	-0.170979	-0.18472	0.42395	-0.545482	0.537172	-0.0645885	0.398454	0.439241	-0.141389	0.500451	0.335043	0.391243	0.234512	0.266968	-0.22669	0.210415	0.253184	-0.294818	-0.161123	-0.454804	-0.258217	-0.0593137	-0.151467	0.118958	-0.550686	-0.45836	-0.0122808	-0.161287	-0.372014	0.0213917	-0.427912	0.567755	-0.000482581	-0.0246754	-0.0213168	0.17248	0.367076	-0.507861	-0.393168	0.0902367	-0.742025	0.495711	0.242503
P48556	PSMD8	0.264665	0.0895791	0.436373	-0.299769	-0.350199	0.693251	0.626626	0.178267	0.147354	0.173595	-0.404073	0.259794	-0.0706059	0.280714	0.395602	0.336934	-0.375559	0.177239	0.305792	0.182829	0.196155	0.0688653	0.202948	-0.667951	0.218231	-0.37866	0.345246	-0.387815	0.368122	-0.22184	-0.207111	0.0305757	-0.0436062	0.4025	-0.228924	-0.0121482	-0.613448	-0.645752	-0.214725	-0.338204	0.0164177	0.220774	-0.347223	-0.171855	-0.29759	0.0661621	-0.0891146
P32969	RPL9	0.262463	0.0830787	0.190008	-0.0160467	-0.306871	0.0925385	0.767223	0.714488	-0.177343	-0.149249	-0.0351565	-0.0770144	0.526449	0.269915	0.469125	0.241327	0.282317	-0.0348075	0.104526	-0.0250759	0.0228855	0.00225549	-0.182869	0.0680833	0.158965	0.142285	0.195038	-0.15903	0.157157	0.289522	-0.271607	-0.527308	-0.0761822	0.327505	-0.113348	0.205996	-0.626684	-0.758962	-0.09192	-0.304072	0.179769	0.287832	-0.477806	-0.372846	-0.295623	-0.0109172	-0.65662
O43660	PLRG1	0.25826	0.0657639	0.353333	0.0576277	-0.190457	-0.0225172	0.024932	0.342956	0.274291	-0.0722435	0.503699	0.000602018	0.245115	0.743034	0.441418	-0.196492	-0.155301	-0.0842999	-0.343294	0.516177	0.466286	0.264325	-0.128542	-0.102278	-0.441597	-0.145664	0.237907	-0.0427155	-0.166394	0.135549	-0.0422013	0.207048	-0.344383	0.184897	-0.220577	-0.528225	0.2527	-0.228943	-0.831388	-0.0713601	0.0135923	-0.0730364	-0.112812	-0.196407	-0.293784	-0.0740142	0.00861541
P62318	SNRPD3	0.257862	0.0339664	0.110321	0.312568	0.0123743	0.116877	0.522387	0.343072	0.115353	-0.287907	0.293373	-0.195888	0.437781	0.68127	0.0999036	-0.17926	0.195216	-0.166742	0.0708632	0.0579575	0.268158	-0.361783	-0.384164	-0.186292	0.144918	0.0728467	0.448223	-0.101437	0.230957	-0.132586	-0.0689466	-0.272249	-0.587273	0.102087	-0.0254091	0.0930346	-0.116154	-0.229601	0.0257955	-0.267769	0.0473799	-0.396886	-0.389265	-0.219482	-0.0658899	-0.314463	0.0920777
Q9NW64	RBM22	0.252004	0.0733579	-0.0532304	-0.12799	-0.243493	-0.146587	-0.15357	0.352608	0.0953409	-0.0127022	0.831776	0.211496	0.73891	0.188684	0.178514	0.356316	0.36283	-0.297185	0.148965	0.391374	0.225343	-0.365057	-0.167685	-0.114002	-0.408734	-0.238087	0.171308	0.242093	-0.307452	-0.244881	-0.131233	-0.177293	0.185334	-0.310928	-0.0331519	-0.273438	0.1416	0.0405037	-0.580302	0.188554	-0.0413809	-0.0122807	0.230089	0.246924	-0.302208	-0.395547	0.275275
Q15459	SF3A1	0.242878	0.0422614	0.483088	0.0841817	-0.15795	-0.421877	0.45916	0.16522	0.40876	-0.0405285	0.401939	0.00317075	0.161213	0.337409	0.126609	0.156883	0.0711628	-0.016172	-0.108812	0.455988	0.138218	-0.0440544	-0.595962	-0.154192	0.193214	-0.112577	0.354108	-0.142108	0.218669	-0.226009	-0.0477623	-0.555707	-0.233296	-0.045862	0.172117	-0.00857715	-0.219101	-0.15543	-0.121666	-0.413155	0.338116	-0.0664331	-0.0941176	0.0511119	-0.272362	-0.498896	0.0703205
O15514	POLR2D	0.242185	0.0713305	0.585227	0.0117841	-0.289938	-0.169677	0.0227285	0.434027	0.0143313	0.070515	0.579948	0.291971	-0.0251231	0.319907	0.14228	-0.0139755	0.508349	-0.205025	0.0555056	0.0297579	0.193505	-0.0627401	-0.0409674	-0.00426827	-0.116272	-0.0860125	0.127267	0.120519	0.0217357	-0.0801326	0.310143	0.172095	-0.000292338	0.285161	0.117276	-0.221563	0.0511277	-0.138343	-0.379901	-0.146556	-0.130916	-0.763007	-0.857019	-0.353737	-0.66993	0.146988	-0.0996382
Q96DI7	SNRNP40	0.240654	0.0733116	-0.00489645	-0.00160781	-0.250895	-0.164268	0.463132	0.161075	0.209807	-0.18652	0.461921	-0.149137	0.334745	0.410228	0.439796	0.445387	0.296054	-0.153821	-0.228486	0.432335	0.256924	-0.673797	-0.569762	-0.206579	0.235044	0.025755	0.351493	0.200119	-0.0350393	0.028755	-0.131176	-0.547638	-0.183188	-0.0574212	-0.0902634	0.304446	0.0210789	-0.249656	-0.497426	-0.0945189	-0.0233244	-0.110331	0.203963	-0.160625	-0.425064	0.151269	0.0698456
P14678	SNRPB	0.240091	0.0462065	0.115178	0.0389927	-0.228287	0.0446781	0.512417	0.274916	0.000289194	-0.234549	0.179679	0.0477	0.458104	0.702067	0.169323	-0.0957761	0.246033	0.0759348	-0.225547	0.12882	0.520122	-0.159648	-0.323952	0.030478	0.317819	0.031783	0.334986	0.0257401	0.081825	-0.272127	-0.275651	-0.395217	-0.544877	-0.161914	-0.221476	0.0863817	-0.104539	-0.0799064	-0.212508	-0.277431	0.161443	-0.102932	-0.229367	-0.0513073	-0.305419	-0.00517144	0.146531
P43686	PSMC4	0.235469	0.0836519	0.255962	-0.244732	-0.399149	0.50885	0.441743	0.214976	0.214907	0.453565	-0.280949	0.376953	-0.130744	0.0927389	0.160319	0.254222	-0.230371	0.14584	0.448478	0.116894	0.235908	0.238115	0.160471	-0.619093	0.0409973	-0.243053	0.48738	-0.451621	0.492785	-0.145649	-0.0789339	0.207429	0.0232978	0.0158113	-0.102099	-0.103043	-0.552851	-0.501469	-0.228034	-0.244964	-0.0568424	0.000782616	-0.195577	-0.155662	-0.269407	-0.119806	-0.114811
Q8N1F7	NUP93	0.233043	0.0715372	0.293521	0.0525399	0.169523	0.0165403	0.254388	-0.24571	0.288863	-0.161134	0.472263	-0.268088	0.350953	0.119055	0.466995	-0.226481	0.21759	-0.237281	0.031849	0.264247	0.64935	-0.236063	0.0639875	-0.299986	-0.35608	0.266251	0.0604813	-0.0747311	-0.673253	0.117252	-0.317027	-0.21601	-0.245335	-0.0859594	-0.0170659	0.205133	0.103881	0.302134	-0.00449779	0.0487198	-0.4814	0.12176	0.0192622	0.0148822	-0.553232	-0.171601	-0.217277
Q99460	PSMD1	0.230186	0.0996977	0.131181	-0.342416	-0.276012	0.579868	0.550236	0.235731	0.311831	0.471228	-0.221947	0.335418	-0.00401942	0.155352	0.330487	-0.21459	-0.244707	0.191394	0.241783	0.278018	0.104395	0.228829	-0.144091	-0.614437	0.141146	-0.253005	0.374817	-0.368766	0.50162	-0.248762	-0.251373	0.0376113	0.115904	0.0394871	-0.115467	0.000583477	-0.577761	-0.523267	-0.108635	-0.0684468	-0.0706953	0.283757	-0.103842	-0.0382789	-0.245751	-0.329359	-0.0706638
P08865	RPSA	0.22687	0.0887158	0.105822	0.0275451	-0.239814	0.0276421	0.632863	0.693484	-0.127001	-0.093855	0.203631	0.138481	0.302129	0.179556	0.277705	-0.0545721	0.245539	0.0556406	0.380426	-0.0161531	-0.193803	0.142606	-0.0726765	-0.0915861	0.0840734	0.213427	0.0675292	-0.0972606	0.0870449	0.595604	-0.251845	-0.331586	0.0842676	0.249071	-0.194539	-0.225902	-0.586261	-0.518906	0.0418952	-0.0795048	-0.164083	0.362536	-0.419328	-0.322159	-0.30559	-0.0485256	-0.633921
P24928	POLR2A	0.224242	0.080229	0.400971	-0.424479	0.0159408	-0.307479	0.196573	0.540417	0.153039	-0.0100034	0.402644	0.313741	0.194735	0.402337	0.0505904	0.450171	0.233516	0.162884	-0.431079	0.206183	0.0441322	-0.186985	-0.377948	0.114977	0.0987185	-0.169216	0.128896	0.0470417	0.0979434	-0.053239	-0.221417	-0.55675	0.14841	-0.186131	-0.238676	0.202196	-0.0744891	-0.0446557	-0.180597	0.0568244	0.115985	-0.290809	-0.320899	-0.0450641	-0.594548	0.159378	0.0915764
Q96Q15	SMG1	0.188786	0.0999676	0.177556	0.258347	-0.0416261	0.158098	-0.191306	0.314716	-0.0436684	0.486961	0.454254	-0.184898	-0.277992	0.256402	0.140482	-0.217068	0.0520722	0.0824973	0.0784215	0.103191	0.34064	0.00851792	-0.0793123	-0.161435	-0.480823	0.163642	-0.321652	-0.0393962	-0.155654	0.0405493	-0.104647	-0.212892	-0.294336	0.144859	-0.0713525	0.393932	0.273467	0.0347478	-0.152143	-0.189266	-0.379981	-0.0848522	0.19552	-0.232762	0.115312	-0.703411	0.0493501
Q53HC9	TSSC1	-0.271719	0.0573433	-0.266288	-0.184521	-0.275126	-0.410023	-0.0274883	-0.592373	0.00676985	0.365917	0.168492	0.112221	-0.254373	0.278054	-0.884347	-0.216089	-0.0679779	-0.27695	0.067597	-0.183299	-0.276722	0.0190842	-0.539021	-0.0191833	0.205533	0.127342	-0.136116	-0.0801513	0.339619	0.163412	-0.329312	-0.169838	0.248391	0.0512862	0.0707655	0.345501	0.337672	0.0546329	0.207931	0.292934	0.0469963	0.730974	0.265635	0.308214	-0.0892066	0.728636	-0.108078
Q9Y5R8	TRAPPC1	-0.325826	0.0992508	-0.282578	-0.616497	-0.541324	-0.082017	0.257748	0.920976	0.200536	-0.0450978	-0.714733	-0.131032	-0.833844	-0.245255	0.0306525	-0.191143	-0.606053	-0.0338756	-0.125576	-0.328419	-0.303761	0.328107	0.358898	0.608079	0.390899	-0.0863656	-0.163374	-0.188334	0.515764	0.602679	-0.0766603	0.174511	0.318162	0.131703	-0.375767	0.797335	0.299757	-0.419401	-0.169419	0.304354	0.592671	0.063298	-0.548996	-0.165524	0.351122	0.437097	-0.633002
Q15291	RBBP5	-0.351439	0.0487111	-0.0669769	-0.940666	-0.376823	-0.483174	0.490388	-0.0252145	-0.519231	-0.471775	-0.631969	-0.799723	-0.283429	0.107518	-0.297529	0.618542	-0.115406	-0.163171	-0.206238	0.0433688	0.160172	0.207834	0.418986	0.413891	0.676616	0.0881164	0.0100938	0.0861502	0.448389	-0.276426	0.309176	-0.00423378	0.18626	0.0350879	-0.537689	0.160154	0.623507	0.193251	-0.0872823	0.438	-0.0159445	-0.0810752	0.0180076	0.139224	0.0853261	0.565573	-0.384347
Q96A65	EXOC4	-0.368538	0.0678249	-0.0470424	-0.623626	-0.454768	-0.279181	-1.02437	-1.04022	-0.785429	0.112374	0.18514	0.172272	-0.168199	-0.0157481	-0.0533781	-0.339596	0.00207227	0.0138013	0.0947191	-0.00253734	0.0330799	0.177996	0.915361	0.609275	0.367784	0.453348	0.0136677	-0.998804	0.535173	-0.343905	-0.199724	-0.178427	-0.0365999	0.396175	-0.357304	0.0504153	0.463485	0.115258	0.810298	0.0545982	0.442266	0.138287	0.20524	-0.344419	0.322326	0.679637	-0.485029
Q6VMQ6	ATF7IP	-0.387179	0.0798157	0.248146	-0.786793	-0.177389	-0.581586	0.137256	-0.420796	-0.828149	0.225967	-0.306912	-0.602655	0.34706	0.18552	0.0136955	-0.325891	-0.534917	-0.518197	-0.282487	0.536411	-0.616279	0.124427	0.73264	-0.764601	-0.08122	0.0536412	-0.0512307	0.144023	0.819905	0.431652	0.406762	0.542486	-0.160244	0.0309609	-0.776708	0.422612	1.09059	-0.780602	-0.483409	0.484476	0.000140972	-0.0780184	0.122104	0.218867	0.247787	0.763401	0.738405
P68371	TUBB4B	-0.387855	0.0994108	-0.0496932	-0.560591	-0.149063	-1.24963	-0.185118	0.0524679	0.822786	-0.445349	-0.70047	0.0267826	0.29396	-0.715884	0.502902	0.0249439	-0.236498	-0.622415	0.0354144	-0.272742	-0.916198	0.71781	0.0337672	0.455754	0.226033	0.14767	0.123727	-0.303394	0.330563	0.110963	0.417045	1.07347	0.293463	-0.217525	-0.0385281	-0.831519	0.375157	-0.557165	0.486864	0.651297	-0.324496	-0.169405	0.211248	-0.105397	0.661314	0.319756	0.050813
P53680	AP2S1	-0.398302	0.0878519	0.139367	-0.304412	-0.278257	-0.217444	0.3728	0.26811	-0.289684	0.491625	-1.03842	0.0933757	-0.84363	-0.491678	-0.620056	-0.582065	-1.24867	0.153165	0.42944	-0.198177	-0.343876	0.333618	0.934319	0.0220002	-0.0186368	0.283274	0.16345	0.409876	0.0951829	-0.0175224	-0.194761	0.788223	0.130313	0.799435	0.0269148	0.247272	0.878617	-0.388403	-0.499656	-0.373729	0.859066	0.116021	-0.143127	-0.708433	0.0263706	0.155556	0.261108
Q9BTC0	DIDO1	-0.410308	0.0968414	-0.173652	-0.446425	0.0164324	-0.984097	-0.984895	0.100051	0.323564	-0.548451	-0.364042	-0.232119	-0.176299	-0.244263	-0.462815	0.8249	-0.426655	-0.907023	-0.200286	0.757085	-0.353082	-0.550948	-0.131017	0.0623491	0.404147	0.442768	-0.538564	0.97095	0.00501894	0.470696	0.740647	0.343656	0.0398163	0.00325337	-0.118589	0.461843	0.914123	0.190596	-0.260286	0.284694	-0.819704	0.381182	0.242506	-0.247238	-0.529522	0.965326	0.806933
Q9BRZ2	TRIM56	-0.426325	0.0451152	0.0253099	-0.147847	-0.0885629	-0.936522	-0.803188	-0.614077	-1.58377	0.104484	0.263498	-0.244151	-0.00382151	-0.0999536	0.372101	0.0546339	-0.103662	-0.0569023	-0.963165	-0.340768	0.235611	0.783573	0.561563	-0.0452236	0.00385202	0.5942	0.175464	-0.0904255	0.220975	-0.0316592	0.229232	-0.0716799	0.0725538	0.36361	0.112437	-0.00457926	0.684744	0.342421	0.114744	-0.0754666	0.00985162	0.217469	-0.106819	-0.109324	-0.107193	0.207326	0.285471
Q8N6H7	ARFGAP2	-0.436913	0.062129	-0.547379	-0.356839	0.372249	0.235629	-0.318691	-0.517996	0.163741	-0.247829	-0.862049	-0.764127	-0.241909	-0.0880217	-0.519257	0.14172	0.361806	-0.373796	-0.0240117	-1.22155	-0.126256	0.286325	-0.116205	1.09944	-0.127097	0.854857	-1.17958	0.627369	-0.137685	1.06389	-0.0765743	-0.22523	0.225669	-0.413441	0.829352	-0.249758	0.170791	0.326208	0.487897	-0.600005	0.228512	0.798707	0.651362	0.296283	0.335792	-0.118032	-0.431677
Q6KC79	NIPBL	-0.441157	0.0406056	-0.160707	-0.0586281	-0.108254	-1.06247	-0.281164	-0.717709	-0.336441	-0.547714	-0.624677	-0.147008	0.721073	0.712376	-0.400678	0.193442	0.0393074	-0.229104	-0.399392	-0.525253	-0.894773	0.312137	0.0434579	0.278551	0.739693	0.229423	0.555014	-0.305002	0.641201	0.227523	0.0569302	0.662761	0.275944	-0.634208	0.0563263	0.351337	0.925321	-0.411041	0.33936	0.124971	-0.339349	-0.0728282	0.381443	0.355966	-0.414013	0.500577	-0.0178337
Q14687	GSE1	-0.443339	0.0788682	-0.199827	-1.39616	0.221933	0.252094	0.000271179	-0.282068	-0.525506	0.383342	-0.461199	0.0597955	-0.488112	-0.458864	-0.656484	0.270287	0.0857052	-0.987023	-0.0565212	-0.244091	-0.250937	-0.305044	0.843324	0.241836	0.567235	-0.330934	-0.0312638	1.29421	0.386268	0.212781	0.683375	-0.600359	-0.0329547	-0.971558	0.11401	1.49571	0.382267	-0.304104	-0.0916149	1.13541	-0.297857	0.26557	-0.163064	-0.0789077	0.314573	-0.303255	0.623935
O15511	ARPC5	-0.44485	0.0591754	-0.298351	0.541462	0.026197	-0.588597	-0.395672	-0.654593	-0.035732	0.524889	-0.833513	0.204894	-0.851756	-0.492994	-0.321321	-0.973393	-0.328393	0.269921	0.429464	-0.1724	-1.14797	0.619257	-0.281157	-0.134885	0.606523	-0.236886	0.196464	0.5697	-0.206253	-0.0747636	0.356293	-0.205326	-0.000383405	0.469337	0.90259	0.454505	-0.0250247	0.0262033	1.25518	0.383807	0.168261	0.667446	0.219894	-0.408302	-0.312782	0.00666559	-0.426288
P11233	RALA	-0.448598	0.0713706	0.0755549	0.094896	-0.390941	0.628451	-0.703768	-0.951243	-0.422035	0.371265	0.281106	-0.508617	-0.112644	0.0738897	-0.811044	-0.196609	0.380318	-0.912058	-0.337748	-0.516414	-0.846553	0.0325931	-0.741627	-0.975804	-0.0928871	-0.297483	0.345071	-0.478504	0.535281	-0.14517	0.0852663	0.0709701	-0.279564	0.47827	0.374274	0.460552	0.626632	0.421208	-0.378271	0.403278	1.17057	0.270509	1.13035	0.559135	-0.143486	0.797422	0.860795
Q9GZU8	FAM192A	-0.45051	0.0708463	-0.387077	0.118299	0.246698	-0.942692	-0.690893	0.287013	-0.040204	-1.03681	-0.882438	0.00367784	-0.317763	0.384164	0.0964971	-0.414646	-0.144667	-0.411743	-0.206205	-0.320398	-0.319909	-0.411393	0.463278	0.210869	-0.165904	-0.563357	0.243837	1.27979	-0.666494	0.94748	1.01602	0.953914	0.268118	0.405999	0.904821	-0.276655	0.220161	-0.225248	-1.21508	0.636848	-0.723834	0.796112	0.00699212	-0.0935405	0.149565	0.221995	0.515441
Q96CW1	AP2M1	-0.465025	0.0856637	-0.431458	0.126382	-0.129829	-0.151245	0.430441	-0.134968	-0.0480342	0.532519	-0.936026	0.0323271	-0.184011	-0.691113	-0.564247	-1.22646	-1.44384	0.0519645	0.520588	-0.471157	-0.555427	0.35598	0.86775	0.309608	0.0604912	0.197233	-0.0602347	0.529311	-0.28122	-0.930256	-0.344812	0.969144	-0.344347	0.869226	0.322329	0.374153	1.0744	-0.129129	-0.509388	-0.0464122	1.18	0.18678	0.113929	-0.799469	0.433905	-0.0122914	0.487466
Q7KZI7	MARK2	-0.465768	0.0429126	-0.733466	-0.668586	0.33966	-0.541354	-0.122858	-0.0208415	0.709937	0.295008	-0.326733	-0.234039	-0.461917	-0.00140785	-0.360603	-0.260016	-0.183341	-0.783268	-0.0641468	-0.710891	-0.846397	-0.0473777	-0.147414	0.713966	0.895234	0.592397	0.0697653	-0.267443	0.501387	1.26161	-0.265895	0.267398	0.34104	-0.360797	-0.208012	-0.953929	0.535489	0.0829405	0.420124	-0.220409	0.101671	0.298477	-0.0352281	0.35121	-0.260777	1.58647	0.0498136
Q8WXG6	MADD	-0.470872	0.0818154	-1.00074	-0.554555	0.541146	-1.01076	-0.145811	-0.0890382	0.778209	-0.671916	-0.45878	0.00674436	-0.194149	-0.894453	-0.043729	-0.178579	-0.825779	-0.108675	-0.35169	0.049434	-0.0267762	-0.0441412	1.25821	-0.296272	-0.0693087	0.729017	-0.0778343	0.423331	0.56048	0.656489	-0.106601	0.196322	0.100429	-0.0790784	-0.608935	1.00332	0.172844	-0.694508	0.16946	-0.994217	-0.771259	0.200608	1.4904	0.517869	1.23823	-0.142699	0.322253
P61160	ACTR2	-0.47623	0.004	-0.265454	-0.0356709	-0.253783	-0.280992	-0.388275	-0.771781	-0.0849254	0.222835	-0.76813	-0.325948	-0.530716	-0.172304	0.237695	-1.11389	-0.197217	-0.223736	0.187426	-0.187251	-0.462709	0.702407	0.320963	0.193469	0.495993	-0.113771	0.266552	0.335796	-0.141978	0.208021	0.231238	-0.271703	-0.00667615	0.394704	0.347881	0.227282	0.135857	0.194415	0.808927	0.398493	0.0582454	0.379678	0.154095	-0.465326	-0.33325	0.38283	0.0680735
Q9UKM9	RALY	-0.493572	0.077748	-0.474951	-0.348222	-0.243741	-0.667308	-0.82105	-0.359459	0.313999	-1.20614	-0.455548	-0.21259	-0.227988	1.01253	0.353452	0.119391	-0.12113	-0.779182	-0.176208	-0.634152	-0.732972	-0.242208	-0.410877	0.42322	0.886376	0.990721	-0.992028	0.163945	-0.162764	0.473994	1.03791	-0.301011	-0.844658	0.607746	1.29932	0.32346	0.0966691	0.418009	-0.106993	-1.22876	-0.544156	0.226966	0.601644	0.731655	0.313065	0.706357	0.618275
Q8NE71	ABCF1	-0.493757	0.0869052	-0.924919	-1.06874	0.775042	-0.673944	-0.130246	0.668506	-0.710743	-0.852719	-0.887711	-1.03649	-0.125739	0.606985	-0.59725	-0.0750648	0.209014	-0.855796	0.28023	0.47997	-0.422686	0.962051	-0.552563	-0.236958	0.259366	0.80554	0.780917	0.436536	0.909629	1.01272	-0.396125	-0.0247751	0.346402	-0.00505041	0.390102	0.0855229	0.106992	-0.30394	-0.25243	-0.0781224	0.0937528	0.148434	-0.496612	-0.480401	0.767269	0.902793	0.346113
P62491	RAB11A	-0.499324	0.0777778	-0.672485	-0.268016	0.50621	-0.191485	-0.692123	-0.472737	0.10447	0.588259	0.00373693	-0.299795	-0.610637	-0.445738	-0.698001	-0.607518	-0.482022	0.0824331	0.191426	0.203055	-1.5436	0.465469	0.81173	0.951085	0.645927	0.164975	0.364129	0.859344	-0.204762	1.02582	0.247218	0.146692	0.500334	-0.753923	-0.561674	-0.512553	-0.792138	0.768788	1.00073	0.797853	0.356223	0.0679084	0.383409	-0.967319	0.564041	-1.2716	0.665829
O15269	SPTLC1	-0.510601	0.0397391	-0.681527	-0.55872	0.483806	-0.278524	-0.0317139	-0.232453	-0.806599	-0.342052	-0.462692	-0.531108	-0.752778	-0.622751	0.0653753	0.373941	0.0381673	-0.447377	-0.450276	0.103837	-0.481444	0.491839	0.38962	-0.944774	1.00793	0.353859	1.05948	-0.295384	-0.206257	0.114547	-0.185578	0.593963	0.219235	0.0191837	-0.514531	-0.253829	0.576745	-0.830261	0.768863	1.30613	-0.325154	0.405328	1.48479	0.162173	0.82668	0.147283	-0.77979
Q9UBP6	METTL1	-0.523824	0.0604695	-0.598543	-0.794473	-0.851534	0.204436	0.0544638	0.00193232	-1.47615	-0.729587	0.549838	0.0430074	-1.12194	-1.0596	0.51201	-0.124375	0.530984	0.182557	-0.0991196	-0.287536	-0.598515	-0.513932	0.160297	-0.178332	0.0549952	-0.0616196	0.585388	0.117005	1.06111	-0.320674	-0.238456	0.105152	0.465166	0.337429	-0.782204	0.75414	-0.0169355	0.616913	0.124672	0.475044	-0.217548	1.06423	0.779967	1.0572	-0.153382	0.858592	-0.263003
P59998	ARPC4	-0.526412	0.0156452	-0.926877	-0.112831	-0.28539	0.0368234	-0.3487	-0.60802	-0.451366	0.626927	-1.11768	-0.0152194	-0.530415	-0.256569	0.123162	-0.93155	-0.480066	-0.0315314	0.346787	-0.527487	-0.461707	1.03714	-0.0588324	0.201383	0.805304	0.0182932	0.49408	0.484122	-0.110606	0.454535	0.548962	-0.446825	0.166127	0.498423	0.703904	0.106375	-0.342071	-0.158368	1.00482	0.437431	0.246354	0.450913	-0.535453	-0.473505	-0.250258	-0.0498142	0.309832
Q8IX04	UEVLD	-0.526937	0.0472738	-0.105675	-0.460337	0.137242	0.820263	-0.445709	-0.413301	-0.612717	-0.190486	-0.960175	-0.106685	-0.831903	-0.0623797	0.230127	-0.748496	0.188469	-0.113676	-0.670403	-0.354102	-1.13053	0.709066	-0.110922	-0.189517	0.503867	-0.678707	-0.312992	0.808005	0.925391	0.138602	-0.487757	0.661971	0.968384	0.608889	-0.0640339	-0.203464	1.15452	-0.830203	-0.0320419	0.620512	-0.831991	1.15482	0.457134	0.261825	-0.855776	0.675568	0.670687
Q6ZW49	PAXIP1	-0.527607	0.0194133	0.23059	-0.312001	-0.0741725	0.0472769	-1.14366	-0.0429254	-0.352931	-0.521739	-0.90182	-1.29448	-0.147062	0.51422	-0.731198	-0.207996	-0.383973	-0.702419	0.051912	-0.085823	0.250083	-0.183286	0.845136	-0.221923	0.315796	0.423109	0.143922	0.530865	0.696455	0.600763	-0.0745423	-0.52229	-0.334431	-0.125528	-0.459603	0.778018	0.520694	0.603509	0.305435	0.416715	-0.071186	-0.245994	0.440504	0.557639	0.0319923	0.833953	-0.0358868
Q9P2E3	ZNFX1	-0.528261	0.0581171	-0.568344	-0.329285	-1.16914	-0.392635	0.180059	-0.0158954	0.0683439	0.0913205	0.201464	-1.21039	-1.56343	-0.366289	0.279938	0.392948	-0.436943	-0.137202	-0.0836101	-0.0332583	-1.03757	0.264729	0.663466	0.170569	0.208374	0.178073	-0.826853	0.353658	0.771654	0.158929	-0.36895	0.968308	-0.468052	0.682827	0.197631	-0.603835	1.73567	0.70261	-0.115338	0.0210142	-0.763127	1.02086	0.441708	-0.0352245	0.12039	-0.232391	0.0997757
Q9Y618	NCOR2	-0.531657	0.0449938	-0.580447	-0.0244885	-0.342148	-0.340242	0.202341	-0.456999	0.409907	-0.241485	-0.6776	-0.0928119	-1.4559	-0.242489	-0.741109	-0.637835	-0.641662	-0.57737	0.0481411	1.15705	-0.754864	0.408027	0.620594	0.521698	0.563013	0.242063	-0.968336	0.302571	0.0551848	0.53826	0.179239	-0.181407	-0.760357	0.547076	-0.54767	0.45433	0.811914	0.313548	-0.119766	0.874744	0.49119	-0.20684	0.72345	-0.372684	0.52818	-0.485286	1.09349
O60292	SIPA1L3	-0.542097	0.032181	-0.0754189	-0.138568	-0.440036	-0.193605	-0.482754	-0.44119	-0.463811	-0.175953	-1.07904	-0.516543	-0.0814431	-0.478458	-1.09537	0.970597	-0.913	-0.341277	-0.495309	0.107598	0.12465	1.25101	0.476879	0.10295	0.124443	0.53785	-0.369195	0.0635899	0.0192938	1.05084	1.67829	0.466872	-0.782363	-0.1418	0.0101662	0.458633	-0.209048	-0.586868	0.498313	-0.233639	0.611182	-0.163158	0.851257	-0.552245	0.179748	0.0161736	0.238909
Q9P2Y5	UVRAG	-0.549887	0.0407297	-1.22009	-0.642192	0.088148	0.910454	-0.426956	0.014839	-0.687871	0.0275986	-0.549026	-0.624998	-0.178816	-0.41229	-0.37238	-0.335616	-0.308663	-0.787658	0.487412	-1.60364	0.228098	0.240799	0.143752	0.472563	1.21368	0.00584547	0.191467	-0.171994	0.0624332	0.579697	0.204399	0.508734	0.196145	0.805336	-0.41018	0.786552	0.195194	-0.419524	0.11134	-0.474587	-0.342376	0.499775	-0.990674	0.804522	0.170716	0.931732	0.232522
P56945	BCAR1	-0.553823	0.0583398	-1.09537	-0.744961	-0.33868	-0.828132	-0.621839	0.314595	0.528321	0.179026	-0.141822	-0.678378	-1.02355	-0.715623	-0.950017	-0.603006	0.0582903	-0.227077	0.788729	-0.216526	0.292903	-0.579948	1.54251	-0.272762	1.89968	0.0501748	0.0793976	0.468836	0.458738	0.838251	0.105031	0.60387	-0.0537012	0.633996	-0.300996	-0.446543	0.630608	0.309099	-0.961769	0.375966	0.622151	0.50479	0.445846	-0.687104	0.581499	-0.605591	-0.0848043
Q8N1G0	ZNF687	-0.559476	0.0379846	0.123905	-0.786995	0.142852	-0.0830454	-0.328996	-0.912748	-0.759869	-0.690098	-0.927251	0.186336	0.272433	0.480485	-0.333478	0.390568	-0.556421	0.0412973	-1.18289	-1.20675	-0.0817464	-0.190214	0.592131	0.467067	0.592049	1.18321	-0.364503	1.44667	-0.888263	-0.36978	0.520495	-0.117924	0.0313428	-0.334535	-0.0134804	0.291327	0.89386	0.745665	0.499292	0.46045	0.0658907	0.349749	-0.375599	0.761391	-0.488556	0.409733	-0.122289
Q12802	AKAP13	-0.559997	0.0340426	-0.929519	-0.429505	0.299463	-0.493061	-0.0291218	-0.819337	-0.19723	-0.410345	0.801486	0.181393	-0.91304	-1.04485	-0.667679	0.0138384	-0.93415	-0.394673	0.290372	-0.190896	-0.391985	0.545033	0.737831	0.0334157	0.3949	-0.458489	-0.171082	-0.140695	-0.0683346	1.07287	0.317496	0.277335	-0.132916	0.501411	-0.397328	0.626627	-0.169407	0.338428	1.21444	0.794525	0.0286226	0.5662	1.51125	-1.20186	-0.131377	-0.292984	0.199276
Q9NQZ5	STARD7	-0.566526	0.0877042	-0.029684	-0.485562	-0.74629	0.737316	-0.578297	0.428247	0.383011	0.0904699	-0.16713	-0.59817	-0.652817	-0.93136	0.24668	-2.40452	-0.803839	-0.240997	0.0129414	-0.0132622	-0.229651	0.579862	0.74551	-0.272612	-0.276845	-0.377233	0.78438	0.608266	0.0150014	0.174379	0.533348	1.23427	-0.833092	-0.284924	0.607561	-0.482022	0.15	0.972816	-0.168428	1.96871	-0.65084	0.688908	0.604821	-0.228601	-0.377208	0.611259	0.215239
O15541	RNF113A	-0.567975	0.0841765	-0.211042	-0.147653	0.380815	-0.957353	-1.13439	-0.472587	-1.69667	-0.719567	-0.169929	-0.502923	0.402209	0.91306	-0.456891	-0.868779	0.5564	-0.213929	-0.593014	-1.03867	0.523533	0.987422	-0.252372	0.811575	0.0331388	0.172618	-0.247223	0.886162	0.233541	0.130498	0.327375	0.0222994	0.0798519	-0.393901	1.2387	0.487418	0.645948	0.994759	-0.0885861	-0.0373162	0.0137736	1.43783	-0.282093	-1.23527	-0.380698	-0.752428	1.16633
O95782	AP2A1	-0.568766	0.0858123	0.231513	-0.0178728	-0.17709	0.269877	0.610203	0.0383284	-0.952475	0.0275114	-1.42435	-0.2698	-0.924581	-1.66151	-0.305838	-0.783658	-1.35067	0.57659	-0.173971	-0.606798	0.277409	0.867142	1.05321	0.410225	0.165828	0.923133	0.415729	0.272246	-0.399154	-0.450943	-0.0597879	1.22635	-0.161701	0.926019	0.340559	0.313823	1.11763	-0.540892	-0.479121	0.161209	1.02322	0.224618	0.236378	-1.51323	0.161357	-0.77887	0.277859
Q8NFC6	BOD1L1	-0.573767	0.00778947	-1.26108	-0.737193	-0.735262	0.0679569	-0.337239	0.014157	-0.627056	-0.408261	-0.107298	-0.789312	-0.752431	-0.0570799	-0.535618	-0.231596	0.909589	-0.627522	-0.311936	0.118459	-0.13152	0.933574	0.298537	0.256663	0.32389	-0.0732643	0.558996	-0.344562	-0.0370187	0.408633	0.442769	0.303915	-0.133699	0.712422	0.140934	-0.110947	0.530832	0.2292	-0.406763	0.210185	-0.10334	-0.44819	0.340611	0.431791	0.903672	0.182794	0.416514
Q9GZT6	CCDC90B	-0.576844	0.0919519	0.816581	0.259207	-0.255764	0.157456	-1.15789	-1.09299	0.0568982	0.260744	0.625929	-1.12369	-0.668689	-0.432705	-0.519894	-1.54022	-0.291811	-0.12353	0.391555	-0.997731	-1.07612	0.258648	-0.522243	0.223496	0.813368	0.145111	0.983527	-0.636204	-0.849768	-1.05423	-0.706632	1.20727	0.192227	0.862299	1.38815	-0.29968	0.559086	1.37194	0.322443	-0.129758	0.715935	-0.115137	0.231656	0.902995	0.621165	-0.163588	-0.5099
Q15042	RAB3GAP1	-0.578796	0.0723197	-0.501086	0.0556036	0.186427	-1.96874	-0.411321	0.191757	-0.62091	0.60819	-0.339151	-0.964339	-0.668813	-0.304947	0.772273	-0.252878	-0.0573933	0.543998	-1.49713	-0.917683	-0.683948	0.770205	0.373494	0.276929	0.892141	-0.466811	0.144085	0.0368126	-0.00508476	0.189422	0.0668444	-0.00216375	0.605028	0.153441	-0.447607	1.52002	0.850384	-0.358829	0.411532	1.41384	0.0743332	0.273709	-0.631302	-0.263239	0.296316	0.443226	-0.914471
Q58A45	PAN3	-0.580137	0.0476477	0.0109011	-0.770174	-0.0984465	-0.419283	-0.519973	-0.970129	0.374607	-0.284355	0.155827	-0.704927	-0.0170273	0.381545	0.0294672	-0.284769	-0.207724	-1.23612	-0.712917	-0.781496	-0.330433	-0.271887	-0.186657	0.871319	0.791323	0.914812	-0.916711	0.74508	-0.489896	0.134611	1.48858	0.0302136	0.892752	-0.552951	0.448189	0.176245	-0.171958	-0.0724263	0.745556	-0.189087	-0.112978	0.285094	0.932282	1.68934	-1.45256	1.27692	-0.659607
P61158	ACTR3	-0.583528	0.00516364	-0.365718	0.158091	-0.218154	-0.234036	-0.397029	-0.820239	-0.20936	0.273282	-0.995273	-0.187211	-0.612031	-0.296542	0.269465	-1.46629	-0.431158	-0.258046	0.234382	-0.292815	-0.755977	0.980888	0.129791	0.342785	0.502641	-0.225236	0.265643	0.335338	-0.219295	0.163394	0.214819	-0.367898	0.280815	0.604337	0.659509	0.156791	0.23993	0.305857	0.93001	0.143485	0.167232	0.614602	0.235016	-0.457774	-0.577395	0.464731	0.243749
A4D1E9	GTPBP10	-0.591159	0.0887749	0.348867	0.192199	1.0698	-0.128428	-0.0368214	-0.564392	-1.42177	-0.668754	-0.397941	-0.170473	0.348256	0.104123	0.102645	-1.01632	-0.582041	-0.566641	-1.16223	-1.14521	-0.434554	-0.100208	1.24038	-0.260244	-0.0526805	0.425053	0.700554	0.93908	0.452872	0.157817	0.243845	-0.410893	0.468564	0.146044	-0.43487	-1.28234	0.00227925	1.03423	-0.0693815	-0.398053	-1.62918	1.56873	0.718976	0.426733	-0.0226327	1.93908	1.1784
Q9UBE0	SAE1	-0.596872	0.0768765	-0.15661	0.202004	-0.779069	0.570886	0.501058	0.379212	-0.455017	-1.77706	-0.832116	-0.86462	-1.39623	0.26341	-0.218955	0.343778	0.2581	-1.94786	-0.339974	-0.427343	-0.134778	0.0441035	0.208598	0.31402	0.256623	1.0174	-0.0251958	0.589802	0.174366	1.38703	0.693892	0.916335	-0.146019	0.463058	-0.172861	0.3392	0.086573	-0.338596	-0.323095	-0.643657	0.818915	-0.506849	-0.679328	-0.349353	0.498828	1.03853	0.535799
Q9P0P0	RNF181	-0.59826	0.00990909	-0.568732	-0.394472	-1.0681	-0.467143	-0.320603	0.109328	-0.68111	0.335078	0.276675	-1.27871	-0.799781	0.0391355	0.352268	-0.0794981	-0.64561	-0.693816	-0.0609257	-0.193547	-0.615295	0.570947	0.927701	-0.248307	0.301407	-0.613872	-0.246503	0.459895	0.438909	0.291205	0.616143	0.037553	-0.83265	0.600104	-0.280936	0.133757	0.423521	0.701233	0.0646702	0.383455	-0.193519	0.353384	0.893511	-0.341747	0.338796	1.01099	0.521643
Q9UHD8	SEPTIN9	-0.600569	0.0979734	-1.36611	-0.275798	-0.539433	-0.272355	0.595761	0.401545	0.0879931	0.288601	-1.01071	-0.152988	-1.56288	-0.149873	-1.23182	-0.995296	-0.226011	-0.738048	0.182485	0.507102	-0.341939	1.84009	-0.554377	-0.0575419	2.18918	-0.57889	-0.226938	-0.257403	-0.701841	0.807429	-0.142918	1.33489	-0.296421	-0.256719	0.715921	0.350974	1.33416	0.118878	-0.195905	0.602053	-0.702888	0.200228	0.436682	-0.721985	0.43405	1.38714	-0.748002
O15144	ARPC2	-0.600574	0.00345455	-0.237612	-0.158224	-0.0961745	-0.288632	-0.474967	-0.672205	-0.306094	0.218189	-1.12495	-0.189736	-0.901478	-0.377538	0.13674	-1.10717	-0.397361	-0.0723951	0.3553	-0.387869	-0.699947	0.89704	0.160278	0.179412	0.747255	-0.0930141	0.225844	0.297528	-0.421495	0.0694013	0.206413	-0.413676	0.228532	0.517018	0.516925	0.199306	0.191305	0.27391	0.990785	0.478389	0.232632	0.619124	0.298707	-0.470356	-0.415054	0.600046	0.217857
Q9UBT2	UBA2	-0.603483	0.0570553	-0.0672865	0.0782959	-0.675607	0.417114	0.18467	0.717637	-0.568347	-1.72471	-0.442615	-0.760229	-0.814341	0.144865	-0.536339	0.395407	0.300055	-2.0063	0.0682416	-0.788392	-0.690085	0.163782	-0.129084	0.396889	0.204374	0.996628	-0.225833	0.485731	0.362072	1.33568	0.593859	0.997335	-0.302075	0.324434	0.155789	0.414365	-0.0292523	-0.414043	-0.101181	-0.426335	0.661564	-0.476954	-0.40718	-0.19199	0.622634	0.9944	0.423503
Q9UHL9	GTF2IRD1	-0.605074	0.0570326	0.0784942	-0.674012	0.192513	-0.211541	-1.07681	-0.0910445	-1.15792	-0.505007	-0.609423	1.16059	-1.41055	-0.0660531	-0.276299	-0.460344	-0.375736	-0.0227254	-1.13076	-0.196031	0.545263	-0.673478	0.691009	1.02492	-0.467907	0.542034	-0.376945	0.831367	0.459877	-0.0518379	1.20276	-0.844085	0.751601	-0.548587	-0.188033	-0.427975	-0.117847	1.42468	0.133494	-0.00856716	-0.0913957	2.00855	0.617273	0.214108	0.360127	0.226223	0.436765
Q8N5I2	ARRDC1	-0.605978	0.0689284	-0.541672	-0.0108357	0.629382	-0.468031	-0.192972	-0.531232	-0.762139	0.516244	-0.886427	-0.0304808	-0.12122	-0.952039	-0.0409722	-1.12583	-0.727046	0.0118535	-0.0525402	-0.306314	-0.661303	0.224126	0.43828	0.467963	0.0127154	0.971479	-0.857213	0.368682	0.69931	-0.352041	0.701803	0.440689	0.958574	-1.17714	-0.481671	-1.41958	1.15419	0.157644	1.27556	0.325113	-1.03888	0.952376	1.65643	-0.414267	-0.770604	0.952142	1.95225
Q9Y3E7	CHMP3	-0.606796	0.0508493	0.47227	-0.435416	-1.66919	0.256375	-1.36021	-0.26674	0.32555	-0.00474724	-1.31161	0.120189	-0.274521	0.132545	0.207454	-1.84345	-0.315877	0.337956	0.4001	-0.819758	-0.604323	0.00972401	0.0630293	0.539145	0.146073	0.748695	0.173072	0.542561	0.102796	-0.289128	0.423022	0.104251	0.135608	0.951928	0.527607	0.0387547	0.869365	0.383996	-0.332272	0.201384	0.532171	0.343748	0.00958115	-0.445651	-0.465265	0.966207	0.391639
P31946	YWHAB	-0.608323	0.0114595	-0.427597	-0.457494	0.152158	-0.638513	-0.304994	-0.658815	-0.019577	-0.000533909	-0.923472	-0.413398	-0.604967	0.555946	-0.0338814	-0.417491	-0.492584	-0.559295	-0.640104	0.0178672	-1.05591	0.221648	-0.419297	0.568948	0.69764	0.677681	-0.866875	0.662389	-0.484778	0.654861	-0.194359	0.144746	-0.640892	0.20755	0.726459	-0.273883	0.911011	0.208597	0.242712	-0.688794	-0.0810603	1.88586	0.233648	0.692468	0.869188	0.399471	-0.0116531
Q9NQC3	RTN4	-0.609413	0.0623724	-0.339226	-0.391858	-0.222853	-0.851431	0.220366	-0.72564	-0.18773	-0.121949	-0.402633	0.0199819	-0.778836	-1.06117	0.790484	-0.358102	-0.903546	-1.20285	0.597387	-0.296409	-1.11108	0.94237	1.1575	-0.372106	-0.742156	0.346144	0.483093	-0.239256	-1.05873	0.510055	0.836176	-0.275302	-1.1314	1.44754	-0.0452039	1.25534	0.295017	0.274632	1.48806	1.12285	-0.464472	-0.833956	0.89072	-0.993484	0.356037	-0.22118	0.789898
Q15527	SURF2	-0.610091	0.0606792	-0.567804	-0.507409	-1.38942	-0.470763	-0.564372	0.251284	-0.688401	-1.1184	-0.714246	-0.831136	0.376731	-0.0393018	0.665	-0.255072	-0.111168	-0.574029	-0.532479	0.771313	-0.129032	1.06194	0.433811	0.153142	0.123017	0.579278	0.265615	-0.863914	1.22232	0.54502	-0.026031	0.361595	0.383825	0.10631	0.372411	-1.19157	1.1904	0.878528	-1.54667	1.49996	0.0736625	1.21732	0.906566	-0.836665	-0.852546	0.688114	0.319755
O15145	ARPC3	-0.610852	0.00171429	-0.347111	-0.147531	-0.21357	-0.414298	-0.354888	-0.724928	-0.241731	0.206164	-1.16439	-0.303134	-0.370403	-0.326939	0.179974	-0.981273	-0.335231	-0.260031	-0.00967705	-0.433647	-0.638839	0.848335	-0.105571	0.143229	0.704764	-0.0826703	0.362246	0.434667	-0.374869	0.125871	0.271557	-0.347906	0.0969909	0.524725	0.51445	0.110831	0.0542117	0.287167	1.01497	0.619022	0.309837	0.449798	0.265475	-0.314255	-0.046455	0.332891	0.266082
P68366	TUBA4A	-0.614955	0.0997681	-0.84123	0.0628708	0.243154	0.429007	-0.634295	0.0178388	0.581517	-0.166257	-0.905274	0.479154	0.826159	-0.439226	-1.05767	-1.20257	-2.11704	-1.13229	0.404828	-0.70492	-0.531237	1.79567	0.44822	0.178045	-0.0529803	1.46864	0.340014	0.00298446	-0.588786	0.0856796	-0.277203	-0.587719	0.0569955	-0.69608	0.901621	1.55703	0.155331	-0.157748	-0.158987	0.616087	-0.982908	-0.00804839	0.203806	0.372062	0.858889	1.48094	-0.174033
Q9NUY8	TBC1D23	-0.622271	0.060757	0.404729	-0.155087	0.409124	0.298463	-0.74795	-0.966788	-0.741508	-0.704773	0.006618	-1.80928	-0.319619	-0.33783	-0.455134	0.408715	1.24081	-0.0805321	-1.02298	-1.24874	-1.19121	-0.381175	-0.422263	0.245539	-0.0498117	0.250001	-0.597596	0.611961	0.181238	0.0470891	-0.00403592	0.233281	-0.843682	0.772302	0.453026	-0.0661255	1.40406	1.2473	-0.372555	1.01961	0.747603	0.183725	0.464614	0.405162	-0.0115381	0.946734	0.117898
Q9Y376	CAB39	-0.62596	0.0856793	-0.488188	0.227965	-0.559248	0.0953993	-0.508898	-0.0593103	-0.036308	0.626711	-0.799237	0.0474986	-0.905938	-1.53627	-0.905303	-1.84402	-1.3381	0.960483	0.0199245	0.371671	-0.00666376	1.17335	0.786757	0.0895381	-0.547812	0.373456	-0.0737309	0.253512	-0.293868	0.00853013	0.677047	0.683358	0.0208539	-0.305153	-0.18434	-0.22084	0.549511	0.464749	0.890417	0.588328	-1.54982	0.165723	2.0634	-0.279999	-0.503589	0.965662	1.39655
P07384	CAPN1	-0.626156	0.0587177	-1.15488	-0.0343522	-0.212867	0.0557186	0.0752536	-0.2822	-1.27993	0.0506911	-0.992183	0.142123	-0.375485	-0.128651	-0.878305	-1.65066	0.729516	0.374587	-0.466696	0.511257	-1.26363	1.06444	0.746291	-0.153365	1.22076	0.630008	0.909868	-0.840979	0.276096	0.0400322	-0.373541	1.13981	0.069616	-0.245462	0.0766764	-1.40946	1.04067	0.243962	0.971222	-0.158528	0.339812	0.260676	0.472777	-0.186493	0.921011	0.848244	-0.90295
Q9Y6E0	STK24	-0.635041	0.0354239	-1.00612	-0.765019	0.465614	-0.459386	-0.260476	-0.440761	-0.287531	0.4734	-1.03547	-0.586302	-0.423252	0.326611	-0.869872	-1.10148	0.0282125	-0.18577	-0.660522	0.0231613	-0.372862	-0.100156	0.0742632	1.33027	0.27947	0.668017	-0.161595	0.893127	-1.37906	0.267011	0.302304	0.266999	1.14683	-0.177621	0.514574	0.271065	0.669827	0.55895	1.41655	0.271803	-1.17899	-0.438649	0.460449	1.37297	-0.945734	1.10594	-0.745119
Q9UMN6	KMT2B	-0.635148	0.0263529	-0.485004	-0.034181	-0.880059	-0.413199	-1.51777	0.362803	-0.651115	-0.531192	0.276959	-1.52094	0.258454	-0.458721	-0.0636791	-1.34619	0.322908	-0.46265	0.211185	-0.616049	0.423647	0.697069	0.95879	0.00647546	0.0494918	1.34197	0.309498	-0.0686959	0.638397	0.035453	1.22873	0.756086	-0.29641	0.506739	0.0927598	0.130381	0.0132273	-0.480994	-0.123801	-0.317154	0.0192812	-0.217835	0.101091	-0.214261	0.450163	0.78211	0.365577
Q9H2M9	RAB3GAP2	-0.651987	0.0403675	-0.56235	-0.0899698	0.295804	-1.77881	-0.441634	0.138231	-0.940269	0.684395	-0.708445	-1.09192	-1.34849	-0.122392	0.580207	-0.222061	-0.154692	0.620061	-0.828448	-1.24242	-0.498592	0.833298	0.566865	0.33748	0.927947	-0.0982275	0.000200557	-0.0447058	-0.0859632	-0.0109983	0.118882	-0.0154154	0.754192	0.0961368	-0.471927	1.38731	0.869197	-0.20377	0.418361	1.29211	0.174267	0.470592	-0.551603	-0.175046	0.434646	0.158985	-0.784143
Q6PJG2	ELMSAN1	-0.65509	0.0732327	-0.64535	-1.94455	-0.220897	0.209337	-0.070166	0.437979	0.252763	-0.822172	-0.195614	-1.99248	-0.605235	0.241283	-0.0132608	-0.0733053	-0.0164619	-0.0638684	0.00183466	0.273545	-2.09601	0.54345	0.674135	0.0216346	-0.217852	0.507386	-0.125099	-0.530737	-0.17388	0.559545	0.169997	0.224277	-0.29758	0.0174512	-0.920712	-0.110974	0.560227	0.532228	1.87543	1.97007	0.109889	-0.146078	0.902083	-0.354154	0.61736	-0.00253877	0.578965
Q9H0K1	SIK2	-0.6609	0.0981884	0.0534486	-0.189266	-0.7736	0.413823	-1.00869	-0.374618	-0.904977	-0.525619	-1.25043	-0.192814	0.36565	0.16901	-0.440208	-0.214442	-0.572877	-2.28596	0.189822	-0.257246	-0.0212487	0.109774	1.99718	-0.869069	0.733655	-0.734872	-0.454979	-0.017458	-0.711279	1.06086	-0.462475	1.40971	-0.914703	1.84081	-0.852242	1.94471	1.12737	0.051719	-0.391593	1.03266	0.209385	-0.602518	0.1743	-0.812971	1.74433	0.348955	-0.47925
Q8IVH2	FOXP4	-0.666052	0.0927823	-1.21477	-0.633448	1.05782	-0.774683	-0.303912	-0.955706	-0.326698	-0.505242	-0.963218	0.0345213	-0.468846	0.566937	-0.549505	0.20675	-0.299011	-0.801026	-0.28528	-0.353537	-0.698917	-0.1994	-1.3789	2.55198	-1.21684	0.460012	-0.306614	1.8247	-0.161013	1.44379	0.850603	-0.547593	1.0926	-0.365445	0.417085	0.664195	-0.229802	0.404665	0.730888	-1.37711	-0.464308	0.515948	-0.468603	1.88485	-0.890683	1.7092	0.427793
Q9BR76	CORO1B	-0.66613	0.0810247	-1.25098	-0.586261	0.310544	-0.545218	-0.27573	-0.631809	-1.30754	0.27544	-0.707758	0.256215	0.396556	0.18465	0.0817662	-1.42468	0.447259	0.156573	0.44717	-1.70852	-1.2789	0.414478	0.0870756	-0.615982	1.07576	2.38173	1.85684	-0.289385	-0.67293	0.523832	-0.407327	-0.50142	0.10309	0.550851	0.322014	-0.892975	0.808317	-0.392772	0.968024	1.51594	-0.331409	0.274139	0.220057	-0.467937	-0.331892	1.18141	0.140283
Q86VI3	IQGAP3	-0.666691	0.0745755	-0.333061	-0.372677	-0.373297	-0.567326	-0.751908	-0.761859	-0.425028	-0.734586	-0.405437	-1.91829	-0.306222	-0.336294	-0.0492189	1.63481	-1.0511	-0.381887	0.0412654	-0.472141	0.152566	0.508019	0.690175	-0.307908	-0.524565	-1.23405	-0.0235303	-0.163462	1.80278	0.872339	-0.427182	2.30863	0.971949	0.865569	-1.54231	-0.252402	0.183715	-0.176975	0.168574	1.60576	0.53433	0.0975476	0.890234	-0.515563	-0.394591	0.697907	0.556664
Q86Y79	PTRH1	-0.673783	0.0818072	-0.542252	-0.526317	-0.259431	-0.461933	-0.91962	-1.53337	-0.698515	-0.480233	-0.36627	-0.245106	-0.569082	-0.162111	1.29042	-0.411999	0.707335	0.0455542	-0.28172	-1.12456	-0.742974	-1.19545	0.109091	0.710698	-0.116083	1.31536	-1.37419	-0.136024	1.92694	-0.590172	-0.163381	0.112535	1.51432	0.212608	0.287457	-1.62293	0.536485	1.76706	0.321356	-0.153335	-0.866888	1.66827	1.4537	0.598525	-0.375077	1.01621	0.596174
Q9BUL8	PDCD10	-0.679503	0.0108571	-0.606488	-0.607026	0.507296	-0.259658	-0.20105	-0.424904	-0.661541	0.121179	-1.58631	-0.0800601	-0.568826	0.439578	-0.675639	-0.876183	0.391183	-0.406748	-0.709264	-0.222378	-0.988119	-0.0501942	0.0123621	0.807546	0.343184	0.529162	0.534198	0.937608	-0.360994	0.420499	0.194671	0.430224	0.458597	-0.739106	0.385173	-0.496175	0.602932	0.554703	1.64409	0.597813	-1.14123	0.181511	0.459443	0.937024	-0.229728	0.329958	0.177036
P51452	DUSP3	-0.681564	0.0717531	-1.63467	-0.386826	-0.871095	0.431577	-0.371944	0.169117	-0.535439	0.763334	-0.322065	-0.0442623	-1.39568	-1.28974	0.693226	-0.621499	-0.517855	-0.384567	-0.100987	-1.75081	-0.0122358	1.14059	0.514777	-0.555173	1.59859	-0.449286	-0.532135	0.0965932	0.435204	-0.715847	-0.662312	1.87079	-0.00614417	1.86767	0.362416	0.194562	1.77674	-0.145088	-0.518406	0.0171286	0.279596	-0.159953	-0.24166	-0.895506	0.75837	0.874208	-0.382059
Q9H920	RNF121	-0.68581	0.0871687	-1.16045	-0.307199	0.379621	0.0169933	-1.38381	-0.317331	-0.691334	-0.570778	-1.5706	-1.20125	-1.09453	0.0506453	0.368722	-0.58801	-0.0359054	0.480247	1.52114	-0.755659	-1.00159	0.405092	-0.950989	0.808279	1.20055	1.00259	1.00844	-0.925488	-1.62673	0.604789	-0.729283	1.0021	-1.20655	1.00891	0.578763	-0.579939	1.34266	0.198272	0.654361	1.3128	0.263656	-0.596956	0.835139	-0.0340255	-0.062481	1.07674	0.483091
Q9NY33	DPP3	-0.699742	0.0625225	-0.457908	-0.508322	0.555613	0.343292	-0.353564	-0.970311	-0.335024	-0.00792621	-1.8513	0.110052	-0.529355	1.25071	-0.101468	-2.29812	0.496457	-1.2845	-0.652624	-0.95932	-0.0561865	-0.0626988	-0.260415	0.990413	1.30607	1.10523	0.576777	0.501559	0.467797	1.0561	-0.00323548	0.00458075	1.02028	0.074004	0.182274	-1.21903	-0.0370055	0.132467	0.998555	-0.635719	-0.433274	0.457036	0.460543	1.01236	0.0113834	0.392517	-0.318708
O95302	FKBP9	-0.699986	0.0960067	-0.327666	-1.57584	-1.12218	-0.531644	-0.547948	0.777401	-0.330783	-0.153966	-0.240543	-0.822769	-0.770507	-0.555331	-1.61909	0.426076	-1.65889	1.28839	1.25525	-0.28208	-0.927812	0.623822	2.05387	-1.49072	0.156776	0.60944	1.22951	-0.88543	-0.0428452	0.0273504	1.15257	0.84743	0.318403	0.177549	-0.0461057	1.11184	0.947938	-1.05801	-0.397476	0.391582	-1.18255	0.765298	0.180047	0.589249	0.270899	0.909104	0.37597
Q96GQ7	DDX27	-0.705355	0.0472644	-0.799987	0.140952	0.23071	0.609111	-0.535135	-0.0514288	-1.37943	-1.23468	-1.04245	-1.48133	-0.943632	0.559365	-0.441748	1.11338	-0.160568	-0.48758	-1.54657	-1.02366	0.766069	0.0369995	-0.433626	-0.255689	0.255642	0.421163	0.0721884	0.384767	0.481866	0.412818	0.17364	-0.0404059	-0.301173	0.481122	0.72319	-0.742628	0.797328	1.12384	-0.709925	0.952744	-0.16232	1.26417	0.577257	0.107568	0.696936	0.273515	1.19962
Q9Y6D5	ARFGEF2	-0.70623	0.0295146	-0.152758	-1.36631	-0.0592679	-0.181634	-1.10412	-1.82357	0.388621	-0.05499	-1.40886	-0.105809	-0.75006	0.283493	-0.208673	0.759917	-0.0545063	-1.23452	-0.638607	0.461106	-0.813225	-0.177457	0.00677479	1.07936	0.469497	0.422415	-0.390899	-0.349603	0.0675848	0.286896	-0.222725	-0.325364	-0.283897	0.188483	0.230989	0.359649	1.09944	0.831943	0.453697	0.786776	-0.543633	1.2929	0.492267	0.981219	0.63943	0.334754	-0.403169
P46100	ATRX	-0.708412	0.016127	-0.0593696	-0.16068	0.451634	-0.917656	-0.0870037	-0.381871	-0.618641	-0.227712	-0.636317	-0.715293	-0.348639	-1.70332	-1.00453	-0.587503	-0.419002	-0.0981327	-0.101058	-0.266544	0.0928513	0.745613	0.423519	-0.678891	1.36204	0.278718	-0.315056	1.43926	-0.515416	-0.102039	0.0646693	0.528111	-0.64656	0.299205	-0.374154	-0.159501	1.84893	0.655611	-0.552426	1.63832	0.582246	0.346719	0.510416	-0.19001	-0.106994	-0.548986	1.22702
Q9BPX5	ARPC5L	-0.708518	0.0479664	-0.343747	-0.862684	-0.230366	0.224531	-0.430748	-0.0911635	-0.052938	-0.831154	-1.62478	-0.599627	-0.902112	-0.404307	1.08392	-1.26983	0.433694	-1.69891	-0.0514278	-0.481514	0.157043	1.53768	0.67499	0.388941	0.592341	0.590706	0.27217	0.167849	-1.33732	0.731853	1.84654	0.233672	0.850251	0.563502	0.859738	-1.3978	0.197711	0.270991	-1.07684	0.330096	0.705863	-0.162985	-0.229689	-0.657403	-0.466094	0.810126	1.20989
Q8TCT7	SPPL2B	-0.712672	0.0799308	-0.326549	-0.348605	0.580375	0.135524	-1.09969	-0.563173	-0.68712	0.186999	-0.648995	-0.154991	-0.0570466	0.661003	-1.61827	-0.0643321	0.250511	0.601039	-1.25867	-2.15519	-0.931693	0.583449	-0.0400296	0.77671	0.405654	1.83865	-0.434716	2.3448	-1.49583	1.06815	0.483195	-0.395919	2.17385	-0.770056	0.625568	0.272939	-0.604992	-0.46556	-0.0551693	0.224518	0.323706	0.805165	-0.0478516	0.972718	-0.661697	0.346444	-0.00582818
Q9Y5Y5	PEX16	-0.713003	0.0588952	-1.00702	-0.249001	1.50921	-0.210863	-0.899944	-1.36934	-0.247864	0.447879	-0.407058	-1.11724	-0.261712	0.594667	-0.402796	-1.48909	-0.101893	0.212162	-0.445465	-0.986629	-1.32302	-0.425364	-0.708813	0.863854	-0.333857	1.46976	0.209993	2.54809	-0.165623	-0.396349	0.20046	-0.445499	-0.306103	0.493689	0.4524	-0.525434	0.733192	1.23687	0.235106	-0.435144	0.0362201	0.0239877	0.752257	0.132211	-0.168166	0.677236	1.77098
Q562R1	ACTBL2	-0.719254	0.0833457	-1.22243	-0.700925	-0.838271	-2.09719	0.745039	-0.35665	-0.859912	0.288178	-1.03321	-0.110533	-1.27426	-0.183131	-0.469436	-0.538787	-1.41128	0.811001	1.26659	0.543464	-0.537071	0.701915	2.88355	-0.309984	0.329145	-0.0120821	0.320835	-0.137035	-0.00732301	-0.485498	0.763114	0.615262	1.17379	0.452779	-0.371058	0.0644511	0.0619968	0.314517	0.76519	0.610011	-0.192984	-0.570714	1.54769	-0.635734	-0.218249	-0.95098	1.06962
Q14247	CTTN	-0.719307	0.0315398	-1.51675	-0.578412	-0.15541	-0.840029	-1.03997	-0.479109	0.763599	-0.424418	-0.329974	-0.628782	-0.652782	-0.248278	0.0577223	-1.69614	0.941988	-0.623412	-0.177246	0.0356207	-0.617799	0.58936	0.100244	-0.676011	1.67862	0.40673	0.934639	-0.812103	-0.257711	1.04302	0.727006	1.05822	-0.717347	0.569826	0.461025	-1.29018	1.60801	-0.180431	0.501248	0.682702	0.0497241	-0.588805	0.0355277	0.280822	0.844263	0.489663	-0.0702381
Q9UHK0	NUFIP1	-0.722719	0.0454444	-0.124532	-0.536059	-0.270891	-0.676998	0.0755133	1.47864	-1.26654	-0.424028	-0.93895	-0.334995	-1.83348	-0.346439	0.0469482	0.475635	-1.072	-1.09882	-0.315046	0.2453	-0.901797	-0.467358	-0.448087	0.481799	-0.30958	-0.247034	1.65968	0.294974	0.364568	1.47787	0.0116857	-0.0179814	0.364503	0.982512	0.541275	-0.552954	-0.198078	1.31286	0.161323	0.544474	-0.413049	1.87781	0.656237	0.231826	-1.31784	0.762197	0.337996
Q9Y3P9	RABGAP1	-0.723375	0.0222452	-0.209169	-1.47946	0.0303312	-0.804196	-1.05189	-0.397297	-1.00627	-0.505381	0.339425	-0.0853628	-0.67483	-1.10205	0.141814	0.601027	-0.0513383	-0.372079	-0.911258	0.231072	-0.747565	0.549942	0.303198	0.400679	0.0711837	0.623596	0.0183508	-0.449307	1.65839	0.178133	0.468981	1.47633	0.356071	0.130139	-1.07709	-0.999668	0.994776	-0.886745	1.34194	1.35532	-0.233377	0.747189	-0.0975493	-0.408829	0.669827	0.735197	-0.140847
O95292	VAPB	-0.725561	0.0625463	-0.245583	-0.538934	0.874342	-0.700894	-0.857977	-0.756473	1.39975	-0.856941	-1.18155	-1.21624	-0.377629	0.296451	-0.31971	-0.471457	-0.210031	-1.20174	-0.325085	-0.509077	-1.13422	0.255056	-0.955774	0.22624	0.617801	0.425257	-1.58042	1.38122	-0.605494	0.324004	2.75143	-0.395265	-1.50857	-0.181708	1.07053	0.838204	0.196339	0.836014	0.543474	0.745109	-0.272075	1.55951	-0.0505526	0.819404	-0.419695	0.757694	0.0838
Q6IQ23	PLEKHA7	-0.728257	0.0585288	-1.06923	-0.127301	0.386882	-0.588186	-1.83364	-0.404098	-0.372046	-0.202706	-0.6442	-0.0920324	-0.768712	-0.0330242	-1.69127	-0.197399	-0.590783	-0.0393906	0.464787	0.443843	-0.109123	2.1035	-0.0773271	-0.114855	-0.86029	0.922762	0.446494	0.535501	-0.720257	0.560843	0.529315	0.942475	-0.248073	-1.58765	-0.372756	-1.13697	2.16982	-0.866743	0.294976	0.830637	-0.227896	0.078692	1.89068	0.259659	0.861637	1.38273	1.11893
Q6NSJ0	KIAA1161	-0.730456	0.0618097	-1.33967	-0.661444	0.330136	-0.265481	-0.608473	1.21906	-0.414814	0.827437	0.0456952	-0.524039	-1.27406	0.125731	-1.2217	0.0129415	-1.4898	-1.56375	-0.243384	0.220339	-0.723268	-1.31905	0.0523565	0.410249	1.09726	0.743191	0.529602	1.38461	0.051172	2.0001	0.0899045	-0.0922878	0.645038	-1.14361	0.424977	0.774559	-0.504589	0.874243	0.457954	-0.495576	-0.447898	1.47652	1.46688	0.935308	0.363747	-0.425353	-0.687029
Q9Y3D6	FIS1	-0.737446	0.0698158	-1.27554	-0.598149	0.93262	-0.488135	-1.28962	-0.364402	-0.875942	-1.46308	0.638384	-0.35684	0.981203	0.370799	0.297355	0.0369374	-0.998199	-1.51123	-0.457351	-1.56384	-0.0824101	-0.14059	0.798925	-0.390203	0.315563	0.338528	1.21294	-0.299433	0.611922	0.165079	-0.161306	-1.27369	0.854103	0.459758	0.785901	0.0811173	-0.712085	2.03851	1.70765	-0.725119	-0.366886	1.60088	-0.266595	0.348168	0.587876	1.36299	-0.800063
Q9ULU4	ZMYND8	-0.744494	0.00740541	-0.0488047	-1.08362	0.516566	-0.0289997	-0.664216	-0.695085	-1.00817	-1.02424	-1.174	0.141228	0.149424	0.466066	-0.164059	-0.184073	-0.519763	-0.486833	-1.41025	-0.565396	-0.509347	-0.410891	0.695575	0.640833	0.631126	0.643337	-0.444164	1.7283	-1.12467	0.351074	0.608612	-0.368845	-0.295809	0.0799976	0.0984925	1.07758	0.621159	1.00737	0.260548	0.161831	0.125866	0.34689	0.386626	0.613474	-0.102876	0.702524	-0.0262216
O14548	COX7A2L	-0.746501	0.0416611	-0.368396	-0.131696	-0.698989	-0.45925	-0.33137	-0.401905	-0.319794	-0.919643	0.837027	-1.66002	-0.205373	-0.316005	0.0328935	0.464454	-0.247848	0.598148	-1.61892	-1.80678	-0.607338	0.0961099	-0.898158	1.15734	0.165498	1.49058	0.161645	0.538789	-0.147524	-0.0201908	0.651643	-0.535864	0.760289	-0.107553	1.26235	-0.106547	-0.529927	1.80208	-0.416152	-0.455697	0.444956	0.453311	-0.830114	1.46878	-0.30202	1.93459	0.203397
Q05655	PRKCD	-0.757163	0.0739274	-0.565727	-0.468197	-0.276669	0.294657	0.86796	-2.70192	-1.4458	0.0938997	-1.21988	-0.676521	-0.361575	0.875774	0.0236298	-0.994619	-0.0857284	-0.739549	-0.660484	0.206123	-0.868372	-0.310311	0.533438	-0.308953	2.24089	-0.21401	-1.06265	-0.330956	0.121731	-0.214038	0.716285	-0.736703	-1.11903	0.579135	-0.648358	1.4854	0.166268	0.409667	1.36155	0.0907507	-0.843703	0.96004	0.651996	1.44881	-0.0799237	1.48927	1.39029
Q8TCT9	HM13	-0.760716	0.0584964	-0.537039	-0.902451	1.09718	-0.570863	-0.75229	0.288221	-0.799946	-0.961994	-1.08282	-1.59554	-1.32122	0.673696	0.193925	0.703876	-1.63317	-0.770012	-0.00482558	0.187654	-1.21818	1.65981	-0.79006	-0.013427	0.310381	0.106968	-0.5972	-0.732949	-0.90612	0.822422	0.469267	2.22569	-0.875234	0.276244	1.29728	-0.179182	1.62133	0.658784	-0.0345179	-0.855804	0.217815	0.623434	0.597427	0.350185	1.16982	-0.00186141	0.0343761
O14639	ABLIM1	-0.762177	0.0572968	-0.649475	0.635813	-0.403899	-0.78173	-0.897811	-1.12149	0.229541	0.888246	0.369596	-0.254572	-0.296139	-1.331	-1.41909	-0.352154	-0.376429	0.687409	-0.581187	-0.263133	-2.22723	-1.20752	1.24692	0.891901	-0.177806	0.544179	0.199323	0.0357101	0.247852	0.186461	1.00303	-0.860431	0.889456	-1.32118	1.01031	1.01049	-0.138742	0.15798	0.923026	-0.605187	1.98972	-0.253101	0.940364	-0.270999	2.09427	0.34049	-0.205345
O60610	DIAPH1	-0.764871	0.0409283	-1.3806	-1.4641	0.652323	-1.12631	-0.0985755	-0.12955	1.02395	-0.777176	-0.380278	-0.268565	-0.358799	-0.479715	-0.953307	-0.43042	-0.970988	-1.39312	-0.413444	0.49088	0.397537	0.434162	0.56854	0.64533	0.0366873	-1.94006	0.189091	0.452176	0.487334	0.871115	-0.680855	1.72259	0.859289	-0.586745	0.21201	-0.441249	1.5524	-0.309961	-0.644827	1.78099	0.024487	0.896296	1.26788	0.321157	1.02246	0.0981385	0.0183781
Q13530	SERINC3	-0.77286	0.0413733	-0.198096	-0.201121	1.26881	-1.48906	-1.13856	-0.934542	-0.265236	-0.0526149	-1.54689	-0.543427	-1.25681	0.405267	-0.194449	0.54951	-0.856405	0.0640782	-0.529208	0.138424	-1.78157	-0.237893	-0.913857	0.403374	0.449366	0.238589	-0.272893	1.07345	-0.797125	0.0249094	-0.386814	-0.540738	0.60991	0.0027886	0.560355	-0.0100345	0.931438	1.94442	0.989395	-0.226427	-0.0680892	2.15997	0.770159	0.704435	0.14111	0.0597238	0.768548
Q12974	PTP4A2	-0.779079	0.0887622	-0.394164	-1.10156	-0.0863692	-0.545217	0.721365	0.42748	0.834291	-0.0203755	-1.57299	0.682163	-2.25273	-0.69099	-0.23571	-2.09445	1.20115	0.29185	-0.659985	-0.616685	-2.18069	-0.965958	-0.00563505	0.969854	0.399619	-0.180659	0.107381	0.364238	-0.805921	1.09749	-0.0885112	-0.343472	0.975828	-0.222813	0.387449	0.0300941	0.0951724	-0.347833	1.11487	1.59536	-0.0290504	1.05264	0.81452	1.477	0.070854	1.16397	0.18042
Q96AG3	SLC25A46	-0.782227	0.0443375	-1.31539	-0.191422	1.08681	-0.299512	-1.90194	-0.796099	-0.0808814	0.0337986	0.220809	-0.664579	-0.287843	0.166639	-0.711997	-0.120261	-0.433309	-0.228664	-1.15667	-1.24102	-0.737428	-0.207863	0.829592	1.51382	0.305039	0.465274	-1.18147	2.29287	-0.279884	-1.32075	0.712838	0.428187	1.34594	-0.098937	0.821757	0.0297372	0.700305	1.01095	0.463813	-2.10532	0.113537	-0.499252	1.72728	0.305429	0.121025	0.298395	0.6965
Q16851	UGP2	-0.784626	0.0239758	-0.831267	-0.357375	-0.149788	0.364575	-0.385266	0.27796	-0.500716	-1.00002	-0.681066	-0.422774	0.497293	-1.69132	-0.586502	-0.984916	0.765023	-0.0336457	0.35245	-1.15931	-2.10664	1.24534	1.61522	1.48119	-0.103184	0.159721	0.166168	0.216051	-0.340533	-0.147186	-0.475326	0.615292	0.0800187	-0.255996	-0.0939982	0.454275	0.153467	-0.725902	0.720177	0.830293	1.06524	-0.0766089	0.598109	0.0121575	1.02747	0.0161153	0.348705
O14686	KMT2D	-0.78501	0.0172932	-0.0404506	0.00920956	0.28346	0.0875722	0.855098	0.0232512	-0.289969	-0.370697	-1.84747	-0.659469	-0.422281	0.566385	-1.72134	-0.535814	-1.26027	-1.42325	-0.887976	0.202225	-1.11035	0.09331	0.590969	0.0365562	0.510198	0.216049	-0.493222	0.966215	0.547035	0.488381	0.517293	-0.125827	-0.104206	0.215768	-0.149941	0.438608	0.353846	0.44682	0.859486	0.242238	0.0797942	0.240571	0.137596	1.08633	-0.0222289	0.925115	0.624246
P27361	MAPK3	-0.786402	0.0834478	-0.639193	-0.849764	1.54561	0.491033	-0.677938	-0.486965	-2.50261	0.76939	-2.04221	0.495367	-0.917778	0.426382	0.396869	-1.45835	-0.586203	-1.56528	-0.261472	-0.270406	-0.589862	-0.544288	-0.190893	-0.441723	0.592178	1.26031	-0.489866	0.434414	-0.885658	-1.17537	0.305338	1.03555	0.717975	-0.205025	0.167879	0.436825	0.731312	0.934614	0.373371	2.00625	1.07365	0.820381	0.214436	0.207397	0.970245	0.73681	-0.576916
O15143	ARPC1B	-0.789619	0.00553191	-0.514183	0.186431	0.132371	-0.655054	-0.149959	-0.630428	-0.355767	0.0530681	-1.18918	-0.222008	-0.327942	-0.0895225	0.121234	-1.19517	-1.20934	-2.33054	0.0394434	-0.117341	-0.302543	0.992172	0.43955	0.40516	0.644243	-0.0368956	0.713163	0.5	-0.0193394	0.619918	0.0348251	-0.53431	0.407834	0.325341	0.284807	0.286827	0.266801	0.246603	0.892636	0.328914	0.214356	0.61947	0.408897	-0.413569	-0.230457	0.435758	0.714903
Q9UL26	RAB22A	-0.795411	0.0128348	-0.303164	-0.373556	0.175582	0.0182087	-1.35145	-1.46471	-0.135658	-0.793635	-0.267028	-0.835628	-1.23071	-0.240049	0.103386	0.454599	-0.44517	-0.934822	-0.34275	-0.376327	-0.728748	-0.366347	-0.0548529	-0.0910495	0.556651	0.519075	-1.10747	0.893564	-0.85978	-0.256433	2.54811	-0.418041	-1.25319	0.738432	0.0181328	0.0101419	0.453148	1.34724	0.819157	0.540243	0.187656	1.16517	0.758424	0.504215	0.113075	0.766451	0.735139
O75689	ADAP1	-0.798007	0.0852847	-0.554558	-1.73171	0.878498	-0.802674	-1.18959	-0.533856	0.597992	0.217644	-1.13972	0.0956938	-0.161533	0.334976	-1.35423	-0.265665	-1.64528	-1.40459	-0.420265	0.42734	0.602196	-0.0791585	1.92188	-0.17086	1.60834	1.14796	0.946829	-0.327263	0.734521	1.40263	-0.0729838	0.481318	0.819517	-2.28363	1.00931	-1.89443	2.48927	0.924072	-0.0945487	-0.7332	-0.0792662	-0.969955	1.14087	0.570573	0.168373	0.277924	0.795213
Q5J8M3	EMC4	-0.800034	0.0467326	-0.217015	-0.861701	0.379715	-0.818591	-1.96442	0.603204	-1.00233	-0.376034	-2.15726	-1.37441	-0.394214	0.112063	-0.46245	1.05277	-0.390627	0.622633	0.632199	0.0629366	-2.19814	0.0321899	-0.146686	0.744706	-0.686857	0.590522	0.86261	0.456678	0.464143	-0.166494	-0.0339877	-0.0870463	0.781999	0.11171	0.315002	-0.0385798	0.883892	0.411274	0.854825	0.117485	0.56876	1.13946	0.871064	-0.124226	0.226286	0.193964	0.482241
Q92851	CASP10	-0.800618	0.0901005	-1.84215	1.49451	0.0442859	-0.762554	-1.09771	0.544173	0.15843	1.36934	0.496249	0.555839	-1.19879	-1.23957	-0.318132	-0.271899	-1.13144	-1.39049	-1.20871	-0.344329	-2	-0.171167	0.189078	-0.0416422	0.24013	2.11764	1.67785	0.239795	1.5117	-0.385535	-0.616836	-0.399365	-0.154574	-0.981133	0.922131	-1.57168	0.649665	0.826786	0.0855424	0.778063	1.08721	0.509857	1.42277	0.129608	0.88027	0.33037	0.396579
Q9BWE0	REPIN1	-0.805421	0.0353143	0.690437	-0.104609	-0.691918	-0.0131157	-1.31323	-0.891232	-1.30432	-1.11104	-0.569924	-1.90143	0.0680899	1.55858	-0.0751564	-1.01188	0.450543	-0.751171	-0.734441	-0.686944	-0.365116	-0.210767	0.881232	0.151475	0.103926	1.77122	0.543912	0.915953	0.436851	0.577464	0.874219	-1.21243	1.37312	-0.687795	0.503246	0.679103	0.0299372	0.0902479	0.02687	-0.376887	0.0826995	1.35607	0.0137854	1.26242	-0.541002	0.919932	-0.608314
O75962	TRIO	-0.806762	0.0624636	-0.986589	-1.91224	0.243263	-0.630475	-0.112256	-0.595941	-0.964154	-0.405586	-1.01302	0.609505	-2.52377	0.373352	-0.507709	-1.56216	-0.342967	-0.699004	1.03811	0.795094	0.00523318	2.43995	0.542308	0.864244	0.674032	0.0223843	-0.654225	-0.417223	-0.200491	-0.0271743	0.0278664	1.67845	0.311952	0.502861	-0.0865225	-0.301796	2.20302	-0.786926	-0.136132	0.0312347	-0.259987	0.35441	1.25873	0.179783	-0.289589	1.01645	-0.549381
Q9H444	CHMP4B	-0.808101	0.043581	-0.842527	0.293211	0.555494	-0.366819	-1.35019	-1.56621	0.316205	-0.432099	-1.49941	-0.292544	-1.11449	0.408841	0.321584	-1.88168	0.33109	-1.21094	-0.0689259	0.176897	-1.22111	0.867119	-0.339018	0.951057	0.899291	1.10565	-0.783604	0.21339	-0.739375	0.840845	2.77209	0.564164	-0.581532	0.335563	1.72645	-1.02512	0.569108	0.132884	-0.0273099	-0.772284	-0.0452975	-0.0928949	-0.260288	0.295094	0.384197	0.539709	0.557866
P49585	PCYT1A	-0.808882	0.03984	-1.1394	0.372459	0.630914	-0.653279	-1.48373	-0.05971	-0.525594	-0.147927	-0.447306	-0.36408	-0.424489	-1.53284	-0.298545	-0.033999	-0.0667239	-1.20482	-0.146389	-0.945867	-0.6167	0.712903	0.178983	0.768653	0.0550698	0.0555182	0.203966	1.38205	-0.369585	-0.430279	-0.493332	1.01717	-0.158772	0.33528	2.56333	-0.958855	2.02565	3.0891	-0.929722	-0.368812	-0.169998	-0.154378	-0.202316	-0.298311	-0.846588	0.854332	0.733636
Q9H147	DNTTIP1	-0.811789	0.0589976	-1.0381	-0.919378	-0.476853	-0.139435	0.106391	0.725116	0.997914	-1.6244	-0.352874	-2.53308	-0.664457	0.282147	0.238465	0.0165883	-0.510807	-0.937497	0.13843	0.0865129	-2.59347	0.393894	0.115494	1.66829	-0.303656	0.409241	-0.262902	-0.0146092	-0.144161	0.913627	-0.0992413	0.0270345	-0.715761	0.304731	-0.519365	0.411861	0.658252	1.45483	1.52306	1.36213	-0.0822036	-0.657502	1.41345	-0.177845	0.609875	-0.00524268	0.235401
Q9HC35	EML4	-0.81429	0.0396679	0.809988	-0.399995	-0.269108	-0.957788	-0.504663	-0.124858	0.523786	-0.298117	-0.171387	-0.0174432	0.286435	-0.366187	-0.965476	-0.976303	-1.07977	-0.304083	-0.987963	-1.92296	-0.942866	0.169193	-0.0697445	0.743809	-1.31407	1.46942	-0.0187402	0.672044	0.328799	1.45257	0.48486	-1.65632	0.246322	-1.29883	1.32729	2.58912	-0.339545	0.534772	0.137174	0.308297	-0.4723	-0.0630443	-0.0553199	1.35949	0.538525	2.15367	0.0816014
Q96K49	TMEM87B	-0.823225	0.0908069	-0.952523	-0.456563	0.166877	-0.338905	-1.97228	-1.93208	-0.89284	1.01191	-0.770534	-2.43207	-0.945927	0.899688	-1.57295	0.109065	1.25312	0.776195	-0.370242	-0.249405	-0.479186	0.642715	-0.878559	-0.437826	-0.0329347	-0.852194	-0.701607	1.0733	-0.567679	0.533813	-0.152499	1.18343	0.281988	0.838099	1.60717	-1.76038	0.45196	1.57915	0.547124	0.485374	-0.141196	0.778224	1.73443	0.27582	0.0788551	1.17303	1.14505
Q13315	ATM	-0.824377	0.0147107	-1.31118	-0.0920081	-0.0796199	-0.836039	-0.812305	-0.095539	-0.266332	-0.616152	0.371281	-0.39463	-2.07774	0.0122211	0.459632	0.250907	-0.0179586	-1.1759	-1.20351	-0.943401	-0.720243	-0.298862	0.581662	0.886415	0.872483	-0.986173	-0.873957	0.73067	0.497928	-0.984192	0.00699006	1.42623	0.881386	1.19562	0.36627	0.532961	1.00864	0.23394	-0.765628	0.598289	0.927735	-0.287304	-0.435748	0.950194	1.27739	-0.0458505	0.0703198
Q96CV9	OPTN	-0.825034	0.0731602	-1.321	-1.49183	0.0432149	-0.28425	-0.72082	-0.255054	-0.684581	0.750799	0.884015	-1.18505	-1.0451	-0.147052	0.656533	-1.4462	-0.848191	-1.28828	-0.4542	-0.0962601	-0.971548	0.0445063	2.15447	-1.45586	1.11538	-0.69901	-0.176402	-0.421326	0.693813	-1.40782	-0.827766	2.19689	0.379759	1.8368	-0.868073	1.36058	2.15561	-0.42768	-0.655263	-0.484811	1.06828	-0.392504	0.358714	0.478121	2.38725	-0.398977	-0.117812
P15374	UCHL3	-0.825996	0.0438868	-0.551095	-0.540272	0.781733	-0.836527	-1.28586	-0.769878	-0.0308373	-0.0348025	-1.20418	-0.499485	0.147058	1.32805	-0.198127	-0.470379	-1.15907	-1.11695	-0.964528	-0.663124	-1.0622	0.0706785	-0.681451	1.24749	-0.383443	0.244853	0.428214	0.744746	-1.2562	0.9513	1.29471	-0.132622	1.27452	-0.0158076	2.08017	-0.502	0.377093	0.797358	0.134315	-0.277162	-1.04556	1.26006	-0.287797	1.67912	-0.917226	2.71793	-0.821747
Q14790	CASP8	-0.828186	0.0106019	-0.385661	-0.0867888	-1.58649	0.176967	-0.328018	-0.454185	-0.887676	-0.340739	-0.335607	0.194788	-1.09883	-0.757354	0.549171	-0.638123	-0.0331087	-0.75403	-0.315689	-0.0412331	-1.90037	0.838224	1.31754	1.25084	-1.29738	0.987694	-0.336957	-0.155212	-0.151201	0.410825	0.106509	-0.155356	-0.139426	0.612802	0.541346	-1.32717	0.626398	0.752829	0.334334	1.61842	0.112955	0.267606	0.885662	-0.452416	0.666969	1.54482	0.324953
Q13586	STIM1	-0.829349	0.0380383	-0.594421	-1.01176	0.574807	0.0222159	-1.09242	-0.0020245	-0.260514	-1.41676	-0.597544	-0.869424	-1.77935	-0.12926	-0.150759	-0.692039	-0.398644	-0.201888	-0.172566	-0.806671	0.201177	3.37262	0.921878	-0.355197	0.87006	0.856072	-1.73585	1.53084	-0.688914	-0.155842	-0.535646	1.29647	-0.383301	-0.420567	0.337562	-0.488467	1.36222	0.59585	0.226652	-0.451669	-0.541649	-0.454719	1.88691	-0.227988	0.229288	0.716321	0.967263
Q86V21	AACS	-0.84062	0.0303158	-0.0869711	-0.161363	-0.25302	1.06456	-1.62124	0.106172	-0.637545	-1.34647	0.0544223	0.127216	-0.00879735	0.486296	-1.46749	-0.254194	-1.25009	-1.24165	-1.18638	-1.39542	-0.00570979	-0.0297425	0.561095	2.63662	-0.408373	0.882593	-0.942593	-0.230585	1.38706	0.993584	0.209067	0.188405	0.47587	-0.0458109	0.131188	1.10427	0.309626	0.368932	-0.744299	0.278233	-0.858786	0.869512	0.661395	0.499326	-0.612839	1.64699	0.103304
Q9Y320	TMX2	-0.840622	0.0654888	-0.505942	-1.23323	1.66343	-0.0863353	-0.5528	-0.0362777	-1.18671	-0.48329	-1.76656	-1.8899	-0.606853	0.89132	-0.824499	-0.839697	0.143314	-0.623711	0.5411	-0.0188621	-1.72938	-0.089875	-0.226294	1.17391	-1.47388	-0.0300951	-1.16855	0.869039	-0.00951902	1.29894	1.16735	-0.96977	1.67725	0.885297	0.773432	-1.36853	-0.0361834	0.0892287	0.919407	-0.349581	-0.180823	0.504664	1.3677	1.86231	0.108998	0.92295	1.62477
Q05209	PTPN12	-0.843659	0.0576847	-0.789696	-0.237192	-0.0544083	-2.44174	0.282397	-1.47312	0.260689	0.583036	0.375449	0.0110255	-2.18457	-1.2942	-1.70051	-0.834841	0.254468	-1.34558	0.193143	1.50677	-0.509994	1.08644	1.12025	-0.469363	0.920656	-0.103769	-0.292002	0.113417	0.561903	0.746731	-0.219348	0.138068	1.05288	1.05747	-0.268909	-0.44031	0.501042	0.706197	0.946735	-0.217954	0.67134	1.20989	0.715662	-1.02318	0.0946558	-0.148213	0.613256
Q07960	ARHGAP1	-0.845573	0.00171429	-0.979543	-0.579002	-0.290407	-0.154838	-0.739074	-0.750682	-0.193999	-0.740647	-1.16631	-0.723055	-1.36068	0.101244	-0.168402	-1.07844	-0.345067	0.115974	0.607659	-0.793752	-0.480742	0.433763	0.608963	0.0639475	0.129043	0.99855	-0.133893	1.24443	-0.143727	-0.064839	-0.527115	-0.241043	1.12569	1.25484	0.275852	1.15486	0.650173	0.471026	1.05853	-0.0860042	-0.208519	0.790146	0.508972	-0.706655	0.476044	0.0152716	-0.464149
Q9UKK3	PARP4	-0.855052	0.0768032	0.0347575	-0.864291	0.896836	0.496844	-0.135429	-0.724309	-1.89322	0.885	-0.861888	-0.0654936	-0.847986	0.234468	-0.63674	-1.40196	1.29826	-1.66657	-0.767264	-0.691579	-2.40657	-0.944241	0.276506	0.600621	-1.8414	1.1671	-0.905872	2.07724	0.332408	0.302975	-0.0612928	0.195775	1.80982	-0.102173	0.723375	-0.104971	0.639807	0.906031	0.548787	0.0229852	0.299731	0.804471	2.70653	0.997715	-0.881966	-0.026846	0.212162
Q9H4L5	OSBPL3	-0.861001	0.0871575	-0.644385	-1.0654	-1.22222	-1.26985	0.207731	-1.42978	-0.0480405	1.17964	-0.239447	-2.07205	-0.403077	-1.01918	-0.826488	-1.31205	-1.19068	-0.523256	-0.613371	1.73961	0.583328	2.46633	2.63074	-0.412617	1.38555	-0.35377	0.30353	-1.17972	0.231716	-1.36329	-0.297397	1.29406	1.01031	1.37463	-1.11133	0.453783	2.44128	-0.391935	0.277874	-0.0951413	-0.796036	0.553073	1.05561	-0.868726	0.109133	0.0329525	-0.280002
Q92685	ALG3	-0.879689	0.0961613	-0.12775	-0.280641	2.97632	-0.113726	-1.11084	-1.83636	-1.98335	-0.470643	-0.953033	-1.27112	-0.629	-0.229455	-0.117818	-0.879936	0.0159439	0.482533	0.0105115	-1.2886	-1.83624	-1.00512	-2.02293	1.21713	-0.0240999	0.971518	-0.158257	1.48334	0.165696	1.11755	-1.10023	-1.30264	0.630591	0.662182	1.65742	0.912611	0.413166	1.28295	-0.61626	0.970543	-0.429492	0.648638	0.870816	0.866555	-0.367234	1.05821	1.77331
O43760	SYNGR2	-0.881971	0.0362688	-0.525274	-0.530873	0.226901	-1.21414	-0.453107	-0.506098	-0.963022	-0.302306	-1.14405	0.584355	-0.189973	-0.718828	-1.47121	0.232863	0.0281719	-0.0604175	-0.0216089	-1.56412	-0.576582	-1.23526	-1.976	0.892119	-0.360425	2.00664	0.833863	1.22716	1.28128	0.14123	0.777477	0.011141	0.785231	-2.17851	0.932005	0.476279	0.729521	1.42397	2.62572	0.341763	-0.391273	1.1319	1.41587	0.128739	-0.468844	0.567226	-0.735082
O15550	KDM6A	-0.89483	0.0255778	0.64817	0.391658	0.310881	0.0512999	-1.29883	-0.754553	-0.826373	-0.158805	-1.73367	-3.12158	-0.501304	0.803339	-0.159425	-0.0612118	-0.591863	-1.14915	-0.532421	-0.598776	-0.987651	-0.00321501	-0.0436509	0.0319155	0.880171	0.324445	-0.332302	0.566222	0.144586	0.194629	1.82484	0.283846	-0.389469	-0.165773	-0.0730312	0.632227	0.330302	1.307	0.905398	0.403596	0.308692	-0.664504	0.662138	1.00312	-0.0837206	0.617623	0.546443
Q9NUT2	ABCB8	-0.908113	0.0317739	-1.40209	-0.498332	0.650524	0.0950521	-0.805832	-1.01033	-2.36182	-0.260943	0.159688	0.343241	-1.59989	0.341231	-0.353766	-1.02332	0.396701	0.307828	-0.942497	-2.05	0.27274	-1.45593	0.164037	0.24853	0.348918	1.77098	0.721024	-0.241055	0.873496	-0.138818	0.102006	-0.597761	1.44914	0.737258	-0.150198	-0.336009	-0.300543	1.07573	1.24323	0.698052	-0.0986413	0.712954	1.92074	1.02234	-0.637617	1.02199	0.126177
Q9NTI5	PDS5B	-0.916857	0.0548217	-0.648589	-0.566207	0.666169	-3.84641	-1.34979	-0.1913	-0.759039	-0.64996	-1.28384	-0.597583	0.603131	0.604526	-0.0133623	-0.482195	0.343045	-0.371312	-0.598545	0.22655	-1.16517	0.0292789	-0.773079	0.859474	1.05036	2.31309	-1.36054	0.25088	-0.593138	0.905846	0.092879	-0.240339	0.918174	-0.730632	1.0162	0.801076	1.06298	0.5062	0.597152	0.24076	-0.113622	0.514176	0.839977	1.20188	-1.10642	2.18306	-0.420902
Q8IWA5	SLC44A2	-0.926479	0.0878233	-0.867709	1.58312	-0.613018	0.723696	-0.113408	0.024922	-1.97327	-0.912959	-2.00481	-0.860821	-1.0086	-0.464147	-1.76178	0.261499	-1.98781	-0.548783	0.617875	-0.126318	0.121742	2.14344	-0.0662261	-0.266501	1.87401	0.0362557	-0.345992	0.411195	-1.28366	-0.346073	-0.550587	2.99749	0.96027	-1.1849	0.038061	-2.2592	2.80644	0.203873	0.904753	0.841432	0.343843	1.52083	0.601258	-1.20832	0.829961	0.641697	0.88325
O75116	ROCK2	-0.926662	0.0871159	0.172247	-0.095281	-0.3757	0.0392291	-0.0703242	0.232322	-0.496719	-3.66561	-1.11505	0.396494	-0.732839	-0.655699	-0.305976	0.343275	-0.139653	-2.43633	-0.508813	-0.168748	-0.590061	1.34023	0.86515	0.325704	0.849967	-3.2579	-0.440794	-0.198728	1.14034	0.598425	1.61023	-0.317145	0.119717	-0.060188	0.39521	1.20041	0.128296	0.622911	0.970273	0.894102	-2.80912	2.47523	1.80286	-0.0865902	0.168736	1.39564	0.438979
P11279	LAMP1	-0.926797	0.0398382	-0.280957	-0.343793	-0.558284	-0.77525	-0.13698	-1.40785	-0.206714	-0.486055	-1.80756	-1.12337	0.180843	-0.838237	-0.881517	0.255099	-0.304522	0.586134	-0.490649	-1.00453	-0.638077	0.171023	-0.803524	-0.597981	1.60356	0.774721	0.970575	0.887239	-2.80693	0.135721	-0.341873	-0.615808	1.74725	1.06436	1.82343	-0.925623	0.601591	1.39144	1.7659	-0.343957	0.630798	2.39547	0.410878	1.72628	-1.96297	0.0341839	0.317868
O60934	NBN	-0.930749	0.0191831	-1.41132	-0.952198	-2.59368	0.192181	-1.07331	0.199797	0.717049	-1.4234	0.0757456	-1.48343	-1.28574	-0.0158775	-0.0452657	-1.09153	0.699095	0.320581	-0.525981	0.14378	-0.521681	0.127213	0.631535	1.12836	-0.977343	-0.470553	1.09982	-0.1218	0.443472	0.56078	0.328821	-0.196976	0.00430085	-0.517095	0.182523	0.241655	0.444372	1.33376	0.268671	0.447427	0.236952	0.544176	0.51177	1.57586	1.29704	0.340274	0.947363
Q8NEZ4	KMT2C	-0.934328	0.0263704	0.395776	0.0671041	-1.22144	-0.520464	-2.01591	1.33282	-0.47088	-2.58525	-0.735096	-0.520799	-0.622856	0.406772	-1.53772	0.581819	-1.2137	-0.235994	-0.724109	-0.189112	0.0112936	-0.196641	0.96534	0.473826	0.264245	-0.956988	1.82841	1.55318	0.582142	0.509845	1.00033	-0.00603369	0.28049	0.200026	-0.115787	0.721988	0.49822	0.768295	-0.64112	0.519735	-0.854098	0.893552	1.05111	0.432622	0.129274	1.11136	-0.128226
O94915	FRYL	-0.946442	0.03025	-1.72863	-1.20596	0.983555	-1.28487	0.889258	0.101349	-0.571081	-1.2926	-1.60649	0.0237819	-1.97105	-0.641713	-1.3339	0.0719407	0.640445	-1.64171	-0.143933	0.428581	-0.202467	1.18121	0.259246	0.00614762	-0.66905	0.844115	0.868465	0.898137	-0.595006	0.957327	-0.98851	-0.55856	0.435435	1.1669	0.466105	0.621169	0.743323	-0.488074	0.862497	0.0758596	0.728824	-0.923797	2.05335	-0.225714	1.07207	0.414702	1.05274
Q9BYK8	HELZ2	-0.951353	0.0623379	-2.0382	-1.7332	-0.0346082	-1.54198	-0.698063	-0.132793	-1.10612	2.61875	1.07124	-1.05443	0.140287	-1.8892	-0.28946	-0.63444	-1.32067	-0.495875	0.0348787	-0.231667	-1.09706	0.25474	1.13823	-0.430371	-0.357791	0.773468	-0.379791	1.43916	0.627123	0.159024	-0.774115	0.895027	-0.792213	0.310532	-0.6704	0.0670696	0.606563	1.98168	0.153688	-0.578485	0.69333	-0.63871	1.38771	-0.213982	2.42559	0.203334	2.17858
Q9BQE9	BCL7B	-0.964292	0.00442105	-0.655648	-0.474846	-0.426931	-1.93829	-0.84904	0.346743	-0.564659	-1.31545	-0.58139	-1.7287	0.0199055	-0.848588	0.0968869	-0.390566	0.605273	-0.587796	-1.11637	-0.625366	0.233113	0.226599	1.53	0.276156	0.551687	-0.625668	0.677519	0.772948	0.710324	1.37383	2.10086	-0.434303	0.47885	0.504127	0.429221	0.665669	0.513774	-0.592511	-0.247505	0.415169	-0.778267	0.328262	0.436173	0.125017	-0.615117	0.187816	1.27967
Q9UDY2	TJP2	-0.985896	0.0605835	-0.169925	0.657824	0.699512	0.213585	-1.73875	-0.573949	-0.445775	0.173361	0.619164	-1.57867	-2.36646	0.737315	-2.73115	-0.092505	-0.957399	-0.566844	-1.32676	0.172791	-1.34995	2.22076	0.244768	0.242946	0.372097	0.766513	-1.1644	0.537446	-0.228772	0.85396	1.14991	0.610911	1.47647	-1.52185	0.722401	-2.36395	1.72886	0.750169	1.15759	0.620634	0.112169	1.39453	-1.50522	0.526554	0.485163	2.0769	-0.172172
Q9UJU6	DBNL	-0.992801	0.00660606	-2.21369	-0.263341	-0.0853977	-0.910237	-0.899156	-0.441944	-0.999011	0.00527781	-0.12264	-0.246453	-1.84983	-0.842631	0.318618	-1.35277	-0.290542	-0.298366	-0.734501	-0.0394371	0.00646741	1.47415	0.205937	-0.432574	1.66681	-0.0173964	0.344721	-1.0228	0.523881	0.321626	0.130961	1.10317	-0.181047	1.26431	0.172497	-0.278252	1.90639	-0.178076	-0.797392	1.19511	-1.04457	1.20866	0.652599	-0.294985	0.395835	1.93307	0.152345
O94822	LTN1	-0.995008	0.0352531	-1.67885	0.0904901	0.350618	-0.195178	-1.84882	1.67752	-0.0328887	0.68776	-1.8286	0.177363	-1.49061	-0.031588	0.245609	-1.05468	-1.11898	-2.09638	0.12254	-2.60597	-0.692271	0.789351	1.06068	0.804151	0.435913	-0.292621	-0.414393	-0.0585738	-0.166403	0.678651	-0.192447	0.689697	0.22614	0.868987	-0.0161208	0.873439	0.452217	0.688181	0.356322	0.640895	-0.368117	0.622713	0.657705	0.585177	1.00436	0.506428	-0.0566345
Q63HN8	RNF213	-0.996384	0.027	-0.815564	-1.29172	-0.548998	-0.727558	-0.867004	0.611222	-0.986894	1.67945	-1.0218	0.190351	-1.61178	-0.937674	-0.922285	-0.49963	0.177956	0.110952	-0.860944	-0.593036	-2.09878	0.555491	1.44094	-0.102482	-0.318839	0.802165	0.758921	1.12521	-0.871006	-0.836766	0.0757614	1.28232	-0.53219	-0.49262	0.325787	-0.180205	2.91268	0.819235	1.06553	1.56371	-1.112	-1.24172	1.83083	-0.35604	1.07562	0.285568	0.958665
Q9H3Z4	DNAJC5	-0.999539	0.010781	-1.59026	0.0698351	-0.0913041	-0.601443	-0.367524	-0.843026	-0.605673	-1.09789	-1.81363	-0.815029	-1.16578	-0.602663	0.11927	-1.31012	0.113921	-0.905887	0.490071	0.472271	-0.691251	0.222791	-0.820029	0.769879	1.32988	0.0832596	-0.911228	1.73312	-1.11539	0.984215	-0.721734	-0.227139	-0.497298	0.594274	0.928863	0.276467	0.904562	1.49333	0.556593	-1.17628	0.390926	3.02377	0.984279	-0.119193	0.686194	1.20125	0.0368969
Q92599	SEPTIN8	-1.00338	0.0203158	-1.21932	-1.45879	0.65969	-1.33335	-1.18606	-0.424297	-1.87674	-0.546823	-0.154385	-0.426031	-0.653573	0.117457	-0.336835	-0.750481	0.554764	-1.46273	0.412095	-1.24619	0.281364	1.05328	0.376532	0.0414486	2.80688	-0.120787	0.32662	0.233537	-1.6074	-0.424894	0.667985	2.00286	0.515445	-0.522174	-0.257714	-0.717501	1.95916	0.200298	-0.395464	1.32451	-0.60156	1.86107	0.665852	0.0696949	-0.281266	1.80603	-0.0158792
Q96MY1	NOL4L	-1.01828	0.0371294	0.606457	-0.202483	1.17406	0.263589	-1.5979	-0.723533	-0.582046	-0.413728	-2.2527	-0.149306	-1.2182	1.22392	-2.07388	-0.528651	-0.141977	-1.06584	-1.11815	-0.82663	-1.58284	-1.03005	-0.0671272	-0.642874	1.14377	2.2351	0.134995	0.59275	-0.356455	1.24576	2.46828	-0.634949	-1.48157	-0.368501	1.74767	1.00884	-0.479367	0.0763919	1.06963	-0.506564	0.925874	0.604823	0.994008	1.65548	0.57355	0.694817	-0.468751
P11234	RALB	-1.02121	0.0109691	-1.53049	0.46411	-0.0178448	-0.363288	-0.216624	-0.745752	0.352504	1.33376	-1.24707	0.0787482	-0.782726	-1.72201	-0.869852	-1.82014	-1.52541	-0.121898	-1.26958	-0.916257	-0.256966	0.112168	0.386169	0.0501191	-6.67609e-05	-0.342532	0.496816	0.177186	-0.823642	0.400192	0.463226	1.23213	-0.409213	0.195647	0.719508	-0.977205	1.62161	1.32656	1.57854	0.708124	0.164249	-0.64307	2.11735	0.296924	0.517763	1.19277	0.695535
O43493	TGOLN2	-1.02502	0.0710672	-2.38864	-2.26835	1.95023	-1.24149	-1.74677	0.169441	0.35554	-0.0029113	-1.1929	-2.80957	-0.68299	0.728239	0.683441	-0.61424	-0.469266	-0.31553	-0.390034	-0.681684	-0.948162	1.01736	-0.822974	-0.039164	1.76832	-0.524442	-1.36766	0.679213	-1.51539	2.64887	1.60653	0.300685	-0.330459	1.17202	2.43207	-1.45383	1.24621	-0.335033	0.489945	-0.925194	0.117965	0.437613	0.673034	0.531684	0.79272	1.0084	0.804897
O00468	AGRN	-1.05876	0.0438871	-0.967595	-1.14819	1.03229	-1.45315	-1.75054	-0.0390206	-0.729454	1.38464	-1.00326	-1.22496	-1.35144	-1.17548	-0.888577	-0.952338	-1.47199	1.35446	-1.76995	0.396942	-0.28916	2.18627	1.23065	-0.211931	0.449098	0.439758	-0.161	-0.307008	-0.367074	4.17141	-0.300873	0.537699	-0.707498	-0.709466	-1.02874	2.26185	1.83677	-0.689979	0.413031	0.251812	-1.11917	0.236035	0.310228	0.802653	0.755019	0.618568	0.144478
P53634	CTSC	-1.06619	0.0777266	-0.0171212	0.995257	-0.823482	-0.000113912	-1.16187	-1.77917	0.33747	-3.87474	-2.1533	0.167578	-0.0407167	0.420782	0.120626	-0.920775	0.841839	-0.237078	-0.569028	-0.575202	-2.42227	-0.245211	-0.00985244	1.80391	-1.61978	0.788684	1.28576	3.19241	-2.74781	1.31621	0.509018	1.11658	0.635739	0.173339	1.24231	-0.0219863	-0.212695	-0.132513	0.0146905	-0.897282	-0.604488	0.939344	-0.157172	0.817281	1.79219	0.578232	2.16529
Q9Y653	GPR56	-1.07264	0.0758958	0.772185	-1.18965	1.19702	0.380627	-1.62023	-0.452949	-0.667291	-0.777447	-3.02293	-0.210712	-0.734591	-0.113951	-2.63632	1.21988	-2.2471	-0.348906	-0.230997	-0.0503257	-0.631679	1.47021	1.45396	1.83176	0.049428	-0.172558	-0.509966	1.99147	-1.60242	2.06244	2.68982	-0.123673	1.21515	-1.90725	0.303673	-0.950348	-0.483518	2.55546	1.0138	-0.271133	0.179336	2.62704	0.453	0.176032	-0.248746	-0.519791	-0.947024
Q9BUP3	HTATIP2	-1.07395	0.0352787	-0.344815	-0.0449743	2.12446	0.0459819	-1.26342	-0.19773	-2.33207	-2.15375	-0.895228	-1.0932	-0.270504	0.42351	-1.319	-1.56911	0.333777	0.296618	-0.626001	-1.54329	-0.832946	0.813746	1.25648	1.83718	-0.719145	1.96651	0.624964	1.21361	0.0272985	0.378248	-0.456497	-0.536769	0.667833	-2.19601	1.35378	-0.410194	1.37269	1.13856	-0.440829	0.55174	-1.48905	0.904977	1.0707	1.3533	0.320731	0.907699	1.00045
Q27J81	INF2	-1.07594	0.0513315	0.265182	-2.58736	0.0337546	-0.814246	-1.12395	-0.0747051	0.0299828	-3.74683	-0.71782	-0.098947	-0.334489	-0.115494	-1.70279	-0.963851	1.73876	-1.39468	0.688548	-0.018638	-0.486842	1.5135	1.45021	-1.4154	-0.124869	0.511085	1.48046	-0.496616	0.128669	0.84987	-0.783667	0.413212	0.654936	-0.920541	-0.586667	0.739388	0.208819	-0.138537	1.78254	2.05232	1.61238	1.28735	1.74275	0.312688	1.37979	-0.416819	-0.895887
Q9BY42	RTFDC1	-1.07852	0.00427586	-0.75776	-0.8104	-0.155749	-1.51534	-0.86004	0.165225	-0.549618	-0.604523	-1.42275	-0.403617	-2.09781	-0.0358696	0.379651	-0.061121	-0.435719	-1.06297	-0.67787	0.187185	-1.48013	-0.104432	-0.207077	1.43619	0.272556	-0.556821	-0.594778	2.10563	0.0061751	1.38526	1.77227	0.058726	-0.845264	0.553009	0.465415	1.28852	0.898664	0.917613	-0.729556	0.884279	-1.21872	1.18187	0.106637	0.61185	-0.131125	1.2237	0.567354
O75151	PHF2	-1.07944	0.0351129	-0.502445	-2.89427	0.124691	0.491636	0.0530293	-0.0467132	-0.633264	-0.839259	-0.90762	-0.129104	-0.258099	0.61661	-0.272033	0.812295	-3.541	-2.63786	-1.06261	0.434507	-0.562754	1.4865	0.126318	0.365303	1.09953	0.50989	0.100238	0.659037	0.338359	-0.217098	1.61931	0.647938	1.31061	-0.402337	-0.0971978	-0.233698	0.492896	-0.109417	0.0869398	0.784089	0.91264	-0.175001	-0.221033	0.677415	0.172818	1.84394	0.202639
Q5T9L3	WLS	-1.08345	0.0688174	-1.423	-2.24611	1.40415	-1.69629	0.396884	0.670873	-0.143427	-1.21279	-0.916103	-0.26598	-2.02131	-0.667546	-0.655885	-0.0517532	0.20004	-2.31103	1.30511	-0.720403	-1.2231	-1.1086	1.53632	-0.360233	-1.73725	0.868659	0.92651	1.21353	-0.0309596	3.1541	-3.04561	1.30482	1.30265	0.281015	-0.0645978	0.597178	0.487001	1.11086	0.443041	-0.542762	-1.06414	0.278368	2.71624	1.32025	-0.652355	1.88178	1.51068
Q9UBW7	ZMYM2	-1.10759	0.0432669	-2.53214	-1.4124	0.363289	-3.30258	-3.01141	-0.0222216	-0.474753	-0.3385	-0.970043	0.660442	1.12916	1.0803	-0.987241	-0.0590419	0.433625	-0.420583	-0.526063	-1.52633	0.0877073	0.00233692	-0.0170812	1.07294	0.542333	1.13809	0.0228325	1.29085	-0.485521	0.495878	0.651457	-0.339599	0.717756	-0.681559	1.04424	1.27156	-0.432556	0.591266	0.664959	0.593132	0.180626	0.814531	1.61998	0.942077	-0.80068	2.03034	-0.319672
P10619	CTSA	-1.11955	0.0183188	-0.879321	-1.61132	-0.521683	0.387637	-0.34558	-2.36388	-0.641734	1.63992	-1.2185	-1.44509	-0.319199	-0.524619	0.276603	-1.86337	-1.31425	-0.293346	0.346495	-0.922888	-1.01265	-0.821707	0.646286	0.818108	0.658221	0.362035	-1.08657	1.42661	-0.108639	0.0823186	-0.232435	-0.616762	-0.0570698	2.44719	0.535028	-0.991732	0.994596	1.42103	0.0631732	-0.47218	0.145476	2.47768	1.88805	1.13434	0.150049	-0.755913	1.72242
Q15012	LAPTM4A	-1.12442	0.0624977	-0.116751	-0.674423	0.294408	-1.21339	-1.82634	-0.758777	0.139416	1.57743	-0.597248	-3.49303	-1.59957	-1.06917	-0.386713	-0.564336	-1.70993	0.170679	0.143866	0.908237	-1.81351	1.47771	0.477967	-0.834133	-1.14561	-0.234108	-1.53735	2.33261	-2.50941	0.944173	0.677478	-1.02779	2.84276	0.680169	-0.427036	-0.307719	0.460758	2.34119	1.80443	-0.215977	0.610686	2.60349	1.45077	1.65316	-0.164297	-0.0676509	0.121355
O94925	GLS	-1.12872	0.015122	-0.893149	-1.20174	-0.784728	-1.02263	-1.36234	-0.369432	-0.509214	-1.00587	-0.084278	-1.20433	0.14606	0.00115902	-0.146304	-0.659634	-2.10418	-0.751492	-0.189073	0.350254	-0.428796	2.12515	1.89972	-1.52792	-0.831254	-0.852142	2.2686	1.79877	-1.1923	-1.28505	0.27633	2.55985	0.700649	-0.715588	1.36842	-0.77894	0.496568	2.38145	0.441641	-0.342254	-1.08035	0.591593	1.2168	0.803568	0.522945	0.257633	1.52108
Q86UU0	BCL9L	-1.13954	0.0468187	-1.3432	1.38511	0.167808	-1.65058	0.215423	0.154718	0.510031	-0.647572	-1.7288	-4.81179	-1.51063	-0.531376	-1.52458	-0.569606	-1.09296	-0.473015	0.178728	0.938237	-0.480065	0.912093	0.719315	0.160416	1.60636	-0.851672	1.03526	0.630464	0.212129	0.898531	0.751364	0.627676	0.45691	0.697486	-0.268447	-0.954738	1.89882	1.12613	-0.0840317	0.748935	0.0462535	0.0601422	0.754971	-1.14738	1.46391	-0.264348	0.856395
P09525	ANXA4	-1.14665	0.0858116	-0.124767	1.59162	-0.136234	-0.137895	-1.55214	-2.99928	-1.41551	1.9392	-0.150081	-0.688258	0.610346	-0.104313	-2.18578	-2.75776	-0.386298	-1.77993	0.694897	-1.51145	-0.768973	-1.97797	-1.2791	1.70618	-1.59348	1.53687	1.04642	-0.730852	0.4675	1.43798	-0.306457	-1.66781	1.29237	-1.39958	0.596107	1.51664	-0.674157	1.51643	1.30689	-0.3581	1.43845	1.08716	2.85064	2.69014	0.919157	0.691563	1.46697
Q9UJS0	SLC25A13	-1.14977	0.0114815	0.551976	-0.285876	-0.0727726	-1.85537	-2.0719	-1.42265	0.100881	-1.62703	-1.03778	-0.451961	0.503572	-0.62464	-0.792916	0.253555	1.00816	-0.496857	-0.782883	-2.69211	-0.721437	0.325466	1.52033	-0.0422462	-0.0280304	1.29319	1.48987	0.261035	-0.455368	0.611984	0.207004	-1.57181	1.25057	-1.26112	1.6505	0.7753	0.0824826	1.20784	1.71749	-0.123595	0.627369	1.01219	-0.328662	1.42098	0.018019	0.430195	0.673097
P31949	S100A11	-1.15912	0.0516237	-2.63321	-0.969091	0.271603	-0.801295	-1.80829	-2.26874	0.919529	-0.479775	-0.567141	-0.631748	0.0109994	-1.51912	-0.327541	-1.33846	-2.479	1.08311	-1.13969	-0.35265	1.38734	2.24168	0.950125	2.35054	2.21635	0.252501	-1.67129	-0.971852	-1.05956	0.0697488	0.759324	2.65047	0.723868	-0.421066	0.496767	-0.866265	1.37333	-0.0343525	2.82886	1.09897	-0.956302	1.2611	-1.04228	-1.23752	0.974252	-0.61912	0.0992282
Q9HCH5	SYTL2	-1.17704	0.0384302	-1.58292	-0.0689959	0.181668	-2.82908	-1.36724	0.384371	-0.817707	-1.4958	-0.616708	0.649674	-0.925376	-1.48304	-1.2535	-1.72989	1.32523	0.287195	-0.46094	-0.484431	-1.21107	-0.559097	2.56522	-0.815525	2.59908	1.89262	-2.48691	-0.605028	0.383075	0.334765	-0.312295	-0.140511	1.44149	3.25551	1.02349	0.0458145	-1.01011	-0.271895	2.58107	0.173853	-0.325247	0.245286	-0.376538	-0.663257	1.5672	1.08321	0.50609
Q03154	ACY1	-1.17912	0.0800077	1.11237	-0.949175	0.924178	-0.99289	-1.67784	-2.18614	0.0170896	0.527478	-0.672188	1.88918	-0.744154	0.742657	-0.574286	-1.85104	-0.0785921	-0.724079	-2.19515	-2.31259	-2.2968	-2.25295	1.65596	-1.65896	-1.52087	3.30919	0.341922	-0.364331	2.35069	-0.271771	0.0928122	-1.9156	1.70542	-0.27953	0.938407	-0.394432	-1.49669	1.9609	0.310101	1.49123	1.91151	1.40226	0.908268	2.57247	1.01182	1.44148	0.929314
P20585	MSH3	-1.18048	0.0388464	-0.926368	0.717382	0.595084	-2.23048	-2.02733	0.605147	0.851316	-0.662678	-1.52399	0.516409	-1.19977	-3.27463	-1.45765	-0.653903	0.864779	-2.37869	-2.13405	0.461343	1.00024	-0.525441	0.569233	1.0886	1.47009	-0.461542	0.86334	1.0672	0.0389301	0.889924	-0.452683	0.0801331	1.28198	-0.191065	0.642022	1.16818	0.96638	0.198141	0.358208	0.233117	0.873548	0.290546	1.00486	0.868323	0.792409	0.193718	-0.210557
Q587I9	SFT2D3	-1.21679	0.0399121	0.616345	0.550748	-0.752783	0.144154	-2.16848	-0.721261	-3.52455	0.172139	-1.82188	0.144512	0.451181	-1.19854	-0.816162	0.632138	0.703234	-2.19551	-0.565262	-1.70113	-1.14416	1.45294	-0.0594076	1.89709	-0.863389	0.917319	-1.26165	1.69825	0.696596	0.633799	1.03921	0.825325	1.71703	-1.04913	0.593876	-0.209239	-1.67426	0.987406	0.392062	1.44482	-0.0963813	1.82657	-1.33605	-1.22615	1.78106	2.91919	0.532955
P31321	PRKAR1B	-1.21803	0.0309434	0.924101	-0.927656	-2.27341	-0.674576	-1.32485	1.24823	-1.67911	-1.1494	-0.326203	-1.18579	-1.90571	-0.305549	0.0180206	-0.334519	-1.18172	-0.1605	-1.99939	-0.625853	1.00326	0.545635	3.14731	-2.27265	-0.229626	1.60316	3.77054	0.810021	-0.39963	0.796664	-0.0239494	-0.284612	1.10833	1.01158	0.186584	-0.0961355	-0.650839	1.22761	-1.06558	1.47979	0.760735	-1.12225	2.41346	-0.226073	-0.350543	1.27061	0.65986
O75843	AP1G2	-1.21897	0.016315	-1.86101	-2.06889	0.599512	0.0308559	-0.714882	-1.20027	-0.0700478	-0.307579	-1.17592	1.26315	1.01171	-0.119612	-1.88357	-1.56113	-1.61766	-0.195583	-1.33337	-0.638971	-0.668005	-0.936724	-0.275323	1.62175	0.157908	1.09885	2.04759	1.03218	0.34187	0.435478	-1.0533	1.40277	2.25985	-0.583174	-0.32428	-0.343696	-0.79368	0.751275	2.40939	1.70275	0.684476	0.344647	2.22481	1.29032	-1.36392	0.624508	-0.183856
Q6ZN28	MACC1	-1.2482	0.0478761	-0.0227167	-0.644617	0.373923	0.466849	-2.28095	-1.36627	-0.880298	0.231976	-1.9535	-0.696891	0.601825	0.327664	-2.62988	-0.438509	-1.37226	-0.316683	-0.65304	0.343002	-1.90135	2.43818	2.38555	0.55193	-1.17059	1.70781	0.341125	0.623433	2.36515	-1.43177	0.374707	2.651	2.42336	-2.64824	0.0888703	-2.72283	2.53652	0.704216	0.606736	0.619454	-0.932681	1.12656	2.39817	1.67108	-1.42129	-1.14446	0.779384
Q9BWM7	SFXN3	-1.26356	0.0712917	-2.0627	0.298723	0.154791	-1.67876	-0.812574	-1.14887	-0.827408	0.670307	-0.712024	-0.22369	-0.483724	-5.7742	0.399576	0.895728	-1.9873	-1.39917	-0.811598	-0.209525	1.19515	1.15727	2.29546	1.01512	-0.387939	1.46464	-2.00845	0.465434	-0.799702	0.351287	-0.124583	-0.842877	1.59251	2.54229	-0.029589	-0.611166	0.660156	2.60289	1.67667	1.10612	0.0890641	-0.906159	1.66955	-0.333228	1.56774	-0.417708	-0.807854
Q92817	EVPL	-1.27868	0.0696069	-2.32033	-1.49815	-1.15717	-1.13015	0.694811	0.59387	-0.530558	2.77146	-0.644459	-0.947258	-1.76269	-2.04239	-2.56353	-1.28182	-1.1139	-0.797513	-0.83674	1.67222	-0.596628	3.23838	2.14751	-1.07231	1.27549	0.981258	-0.658566	-1.07772	0.616726	-0.0492704	0.56452	1.1436	0.469964	-2.25698	-0.734333	-2.5661	1.66185	2.4183	2.15735	2.00769	0.748554	0.0209829	3.34312	-0.922335	1.87948	-0.998787	0.445958
Q8TE68	EPS8L1	-1.28292	0.0846826	-2.1357	-0.817673	-0.561076	-1.79376	-0.677991	-1.18763	-1.39193	2.10565	-0.545506	-1.32682	-2.21255	-2.28684	-1.14078	-1.75612	-0.803962	-1.96842	2.76693	0.489187	1.41091	-0.0786537	1.49371	-1.01391	0.297725	-0.235339	0.047381	0.0900249	-0.492341	4.52836	-0.308455	3.21143	0.53145	-1.90886	-0.340586	-1.54479	1.60311	2.17572	1.31919	1.17426	-0.142225	-0.0893421	2.01176	-1.1455	2.17406	-1.43175	2.49857
O14908	GIPC1	-1.32959	0.0316856	-1.94127	0.404639	-0.360574	-4.26371	-0.502441	-0.272452	0.960217	-1.15821	-1.38537	-3.78892	-0.3417	-0.308594	0.00732357	-1.19484	-1.77858	-0.321125	-0.0920273	1.02343	0.325318	1.51533	1.63101	0.191667	1.56128	-0.0162841	0.751391	-0.628956	1.2085	0.297625	1.08794	2.03606	0.70545	0.872868	-0.646927	-1.44265	2.20018	-0.345034	0.9467	1.07454	-0.32115	0.220613	0.935556	-0.921547	-0.403922	0.60954	0.938428
Q6XQN6	NAPRT	-1.34096	0.0691861	-0.339326	1.79187	0.0931585	1.27284	-0.250314	-0.0323082	-1.8215	1.24233	-1.53453	-0.184245	-1.66724	-1.6897	0.3893	-1.56703	-2.41107	-4.19186	-0.68732	-2.56364	-0.0730565	-0.28433	0.025604	1.06773	-1.13033	2.81035	0.326251	-0.510511	2.08479	1.54508	-2.51741	1.5104	1.3806	-2.9807	0.241136	-1.51008	0.380248	1.33818	2.1758	0.234932	0.391071	2.11601	-0.191677	1.0754	3.09852	1.62305	1.10087
P07339	CTSD	-1.341	0.0189315	-1.73317	0.488122	-2.48794	-1.31087	-0.476945	-2.06987	-0.481759	0.958869	-1.49135	-1.75917	-0.286484	-1.26704	-1.16142	-1.59491	-1.14902	1.97685	-0.150328	0.2381	-1.08173	2.17129	1.56491	1.29746	0.79217	1.39872	-0.547325	1.7914	-2.02217	-0.614863	-0.477318	0.553419	2.6477	0.346965	1.15668	-1.54091	0.855128	0.896911	1.47134	-1.55226	0.114911	2.60591	0.92112	-0.419588	-0.0923021	0.548103	0.691268
O75110	ATP9A	-1.36189	0.0103656	-1.34493	-2.25011	1.1556	-1.51571	-1.33386	-1.06143	-0.577158	-1.93546	-0.891616	0.595472	-1.87806	1.07598	-1.20077	0.0455839	0.436031	0.486901	-1.06253	-2.61202	-1.43788	-0.231404	0.566772	0.109361	0.572059	0.64658	-1.56848	1.15058	-1.2397	0.683834	1.21855	0.628941	-1.56889	0.612683	1.06004	1.18209	1.06104	0.968304	1.65706	1.09821	-0.0150833	0.683459	2.01089	-0.975302	1.69733	1.0088	1.44631
Q6ZS30	NBEAL1	-1.36746	0.00810256	-0.452437	0.729024	0.522041	-1.34269	0.300938	0.0814584	-1.81548	1.14812	-0.70498	-3.03179	-1.62214	-1.64407	-2.40574	-0.56261	-1.15573	0.267718	0.0960089	-2.35326	-1.34454	0.943172	0.178053	0.133822	-0.250117	1.11057	-0.0633492	-0.38081	0.493322	1.51464	-0.320773	0.146072	0.203951	0.0580697	0.559286	0.692525	1.18986	1.08357	2.10405	0.755059	-0.0309754	1.04988	0.334178	0.158985	0.87227	1.5633	0.532018
P54278	PMS2	-1.36817	0.00979775	-1.58799	-1.44256	-1.29242	0.512897	-1.5392	0.423439	-1.16672	-1.34213	1.61649	-1.98283	-1.66672	0.0668181	-1.83608	-1.74624	1.91339	-1.43931	0.0800486	-0.953323	-1.78901	0.233354	2.02629	-0.445091	1.27273	0.743542	0.548841	-0.133	1.99409	0.168277	-1.14452	0.627369	0.50362	1.22033	0.227716	1.40831	1.4569	0.304506	-0.307749	0.919256	0.31007	0.797425	0.989068	0.341295	0.433605	0.596163	-0.28101
Q969X1	TMBIM1	-1.36977	0.0550103	0.504256	-2.56528	-3.45461	0.0504996	-0.360333	-2.78666	-0.355996	2.37296	0.267918	-0.710211	-0.353675	-2.42765	-1.11412	-0.0197723	-4.12411	0.235838	0.569384	-0.485345	0.0332161	1.38799	1.54005	0.532888	-0.493768	0.804068	0.372115	0.831395	-1.40289	0.538127	0.450381	-0.445356	-0.330989	-0.0786207	-0.121339	-0.988364	-0.525063	1.68646	1.75373	1.01588	2.47355	1.88525	1.25272	-1.35957	0.289558	1.18039	3.21729
Q68DA7	FMN1	-1.37444	0.00504762	-1.8987	-0.181888	-0.16143	-1.39857	-2.23078	-0.719074	-1.27013	-0.638952	-1.05693	-1.98075	-1.84185	0.131513	-1.48187	-1.63898	-0.304524	-0.0691535	0.626578	-0.341095	0.572431	1.44147	0.469209	2.45845	-0.398601	0.852626	-1.75033	-0.284876	-0.64692	0.541116	2.01549	0.14354	0.82149	1.94643	0.339126	-0.0387669	1.50384	0.869009	0.667074	-0.711104	-0.44672	1.66095	-0.164223	-1.33922	2.30232	1.57984	0.168081
O76024	WFS1	-1.38005	0.0407186	-2.95775	-0.510592	1.43167	-0.650409	-1.07375	-0.837447	-1.39223	-1.18322	-2.10157	1.87118	0.315505	-1.33443	-2.19383	0.0956148	-1.17359	-1.11449	0.130855	-1.38555	-0.972957	-0.286224	2.79877	3.15135	-0.1951	-0.00156465	0.508221	1.22804	-1.95517	1.02153	1.07916	-0.131257	0.491382	1.4732	-1.93572	-2.02916	-0.771633	3.62967	1.69581	-1.05333	1.38953	1.29849	0.421041	-0.985445	3.63798	1.62722	-0.802339
Q9H4G0	EPB41L1	-1.38299	0.0339487	-2.12891	0.453341	0.538213	-0.736149	-2.50895	-1.15007	1.21096	2.03163	0.0224211	-0.644033	-1.18504	-1.36281	-2.01414	-0.856248	-3.05184	0.354203	-1.51544	-1.18655	-1.16738	0.316278	1.20202	1.55693	2.64703	1.37048	-1.40275	-1.81919	0.839808	0.076348	1.16609	1.92683	-0.563499	-2.12486	-0.825363	-2.26756	2.41499	1.75512	1.70632	1.06865	1.03023	0.325093	2.03405	0.199797	1.20444	0.909633	0.825657
Q49A26	GLYR1	-1.38657	0.0475241	-4.32508	-3.80994	0.25502	-3.53325	-0.753893	-0.949001	-0.314259	0.762373	-0.181504	-0.421049	0.196327	-0.659708	0.0345538	1.46224	-0.366564	1.06501	-1.11446	-3.23436	0.825142	-0.250283	0.891399	0.514831	0.0364759	0.624569	0.983532	1.54203	0.333298	0.586706	0.816053	-1.01502	0.929985	-0.512946	0.384503	1.05032	0.298239	1.3105	0.860841	0.995547	1.08895	0.435984	1.29196	0.856807	0.27925	0.0913617	1.01425
Q8N884	MB21D1	-1.38723	0.0848864	-2.57151	-0.937402	-1.41945	0.801542	-1.10698	-4.09644	1.87932	-0.715887	2.24186	-1.8765	-2.26425	-2.16501	2.36689	-1.06238	-1.11272	-0.185075	-1.37977	0.74613	-2.58766	1.15042	1.57603	0.607851	0.890363	1.01026	1.91403	-1.01341	1.89991	2.16973	-1.0173	0.260813	-1.47743	0.0884783	-2.01259	0.117226	-0.211551	1.04086	1.29122	1.98256	2.79884	0.887843	1.05338	-1.89867	1.20878	-1.78822	2.40301
P37173	TGFBR2	-1.39036	0.00425	-0.865424	0.115145	0.357708	-1.90373	-1.51546	-0.986817	-0.104056	-1.16376	-1.40815	-2.21383	-0.407969	-1.59054	-0.879164	1.62232	-1.55849	-1.59907	0.381926	0.0581151	-1.36224	1.82906	0.207182	-0.0253408	-0.0967899	0.214723	1.0717	-0.899323	1.06037	1.3113	0.512501	-0.416558	0.791992	0.126533	-0.0566537	-1.41521	-0.758247	2.65478	1.30588	0.201942	0.719496	1.82775	1.51471	0.995474	1.08032	0.622395	1.21098
Q96IR7	HPDL	-1.40628	0.0919518	-2.1991	-1.99466	1.40456	-3.9571	-1.55681	-2.25718	-2.64628	-1.74823	0.421124	-1.25441	2.18603	0.895841	0.346317	1.80873	-3.17409	-1.83861	-0.409102	-0.616749	1.70549	-1.43353	1.77532	-1.34468	-1.01245	2.88209	1.37588	-0.616821	1.9889	0.504703	3.28993	-0.603032	-0.244642	-1.08404	0.619897	0.182978	-1.28293	1.87214	1.76958	1.95299	-0.882585	1.23697	1.70764	1.25069	0.104329	2.14935	0.0367448
Q15059	BRD3	-1.41096	0.0242651	-3.16009	-2.17268	0.176676	-4.0163	-2.89508	0.305194	0.91442	-0.066607	0.0664472	-0.442992	-2.29105	-0.568067	1.38059	-0.146284	0.0765102	-0.319167	-0.906976	-0.910637	-0.761395	1.3883	-0.514683	0.526639	1.83373	0.731551	-0.344887	1.56003	-0.0193075	0.694531	1.64011	1.02503	0.733862	-0.507299	-0.819425	0.350467	1.29402	-0.214455	0.154293	1.46112	-0.00115143	-0.443566	0.51215	0.561138	0.768198	1.80523	0.973916
Q92878	RAD50	-1.42928	0.00509091	-1.98249	-1.27433	1.21445	0.106166	-1.98462	-0.245825	-0.794846	-2.29632	-0.0608812	-2.35486	-2.15413	1.05867	-1.29137	-1.20011	0.7347	0.0756825	-0.978219	-0.957205	-1.10457	-0.412318	1.15308	0.809434	0.219977	-0.442748	1.40083	0.0962675	1.29346	0.584755	0.106422	1.88769	0.786227	-1.38667	0.595307	-0.0697504	1.59096	1.0835	0.266509	1.223	-0.181674	0.707276	0.861346	1.56775	1.32786	0.646337	0.24948
O95562	SFT2D2	-1.43313	0.0044	-0.84516	-1.27404	0.318111	-1.2997	-1.54434	-1.47453	-1.79941	-0.723806	-1.44181	-2.70574	-0.930668	-0.464812	-1.20188	-0.142482	-0.361272	2.13389	-1.20909	-0.415544	-0.396622	2.98801	0.565281	1.78736	0.809408	0.268622	0.0939465	2.05117	-0.671542	-0.263452	1.00116	-0.295946	0.95161	-1.00592	0.357322	-0.000150815	0.658432	-0.0731686	0.790913	1.90494	-0.147687	1.52692	0.867659	-1.13413	0.0475423	1.3236	1.26733
O15327	INPP4B	-1.43848	0.0559695	-1.15513	0.42419	-1.58717	0.451956	-0.697661	-3.13081	0.658194	2.24983	-3.07847	0.448465	-0.34877	-1.66314	-1.99097	-2.24012	-2.3577	0.115264	-1.20978	1.9969	-2.65639	3.22564	1.1237	0.138605	1.37361	2.03447	0.0253381	-0.992315	1.99315	-0.220433	0.28556	2.12263	0.420402	-1.33396	0.413896	-0.872919	3.28023	0.547318	2.19377	-1.20857	0.519777	0.781482	2.73503	-1.13102	-0.934122	-0.941974	0.239415
P43246	MSH2	-1.46951	0.0468571	0.791924	0.266575	0.0425328	-3.9333	-0.246615	-0.563118	-0.0100598	-0.804557	-2.92868	-0.0902778	0.939577	-4.40372	0.555771	0.656738	-1.2537	-3.92005	-2.81129	0.740279	0.669881	0.921886	0.89505	0.396283	1.09605	0.630296	0.876288	1.13403	0.173011	1.47228	0.292788	0.259697	0.61924	0.059336	-0.358134	1.56203	0.34269	-0.358449	-0.139185	1.26298	0.275514	0.214355	0.787184	0.478728	0.465346	1.8945	0.645322
O60449	LY75	-1.50261	0.039828	-1.29713	0.421972	2.13995	0.837777	-2.17221	-3.21046	1.3272	-2.27311	-0.0333395	-0.302552	-0.133792	-1.49069	-1.89111	-0.0530602	-2.16929	-0.748232	-1.43959	-0.446107	-2.8553	-1.6169	0.170478	1.46248	-1.9648	1.9019	-0.341845	1.32864	-0.958936	0.906117	2.65541	0.500978	0.704978	-1.77169	2.9636	-1.22586	2.15991	3.19476	0.441946	0.0106428	-1.60639	0.155769	2.25072	1.86221	0.489182	2.47128	1.31729
Q8N4A0	GALNT4	-1.5125	0.0314579	-0.277918	-1.30455	1.4401	-1.20391	-2.28308	-2.65235	-2.15005	-1.4209	-0.343532	-1.00048	-1.44417	0.0780034	-2.5177	-0.384741	1.6224	1.63276	-0.124502	-1.3583	-2.34948	-1.33101	-0.670133	1.278	-3.19509	2.12618	1.25854	0.775386	3.21399	-0.241624	0.595059	-1.46631	0.475628	-1.62694	2.01134	1.99965	-0.434711	1.44583	2.89878	2.08777	0.0366946	1.90274	1.0732	0.169614	0.0702662	2.05731	0.861961
Q8IYB5	SMAP1	-1.51353	0.0701142	-0.116281	-0.593787	-0.0270082	1.82165	-1.89643	1.07086	-5.03571	-2.49547	-3.01355	-3.97792	0.960878	1.25939	-0.70204	0.287155	0.459935	-0.0217071	1.46858	-2.71305	-3.08823	0.587818	-1.09213	-0.0035693	-0.594795	1.83522	-0.0120802	0.255672	1.39502	0.735296	0.970046	-0.0258353	2.28377	-0.0864372	1.03757	0.175023	0.243671	-0.319286	1.09295	-0.117949	1.4114	1.54046	0.544931	1.25968	1.01896	1.77376	1.06526
P49959	MRE11A	-1.51544	0.0051	-2.39262	-1.76113	1.18419	-0.0940643	-2.07577	-0.383248	-0.320414	-2.12678	-0.200093	-2.22725	-2.41218	1.25585	-1.28394	-2.09055	0.584886	0.0677978	-0.437777	-0.632904	-1.2471	-0.298225	1.18012	0.449699	0.827939	-0.557813	1.45162	0.0698445	1.28507	0.946983	0.288254	1.82316	0.512118	-0.356843	0.633484	-0.12633	1.56638	0.773041	0.269407	1.37826	-0.0367794	0.40196	0.485191	1.36038	1.26421	0.57047	0.533431
P31431	SDC4	-1.52283	0.0141176	-1.1974	-2.91374	-0.0660368	-1.46646	-0.745064	-1.31222	0.857104	-0.338892	-1.96506	-2.49781	-0.966242	0.595707	-0.99303	-1.08485	-0.129073	-3.61464	0.128603	1.01309	-0.787739	2.51455	1.42995	1.15162	-0.202652	-0.212131	-1.16627	0.679822	-1.29457	0.101444	2.5936	2.02675	-0.615826	-0.859567	0.435296	-0.0482071	2.85174	1.43338	0.805372	-1.5908	-1.61935	0.975676	1.82974	1.77356	0.668024	1.59263	0.414608
Q15477	SKIV2L	-1.52658	0.00266667	-2.00989	-1.20005	1.05916	-1.24641	-0.593107	-1.12148	-1.27149	-0.721433	-1.15097	-1.39555	-2.01949	0.28824	-0.830595	0.215721	-0.206916	-1.72	-1.17781	-1.15905	-0.94549	0.712512	0.358385	0.761981	1.25057	-0.0129942	0.171704	0.621032	1.33511	0.917211	-0.499425	0.532791	0.559164	0.603454	0.521181	0.55819	1.28015	0.800623	0.75846	-0.762257	-0.364626	1.13053	0.763742	1.14125	1.12828	1.61998	0.258224
Q9UBR2	CTSZ	-1.52703	0.0243095	-2.55977	-1.53123	-1.12344	-2.44396	-0.0678723	-1.40161	-2.35695	0.639662	-1.3148	-0.60917	-1.88553	0.556215	0.532899	0.612158	0.675383	-2.97542	-1.1013	1.05761	-1.23521	-0.625745	0.522203	0.672643	1.14386	1.19517	0.322315	2.30369	-0.873733	1.12838	4.78016	0.821193	-1.3872	-0.429055	-0.0421084	-3.45063	0.378739	-0.270568	0.897793	2.36654	1.04691	2.35739	1.20144	-0.00322881	0.568328	1.38959	1.06548
Q9P2M7	CGN	-1.57399	0.0043871	-1.08295	-1.10592	0.492865	-1.6667	-1.10929	-0.32048	-0.851164	0.737892	-0.0627581	-1.53655	-1.14168	-0.234143	-2.42375	-0.783565	-3.0864	-0.624677	-0.873171	0.922525	-1.85575	3.22934	0.945402	0.601179	0.21325	1.05711	0.88799	0.76541	0.805578	-0.0636938	1.23802	-0.268197	2.07943	-2.87639	1.38435	-1.57985	1.81973	1.47476	1.31113	1.81398	-0.456798	1.28316	1.16761	-0.282384	0.0978186	0.587307	0.965047
Q99685	MGLL	-1.59774	0.0482235	-1.99497	-1.34073	1.95416	-0.582856	-3.02644	-2.82143	-0.478677	-0.0380538	-0.958326	0.0879405	-2.99449	-1.15216	-2.40053	-0.228663	-2.20539	0.901585	0.529654	0.527588	-1.41763	-0.116905	-0.465965	-1.02179	-3.16998	-2.14114	-0.878833	0.60331	1.46566	2.3018	-2.72297	0.897325	0.105506	0.471321	-0.437409	4.54011	0.744556	0.348173	2.24764	0.115958	2.73087	1.51532	3.41495	2.00153	4.71713	0.577084	-0.440274
P55899	FCGRT	-1.6048	0.0306351	-2.04655	0.834505	3.2975	-3.1392	-2.70903	-1.50772	-1.34763	-0.942733	-1.59045	1.68883	-0.603551	-0.638467	-1.55507	0.772668	-0.997089	-2.5492	-1.51321	-1.53127	-1.06465	-1.61812	0.120901	1.57672	-0.156894	2.80609	-0.474522	3.19811	-1.2208	1.66709	2.99171	0.42273	0.978826	-1.41934	0.997582	-0.229433	-0.0266171	1.54131	-0.0429527	-0.143955	-1.01608	0.176876	1.43613	2.17507	1.47022	0.84896	2.20727
Q8N1P7	AIM1L	-1.63573	0.0058	-1.29578	-0.0271233	-0.103529	-1.00219	-1.38216	1.30344	-1.55875	2.55891	-1.63428	-1.20526	-1.39239	-0.971214	-1.83919	-1.542	-2.75033	-1.98193	0.792336	-2.13399	-1.143	0.703546	2.53017	0.215139	0.780861	0.719046	0.760483	-0.113595	1.2325	-0.0318991	1.76312	1.90729	1.65646	-1.08087	-0.636557	-1.72681	-0.0187534	0.980394	0.519349	1.15642	0.702696	1.03721	2.68735	0.479683	1.12336	0.25517	1.24199
P52701	MSH6	-1.65358	0.0546632	1.46926	0.241555	-0.289431	-3.01786	0.227347	-4.57082	-0.198153	-1.11975	-3.04492	-0.362071	1.66488	-3.9443	1.105	1.17139	-4.00763	-2.77035	-2.5674	0.985203	0.665775	1.3462	1.26838	0.17978	0.857181	1.12421	1.10189	1.41996	0.20775	1.6984	0.774401	0.436049	0.266997	0.326291	-0.897002	1.85357	0.186496	-0.503492	-0.4538	1.6418	-0.233764	0.120913	0.516625	0.447611	0.333334	2.67648	1.16943
O14530	TXNDC9	-1.66396	0.0016	-0.877857	-1.33686	-0.304267	-1.19926	-0.920781	1.10004	-1.26467	-0.548149	-1.29903	-1.95215	-1.73265	-1.24868	-0.572949	-0.609347	0.15222	-2.00566	0.172862	-0.58528	-3.19557	0.839221	0.169018	0.188853	0.21065	-0.56665	1.05536	1.6717	1.27893	2.04793	0.878662	1.9704	0.466472	1.02027	0.206292	-0.339878	0.977087	-0.363672	-0.835072	1.37299	0.525357	0.582184	1.01963	-0.328173	0.933654	2.37408	0.963977
P08582	MFI2	-1.72494	0.0316465	-2.03661	-1.40242	-0.490826	-2.0656	0.372289	-0.944468	-0.458477	0.0885459	-1.05449	-4.16607	0.847386	-1.59574	-1.29614	-0.974423	-1.61959	-1.46674	-1.52589	-0.166018	0.592824	4.56626	3.94723	0.740672	0.55803	0.406072	-1.01921	-0.230768	0.811847	-1.86104	1.28009	4.27927	1.03008	-2.33592	0.69057	-1.62416	4.65629	1.99405	1.05921	0.833456	-1.11029	-2.8592	2.83765	-2.2399	0.667482	0.132108	1.14249
O00204	SULT2B1	-1.72943	0.0276345	-2.54044	-2.27959	0.229338	1.48432	-2.99439	1.38951	-2.67138	-0.248968	-1.99304	-1.40806	0.595241	1.27413	-2.66089	-2.06938	0.640352	-1.90217	0.643675	-2.2273	-1.00996	-1.10701	1.47522	1.76809	1.75058	4.00821	0.175887	0.25111	0.139175	3.51805	0.87664	-0.0667718	1.25224	-1.65851	-1.09891	-2.68469	-1.27053	0.9486	2.85683	1.06523	2.40766	1.69394	1.85114	-0.659322	1.98158	0.977171	0.225363
Q96JP2	MYO15B	-1.7511	0.0396835	-0.73505	-1.5813	1.60712	1.53277	-2.28533	-1.97769	-1.92541	0.866117	-1.58292	0.568005	0.680705	2.35364	-2.51618	-1.24329	-2.02755	-2.71572	-1.83737	-2.7668	-2.3401	-2.58017	-0.917549	1.1937	-2.20892	2.5328	-0.114746	2.41422	2.22046	-0.797608	3.4734	-0.554455	0.210292	-2.0497	2.24168	-0.298942	-0.11017	2.47042	0.0620473	0.978619	-0.762173	0.79224	3.04397	3.36754	0.4933	3.79264	2.10475
P43353	ALDH3B1	-1.75397	0.00544	-2.18625	-0.150308	-0.444324	-2.56269	0.0569728	-1.08235	0.565413	0.0973697	-2.69441	-1.10565	-1.92768	-2.42794	-2.10258	-1.13099	-0.275552	0.533143	-0.397891	-1.69834	-0.956291	1.52725	2.51317	-0.545316	0.65262	2.70093	-0.0211208	-1.23129	1.04705	-1.02236	0.512071	0.829197	-0.952842	0.536687	-0.644256	-1.3307	4.17858	1.95813	2.95836	1.38759	1.76855	-0.62859	1.47926	-0.522628	2.96161	-0.959118	-0.76789
P29590	PML	-1.77438	0.018365	-1.65692	-0.774355	1.66517	-0.0268618	-0.88545	-0.831	-1.39532	-4.76419	0.309285	-0.130338	-1.05762	0.0970112	-0.279879	-2.07104	-1.0618	-0.523735	-1.83398	-4.35586	-0.153519	3.086	0.706793	1.68002	-0.620182	-1.02249	0.352411	3.27151	0.0173129	-1.42955	-0.488596	1.09945	0.344172	2.15368	0.898888	-1.27856	2.39333	3.62875	-0.793922	1.39065	1.20085	-2.14865	1.55943	-0.693111	2.19347	0.0572572	1.57552
Q9NY26	SLC39A1	-1.81435	0.0207059	-3.6319	-1.65354	0.875872	-2.13222	-3.22358	0.44205	0.0418768	0.345845	-1.69691	-3.37402	-2.98802	0.946026	-0.290813	-1.32102	-2.51294	2.84336	-1.90995	-0.173099	-1.01167	1.58384	2.44761	-0.0407141	3.4757	0.499239	1.12071	1.70373	-1.43794	1.41754	-1.11916	-0.258667	1.76477	1.75635	-0.813707	0.379207	0.803191	1.85294	1.51041	1.81346	-0.560443	1.74366	-0.651029	0.252542	-0.487976	0.249213	0.219244
P32004	L1CAM	-1.82831	0.0771508	-1.39503	-0.772655	-2.54762	-2.24921	0.151338	-0.362065	-0.902698	-1.61798	0.30963	-3.61774	-0.946899	-0.86028	-0.547481	-2.66505	-2.29119	-2.72033	-1.61544	3.16369	-0.137982	5.64069	5.20279	-2.34135	7.16688	-2.19305	-1.44677	1.11009	-2.31266	-1.42399	0.249105	5.58849	-0.580424	1.41527	-1.07082	1.20259	3.2631	-0.488636	0.380978	-1.11278	-0.0604753	-1.2836	1.28977	-1.84838	1.67088	-1.75266	1.67884
Q8TB37	NUBPL	-1.83214	0.00525926	-1.93146	-2.99825	0.799673	0.131372	-0.383029	-1.7752	-0.0652386	-0.207726	-1.78119	-0.811649	-2.1455	-0.328123	-1.53753	1.0535	0.101658	-2.81797	-2.94569	-3.06709	0.047842	0.0395895	-0.39154	0.580499	-0.142106	1.78309	-0.033967	0.0680015	-0.0319504	-0.0718607	0.104113	0.0343298	1.32733	0.0129585	5.52263	0.164384	0.441817	3.1226	0.937207	-0.941153	0.426131	1.52381	0.630568	2.56682	0.491797	0.196859	0.999814
Q16651	PRSS8	-1.85713	0.0630472	1.23741	-4.6238	3.28436	-0.105678	-0.30534	0.503954	-1.87406	3.0325	-5.36602	-0.462862	-2.09014	0.415813	-3.30574	-0.312492	-2.84189	-1.56094	-2.8762	-2.28802	0.323154	-0.104635	0.01726	-0.113377	0.944571	0.999528	1.74672	2.52667	-0.0314248	0.347212	1.76322	0.897526	1.16529	-1.30999	1.51109	-4.28515	2.0403	2.26137	-0.206052	1.20908	2.02757	0.504927	2.00249	2.68206	1.17022	0.101873	2.12138
Q9UM22	EPDR1	-1.85867	0.0462722	-1.36366	-4.14904	-1.50629	-2.82863	0.160141	2.0394	-2.62396	2.58693	1.24364	-2.73959	-1.53197	1.20756	-2.30064	-1.05222	-0.727254	-0.119069	-0.209436	-3.37814	-3.13826	0.474866	4.10105	0.841919	2.29967	0.647812	-2.16545	3.05969	-1.19042	-2.22815	2.05716	2.02192	0.789172	2.01929	-0.206071	-2.10013	-0.278998	1.82214	1.21705	-2.90828	1.08017	1.13493	4.27634	-0.355234	0.105055	2.90524	0.947196
Q07812	BAX	-1.87842	0.0236074	-3.09088	0.25365	0.954959	-4.11327	0.037744	0.728127	-3.73422	-3.53835	-2.97094	-3.39313	0.589597	-0.282812	1.46634	-1.32792	0.952061	-3.37026	-0.249977	-0.882606	0.340868	-0.357911	0.958964	0.672173	2.15141	1.32417	0.490983	-0.124757	0.17075	1.25229	0.623636	0.678558	2.06215	2.62491	0.54784	0.556278	0.751277	0.267642	2.44081	0.295446	-0.521542	0.624754	-0.379632	0.377952	1.2402	0.28546	0.224872
Q6PGP7	TTC37	-1.88567	0.004	-2.44499	-1.18719	1.15672	-1.62185	-0.818391	-1.38621	-1.65479	-0.826693	-1.35614	-1.83733	-2.41459	0.296185	-1.18986	0.488598	-0.226976	-2.03486	-1.73118	-1.36701	-1.01447	0.885896	0.677846	1.10069	1.54028	0.119054	0.236754	0.688582	1.55013	1.15267	-0.44995	0.524715	0.920835	0.621657	0.472519	0.624441	1.50546	0.989283	0.747803	-0.701947	-0.15777	1.206	1.12073	1.34957	1.43074	1.88604	0.0144159
Q92598	HSPH1	-1.96012	0.00542222	-4.00678	-1.17064	1.15668	-4.13479	0.831186	0.187752	-3.68804	-0.926151	-0.639508	-1.92586	-2.42622	0.584128	-1.20533	0.153378	-0.628973	-0.789293	-1.19949	-0.769949	-0.595062	-0.834886	0.421357	0.871004	0.569182	1.98466	1.71287	1.5551	1.85181	2.36367	0.443602	1.10638	1.45446	-0.0685081	0.820314	0.318413	-0.715965	0.120534	0.73985	-0.438578	0.324678	2.83804	2.24623	1.44541	-0.538871	1.9	-0.528691
Q9BV40	VAMP8	-1.98849	0.002	-1.67059	-0.907017	-1.04927	-0.916737	-1.15634	-1.36594	-3.86249	-0.261496	-1.76354	-0.622193	-1.24387	0.13932	-2.96534	-1.97039	0.210577	-0.0767792	0.264963	-0.513389	-1.21408	2.79762	0.45059	0.172691	1.1599	1.67802	0.61259	0.371185	-0.3199	0.535461	2.05366	0.421348	0.0849802	-2.23175	1.90954	-2.81898	1.07697	1.27371	1.59557	1.90136	-0.890276	2.43501	2.12668	-0.0645942	0.974273	3.60719	2.12687
Q9HAW8	UGT1A10	-2.01607	0.0995197	-2.21833	-1.31688	2.53073	0.454206	-1.92831	-1.53415	-2.07634	-2.94829	-1.19003	-0.830022	-2.31269	1.5573	-1.90562	0.0888698	0.14741	-0.445894	-2.97131	-1.61885	-1.5364	-2.19305	-0.109741	2.2141	-2.46769	6.56603	2.99606	2.71653	-0.42834	6.99598	-1.89835	-2.75413	-2.25975	-2.90396	5.88472	-3.76107	-1.3386	-2.41863	-0.643166	1.67177	1.77559	5.6322	-0.477809	1.92723	0.802022	6.89799	2.54875
P40692	MLH1	-2.02165	0.0106931	-0.807336	-2.62491	-1.15819	0.377669	-2.10179	1.32697	-3.27996	-2.51856	1.3523	-1.9046	-2.15711	-0.000606705	-2.8605	-2.61545	2.1233	-0.626831	1.91485	-3.6731	-2.89599	0.523686	2.17673	0.0222233	1.37609	1.0696	0.887183	0.000553921	2.58129	0.7257	-0.154188	0.936757	1.36967	1.49102	-0.171799	1.33066	1.47118	0.408299	-0.00196581	1.33264	0.289103	1.16166	1.03053	0.459075	0.514506	1.28557	0.164104
P27701	CD82	-2.05156	0.0241437	-2.50151	0.727306	1.969	-3.38252	-1.29965	-1.51429	-4.10129	-3.03462	-0.872666	-1.13901	-3.25874	-2.08615	-0.67201	-1.58309	1.72767	-0.412503	0.499443	-1.00041	-1.04821	0.24796	-2.62602	2.65765	-0.788973	-0.605407	-3.01639	2.37376	-2.7467	4.20901	1.08744	-1.39714	2.29264	4.07572	0.371474	0.584609	-0.586013	3.49537	2.05446	1.26327	2.9056	0.441032	3.99646	0.914381	0.919096	0.37593	-0.609568
Q96GE6	CALML4	-2.17209	0.095602	0.0953597	0.820425	2.85885	1.06124	-6.60923	-4.27621	-1.45479	1.78625	-2.65778	1.90492	0.851685	1.62183	-4.94412	-0.9392	-1.38963	0.922538	-2.61222	-5.07236	-4.09372	-2.2835	-1.82794	1.75373	-4.03755	2.6055	0.700945	3.87626	2.65797	2.74449	1.13024	-2.24887	3.60281	-2.58046	3.83815	0.824758	-2.25591	3.01386	1.23348	0.273858	2.78625	1.65431	1.48535	2.23381	1.63731	3.00107	0.376423
Q5TBC7	BCL2L15	-2.31868	0.0108	-0.624463	1.91462	1.98721	-1.94146	-3.3677	0.10748	-0.753712	-1.70902	-2.00279	-2.51249	-1.1261	-2.59109	-2.47839	-1.03344	-3.05425	2.35672	-3.02316	-3.22742	-1.53693	-1.81936	4.95881	2.60448	-2.49172	0.784122	2.05665	-0.0384308	3.94093	-1.29856	1.39073	2.92779	2.28593	-2.9235	0.240853	-0.766696	0.425664	3.21419	0.979267	2.22403	0.890789	2.19856	2.21348	0.075308	2.66647	-1.08692	0.947118
O15551	CLDN3	-2.34866	0.0302095	0.046196	0.31477	3.08931	-0.997225	-1.97397	-2.34513	0.0208813	-0.523369	-3.60484	-0.528145	-1.24277	0.982108	-4.39385	-0.585781	-4.90996	-0.129676	-1.23683	-2.21615	-3.11091	0.0930357	1.17524	-1.95523	-1.02308	2.83408	1.9436	3.36062	1.95857	1.05926	2.34811	-2.78583	3.19043	-5.8904	2.46548	-3.60266	1.80912	4.57332	1.87739	2.33284	-0.631359	2.76461	1.10446	2.96004	0.310469	1.46158	5.38521
P29966	MARCKS	-2.36101	0.00444444	-2.54925	-2.61278	-0.358564	-2.29116	-0.276474	-2.00416	0.373918	-2.75925	-2.79614	-2.88682	2.97348	-0.533231	-2.05319	-1.00771	0.689876	-3.28526	0.720294	-2.66742	-2.881	0.600519	-1.00906	-3.02469	-1.85306	-0.950648	1.00649	0.604849	2.48827	1.65519	-0.339147	1.55114	0.395705	1.79525	1.97514	3.54342	2.03923	1.46009	1.77932	1.60619	1.25365	-0.118116	1.78785	0.331036	0.859514	3.13912	2.94982
Q15582	TGFBI	-2.83153	0.00444444	-2.60941	-1.86513	3.4638	-0.980888	-2.65288	-3.14029	-3.26507	-2.00166	-1.98172	-0.491762	-2.31467	-1.76866	-2.1997	0.547096	-2.66602	-2.48486	-2.80477	-0.186568	-1.80821	-0.532174	0.903132	3.29782	-2.11142	3.58205	-2.29948	5.66578	-0.492891	-0.516211	2.03142	0.455215	4.26212	3.22186	0.348556	-1.02271	1.3389	3.71733	1.15157	-2.07242	-2.6095	3.53892	3.82009	-0.438926	1.10038	4.31543	0.254598
Q9ULZ3	PYCARD	-3.66183	0.00533333	-4.9288	0.111642	2.8602	0.308835	-4.08708	-5.0728	-4.69288	-3.39639	-5.65446	1.31833	-4.42384	-1.11867	-2.44471	0.474768	4.20245	-0.906786	-4.02321	-3.5059	-4.58459	2.13221	-3.44163	2.41393	2.38833	2.01096	1.51825	4.26203	2.04316	1.48315	0.740062	2.52561	4.31518	-0.264024	3.14569	-3.52311	3.40557	2.1106	0.0157617	1.48467	3.0785	1.48492	2.11921	2.26763	1.46312	2.74116	-0.853385
