# Supplementary material for: SimPLIT: Simplified Sample Preparation for Large-Scale Isobaric Tagging Proteomics
Source: J Proteome Res. 2022 Jul 18;21(8):1842–56. doi: 10.1021/acs.jproteome.2c00092 (PMC9361352; doi:10.1021/acs.jproteome.2c00092)
Supplement: Supplementary file 2 — pr2c00092_si_002.zip [file pr2c00092_si_002.zip › Supplementary Tables/Table S7.xlsx]

## Sheet: Legend
Table S7. Protein abundance data from the in-lysis reduction/alkylation TMTpro16plex experiment.

## Sheet: sample labeling
TMTpro label	sample (cell line)
126	SNUC1_R1		R1= cell pellet 1
127N	SNUC1_R2		R2= cell pellet 2
127C	SNU61_R1
128N	SNU61_R2
128C	LOVO_R1
129N	LOVO_R2
129C	MDST8_R1
130N	MDST8_R2
130C	SNU175_R1
131N	SNU175_R2
131C	LIM215_R1
132N	LIM215_R2
132C	NCIH747_R1
133N	NCIH747_R2
133C	SW948_R1
134N	SW948_R2

## Sheet: Table S7
												abundance normalized and scaled (row mean=100)																abundance normalized																abundance
Master	Accession	Description	Exp. q-value: Combined	Sum PEP Score	Coverage [%]	# Peptides	# Isoforms	# PSMs	# Unique Peptides	Score Sequest HT: Sequest HT	# Peptides (by Search Engine): Sequest HT	SNUC1_R1	SNUC1_R2	SNU61_R1	SNU61_R2	LOVO_R1	LOVO_R2	MDST8_R1	MDST8_R2	SNU175_R1	SNU175_R2	LIM215_R1	LIM215_R2	NCIH747_R1	NCIH747_R2	SW948_R1	SW948_R2	SNUC1_R1	SNUC1_R2	SNU61_R1	SNU61_R2	LOVO_R1	LOVO_R2	MDST8_R1	MDST8_R2	SNU175_R1	SNU175_R2	LIM215_R1	LIM215_R2	NCIH747_R1	NCIH747_R2	SW948_R1	SW948_R2	SNUC1_R1	SNUC1_R2	SNU61_R1	SNU61_R2	LOVO_R1	LOVO_R2
IsMasterProtein	Q09666	Neuroblast differentiation-associated protein AHNAK OS=Homo sapiens OX=9606 GN=AHNAK PE=1 SV=2	0	1474.05	65	207	209	412	206	1477.42	207	77.1	76.8	86.3	86.1	74	73.2	131.9	130.7	73.4	73.4	79.9	82.4	214.3	216.1	62.6	61.8	74549.9	74241.8	83497.1	83255	71593.2	70819.6	127597	126390	71000.8	70981.5	77261.6	79711.3	207302	209032	60566	59779.8	54626	55958.1	73083.8	74704.9	59590.2	58993.5
IsMasterProtein	Q15149	Plectin OS=Homo sapiens OX=9606 GN=PLEC PE=1 SV=3	0	1230.21	49	208	218	365	199	1353.83	208	111.5	107.1	91.7	91.7	64.9	63.2	135.3	149.5	80.8	77.9	115.1	98.2	138.7	139.3	67.9	67.1	85266.6	81920.6	70136.2	70130.1	49613.3	48347.2	103485	114324	61796	59591.3	88029.8	75075.7	106095	106550	51887	51312.3	62478.6	61745.7	61389.2	62927.9	41295.3	40273.8
IsMasterProtein	Q13813	Spectrin alpha chain, non-erythrocytic 1 OS=Homo sapiens OX=9606 GN=SPTAN1 PE=1 SV=3	0	804.794	54	121	129	224	121	864.69	121	93.9	93.8	73.2	72.7	71.8	70.8	61.9	61.8	81.1	82	245.5	241.1	81	79.8	95.8	94	44318.6	44305.1	34572.8	34314.9	33882.4	33425.3	29208.2	29174.9	38307.5	38734.4	115901	113826	38223.3	37661.5	45217.6	44388.8	32474.2	33393.9	30261.1	30790.8	28201.8	27843.6
IsMasterProtein	Q14204	Cytoplasmic dynein 1 heavy chain 1 OS=Homo sapiens OX=9606 GN=DYNC1H1 PE=1 SV=5	0	689.595	34	137	137	189	137	643.35	137	95.9	95.7	100.6	100.2	79.6	79.1	113.6	112.6	125	124.8	98	98.8	101.2	100.2	87.4	87.1	37935.3	37847.6	39799.8	39633.8	31497.2	31281.5	44931	44541	49424.6	49338.9	38774.7	39094.7	40037.1	39621.7	34585.3	34455.6	27796.9	28526.8	34836.3	35563.5	26216.5	26057.8
IsMasterProtein	Q01082	Spectrin beta chain, non-erythrocytic 1 OS=Homo sapiens OX=9606 GN=SPTBN1 PE=1 SV=2	0	689.282	49	97	107	181	89	687.77	97	86	86.5	67.8	67.3	63.5	63.5	60.3	62.2	78.2	79.1	287.7	283	69.5	69	88.2	88.2	29911.9	30080.4	23571.2	23403.2	22084.8	22076.8	20948.9	21621.1	27186	27502.2	100038	98393.3	24148.2	24004.6	30661.1	30657.7	21917.8	22672.4	20631.5	20999.7	18382.1	18390.2
IsMasterProtein	P78527	DNA-dependent protein kinase catalytic subunit OS=Homo sapiens OX=9606 GN=PRKDC PE=1 SV=3	0	678.436	34	132	139	214	131	697.56	132	103.7	103.2	89	88.6	122.5	122.6	119.5	119.8	91.3	90.3	65.9	66.1	107.1	107.3	101.4	101.8	47948.4	47731.4	41147.3	40972.5	56642	56695.4	55257.8	55421.4	42249.6	41761.6	30482.3	30556.7	49537.6	49643.8	46921.4	47101.2	35133.9	35976.4	36015.7	36764.7	47145.6	47227.9
IsMasterProtein	P35579	Myosin-9 OS=Homo sapiens OX=9606 GN=MYH9 PE=1 SV=4	0	675.447	44	84	93	264	71	1001.42	84	95.3	94.6	97.1	96.5	75.5	74.1	149	148.2	100.8	100.6	101.4	102.1	102.2	101.6	80.9	80.3	43835.1	43534.1	44649.9	44407.3	34750.6	34088.4	68554.1	68182.6	46358.5	46272.8	46662.5	46959.5	46999.4	46721.4	37201.3	36932.3	32119.9	32812.8	39081.4	39846.8	28924.4	28396
IsMasterProtein	O75369	Filamin-B OS=Homo sapiens OX=9606 GN=FLNB PE=1 SV=2	0	626.94	41	90	93	185	77	685.37	90	96.5	93.8	135.5	136.1	126.4	125.9	44	43.6	85.5	85.7	121.4	120.7	130.6	129.6	62.6	62.2	31796.9	30918.1	44632.1	44840.6	41631.3	41484.7	14505.9	14352.8	28165.9	28241.8	39985.9	39756.1	43014.5	42701.2	20620.6	20495.2	23299	23303.8	39065.9	40235.6	34651.6	34557.3
IsMasterProtein	P21333	Filamin-A OS=Homo sapiens OX=9606 GN=FLNA PE=1 SV=4	0	588.336	37	74	81	146	62	570.73	74	64	63.7	157.6	156.1	77.3	77.7	148.9	145.7	44.4	43.9	133.3	133.5	129.9	129.5	47.9	46.6	14098.5	14032	34697.6	34372	17023.9	17099.9	32774	32077.1	9763.4	9656	29345.5	29387.4	28587.7	28501.6	10541.3	10259.4	10330.6	10576.3	30370.3	30842.1	14169.7	14244.4
IsMasterProtein	P15924	Desmoplakin OS=Homo sapiens OX=9606 GN=DSP PE=1 SV=3	0	561.473	41	111	115	169	111	570.21	111	119.4	116.2	103.6	105	93.2	92.3	40.4	40.5	106	103.8	110.7	95.2	90.1	90.3	145.3	147.9	46596.8	45360.7	40437	40973.9	36363.2	36014.8	15758	15811.7	41374	40522	43195.5	37162.6	35144.5	35258.2	56709	57729.3	34143.6	34189.6	35393.9	36766	30266.7	30000.8
IsMasterProtein	P46940	Ras GTPase-activating-like protein IQGAP1 OS=Homo sapiens OX=9606 GN=IQGAP1 PE=1 SV=1	0	515.22	45	62	64	140	59	558.3	62	91.3	91.5	112.1	111.9	115.9	115.6	105	103.1	87	86.4	108.5	106.2	79.9	78.8	103.2	103.8	25161.7	25207.7	30871.2	30824.5	31914.8	31835	28909.3	28397.3	23962.8	23812.4	29879.1	29246.8	22001.9	21703.7	28417.8	28582.1	18437.1	18999.7	27021.2	27658.9	26564.1	26518.9
IsMasterProtein	Q00610	Clathrin heavy chain 1 OS=Homo sapiens OX=9606 GN=CLTC PE=1 SV=5	0	477.071	46	57	65	152	57	614.28	57	77.4	76.8	102.7	102.9	87.1	87	107.6	107.3	106.2	105.1	104	103	118.3	118.6	97.7	98.4	21703.7	21538.4	28814.7	28869.3	24437.1	24398	30190.4	30091.6	29791.9	29476.3	29163.2	28886.3	33198.3	33279.3	27409.3	27618.4	15903.2	16234	25221.1	25904.5	20340	20323.8
IsMasterProtein	Q9Y490	Talin-1 OS=Homo sapiens OX=9606 GN=TLN1 PE=1 SV=3	0	451.449	38	73	76	112	61	412.38	73	80.5	79.3	85.7	85.5	93.6	93.9	148.7	147	84.2	84.8	90.4	93.1	128.3	128.7	88.7	87.5	13898	13693.4	14801.5	14774.3	16170.1	16227	25693.7	25388.2	14548.1	14641.1	15621.8	16083.7	22164.6	22233.5	15313.3	15122.4	10183.7	10321.1	12955.6	13257	13459.1	13517.2
IsMasterProtein	Q7Z406	Myosin-14 OS=Homo sapiens OX=9606 GN=MYH14 PE=1 SV=2	0	443.117	38	70	73	115	60	430.51	70	91.4	90.6	93.1	93.1	52.5	52.3	40.4	41.4	52.3	52.8	342.6	307.8	91.6	96.7	51.7	49.8	18051	17896.2	18380.8	18384.4	10372.3	10329.6	7980	8176.8	10331.8	10427.6	67664.2	60778.5	18080.4	19088.3	10204.3	9830.7	13226.7	13488.9	16088.4	16496.4	8633.3	8604.7
IsMasterProtein	P49327	Fatty acid synthase OS=Homo sapiens OX=9606 GN=FASN PE=1 SV=3	0	434.057	34	68	73	137	68	510.87	68	107.9	107.8	124.9	126	79.9	79.7	101.5	99.9	123	122.2	70	70	70.1	69.6	123.3	124.2	30035.3	30019.5	34758.2	35074	22250.5	22184.8	28270	27797.3	34249.5	34030.2	19482.2	19487.1	19504.6	19375.4	34322.1	34582.1	22008.2	22626.5	30423.4	31472	18520.1	18480.2
IsMasterProtein	O43707	Alpha-actinin-4 OS=Homo sapiens OX=9606 GN=ACTN4 PE=1 SV=2	0	423.016	57	46	49	156	33	591.07	46	84.7	83.5	84.8	84.6	81.7	82.1	84.1	86.8	59.1	60.8	197.2	193.5	110.2	111.8	97.7	97.5	17816.9	17564.9	17825.8	17787.9	17189.3	17256.8	17677.7	18245.9	12421.8	12781.6	41473.4	40682.1	23175	23510.2	20541.8	20509.9	13055.3	13239.1	15602.7	15961.1	14307.4	14375.1
IsMasterProtein	Q14980	Nuclear mitotic apparatus protein 1 OS=Homo sapiens OX=9606 GN=NUMA1 PE=1 SV=2	0	421.533	41	73	77	107	73	392.53	73	86.9	85.1	128.6	128.2	75.4	74.9	97.8	98.4	97.8	97.4	56.6	57.3	142.8	142.7	115.5	114.6	18482.5	18091.2	27340.5	27254.4	16034.9	15926.7	20802.7	20917.5	20785.5	20702.5	12034.6	12192	30370.6	30347.3	24564.5	24366.2	13543	13635.8	23930.8	24455.4	13346.6	13267.1
IsMasterProtein	Q92616	eIF-2-alpha kinase activator GCN1 OS=Homo sapiens OX=9606 GN=GCN1 PE=1 SV=6	0	420.926	37	83	85	121	83	401.65	83	96.1	94.6	96.6	96.8	133.7	134.6	89.7	90.7	101.4	100.4	92.5	93.6	83.9	82.9	106.1	106.4	22865.3	22488.6	22980.8	23022.8	31787.2	32016.9	21340.8	21565	24127.5	23882.5	21997	22249.5	19954.1	19720.1	25239.2	25295.1	16754.4	16950.3	20114.8	20658.4	26457.8	26670.4
IsMasterProtein	O75643	U5 small nuclear ribonucleoprotein 200 kDa helicase OS=Homo sapiens OX=9606 GN=SNRNP200 PE=1 SV=2	0	390.899	33	62	64	99	62	370.06	62	79.2	79.6	100.6	101.1	114.3	115.7	95.8	95.2	105.6	106.7	88.4	89.5	102.5	108.5	102.4	114.8	15720.6	15804.1	19969.1	20065.5	22675.4	22951.2	19005.9	18895.3	20952.4	21179.2	17539.1	17763.2	20333.4	21534.6	20323.5	22774	11519.2	11912	17478.7	18004.8	18873.7	19118.6
IsMasterProtein	P42704	Leucine-rich PPR motif-containing protein, mitochondrial OS=Homo sapiens OX=9606 GN=LRPPRC PE=1 SV=3	0	368.325	51	60	61	119	60	431.91	60	105.2	105.8	109.6	109.7	110.1	109.9	79.8	78.7	89.5	89.6	87.2	87.3	84.7	83.7	134.6	134.6	28571.5	28714.2	29747.3	29777.4	29906.7	29840.1	21678	21356.9	24297	24341.3	23669.1	23713.7	23006.3	22736.7	36548.1	36535.4	20935.6	21642.7	26037.4	26719.3	24892.6	24857.1
IsMasterProtein	P10809	60 kDa heat shock protein, mitochondrial OS=Homo sapiens OX=9606 GN=HSPD1 PE=1 SV=2	0	360.534	65	30	41	324	30	1490.75	30	85.5	85.1	70.7	70.7	164.1	164.6	71.4	72.5	105.1	105.1	106.4	108.5	73.4	72.5	122.2	122.2	40504.8	40311	33476.9	33480.9	77704	77924.1	33813.2	34322.6	49780.5	49743	50395	51371.3	34732.7	34347.8	57848	57858.6	29679.7	30383.5	29301.9	30042.5	64676.4	64911.7
IsMasterProtein	Q9NZM1	Myoferlin OS=Homo sapiens OX=9606 GN=MYOF PE=1 SV=1	0	356.107	38	65	69	99	65	344.15	65	55.3	54.5	177.6	178.1	78.6	78.5	99.5	101.1	40.9	40.6	93.9	95.2	202.2	205.3	49.7	49.2	11230.4	11064.4	36076.5	36177	15964.7	15950.9	20206.7	20544.3	8302.5	8255.5	19066.8	19334.1	41081.6	41704.2	10093	9994.2	8229	8339.5	31577.2	32461.7	13288.1	13287.3
IsMasterProtein	Q6P2Q9	Pre-mRNA-processing-splicing factor 8 OS=Homo sapiens OX=9606 GN=PRPF8 PE=1 SV=2	0	319.549	31	64	66	95	64	326.26	64	88	88.8	95.9	96.6	118.7	119.8	102.5	102.4	103.5	102.5	88	88.7	96.7	96.4	105.8	105.7	17086.6	17256.4	18637.1	18766.9	23051	23281.5	19907.4	19884	20103.6	19911.9	17090.2	17223.2	18789.8	18733.7	20556.7	20542.3	12520.1	13006.6	16312.8	16839.6	19186.3	19393.7
IsMasterProtein	P18206	Vinculin OS=Homo sapiens OX=9606 GN=VCL PE=1 SV=4	0	316.385	49	45	50	95	45	355.48	45	66.9	65.8	125.2	125.1	80	79.8	112.8	109.9	69	68.5	166.4	167.7	108.2	106.1	74.9	73.7	12616.8	12401.9	23613.8	23584.8	15093.6	15055.4	21277.9	20733.4	13010.3	12922.3	31378.5	31629.9	20403.2	20010.4	14119.8	13897.6	9244.9	9347.7	20668.9	21162.7	12563.1	12541.4
IsMasterProtein	Q9P2E9	Ribosome-binding protein 1 OS=Homo sapiens OX=9606 GN=RRBP1 PE=1 SV=5	0	314.547	58	55	55	95	55	333.01	55	117.9	117.2	61.2	60.8	73.6	72.3	111.7	111.3	113.7	114	137.3	139.9	74.2	72.7	111.1	111.2	25092.8	24941.6	13025.8	12936.2	15656.4	15386.5	23776.6	23680.4	24187.5	24269.1	29219.8	29768.6	15781.2	15471.9	23651.7	23664.2	18386.6	18799.2	11401.3	11607.6	13031.5	12817.1
IsMasterProtein	P02545	Prelamin-A/C OS=Homo sapiens OX=9606 GN=LMNA PE=1 SV=1	0	313.341	59	35	39	129	35	463.51	35	91.2	90.8	92.3	92.8	130.2	130.1	76.2	77.1	74.8	74	117.8	118.9	156.1	157.2	60.8	59.7	27345.6	27235	27687.6	27840	39066.7	39034.9	22868.4	23127.2	22445.7	22184.4	35341.2	35676.7	46814.2	47158.4	18231.6	17903.6	20037.3	20527.8	24234.6	24980.9	32516.9	32516.5
IsMasterProtein	P12270	Nucleoprotein TPR OS=Homo sapiens OX=9606 GN=TPR PE=1 SV=3	0	312.542	30	67	68	91	67	303.08	67	102.2	101	92.1	92.8	116.2	118.4	88.7	88	91.4	92.4	99.4	102.2	110	110.6	98.6	95.9	19471.1	19246.1	17559.5	17683	22152.7	22575.3	16908.1	16776.5	17417.1	17613.7	18953.1	19470.1	20970.8	21075.1	18798.4	18281.4	14267.3	14506.3	15369.6	15867	18438.6	18805.5
IsMasterProtein	P05787	Keratin, type II cytoskeletal 8 OS=Homo sapiens OX=9606 GN=KRT8 PE=1 SV=7	0	307.047	77	36	52	266	29	870.81	36	126.8	125.7	153.4	155	141.5	142.9	33.9	33.6	75.7	74.2	136.5	113	95.5	95.5	48.7	48.1	57652.6	57177.7	69734.4	70466.2	64328.1	64993.2	15412	15269.7	34424.3	33732.8	62045.7	51365	43435	43433.7	22152.8	21889.7	42244.6	43096.4	61037.5	63229.5	53543.1	54140.1
IsMasterProtein	P05783	Keratin, type I cytoskeletal 18 OS=Homo sapiens OX=9606 GN=KRT18 PE=1 SV=2	0	303.258	79	37	48	262	35	1099.05	37	160.7	158.2	112.3	114.5	142.2	143.1	39	38.2	73.8	72.6	161	129.5	79.2	82.6	47.1	45.9	63586.4	62583.3	44432.1	45295.2	56254.2	56597.7	15430	15129.2	29194.7	28721.6	63679.3	51216.1	31333.4	32658.8	18650.7	18155.4	46592.6	47170.7	38890.8	40643.5	46822.8	47146.5
IsMasterProtein	P12814	Alpha-actinin-1 OS=Homo sapiens OX=9606 GN=ACTN1 PE=1 SV=2	0	294.965	51	36	39	103	23	392.85	36	71.6	71.7	141.5	140.4	84.3	83.6	162.5	162.6	74.1	74.1	102.6	101.5	69.1	68.5	95.2	96.6	6301.6	6302.9	12444.3	12348.6	7414.6	7353.1	14294.6	14301.1	6518.3	6519	9028.2	8929.5	6073.9	6023.3	8372.3	8500.4	4617.4	4750.7	10892.3	11080.5	6171.5	6125.2
IsMasterProtein	P22314	Ubiquitin-like modifier-activating enzyme 1 OS=Homo sapiens OX=9606 GN=UBA1 PE=1 SV=3	0	293.691	44	36	43	80	35	310.82	36	68.3	67.7	118.7	119	100.7	103.3	99.5	98.8	145.4	149	92.8	99.5	59.5	58.4	109.3	110.1	12618.8	12507.1	21919	21989.2	18597.1	19075.9	18386.6	18249.3	26866	27516.7	17146.4	18377.1	10991	10792.7	20194.1	20344.9	9246.3	9426.9	19185.4	19730.9	15479.2	15890.5
IsMasterProtein	P11142	Heat shock cognate 71 kDa protein OS=Homo sapiens OX=9606 GN=HSPA8 PE=1 SV=1	0	288.921	58	33	41	162	21	580.21	33	113.5	113.7	88.7	88.6	106.1	106.5	147.2	144.9	84.2	83	76.5	75.8	72.9	72.5	114.1	111.9	22919.2	22959.8	17914.6	17887.6	21423	21517.5	29726.8	29254.7	17002	16752.9	15456	15306.6	14718.1	14643.3	23048.8	22604	16793.9	17305.4	15680.4	16050.6	17831.3	17924.3
IsMasterProtein	P38646	Stress-70 protein, mitochondrial OS=Homo sapiens OX=9606 GN=HSPA9 PE=1 SV=2	0	286.589	49	29	35	127	28	482.73	29	70.4	70.5	74.4	74.3	224.1	222.5	75.3	74.5	103	102	90.3	89	83.1	82.2	82.5	82.1	17956	17969.5	18963.2	18941.1	57160	56743	19198.8	18991.3	26261.5	26011.2	23032.6	22710.2	21186.3	20973.1	21048.6	20933.6	13157.2	13544.1	16598.2	16995.9	47576.8	47267.6
IsMasterProtein	P05023	Sodium/potassium-transporting ATPase subunit alpha-1 OS=Homo sapiens OX=9606 GN=ATP1A1 PE=1 SV=1	0	283.052	41	35	40	86	27	309.89	35	115	113.1	69	68.4	94.3	95.8	65	64.1	127.4	126.8	111.2	112.8	89.9	89.1	130.4	127.7	14386.8	14153	8638	8552.6	11797.3	11992.4	8133.5	8017.5	15943	15870.1	13918.2	14111.3	11250.1	11144.9	16314.2	15972.6	10541.8	10667.5	7560.7	7674.3	9819.4	9989.8
IsMasterProtein	P08670	Vimentin OS=Homo sapiens OX=9606 GN=VIM PE=1 SV=4	0	278.262	70	31	41	204	28	694.98	31	44.7	43.5	34.1	34.8	29.8	27.2	505.9	624.9	24.7	22.9	36.5	38.2	33.8	33.2	33.1	32.7	14881.7	14469.1	11351.3	11577.6	9920.7	9039.4	168255	207856	8212.9	7610.4	12140.4	12691.1	11248.6	11039	11008.6	10887.6	10904.5	10905.7	9935.6	10388.6	8257.4	7529.9
IsMasterProtein	P49792	E3 SUMO-protein ligase RanBP2 OS=Homo sapiens OX=9606 GN=RANBP2 PE=1 SV=2	0	275.439	23	57	57	76	38	257.36	57	112.9	110.7	89.7	88.9	110	111.1	100.1	98.9	86.6	86.5	91.9	92.5	98.8	98.5	110.9	112	11182.3	10961.8	8879.1	8802.4	10893.1	11001.2	9910.7	9794	8580.2	8567.2	9099	9157.8	9780.4	9754.3	10984.2	11094.7	8193.8	8262.2	7771.8	7898.4	9066.8	9164.1
IsMasterProtein	P11021	Endoplasmic reticulum chaperone BiP OS=Homo sapiens OX=9606 GN=HSPA5 PE=1 SV=2	0	274.4	51	29	36	145	26	493.22	29	73.7	73.6	69.6	69.2	133.7	133.5	85.5	84	117.5	116.1	166.5	167.6	86.9	86.2	68.6	67.8	18641.5	18615.8	17600.1	17509.9	33830.9	33774.7	21642.6	21261.6	29731.1	29386.5	42135.8	42399.7	21976.8	21805.7	17355.8	17152.9	13659.5	14031.2	15405.2	15711.6	28158.9	28134.7
IsMasterProtein	P06576	ATP synthase subunit beta, mitochondrial OS=Homo sapiens OX=9606 GN=ATP5F1B PE=1 SV=3	0	269.344	63	23	29	96	23	368.87	23	74.2	74	71.9	73.1	148.7	149.8	88	86.7	140.7	140.2	101.6	102.7	64.3	63.9	109.7	110.6	11616	11592.9	11265.6	11448.9	23298.1	23459.6	13792.2	13585.7	22038.7	21959.5	15910.6	16090.2	10072.8	10017.1	17178.3	17321.2	8511.5	8737.9	9860.6	10273.1	19392	19542.1
IsMasterProtein	P78371	T-complex protein 1 subunit beta OS=Homo sapiens OX=9606 GN=CCT2 PE=1 SV=4	0	258.219	67	26	28	70	26	287.13	26	105.4	101.9	102	100.1	110.4	110.8	98.4	98.2	108	107.7	105.8	107.9	81.1	81.3	91	89.9	12462.7	12049.1	12056.4	11830.7	13046.6	13095	11636.6	11608.2	12768.5	12732.2	12511.8	12761.3	9591.7	9612.2	10761.9	10633.2	9132	9081.7	10552.8	10615.7	10859.3	10908.2
IsMasterProtein	P14618	Pyruvate kinase PKM OS=Homo sapiens OX=9606 GN=PKM PE=1 SV=4	0	256.411	60	26	29	154	26	579.63	26	90.4	90.4	95.3	95.3	133	133.6	134.2	135.5	111.1	110.7	86.8	87.4	71.4	72	76.5	76.2	28805.7	28823.9	30359.8	30357.2	42377.4	42588.4	42780.3	43183.9	35411.5	35289.7	27665.2	27859.8	22763.2	22947.3	24392.6	24272.8	21107.2	21725.4	26573.5	27239.5	35272.6	35476.6
IsMasterProtein	Q14764	Major vault protein OS=Homo sapiens OX=9606 GN=MVP PE=1 SV=4	0	249.475	52	32	35	68	31	275.82	32	107.3	106.6	93.2	93.4	60.1	58.7	100.4	99.3	132.7	133.5	137.4	138.9	110.9	110.8	58.7	58	13320.2	13244.5	11574.5	11595.6	7468.1	7295.1	12470.9	12330.5	16484.7	16583	17068.6	17244	13777.6	13754.2	7296	7197.1	9760.3	9982.8	10131	10404.8	6216	6076.9
IsMasterProtein	P08238	Heat shock protein HSP 90-beta OS=Homo sapiens OX=9606 GN=HSP90AB1 PE=1 SV=4	0	240.003	39	26	29	125	15	435.77	26	91.7	91.2	77.1	77.9	112.1	110.4	100.9	100.5	90.9	89.6	105.5	101.5	99.5	99.9	124	127.4	13341.3	13263.6	11212.1	11333.1	16313	16063.6	14683.5	14617.5	13230.2	13042	15345.9	14764.4	14484.3	14531.4	18044.8	18538.8	9775.7	9997.1	9813.8	10169.3	13578	13381.2
IsMasterProtein	Q08211	ATP-dependent RNA helicase A OS=Homo sapiens OX=9606 GN=DHX9 PE=1 SV=4	0	238.31	32	34	38	76	34	272.07	34	86.9	87	122.2	121.4	115.3	117	102.7	101.6	84	83	83.9	83.7	109.2	109.7	95.7	96.5	12875.7	12888.3	18097.4	17977.4	17076.6	17323.3	15213.4	15040.6	12446.2	12288.9	12426.8	12392.5	16176	16248	14171.8	14291.8	9434.6	9714.2	15840.4	16131.2	14213.6	14430.5
IsMasterProtein	P27816	Microtubule-associated protein 4 OS=Homo sapiens OX=9606 GN=MAP4 PE=1 SV=3	0	235.084	38	36	36	65	36	235.98	36	93.9	92.8	66.8	66.6	77.9	78.2	132.5	133.3	104.8	103.4	94.7	95.8	113.2	111.2	117.8	116.9	14314.7	14139.8	10171.8	10150.2	11876.2	11917	20196.8	20317.2	15975.5	15753.5	14433.2	14604.6	17248.7	16943.4	17949	17811.9	10489	10657.6	8903.2	9107.8	9885.1	9927
IsMasterProtein	P13667	Protein disulfide-isomerase A4 OS=Homo sapiens OX=9606 GN=PDIA4 PE=1 SV=2	0	235.043	54	31	31	74	31	270.95	31	71.3	71.5	79.6	79.4	87.4	87.6	97.1	96.3	156.9	156.8	144.5	140.4	73.9	74.1	91	92.2	12002.8	12035.7	13405	13370.9	14721.9	14748.4	16347.7	16217.6	26411.3	26400.9	24337.3	23649.3	12446.9	12485.3	15317	15518.1	8795	9071.6	11733.2	11997.8	12253.7	12285.6
IsMasterProtein	P34932	Heat shock 70 kDa protein 4 OS=Homo sapiens OX=9606 GN=HSPA4 PE=1 SV=4	0	234.761	46	35	37	71	32	266.74	35	96	96.7	87.1	86.6	142	142.5	108.8	107.7	91	89.7	89.5	90	92.2	91.4	94.5	94.2	15677.5	15788.8	14216.4	14142.6	23172.9	23264.7	17752.2	17577.5	14854.2	14634.8	14615.9	14689.8	15056.8	14921.4	15431.3	15381.9	11487.6	11900.5	12443.4	12690.2	19287.8	19379.8
IsMasterProtein	P25705	ATP synthase subunit alpha, mitochondrial OS=Homo sapiens OX=9606 GN=ATP5F1A PE=1 SV=1	0	234.448	55	27	30	117	27	421.08	27	87.5	87.1	66.5	66.5	152	151.3	90.1	90	142.9	142.2	99.2	99.3	56.9	55.8	106.9	105.9	21757.8	21653.3	16529.9	16545.7	37798.6	37614.8	22412.6	22368.7	35522.7	35366	24655.3	24687.8	14151.3	13868.2	26570.9	26336.6	15942.9	16320.7	14468.4	14846.5	31461.4	31333.6
IsMasterProtein	P53396	ATP-citrate synthase OS=Homo sapiens OX=9606 GN=ACLY PE=1 SV=3	0	234.174	40	39	39	72	39	235.89	39	89.5	89.5	112.9	112.5	73.2	72	107.8	106.8	113.8	114	99.3	98.4	108.2	109.1	96.5	96.7	14211.7	14213.6	17925.4	17871	11619	11430.5	17114.7	16955.9	18069.8	18100.7	15762.5	15621.1	17177.6	17329.4	15315.9	15351.6	10413.6	10713.2	15689.8	16035.7	9671	9521.8
IsMasterProtein	P06733	Alpha-enolase OS=Homo sapiens OX=9606 GN=ENO1 PE=1 SV=2	0	230.903	63	24	28	83	22	323.93	24	75.6	72.6	214.5	213.6	84.8	90.2	88.1	83.9	105.4	100.5	68.3	66	80.3	77	90.3	89	11776.8	11305.8	33425.1	33287.6	13215.5	14061.1	13731.5	13075.1	16418.6	15661.1	10640.6	10276.8	12515	11995.6	14072.4	13863.5	8629.4	8521.5	29256.5	29869	10999.8	11713.1
IsMasterProtein	P14625	Endoplasmin OS=Homo sapiens OX=9606 GN=HSP90B1 PE=1 SV=1	0	230.901	40	33	34	118	32	419.84	33	74.4	74.7	75.4	76	124.5	125.1	87.7	86.7	86.4	86.3	176.3	174.4	80.2	80.7	96	95.1	20240.1	20316.3	20520.6	20658.5	33869.3	34037	23863.1	23576	23512.1	23470.7	47963.1	47442.7	21799.9	21957.9	26099	25852.5	14830.8	15313	17961.4	18536.9	28190.9	28353.2
IsMasterProtein	P07900	Heat shock protein HSP 90-alpha OS=Homo sapiens OX=9606 GN=HSP90AA1 PE=1 SV=5	0	230.451	41	28	33	110	17	372.86	28	105.5	105.3	140.7	139.8	86.5	86.7	87.4	84.7	85.9	84.3	108.6	105	91.9	92.1	97.4	98.3	13309.1	13285.8	17752	17635	10915.8	10935.6	11030.8	10689.4	10840.5	10633	13707	13246.5	11596.3	11627	12289.7	12400.7	9752.2	10013.9	15538.1	15824	9085.7	9109.5
IsMasterProtein	P53618	Coatomer subunit beta OS=Homo sapiens OX=9606 GN=COPB1 PE=1 SV=3	0	229.901	38	29	32	59	29	224.94	29	88.7	85.2	83.1	81.8	98.4	99.5	103.6	104.3	118.8	117.6	120.3	122.7	92	91.1	96.3	96.4	9594.4	9212.1	8991.3	8848.8	10647.2	10762.7	11207.5	11280.3	12851.5	12723.3	13012.7	13274.3	9952.9	9858.1	10412	10429.8	7030.3	6943.4	7869.9	7940.1	8862.1	8965.5
IsMasterProtein	P52272	Heterogeneous nuclear ribonucleoprotein M OS=Homo sapiens OX=9606 GN=HNRNPM PE=1 SV=3	0	227.038	61	41	43	90	41	302.38	41	94.6	94.9	96.6	96.5	124.2	124.9	84.7	86	117.9	118.8	74.6	76.1	104.2	105.1	100.7	100.1	19308.1	19366	19715.1	19683.5	25333.9	25485.6	17287	17538	24047.9	24240.8	15220.2	15524.6	21248.2	21447.3	20545.9	20424.3	14147.9	14596.7	17256.3	17662.1	21086.5	21229.8
IsMasterProtein	P07814	Bifunctional glutamate/proline--tRNA ligase OS=Homo sapiens OX=9606 GN=EPRS1 PE=1 SV=5	0	227.004	31	42	42	62	41	207.65	42	103.8	104.3	116.7	114.3	101.6	101.6	64.3	63.5	123.9	123.5	106.4	106.5	102.3	101.4	83.4	82.5	14844.4	14907.7	16687.9	16344.3	14531.2	14522.2	9192.9	9080.5	17715.2	17651.2	15204.1	15220.3	14623.4	14490.1	11918.2	11796.5	10877.1	11236.4	14606.7	14665.8	12095	12097.2
IsMasterProtein	Q9Y4L1	Hypoxia up-regulated protein 1 OS=Homo sapiens OX=9606 GN=HYOU1 PE=1 SV=1	0	225.603	43	34	36	67	34	248.36	34	101.7	102.5	73.7	72.9	97.8	97.8	102	100.2	98.6	98.4	144.4	145.9	87	87.6	95.2	94.1	12384.8	12483	8973.9	8879.9	11903.7	11911.3	12421.1	12201.5	12002.4	11985	17585.7	17756.9	10593.1	10669.3	11585.2	11451.6	9074.9	9408.8	7854.7	7968	9907.9	9922.2
IsMasterProtein	P35221	Catenin alpha-1 OS=Homo sapiens OX=9606 GN=CTNNA1 PE=1 SV=1	0	223.734	46	35	37	62	35	230.85	35	86.5	85.2	111.6	110.3	109.5	109.6	64.1	64.2	73.3	73.7	73.5	75	168.4	167.8	110.4	116.8	10075.5	9918.7	13000.1	12843.3	12755.3	12769.4	7468	7482.4	8540.3	8586.5	8562.2	8735.9	19616.1	19540.5	12853.3	13598.8	7382.7	7476	11378.8	11524.3	10616.8	10637
IsMasterProtein	Q16891	MICOS complex subunit MIC60 OS=Homo sapiens OX=9606 GN=IMMT PE=1 SV=1	0	220.965	58	34	35	64	34	251.82	34	87.1	85.7	86	86.2	128.5	127.5	86.3	98.2	116.5	112.2	82.3	75.2	93.1	90.9	121.9	122.3	12297.9	12103.7	12148.3	12167.8	18147.3	17996.5	12185.5	13869.5	16455.4	15847.2	11624.5	10612.8	13148.3	12834.9	17209.3	17271.4	9011.3	9122.9	10633.2	10918.2	15104.8	14991.3
IsMasterProtein	P68371	Tubulin beta-4B chain OS=Homo sapiens OX=9606 GN=TUBB4B PE=1 SV=1	0	219.52	62	20	26	167	2	555.22	20	96.1	100	104.9	109.8	80.9	84.3	99.2	95	94.9	93	89	74.2	117.9	126.2	115.4	119.2	1725.4	1796	1882.9	1971.7	1453	1512.8	1780.5	1705.6	1703	1669.7	1598.6	1332.4	2117.4	2264.8	2070.9	2140.1	1264.3	1353.7	1648.1	1769.2	1209.4	1260.2
IsMasterProtein	P60709	Actin, cytoplasmic 1 OS=Homo sapiens OX=9606 GN=ACTB PE=1 SV=1	0	217.241	65	19	27	206	7	743.7	19	77.7	78.1	102.4	104	85.5	86.6	127	128.7	89	87.9	127.9	119.8	98.4	101.9	92.6	92.5	7150.4	7191.6	9425.2	9570.6	7866.3	7971.9	11685.6	11847	8191.3	8093.3	11770	11026	9056	9376.2	8521.4	8511.9	5239.4	5420.5	8249.8	8587.7	6547.4	6640.7
IsMasterProtein	Q86UP2	Kinectin OS=Homo sapiens OX=9606 GN=KTN1 PE=1 SV=1	0	215.175	32	40	41	57	40	195.86	40	94	94.4	115	113.5	114.3	115.1	103.9	101.3	93.2	92.6	96.7	99.7	104.1	102.9	79.9	79.4	12188.2	12237.5	14911.5	14712.6	14824.2	14921.1	13476.2	13140.7	12092.1	12012	12539.2	12924	13493.6	13349.3	10363.6	10294.4	8930.8	9223.8	13051.8	13201.7	12338.8	12429.4
IsMasterProtein	Q7KZF4	Staphylococcal nuclease domain-containing protein 1 OS=Homo sapiens OX=9606 GN=SND1 PE=1 SV=1	0	215.137	36	29	31	58	29	218.09	29	110.2	111.6	95.2	94.4	104.9	104.1	113.4	112.7	88.7	88.6	88.4	86.1	75.3	74.1	125.8	126.7	13857	14036.2	11966	11870.9	13188.3	13093	14261.6	14168.2	11156.1	11146.6	11115.4	10821.5	9465.1	9317.8	15822	15927.7	10153.6	10579.4	10473.7	10651.8	10977.2	10906.6
IsMasterProtein	P55072	Transitional endoplasmic reticulum ATPase OS=Homo sapiens OX=9606 GN=VCP PE=1 SV=4	0	214.606	50	30	32	79	30	302.64	30	89.1	88.3	80.4	80.5	111.2	109	108.4	107.4	79	78.7	110.9	112.5	136.3	135.8	86.7	85.8	13482.2	13361.6	12171.4	12182.2	16821.4	16489.9	16408.4	16259.8	11948.1	11911.3	16781.8	17018.1	20632.8	20545.1	13123.5	12988.5	9879	10071	10653.4	10931.1	14001.2	13736.3
IsMasterProtein	Q7Z6Z7	E3 ubiquitin-protein ligase HUWE1 OS=Homo sapiens OX=9606 GN=HUWE1 PE=1 SV=3	0	213.132	12	42	44	54	42	196.56	42	89.1	91.3	120.2	121.5	105.5	105.7	86.1	86.4	95	97.5	106.3	110.6	96.6	95.9	96.4	95.9	7748.8	7945.3	10456.6	10568.4	9178.9	9190	7486.8	7513.1	8263.7	8477.2	9250.1	9622.4	8405	8344.3	8385.4	8338.6	5677.9	5988.6	9152.5	9483	7640	7655.3
IsMasterProtein	P27708	CAD protein OS=Homo sapiens OX=9606 GN=CAD PE=1 SV=3	0	208.012	22	33	35	50	32	197.54	33	108.8	109.4	93.3	93.3	99.5	99	103.5	103.1	99.7	100.1	81.8	83.4	65.6	64.3	147.4	148	8748.6	8794	7502.6	7505.7	7998.3	7961.1	8322.1	8293.2	8018.1	8047.8	6577.4	6702.6	5271.3	5167.1	11851.4	11897.7	6410.5	6628.3	6566.9	6734.9	6657.4	6631.7
IsMasterProtein	P08727	Keratin, type I cytoskeletal 19 OS=Homo sapiens OX=9606 GN=KRT19 PE=1 SV=4	0	207.633	74	29	33	104	16	381.8	29	108.9	107.1	123.2	122.7	180.7	179.5	27.9	27.7	100.6	97.1	99.3	85.8	125.8	126.8	43.4	43.6	14519.4	14282.6	16431.5	16358	24103.2	23934.9	3715.9	3696.9	13414.4	12955.2	13244.5	11436.4	16774	16912.9	5790.9	5813.9	10639	10765.2	14382.3	14678.1	20062.2	19938
IsMasterProtein	P13639	Elongation factor 2 OS=Homo sapiens OX=9606 GN=EEF2 PE=1 SV=4	0	205.822	42	32	33	94	30	301.86	32	96.8	97.2	97.2	97.3	93.7	93	140.5	139.3	88.9	87.6	81.6	81.2	80.8	82.5	120.2	122.3	19197.6	19274.1	19273.8	19304.7	18579.3	18438.9	27856.5	27621	17622.3	17376.7	16184.4	16103	16024.5	16352.3	23827	24260	14067	14527.4	16870.1	17322.1	15464.4	15359.8
IsMasterProtein	P33176	Kinesin-1 heavy chain OS=Homo sapiens OX=9606 GN=KIF5B PE=1 SV=1	0	205.774	39	35	37	53	35	191.55	35	106.8	105.9	98	96.5	93.9	93.1	107.1	103.5	104.9	104.2	108.9	108.5	83.8	84.4	100.7	99.9	12767.6	12653.6	11710.8	11535.6	11221	11123.1	12798.8	12373.7	12542.4	12457.8	13012.3	12968.3	10020.9	10092.8	12032.7	11935.9	9355.4	9537.3	10250.3	10350.9	9339.7	9265.7
IsMasterProtein	Q14126	Desmoglein-2 OS=Homo sapiens OX=9606 GN=DSG2 PE=1 SV=2	0	205.678	33	24	27	42	24	186.56	24	151.7	146.1	111.8	113.5	93.5	93.6	41.6	39.6	117.5	114.8	71.8	65.5	76.4	76.5	141.3	144.8	9848.5	9481.3	7256.6	7367.7	6071.3	6073.3	2698.2	2570.1	7626.5	7454	4660.7	4248.4	4958.2	4964.8	9169.3	9399.3	7216.5	7146.3	6351.6	6611.1	5053.4	5059.1
IsMasterProtein	Q9P2J5	Leucine--tRNA ligase, cytoplasmic OS=Homo sapiens OX=9606 GN=LARS1 PE=1 SV=2	0	205.631	32	34	35	56	34	190.84	34	99.2	97.6	93.5	96.7	117.5	117.5	90.3	89.7	88.1	87.6	113.9	112.2	102.4	103.1	95.5	95.3	10718.5	10550.5	10104.8	10447.2	12696.1	12699.6	9761.6	9700.5	9517.9	9469.2	12314.2	12128.7	11066.1	11141	10326.3	10295.3	7853.9	7952.2	8844.6	9374.3	10567.6	10578.9
IsMasterProtein	P48643	T-complex protein 1 subunit epsilon OS=Homo sapiens OX=9606 GN=CCT5 PE=1 SV=1	0	205.11	59	25	30	67	25	262.5	25	121.6	121.3	98.4	98.5	105.9	106	95.5	95.8	107.1	106.7	101.9	102.3	79.7	79.2	91	88.9	15694.2	15662.4	12707.2	12719.9	13667.8	13679.8	12330.8	12372.4	13826.8	13776.1	13154.2	13203.2	10293.7	10226	11752.2	11473.6	11499.8	11805.1	11122.4	11413.6	11376.3	11395.5
IsMasterProtein	P07437	Tubulin beta chain OS=Homo sapiens OX=9606 GN=TUBB PE=1 SV=2	0	204.448	63	20	25	153	4	513.43	20	73.2	74.6	94.3	97.7	70.8	71.4	147.8	149	115.1	116.2	111.9	103.7	82.3	86.5	102.7	102.9	2280.2	2323.6	2937.4	3045.4	2207.2	2224	4606.6	4642.8	3586.9	3620.9	3486.9	3233	2563.9	2695.9	3199.1	3206.7	1670.8	1751.4	2571	2732.7	1837.1	1852.6
IsMasterProtein	P41252	Isoleucine--tRNA ligase, cytoplasmic OS=Homo sapiens OX=9606 GN=IARS1 PE=1 SV=2	0	204.407	30	31	33	57	31	206.82	31	88.2	88.9	98.9	100.6	101.1	103.7	74.7	72.9	122.1	123.5	116.2	113.7	107.2	108.9	89.6	89.8	9665.4	9740.9	10844.3	11029.9	11082.6	11361.1	8191.4	7990.9	13386.1	13532.3	12732.1	12465.2	11744	11935.8	9815.6	9839.8	7082.3	7342	9491.8	9897.2	9224.5	9463.9
IsMasterProtein	Q63HN8	E3 ubiquitin-protein ligase RNF213 OS=Homo sapiens OX=9606 GN=RNF213 PE=1 SV=3	0	204.202	10	44	45	53	44	175.8	44	81.7	84.8	105.8	103.9	78.6	78.4	76	77.5	82.4	82.6	109.6	111.5	174.9	176.3	88.9	87	8195.3	8509.1	10615.5	10421.1	7880.5	7865.5	7617.8	7770.5	8259	8287.7	10992.7	11177.7	17545.1	17685.5	8920.8	8720.9	6005	6413.6	9291.6	9350.9	6559.3	6552.1
IsMasterProtein	P40939	Trifunctional enzyme subunit alpha, mitochondrial OS=Homo sapiens OX=9606 GN=HADHA PE=1 SV=2	0	199.968	41	25	27	54	25	191.78	25	80.9	81.3	105.1	105.3	96.4	97.7	102.8	101.7	81.3	81.2	97.5	97.2	118	118	117	118.5	9376.4	9421.9	12183.8	12206.6	11167.5	11321.8	11912.8	11779.9	9423.3	9410	11295.5	11260.2	13678.1	13667.5	13556.9	13734.7	6870.5	7101.5	10664.3	10953	9295.2	9431.2
IsMasterProtein	P35606	Coatomer subunit beta' OS=Homo sapiens OX=9606 GN=COPB2 PE=1 SV=2	0	197.302	41	32	32	48	32	170.99	32	81	82.3	83.4	82.1	100.9	99.8	99.8	99.3	121.1	119.3	124.1	123.6	98.9	98.2	92.2	94	6990.4	7108.4	7202.9	7091.2	8708.1	8620.5	8617.6	8573.2	10456.3	10296.7	10711.2	10671.5	8537.4	8477.1	7962.1	8116.2	5122.2	5357.8	6304.6	6362.9	7248.1	7181
IsMasterProtein	Q13263	Transcription intermediary factor 1-beta OS=Homo sapiens OX=9606 GN=TRIM28 PE=1 SV=5	0	196.373	41	24	28	60	24	226.91	24	111.2	112.1	87.8	87.1	101	100.4	111.5	108.7	117.2	117.8	61.6	61.9	110	110.6	101.2	99.8	12126.6	12226.5	9570.4	9500.3	11007.5	10948.1	12158.7	11855.1	12783.2	12843.5	6720.6	6746.8	11992	12062.2	11033.4	10885.2	8885.7	9215.5	8376.8	8524.7	9162	9119.9
IsMasterProtein	P09327	Villin-1 OS=Homo sapiens OX=9606 GN=VIL1 PE=1 SV=4	0	196.131	39	28	30	59	28	223.36	28	162.5	165.9	207.2	208.8	29.3	29.1	32.9	32.8	39.8	41.2	88.4	88	32	30	205.1	207	21995.4	22466.6	28056.5	28275.9	3973.1	3938.3	4457.7	4438.7	5389.6	5571.3	11964.1	11913.1	4331.3	4060.5	27763.9	28025.9	16117	16933.7	24557.5	25372	3307	3280.6
IsMasterProtein	P11586	C-1-tetrahydrofolate synthase, cytoplasmic OS=Homo sapiens OX=9606 GN=MTHFD1 PE=1 SV=4	0	194.866	44	36	37	56	35	194.6	36	104.9	106.3	170.6	171.4	105.1	103.7	71.2	69.9	118.7	116.1	88.7	88.5	60.7	59.3	82.1	82.9	12125	12284.2	19707.4	19799.4	12144.1	11978.5	8223.5	8076.6	13716.7	13419.1	10245.7	10223.5	7013	6851.5	9487.9	9580.5	8884.6	9259	17249.6	17766.1	10108.1	9978.3
IsMasterProtein	P50990	T-complex protein 1 subunit theta OS=Homo sapiens OX=9606 GN=CCT8 PE=1 SV=4	0	193.201	51	27	27	56	27	192.9	27	113.6	113.1	106.4	104.9	106.2	105.1	99	97.7	106.3	105.7	107	106.7	81.2	80.6	83.7	82.6	16346.5	16276.2	15309.2	15089	15281.6	15120	14243.3	14062.7	15299.4	15213.5	15394	15353.4	11681.1	11601.4	12038.9	11882.6	11977.8	12267.8	13400	13539.4	12719.5	12595.2
IsMasterProtein	Q92945	Far upstream element-binding protein 2 OS=Homo sapiens OX=9606 GN=KHSRP PE=1 SV=4	0	192.143	50	26	28	49	24	184.84	26	97.4	95.9	83.2	82.9	81.7	78.7	121.7	122.7	116.3	116.3	86.3	90.3	103.8	105.6	109.3	107.9	8651.5	8525.5	7389.7	7370.8	7263.6	6995.9	10817.6	10905.9	10334.7	10333.3	7665.2	8022.7	9228.1	9381.8	9713.9	9584.6	6339.3	6425.9	6468.1	6613.8	6045.8	5827.7
IsMasterProtein	Q86VP6	Cullin-associated NEDD8-dissociated protein 1 OS=Homo sapiens OX=9606 GN=CAND1 PE=1 SV=2	0	190.854	29	32	32	59	32	188.76	32	90	92.5	104.1	105.1	127.8	128.5	75.4	74.5	111.6	111.2	89.2	90.1	96.8	97.7	103.1	102.3	10969.8	11272	12696.9	12809.1	15584.4	15664.9	9187.4	9087.8	13608.9	13557.3	10879.9	10985.8	11802.7	11905	12572.2	12474.3	8038	8496	11113.4	11493.6	12971.6	13049
IsMasterProtein	P04406	Glyceraldehyde-3-phosphate dehydrogenase OS=Homo sapiens OX=9606 GN=GAPDH PE=1 SV=3	0	190.408	57	19	22	91	19	358.13	19	72.5	65.1	250.2	246.3	66.6	69.9	78.8	79	88.8	86.9	89.1	84.5	87.8	81.1	86.4	67	13075.3	11752	45156.8	44443.1	12013.7	12618.4	14214.5	14250.4	16015.9	15689.2	16083.5	15252.1	15848.5	14634.8	15583.5	12098.4	9580.9	8857.8	39525.1	39878.9	9999.5	10511.3
IsMasterProtein	P00558	Phosphoglycerate kinase 1 OS=Homo sapiens OX=9606 GN=PGK1 PE=1 SV=3	0	189.977	64	24	29	96	24	305.12	24	109.3	106.7	83.3	81.7	77.4	76.7	74.3	72.3	160.7	165.2	93.5	99.1	134.6	143.5	60.1	61.6	25764.9	25160.8	19633.2	19257.6	18257.8	18082.3	17523.9	17038.6	37882.3	38964.1	22058.1	23370.5	31735.3	33835.6	14181.3	14524.4	18879.1	18964.4	17184.7	17279.9	15196.7	15062.8
IsMasterProtein	P11216	Glycogen phosphorylase, brain form OS=Homo sapiens OX=9606 GN=PYGB PE=1 SV=5	0	189.117	45	32	37	54	24	198.49	32	68.3	68.5	66.7	64.5	239.4	245.9	85.9	85.8	73.2	72.5	122.2	126.3	61.3	61.1	79.6	78.6	5156.7	5175	5035.5	4872.6	18077.1	18567.7	6487	6482.3	5528.8	5477.8	9227.6	9536.5	4630.5	4613.5	6008.4	5937.4	3778.5	3900.6	4407.5	4372.2	15046.4	15467.1
IsMasterProtein	Q15075	Early endosome antigen 1 OS=Homo sapiens OX=9606 GN=EEA1 PE=1 SV=2	0	188.158	28	36	36	49	36	180.37	36	127.6	128	88.3	89	91.1	91	161.9	161	62.8	63.1	74.8	77.7	91.2	93.4	99.1	100.1	13196.7	13232.7	9131.6	9202.3	9415.8	9411.9	16741.3	16648.3	6497.8	6523.4	7734	8035.8	9427.1	9660.8	10249	10353.2	9669.8	9973.8	7992.7	8257.2	7837.2	7840.2
IsMasterProtein	P31939	Bifunctional purine biosynthesis protein ATIC OS=Homo sapiens OX=9606 GN=ATIC PE=1 SV=3	0	187.363	51	24	26	54	24	215.71	24	91.9	90.7	110.5	108.2	73	72.2	99	99.9	110	109.1	94.3	97.7	95.5	92	128.5	127.3	8708.8	8593.7	10465.8	10251.2	6917.8	6840.2	9382.1	9464.6	10421	10331.5	8933.9	9258	9049.2	8713.8	12169.1	12055.3	6381.4	6477.3	9160.6	9198.4	5758	5697.9
IsMasterProtein	P12956	X-ray repair cross-complementing protein 6 OS=Homo sapiens OX=9606 GN=XRCC6 PE=1 SV=2	0	187.285	49	28	28	77	28	265.82	28	90.5	90.2	90.8	89.9	105.3	104.3	112.1	111.6	115.2	112.7	79.2	80.9	107.7	107.2	102	100.5	15857.4	15798	15910.2	15739.6	18451.3	18260.6	19627.5	19539.3	20170.2	19742.8	13863.8	14172.7	18871.8	18770.5	17867.6	17605	11619.4	11907.4	13926	14123.2	15357.9	15211.2
IsMasterProtein	Q14152	Eukaryotic translation initiation factor 3 subunit A OS=Homo sapiens OX=9606 GN=EIF3A PE=1 SV=1	0	187.113	29	40	42	59	40	202.49	40	99.6	99.5	104.6	104.2	87.3	87.6	126.8	124.7	85	84.4	98.6	100.8	91.6	91.8	106.4	106.8	12483.3	12462.8	13108.1	13060.6	10943	10976.3	15891.9	15627.4	10653.9	10576.2	12359.7	12629.3	11474.3	11505.7	13337.4	13386.5	9147	9393.5	11473.3	11719.3	9108.3	9143.4
IsMasterProtein	P07237	Protein disulfide-isomerase OS=Homo sapiens OX=9606 GN=P4HB PE=1 SV=3	0	186.594	60	29	31	101	28	332.02	29	106.9	106.1	106.9	106.2	75.3	73.2	98.1	97	64.6	63.8	133.5	133.1	111.8	110	107.1	106.4	28152.4	27941.5	28172.4	27974.2	19832.4	19283.2	25840.6	25551.3	17030.3	16809.6	35180.4	35075.4	29444.1	28990.3	28209.9	28024.5	20628.5	21060.3	24659	25101.3	16507.3	16063.1
IsMasterProtein	Q8WWI1	LIM domain only protein 7 OS=Homo sapiens OX=9606 GN=LMO7 PE=1 SV=3	0	186.547	25	35	38	50	35	178.42	35	120.9	119.6	79.2	79.5	100.2	101.1	43.6	43.9	62.9	63.4	162.2	160.2	128.3	128.9	103.3	103	13145.7	13003	8609	8638.7	10897.7	10988.5	4735.3	4773.1	6835.9	6889.3	17630.4	17418.6	13943.5	14009	11231.5	11196.5	9632.4	9800.7	7535.4	7751.5	9070.7	9153.5
IsMasterProtein	P0DMV9	Heat shock 70 kDa protein 1B OS=Homo sapiens OX=9606 GN=HSPA1B PE=1 SV=1	0	186.127	43	25	28	88	16	292.21	25	107.3	109	97.1	96.6	114	115.2	69.4	69.1	67.5	68	75.4	74.8	171.3	174.1	95.8	95.3	10165.2	10331.8	9205.6	9152.1	10803.4	10921.8	6579	6549.8	6396.6	6449.3	7149.5	7084.8	16234.5	16502.2	9081.9	9036.2	7448.5	7787.4	8057.5	8212.2	8992.2	9098
IsMasterProtein	Q9BQE3	Tubulin alpha-1C chain OS=Homo sapiens OX=9606 GN=TUBA1C PE=1 SV=1	0	185.933	50	17	21	131	5	482.12	17	76.3	75.6	101.9	101.2	77.4	75.8	140.5	138.8	99.5	99.4	88.4	87.3	111.5	111.5	107.6	107.6	7539.5	7471.4	10076	10007.5	7647.5	7491.5	13886.7	13720.7	9833.8	9827.1	8736.5	8634.6	11021.7	11020.3	10634.7	10633.4	5524.5	5631.4	8819.4	8979.7	6365.4	6240.5
IsMasterProtein	P16615	Sarcoplasmic/endoplasmic reticulum calcium ATPase 2 OS=Homo sapiens OX=9606 GN=ATP2A2 PE=1 SV=1	0	185.57	34	31	32	51	31	178.1	31	108.4	107	103	102.6	89.6	90.1	84.7	83.3	122.3	121.1	108.8	109.2	89	89.2	95.4	96.1	11320.8	11176.6	10757.1	10719.2	9358.5	9415.4	8851.5	8702.5	12774.5	12655.2	11368.3	11412.1	9298.3	9321.5	9970	10035	8295.2	8424.1	9415.6	9618.3	7789.4	7843.2
IsMasterProtein	Q04637	Eukaryotic translation initiation factor 4 gamma 1 OS=Homo sapiens OX=9606 GN=EIF4G1 PE=1 SV=4	0	184.443	32	43	45	67	37	207.1	43	110.4	109.7	126.7	126.4	88.4	88.9	100	100.1	80.7	80	87.3	90.4	100.1	99	105.4	106.5	13526.3	13437	15525.9	15485.4	10835	10897.5	12253.5	12270.2	9888.8	9807.2	10702.4	11075.4	12270.6	12126.6	12913.1	13052.3	9911.3	10127.9	13589.6	13895.1	9018.5	9077.8
IsMasterProtein	Q92841	Probable ATP-dependent RNA helicase DDX17 OS=Homo sapiens OX=9606 GN=DDX17 PE=1 SV=2	0	184.427	43	28	31	63	21	205.04	28	87.9	87.2	100.7	101.3	116.9	117.1	91.7	90.1	101.6	100.5	97.3	97.9	102.5	102.7	102.8	101.7	7149.4	7096.1	8194.3	8240.9	9509.7	9527.9	7460.2	7331.8	8265.5	8176.6	7912.8	7959.7	8334	8353.7	8358.1	8275.9	5238.7	5348.5	7172.3	7394.6	7915.4	7936.9
IsMasterProtein	P49588	Alanine--tRNA ligase, cytoplasmic OS=Homo sapiens OX=9606 GN=AARS1 PE=1 SV=2	0	184.345	34	29	29	61	29	223.86	29	67.3	66.2	111.8	111.2	126.2	123.1	58.1	57.4	113.1	114.1	164.9	164.1	102.9	102.4	59.3	57.8	10607.3	10445.8	17639.4	17543.7	19902.1	19415.6	9163	9057.7	17831.7	18001	26013.7	25889.2	16222	16144.5	9355.8	9116.2	7772.4	7873.3	15439.5	15742	16565.4	16173.5
IsMasterProtein	Q00341	Vigilin OS=Homo sapiens OX=9606 GN=HDLBP PE=1 SV=2	0	182.855	37	43	44	58	42	188.75	43	93.4	91.5	97.4	96.7	81.4	82.1	127.5	127.6	96.1	96.1	92	95.6	90.6	90.1	122.3	119.7	10624.1	10407.9	11080.1	11004.9	9265.1	9342.4	14506.7	14516.4	10934.4	10929.9	10467.7	10876.4	10312.4	10250.8	13912.8	13621.9	7784.7	7844.7	9698.3	9874.7	7711.7	7782.3
IsMasterProtein	Q07065	Cytoskeleton-associated protein 4 OS=Homo sapiens OX=9606 GN=CKAP4 PE=1 SV=2	0	182.718	53	29	29	43	29	171.85	29	56	56.3	94	95.5	103.9	103.2	105.7	104.2	161.5	161.5	67.7	68.7	101.2	101.5	109	110.1	5184.7	5213.3	8708.5	8843.5	9626.3	9558	9785.3	9649.5	14952.4	14956.9	6266.6	6364.2	9374.6	9404.2	10096.6	10195.6	3799.1	3929.4	7622.5	7935.3	8012.4	7961.9
IsMasterProtein	Q15029	116 kDa U5 small nuclear ribonucleoprotein component OS=Homo sapiens OX=9606 GN=EFTUD2 PE=1 SV=1	0	182.479	37	28	31	51	27	186.73	28	93.3	92.3	94.1	94.6	115.7	116.7	104.1	104.3	98.9	98.6	88	86.9	101.7	100.4	105.1	105.3	7524.4	7450.7	7593.5	7630.3	9335.8	9415.1	8399.6	8417.7	7978.9	7957.2	7099.7	7009.8	8201.9	8100.1	8484	8497.3	5513.5	5615.8	6646.5	6846.7	7770.6	7842.9
IsMasterProtein	Q14315	Filamin-C OS=Homo sapiens OX=9606 GN=FLNC PE=1 SV=3	0	182.337	17	38	38	53	26	177.18	38	74.6	72.3	53.5	54	43.3	42.5	430	431.4	40.6	38.9	59.7	58.7	49.1	48	52.1	51.2	4926.1	4778.8	3535.1	3567.5	2859.7	2809.3	28404.4	28498.4	2684.3	2568.1	3940.9	3880.4	3245.2	3169.5	3440.1	3384.1	3609.6	3601.9	3094.3	3201.2	2380.2	2340.2
IsMasterProtein	O75533	Splicing factor 3B subunit 1 OS=Homo sapiens OX=9606 GN=SF3B1 PE=1 SV=3	0	182.129	33	33	35	47	33	169.17	33	106.4	105.9	97.2	98.1	114.3	113.9	92.5	91.1	90.1	91.7	90.1	90.5	102.9	105.3	105	105.1	9450.7	9408.6	8634.5	8711.9	10152.9	10124.6	8215.5	8093.8	8007.4	8145.1	8008.1	8039	9142.1	9357.7	9330.5	9339.3	6925	7091.5	7557.7	7817.2	8450.7	8433.9
IsMasterProtein	Q12931	Heat shock protein 75 kDa, mitochondrial OS=Homo sapiens OX=9606 GN=TRAP1 PE=1 SV=3	0	181.895	42	23	26	49	22	200.16	23	102.7	101.5	100	100.5	145.9	146.6	64.6	63.7	114.1	113.7	82.3	81.4	84.6	83.1	107.2	108.1	7727.9	7641.8	7525	7564.7	10979.6	11031.4	4864.2	4798	8590.8	8557.4	6196	6124.2	6364.9	6250.7	8067.4	8138.4	5662.6	5759.8	6586.5	6787.8	9138.8	9189.3
IsMasterProtein	P53621	Coatomer subunit alpha OS=Homo sapiens OX=9606 GN=COPA PE=1 SV=2	0	181.545	32	31	31	56	31	211	31	80.3	79.8	94	93.1	100.6	101.8	93.3	92.8	122	120.7	118.9	120.1	97.6	97.2	94.9	92.9	9160.7	9109.4	10723.5	10621.8	11478.4	11614.3	10644.8	10586.4	13925.4	13770	13569.8	13709.6	11139.7	11096.1	10827.6	10603.2	6712.5	6866	9386.1	9531	9554	9674.9
IsMasterProtein	Q92598	Heat shock protein 105 kDa OS=Homo sapiens OX=9606 GN=HSPH1 PE=1 SV=1	0	181.071	34	25	25	49	23	184.35	25	218.6	218.8	64.6	62.9	67.2	66.4	99	96.4	72.8	73.3	66.7	69.4	64	64.2	148	147.5	23772.8	23797.7	7029.9	6835.7	7302.8	7225.6	10764.6	10486	7921.3	7971.6	7251	7548.7	6963.8	6976.3	16096.8	16044.8	17419.4	17936.9	6153.1	6133.7	6078.4	6019
IsMasterProtein	P58107	Epiplakin OS=Homo sapiens OX=9606 GN=EPPK1 PE=1 SV=3	0	179.307	27	25	27	38	18	166.31	25	89.6	88.9	234.5	227.8	47.7	47.6	53.6	53.6	110.3	106.2	99.8	87.2	95.6	93.8	82.1	81.5	3148.2	3124.8	8243	8007.2	1677.6	1674.7	1882.8	1885.9	3878.7	3734	3509.3	3067.2	3361.7	3298.8	2886.8	2866.3	2306.8	2355.3	7215	7184.9	1396.3	1395.1
IsMasterProtein	P35900	Keratin, type I cytoskeletal 20 OS=Homo sapiens OX=9606 GN=KRT20 PE=1 SV=1	0	179.072	63	25	28	51	22	196.87	25	111.3	110.1	265.3	266	30.4	28.7	40.8	42.3	37	38.2	41.4	40.6	171.4	175.5	96	105	10458.4	10346.4	24937.1	24999.1	2856.7	2698	3839	3973.2	3481.5	3586.6	3893.3	3811.7	16105.5	16499	9026.2	9864.7	7663.3	7798.4	21827.1	22431.7	2377.8	2247.4
IsMasterProtein	Q01813	ATP-dependent 6-phosphofructokinase, platelet type OS=Homo sapiens OX=9606 GN=PFKP PE=1 SV=2	0	178.523	35	24	27	46	18	166.39	24	80.9	81.8	93.8	95.3	81	81.3	150.5	150.8	83.5	81.4	91.3	91.6	137.1	137.7	80.4	81.6	5422.4	5477.9	6283.3	6385.1	5425.7	5446.9	10078.9	10105.2	5596.2	5456.1	6114.5	6133.1	9181	9224	5386.1	5464.7	3973.2	4128.8	5499.7	5729.3	4516	4537.4
IsMasterProtein	P49915	GMP synthase [glutamine-hydrolyzing] OS=Homo sapiens OX=9606 GN=GMPS PE=1 SV=1	0	178.124	51	27	29	46	27	177.5	27	85.9	84.5	117.9	118	83	82	90.4	88.2	89.4	89.5	68.9	70.5	129.4	131.8	135.2	135.4	8032.6	7904.1	11020.3	11031.8	7763.4	7671.4	8453.4	8245.6	8357.2	8368.5	6446.5	6592.4	12100.8	12324.4	12643.9	12659	5885.9	5957.5	9645.9	9898.9	6461.8	6390.4
IsMasterProtein	P13010	X-ray repair cross-complementing protein 5 OS=Homo sapiens OX=9606 GN=XRCC5 PE=1 SV=3	0	177.889	52	27	28	64	27	246.51	27	82.8	83	96.5	96.2	108.1	107.2	105.9	105.5	117.1	115.9	87.4	87	107.7	107.3	96.4	96.1	9140	9165.7	10662.7	10628.5	11941.7	11836.7	11696.6	11652.7	12930.8	12796.6	9651.5	9605.6	11891.2	11852.3	10645.5	10618.6	6697.3	6908.4	9332.9	9537	9939.6	9860.1
IsMasterProtein	P14923	Junction plakoglobin OS=Homo sapiens OX=9606 GN=JUP PE=1 SV=3	0	176.487	41	25	27	48	21	184.99	25	83.7	84.8	140.5	142.4	86.5	85	35	35.4	107.1	108.4	66.9	64.6	155.8	154.9	122.7	126.2	6421.5	6505.4	10780	10927.2	6638.5	6526.1	2687.9	2718.6	8220.2	8318.4	5130.7	4959.4	11952.1	11888.2	9418.6	9686.6	4705.3	4903.3	9435.6	9805	5525.5	5436.3
IsMasterProtein	O60437	Periplakin OS=Homo sapiens OX=9606 GN=PPL PE=1 SV=4	0	176.297	27	45	45	56	45	176.07	45	104	108.1	108.4	108.5	54.4	53.4	50.9	50.6	58.2	57.2	96.1	98	268.3	270.9	57.4	55.6	12508.1	13006.9	13035.2	13057.3	6545.3	6424.1	6127	6087.4	7000	6886.7	11565.8	11788.9	32269.9	32587.8	6899.3	6686.2	9165.2	9803.7	11409.5	11716.4	5447.9	5351.4
IsMasterProtein	Q13885	Tubulin beta-2A chain OS=Homo sapiens OX=9606 GN=TUBB2A PE=1 SV=1	0	175.745	54	18	23	136	2	460.84	18	63.3	63.8	104.5	104.5	100.9	103.1	108.1	109.8	89.5	90	103.7	102.8	111.5	110.8	116	117.8	533.5	538.1	881.2	881.3	850.9	869.6	911.3	926.3	754.4	758.9	874.7	867.1	940.3	934.2	978.4	993.6	390.9	405.6	771.3	790.8	708.3	724.4
IsMasterProtein	P07355	Annexin A2 OS=Homo sapiens OX=9606 GN=ANXA2 PE=1 SV=2	0	175.076	58	21	26	110	21	382.51	21	87.4	85.7	106.8	104.7	107.7	109	123.1	122.9	72.2	70.9	85.3	82.6	165.6	166.4	54	55.6	22878.4	22427.5	27965.4	27410.4	28198.7	28527.4	32221.9	32177.2	18898.4	18555.9	22337	21622.2	43361.7	43563.3	14146.9	14550.7	16764	16904.2	24477.7	24595.4	23471	23763.6
IsMasterProtein	P20700	Lamin-B1 OS=Homo sapiens OX=9606 GN=LMNB1 PE=1 SV=2	0	174.996	49	26	28	59	25	220.63	26	94.3	96.6	55.4	55.7	153.7	153	61.9	62.6	148	146.3	92.7	92.1	110	109.8	84	83.9	12350	12643.9	7254.9	7286.2	20125.4	20029	8107.8	8200.1	19377.7	19147.5	12133.6	12052	14400.3	14380.1	10997.1	10985.7	9049.4	9530	6350.1	6537.9	16751.3	16684.4
IsMasterProtein	Q15233	Non-POU domain-containing octamer-binding protein OS=Homo sapiens OX=9606 GN=NONO PE=1 SV=4	0	174.748	50	23	28	63	21	238.06	23	87.3	96.7	105.5	103	117.1	116.4	115.3	116.8	95.7	97.9	79.2	74.1	111.7	114	87.4	81.9	8707.2	9644.8	10514.6	10273.2	11672.9	11605.9	11495.6	11646.3	9541.2	9765.4	7894.5	7383.3	11133.3	11367.6	8709.7	8170.2	6380.2	7269.6	9203.3	9218.2	9715.9	9667.8
IsMasterProtein	P35580	Myosin-10 OS=Homo sapiens OX=9606 GN=MYH10 PE=1 SV=3	0	173.856	18	32	35	58	21	198.27	32	65.9	65.6	99.3	102.5	92	89.8	159.9	159.1	133.2	132.8	57.9	62	72.7	70.7	118	118.6	2943.9	2932.5	4437.7	4577.9	4109.2	4012.3	7141.1	7108.3	5950.4	5932.3	2585.7	2771.5	3248.4	3156.5	5271	5297.9	2157.1	2210.3	3884.2	4107.7	3420.3	3342.3
IsMasterProtein	Q9UM54	Unconventional myosin-VI OS=Homo sapiens OX=9606 GN=MYO6 PE=1 SV=4	0	173.44	24	29	30	45	29	159.3	29	93	92.6	97.3	97.9	88	88.6	55.5	55.9	119.7	121.1	119	119.7	94.8	94.6	131.7	130.8	9942.7	9908	10405.3	10467.3	9406.8	9474.1	5933.6	5983.1	12797.4	12953.8	12726.8	12801.9	10137.7	10113.7	14087.4	13986.8	7285.4	7467.9	9107.6	9392.3	7829.7	7892
IsMasterProtein	P20591	Interferon-induced GTP-binding protein Mx1 OS=Homo sapiens OX=9606 GN=MX1 PE=1 SV=4	0	173.397	51	27	29	45	27	168.77	27	49.6	50.4	40.7	41.1	103.5	104.2	36.5	34.2	123.2	125.2	364.8	362.1	43.3	43.1	39.5	38.7	4384.3	4454.5	3595.1	3635	9151.8	9213.1	3228.8	3018.6	10890.8	11065.5	32244	32002.6	3824.8	3809	3487.7	3420.6	3212.6	3357.5	3146.7	3261.7	7617.4	7674.6
IsMasterProtein	P49368	T-complex protein 1 subunit gamma OS=Homo sapiens OX=9606 GN=CCT3 PE=1 SV=4	0	172.761	48	23	26	51	23	188.79	23	109.8	108.9	102.8	103.7	110.8	111.5	86.6	85.2	109.6	110.1	104.7	105.9	85.8	86.7	90.2	87.7	11612.7	11520	10877.4	10968.2	11726.2	11801.5	9165.6	9012.1	11597.7	11652.7	11072.2	11200.5	9073.8	9173.1	9544.7	9282.8	8509.1	8683	9520.8	9841.8	9760.3	9830.7
IsMasterProtein	Q9UDY2	Tight junction protein ZO-2 OS=Homo sapiens OX=9606 GN=TJP2 PE=1 SV=2	0	172.567	33	33	36	46	32	164.07	33	126.9	128.6	84.5	83.9	98.3	98.7	57.7	56.8	64.4	64.7	78	79.5	146.1	146.8	142.9	142.1	12161.8	12328.9	8095.3	8044	9426.4	9462.8	5528.2	5440	6173.9	6199.4	7476.2	7619.4	14005.8	14072.3	13697.9	13621.4	8911.5	9292.6	7085.7	7217.9	7846	7882.6
IsMasterProtein	P23246	Splicing factor, proline- and glutamine-rich OS=Homo sapiens OX=9606 GN=SFPQ PE=1 SV=2	0	171.933	35	22	27	55	21	203.52	22	123.7	123.8	95.9	95.9	127.1	129.2	96.9	97.5	90.7	90.9	82.3	80.2	97.3	98	85.9	84.6	13570.2	13579.4	10512.4	10518.5	13941.7	14174.2	10625.4	10695.7	9947.3	9971.2	9021.5	8791.4	10676	10749.6	9417.6	9283.1	9943.5	10235.2	9201.4	9438.3	11604.3	11807.3
IsMasterProtein	P15311	Ezrin OS=Homo sapiens OX=9606 GN=EZR PE=1 SV=4	0	171.173	49	29	30	83	22	269.76	29	123.2	123.3	133.4	133.3	104.3	104.9	33.1	33	71.7	72.4	93.9	94	161.9	163	75.4	79.2	19301.3	19317.8	20907.7	20887.9	16338.7	16441.1	5187.2	5170.8	11237.6	11346.7	14716.9	14737.1	25373.2	25540.9	11820.5	12413	14142.9	14560.4	18300.2	18742.8	13599.4	13695.7
IsMasterProtein	Q9BSJ8	Extended synaptotagmin-1 OS=Homo sapiens OX=9606 GN=ESYT1 PE=1 SV=1	0	169.979	31	25	26	41	24	155.62	25	71.8	71.4	97	96.7	111.8	113.7	116.7	115.8	121.1	118.3	101.7	101.4	81.5	81.9	99.1	100.2	4975.9	4947.2	6725.4	6703	7749.3	7878.2	8087.7	8024.1	8394.8	8201.3	7049	7029.1	5646.3	5673.9	6872.1	6942.7	3646.1	3728.9	5886.6	6014.6	6450.1	6562.6
IsMasterProtein	O43491	Band 4.1-like protein 2 OS=Homo sapiens OX=9606 GN=EPB41L2 PE=1 SV=1	0	168.741	36	32	35	55	31	179.33	32	88.7	87.2	110.7	110.7	66.3	67	68.6	68.6	50.7	50.1	147.1	148.4	86.8	84.7	182.1	182.2	10394.4	10219.4	12972.9	12962.3	7761.7	7849.4	8033	8031.8	5940.6	5872.6	17232.8	17384.8	10170.3	9924.7	21335.8	21340.9	7616.4	7702.6	11355	11631.1	6460.4	6538.6
IsMasterProtein	P04075	Fructose-bisphosphate aldolase A OS=Homo sapiens OX=9606 GN=ALDOA PE=1 SV=2	0	167.833	51	17	22	85	15	365.58	17	95.8	94.9	122.6	120.4	69.4	68.6	78.6	77.2	157	155.9	92.7	94.4	95.9	97.1	89.8	89.7	9294.9	9208.4	11899.8	11684.6	6730	6658.8	7628.1	7494.1	15234.9	15128	8993.5	9159.8	9304.8	9423.3	8710.8	8701.4	6810.8	6940.6	10415.7	10484.7	5601.7	5546.9
IsMasterProtein	P51659	Peroxisomal multifunctional enzyme type 2 OS=Homo sapiens OX=9606 GN=HSD17B4 PE=1 SV=3	0	166.782	41	24	26	46	24	166.22	24	87.9	87.2	46	45.9	180.6	182.7	49.5	47.9	123.5	124.2	124.9	124.9	70.3	69.2	118.1	117.2	8476	8404.5	4438.7	4423.9	17412.4	17618.6	4777.8	4618.4	11910.1	11979.2	12041.7	12039.8	6776.2	6672.7	11386.7	11301.7	6210.7	6334.7	3885.2	3969.6	14493.1	14676.5
IsMasterProtein	P26640	Valine--tRNA ligase OS=Homo sapiens OX=9606 GN=VARS1 PE=1 SV=4	0	166.072	26	29	29	55	29	180.25	29	102.2	102.5	92.9	93.2	98.5	98.8	109.2	107.5	103.5	103.2	106.5	108.8	76	76.7	110.8	109.8	11281.5	11320.6	10258.6	10288.2	10876.3	10914.3	12052	11872.3	11424.9	11391.1	11759.3	12017.1	8387.9	8464.1	12229.1	12129	8266.5	8532.6	8979.2	9231.7	9052.8	9091.8
IsMasterProtein	P07384	Calpain-1 catalytic subunit OS=Homo sapiens OX=9606 GN=CAPN1 PE=1 SV=1	0	165.324	44	24	26	47	24	183.84	24	89.9	90.2	81.2	81.8	77.1	75.7	82.9	83	114.3	111.2	85.1	83.3	140.4	139.2	132.4	132.2	7789.9	7822.7	7042.3	7094.2	6679.9	6564.9	7183.9	7193.2	9904.1	9637.7	7376	7223.5	12173.5	12062	11480.8	11462.5	5708	5896.2	6164	6365.6	5559.9	5468.6
IsMasterProtein	Q99798	Aconitate hydratase, mitochondrial OS=Homo sapiens OX=9606 GN=ACO2 PE=1 SV=2	0	165.159	41	25	26	45	25	172.96	25	66.2	66.7	73.1	73.9	121.1	120.3	104.8	106.2	127.6	127.1	110	109.2	84.5	84.5	113.2	111.7	7276.9	7331.2	8041.1	8122.9	13321.5	13226.4	11529.4	11676.1	14032.3	13978.3	12098.3	12005.8	9298.2	9296.7	12445.7	12281.8	5332.1	5525.7	7038.3	7288.7	11088.1	11017.8
IsMasterProtein	Q13428	Treacle protein OS=Homo sapiens OX=9606 GN=TCOF1 PE=1 SV=3	0	164.947	28	40	40	53	40	175.66	40	93.6	92.6	100.8	100.6	151.2	151.5	98.5	94.6	99.4	98.7	68.2	69.1	113.8	114	77.8	75.6	13840.1	13686.4	14891.7	14869.8	22348.4	22396.5	14560.1	13977.5	14698.7	14588.8	10079.9	10210.7	16817.5	16846.8	11500.6	11167.9	10141.2	10315.8	13034.5	13342.7	18601.6	18656.5
IsMasterProtein	P28331	NADH-ubiquinone oxidoreductase 75 kDa subunit, mitochondrial OS=Homo sapiens OX=9606 GN=NDUFS1 PE=1 SV=3	0	164.806	43	25	25	41	25	155.43	25	81.5	82.2	88.4	86.3	137.9	138	100	100.9	106.6	106.8	72.2	73.5	95.2	93.4	117.6	119.4	5607.6	5655.7	6081.1	5935.4	9481.8	9489.1	6879.6	6936.2	7334.3	7346.8	4964.6	5058.2	6544.8	6427	8085.8	8215.1	4108.9	4262.8	5322.7	5325.8	7892.1	7904.5
IsMasterProtein	P09874	Poly [ADP-ribose] polymerase 1 OS=Homo sapiens OX=9606 GN=PARP1 PE=1 SV=4	0	164.081	36	34	35	54	34	180.49	34	94.6	93.6	123.3	123.5	115.9	115.6	97.8	97	98	97.7	105.2	103.1	106.6	107.7	60.4	59.9	11647.9	11528.8	15181.6	15210.1	14266.9	14230.8	12043.2	11948.4	12069	12035.3	12954	12691.1	13129	13267.6	7443.1	7374.3	8534.9	8689.5	13288.3	13648	11875	11854.4
IsMasterProtein	Q14974	Importin subunit beta-1 OS=Homo sapiens OX=9606 GN=KPNB1 PE=1 SV=2	0	164.048	31	22	25	46	22	170.66	22	81	82.9	108.2	108.5	80.6	80	119.1	117.5	101.2	100.6	99.7	98.5	98.4	99.7	111.8	112.4	6110.2	6250.3	8162.8	8186.1	6077.9	6033.7	8980.9	8863.4	7637.9	7589.1	7521.5	7429.1	7424.7	7520.7	8431.3	8477.8	4477.2	4711	7144.8	7345.4	5058.9	5026.1
IsMasterProtein	P30101	Protein disulfide-isomerase A3 OS=Homo sapiens OX=9606 GN=PDIA3 PE=1 SV=4	0	163.328	45	20	21	64	20	216.58	20	115.1	118.2	89.1	89.7	130.2	132.4	86.1	85.8	85.9	86.3	156.7	149.6	62.3	64.6	74.5	73.4	20920.5	21479.4	16187.5	16296.1	23659.3	24061.8	15642.4	15587.3	15602.4	15672.3	28475.9	27187.6	11314.4	11742.3	13535.7	13334.3	15329.4	16189.6	14168.7	14622.5	19692.6	20043.7
IsMasterProtein	P16144	Integrin beta-4 OS=Homo sapiens OX=9606 GN=ITGB4 PE=1 SV=5	0	163.057	18	29	30	44	29	149.32	29	101.7	101.2	90.2	89.5	122.7	121.9	50.7	49.3	83.9	84.9	127.9	128	122.6	122.2	101.6	101.6	9429.7	9384.1	8358.9	8299.5	11368.5	11301.3	4702.1	4573.8	7773.8	7872.9	11854.1	11861.3	11363.7	11324.2	9420.5	9416.7	6909.6	7073.1	7316.5	7447.2	9462.5	9414.1
IsMasterProtein	P49748	Very long-chain specific acyl-CoA dehydrogenase, mitochondrial OS=Homo sapiens OX=9606 GN=ACADVL PE=1 SV=1	0	162.845	45	23	24	45	23	170.44	23	95.8	94	85.7	85.1	133.2	132.2	74.4	73.4	72.7	72.3	130.8	133.8	60.9	59.4	149.1	147.2	9330.3	9150.6	8341.7	8284.3	12972.2	12875	7249	7150.1	7076.2	7040.5	12741.4	13027	5935	5789.1	14521.3	14331.1	6836.7	6897	7301.4	7433.5	10797.3	10725
IsMasterProtein	O60716	Catenin delta-1 OS=Homo sapiens OX=9606 GN=CTNND1 PE=1 SV=1	0	162.362	31	23	25	41	23	166.37	23	86	87	96.5	97	88.4	90.5	67.7	68.4	66.5	66.9	118.6	119	157.5	159.7	114.2	116.1	5007.8	5065.4	5621.5	5650.3	5147.3	5270.4	3945.3	3983.6	3874.8	3893.7	6905	6928.3	9175.6	9300.7	6651.2	6763.4	3669.5	3817.9	4920.4	5070	4284.3	4390.3
IsMasterProtein	Q9UQE7	Structural maintenance of chromosomes protein 3 OS=Homo sapiens OX=9606 GN=SMC3 PE=1 SV=2	0	162.122	28	29	31	42	29	144.53	29	79.8	79.5	103.7	104.9	95.5	95.3	104.8	106.4	96.1	97.3	88.8	90.3	126.2	127.4	102.3	101.8	7442.1	7415.8	9677.4	9786.5	8911	8897.2	9780.8	9929.4	8965.8	9075.4	8282.3	8423.4	11781.2	11889.9	9547.3	9501.9	5453.2	5589.5	8470.5	8781.4	7417	7411.4
IsMasterProtein	Q99832	T-complex protein 1 subunit eta OS=Homo sapiens OX=9606 GN=CCT7 PE=1 SV=2	0	161.98	48	20	20	48	20	203.69	20	122.1	120.2	102.4	102.7	107.1	107.6	90.7	90.5	110	109	104	101.4	78.1	77.5	88.2	88.6	12704.4	12509	10650.5	10682.1	11144.6	11195.1	9439.6	9412	11441.4	11340.3	10818.4	10552	8130.6	8059.2	9179.3	9216.1	9309.1	9428.3	9322.2	9585.1	9276.1	9325.6
IsMasterProtein	Q00839	Heterogeneous nuclear ribonucleoprotein U OS=Homo sapiens OX=9606 GN=HNRNPU PE=1 SV=6	0	161.43	30	21	23	73	21	263.68	21	94.8	100.7	109.2	109.4	119.6	119.2	87.9	89.1	97.6	96.4	76.4	74.9	114.1	115.5	97.9	97.4	18315.3	19461.2	21113.6	21143.4	23125.1	23043.1	16983.7	17218.5	18873.1	18627.1	14771.8	14479.6	22046.3	22314.7	18919.2	18816.4	13420.4	14668.5	18480.4	18972.1	19248	19195.2
IsMasterProtein	Q99460	26S proteasome non-ATPase regulatory subunit 1 OS=Homo sapiens OX=9606 GN=PSMD1 PE=1 SV=2	0	160.424	31	25	26	40	25	138.1	25	101.7	99.7	93.8	93.3	94.8	93.7	106	105	96.8	97.8	114.3	113.7	84.4	84.2	110.9	109.9	8252.7	8095.1	7614.9	7572.5	7694.5	7602.1	8603.1	8524.5	7855.9	7940.4	9274.6	9225.7	6846.6	6832.7	8999.2	8923.7	6047.2	6101.5	6665.3	6794.8	6404.4	6332.6
IsMasterProtein	Q06210	Glutamine--fructose-6-phosphate aminotransferase [isomerizing] 1 OS=Homo sapiens OX=9606 GN=GFPT1 PE=1 SV=3	0	160.376	42	26	28	49	22	178.98	26	64.8	63.1	83.9	85.2	155.2	156.9	42.2	41.2	190.6	187.5	139.1	136.9	48.3	46.9	79.1	79	6547.8	6370.7	8475.8	8601.9	15671.7	15838.4	4264.6	4161.6	19240.9	18932.1	14042.1	13821.6	4880.8	4740.2	7988.5	7974.5	4797.9	4801.7	7418.8	7718.5	13044.3	13193.6
IsMasterProtein	P41250	Glycine--tRNA ligase OS=Homo sapiens OX=9606 GN=GARS1 PE=1 SV=3	0	160.177	45	27	29	61	27	190.69	27	78.5	77.5	92.6	91.4	82.7	83.6	90.6	87.6	107.8	107.9	162	160.6	105.2	105.8	83.3	83	9474.8	9353.9	11183.2	11035.2	9983.1	10086	10937.3	10572.5	13012.6	13023.5	19550	19383.6	12703.3	12776.2	10055.8	10015.1	6942.6	7050.3	9788.5	9901.9	8309.3	8401.7
IsMasterProtein	O00410	Importin-5 OS=Homo sapiens OX=9606 GN=IPO5 PE=1 SV=4	0	159.088	29	25	25	51	25	182.24	25	109	108.5	90.5	92.9	85.1	84.1	116.9	115.6	82.4	83.1	68.4	70.1	78.4	76.9	169.2	169	9858.7	9814.5	8192.2	8406.1	7696	7611	10579.9	10462.7	7453.6	7518	6188.8	6339.6	7092.5	6960.8	15313.8	15288.1	7223.9	7397.4	7170.5	7542.9	6405.7	6340
IsMasterProtein	P35222	Catenin beta-1 OS=Homo sapiens OX=9606 GN=CTNNB1 PE=1 SV=1	0	158.791	39	27	30	40	23	150.11	27	128.2	128.3	84.3	83.9	101.5	99.4	68.8	67.8	82.6	83.1	135.3	136.3	83.6	80.4	118	118.6	9018.6	9024.7	5932.7	5899.9	7136.5	6991.7	4841.3	4770.1	5808.8	5845.1	9516.5	9588	5881	5652.6	8298.7	8345.8	6608.3	6802.1	5192.8	5294	5940.1	5824.1
IsMasterProtein	P68366	Tubulin alpha-4A chain OS=Homo sapiens OX=9606 GN=TUBA4A PE=1 SV=1	0	158.789	45	16	20	104	4	376.09	16	79.7	78.1	125.8	124.4	80.1	79.4	62.3	62.6	89.4	89.9	103.5	102.7	105.7	104.8	154.6	156.9	2707.9	2654.6	4275	4228.3	2722.3	2698.8	2117.4	2128.8	3039.3	3056.4	3517.9	3490.6	3592.3	3561.3	5253.1	5333.5	1984.2	2000.8	3741.8	3794.1	2265.9	2248.1
IsMasterProtein	P19338	Nucleolin OS=Homo sapiens OX=9606 GN=NCL PE=1 SV=3	0	158.364	42	33	33	97	33	309.81	33	104.1	102.5	97.6	97.7	125.6	124.9	86.4	85	112	111.1	72	71.2	86.2	86.9	118.3	118.6	28419.9	28000.6	26658.4	26671	34305.2	34095.2	23587.8	23204.9	30588.9	30340.2	19658.5	19436.9	23526.7	23726.4	32315.7	32381.8	20824.5	21104.8	23333.7	23932	28553.7	28401.7
IsMasterProtein	Q14789	Golgin subfamily B member 1 OS=Homo sapiens OX=9606 GN=GOLGB1 PE=1 SV=2	0	157.622	14	38	38	42	38	143.97	38	97.1	97.1	98.7	100.1	83.4	82.3	99	101.5	112	113.3	105	108.3	111	111.6	90.1	89.5	7277.7	7282.5	7398.2	7505.7	6254	6172	7422.2	7613.9	8400.3	8493.5	7872.5	8116.9	8323	8364	6758.1	6711.4	5332.7	5489	6475.6	6734.9	5205.5	5141.3
IsMasterProtein	P36952	Serpin B5 OS=Homo sapiens OX=9606 GN=SERPINB5 PE=1 SV=2	0	157.583	56	17	17	50	17	191.29	17	50.2	50.5	52.7	52.2	245.7	247.8	23	21.2	128.7	127.3	240.7	236	33.4	31.9	28.9	29.7	5980.7	6011.7	6280.7	6223.1	29273.8	29525.8	2745.2	2525.3	15332.4	15163	28678.9	28115.6	3976.4	3797.4	3448.6	3533.6	4382.3	4531.2	5497.4	5584	24365.9	24595.4
IsMasterProtein	Q15393	Splicing factor 3B subunit 3 OS=Homo sapiens OX=9606 GN=SF3B3 PE=1 SV=4	0	157.063	26	26	29	48	26	159.41	26	99.4	100.7	96.2	94.8	120.5	121.6	93.6	92.8	92.6	94	86.8	89.2	105	106.5	103.2	103	9705.2	9832.1	9386.7	9257	11762.4	11866.4	9137.7	9060.6	9040.6	9177.8	8472.1	8706.1	10245.3	10397.3	10071.3	10056.2	7111.4	7410.7	8216.1	8306.3	9790.4	9884.9
IsMasterProtein	O60763	General vesicular transport factor p115 OS=Homo sapiens OX=9606 GN=USO1 PE=1 SV=2	0	156.655	28	22	24	41	22	149.15	22	74.9	77.7	78.3	79.2	122.3	125	77.5	77.2	160	162.7	110.3	111.4	82.1	81.4	90.2	89.7	5356.2	5557	5601.5	5667.2	8749	8940.7	5545.2	5519.1	11444.2	11632.9	7889.5	7966	5873.9	5818.1	6452.3	6418	3924.7	4188.5	4902.9	5085.1	7282.1	7447.7
IsMasterProtein	P49411	Elongation factor Tu, mitochondrial OS=Homo sapiens OX=9606 GN=TUFM PE=1 SV=2	0	156.201	50	18	18	48	18	192.26	18	112.1	110.5	90	87.8	148.9	147.4	83.4	83.3	107.6	105.4	95.4	95.1	90.9	88.9	76.6	76.5	12422.9	12244.7	9975.1	9728.4	16501	16333.5	9244.2	9223.6	11921.4	11680.9	10568.8	10534.3	10070.1	9850.5	8490.3	8475.7	9102.8	9229.1	8731.1	8729.3	13734.5	13606
IsMasterProtein	Q13200	26S proteasome non-ATPase regulatory subunit 2 OS=Homo sapiens OX=9606 GN=PSMD2 PE=1 SV=3	0	155.851	32	24	24	41	24	155.29	24	90.3	89.7	100	101.3	90.2	90.6	117	117	96.8	97.6	110	108.7	89.1	87.6	107.1	107.1	6667.9	6617.8	7379.5	7481.2	6657.8	6686.6	8637.5	8637.2	7145.3	7203.5	8118.3	8021.5	6575.3	6468.8	7905.1	7904.9	4885.9	4988	6459.2	6712.9	5541.5	5570
IsMasterProtein	P36776	Lon protease homolog, mitochondrial OS=Homo sapiens OX=9606 GN=LONP1 PE=1 SV=2	0	155.262	32	21	22	41	21	155.09	21	65.2	65.3	67.5	66.8	162.1	165.4	80.9	78.7	133.8	132.9	131	130.5	74.8	74	85.2	85.7	4715.3	4724.4	4883.4	4833	11727.4	11966.1	5854.8	5694.4	9678.6	9611.4	9475.6	9436.4	5412.8	5355.8	6160.5	6200.2	3455.1	3560.9	4274.4	4336.7	9761.2	9967.9
IsMasterProtein	Q9NR30	Nucleolar RNA helicase 2 OS=Homo sapiens OX=9606 GN=DDX21 PE=1 SV=5	0	155.105	36	25	26	46	23	156.95	25	96	94.1	120.9	121.1	135.1	135.4	100.5	100.4	95.8	94.9	72.5	73.4	80	78	100.3	101.4	8394.1	8225.5	10574.4	10591.3	11815.6	11839.1	8784.5	8779.1	8379.7	8301.1	6335.8	6420.9	6996.1	6824	8768.8	8869	6150.8	6199.8	9255.7	9503.6	9834.6	9862.1
IsMasterProtein	P05091	Aldehyde dehydrogenase, mitochondrial OS=Homo sapiens OX=9606 GN=ALDH2 PE=1 SV=2	0	154.785	48	19	19	49	17	183.41	19	104.9	106.1	62.3	63.3	105.7	106.8	27.2	26.9	113.3	114.6	198.8	188.7	35.5	33.3	154.9	157.9	8590.7	8686.2	5101.1	5188	8655.8	8744.2	2227.5	2203	9275.6	9386	16279	15452.7	2908	2723.9	12684.8	12930.8	6294.8	6547.1	4464.9	4655.2	7204.6	7284
IsMasterProtein	P07954	Fumarate hydratase, mitochondrial OS=Homo sapiens OX=9606 GN=FH PE=1 SV=3	0	154.354	47	19	20	43	19	167.94	19	89	89	106.5	105.9	90.3	88.9	64.3	63.8	107.8	107.4	91.9	89.7	174.2	176.9	78.1	76.3	8464.6	8460.8	10127.8	10070.9	8582.9	8453.2	6113.7	6068.1	10254.3	10210.4	8744.5	8534.6	16563.8	16823.3	7430.7	7257.6	6202.4	6377.1	8864.8	9036.7	7144	7041.6
IsMasterProtein	P50991	T-complex protein 1 subunit delta OS=Homo sapiens OX=9606 GN=CCT4 PE=1 SV=4	0	154.196	47	21	25	55	21	213.64	21	114	115.8	105.4	105.5	103.8	103.9	110.9	116.4	103.4	102	98	98.6	77.5	77.5	83	84.3	12833.4	13029.8	11861.3	11872.5	11679.4	11690.5	12480.7	13094.1	11634	11478.9	11029.1	11099.9	8724.9	8725.8	9336.8	9485.6	9403.6	9820.9	10382.1	10653.3	9721.2	9738.3
IsMasterProtein	P60842	Eukaryotic initiation factor 4A-I OS=Homo sapiens OX=9606 GN=EIF4A1 PE=1 SV=1	0	153.847	50	16	23	69	7	226.85	16	79.9	80.4	100.3	96.6	111.9	108.7	135.3	133.8	90.5	88.1	74.9	77.1	84.3	82.1	127.7	128.4	3539	3560.2	4443.4	4279.7	4956.2	4814.2	5993	5924.9	4007.9	3904.3	3319	3416.4	3732.2	3637.2	5655.3	5687.5	2593.2	2683.4	3889.2	3840.1	4125.2	4010.3
IsMasterProtein	P04632	Calpain small subunit 1 OS=Homo sapiens OX=9606 GN=CAPNS1 PE=1 SV=1	0	153.625	71	10	13	29	10	165.43	10	70.6	69.9	83.6	84.9	79.5	78.7	117.4	115.8	103.5	104	89.2	89.4	135.8	136	119.7	121.9	3260.4	3227.3	3860.5	3919.8	3671.1	3634.6	5420.3	5345.4	4778.9	4800.7	4120	4126.9	6268.1	6280.3	5528	5626.9	2389	2432.5	3379.1	3517.3	3055.6	3027.7
IsMasterProtein	Q8WUM4	Programmed cell death 6-interacting protein OS=Homo sapiens OX=9606 GN=PDCD6IP PE=1 SV=1	0	153.584	40	29	29	45	29	155.82	29	125.9	126.6	86.4	86	93.2	93.9	98.2	97.8	114.9	115.4	99.7	99.7	74.1	73.5	107.6	107.1	13867.4	13950.4	9518.6	9480.5	10269.5	10341.5	10821	10774.1	12662.5	12710.3	10984.6	10987.5	8166.6	8098.5	11858.2	11799.2	10161.2	10514.8	8331.5	8506.8	8547.8	8614.5
IsMasterProtein	P26639	Threonine--tRNA ligase 1, cytoplasmic OS=Homo sapiens OX=9606 GN=TARS1 PE=1 SV=3	0	152.543	39	28	30	51	28	163.58	28	117.9	118.3	93.2	92.5	108.4	107.9	81.5	81.9	74.5	74.5	100.9	99.6	117.7	119.1	106.7	105.4	15485.1	15545.7	12239.6	12155	14244	14169.7	10700.4	10765.6	9785.6	9784	13254.3	13091	15463.2	15652.6	14014	13842.4	11346.6	11717.2	10713.2	10906.7	11855.9	11803.6
IsMasterProtein	P55786	Puromycin-sensitive aminopeptidase OS=Homo sapiens OX=9606 GN=NPEPPS PE=1 SV=2	0	152.374	34	28	29	47	28	164.56	28	81.5	82.9	103.4	104	78	78.3	73.5	71.2	93	94.5	92.8	93.9	180	181	95.9	96.2	7505.7	7636.4	9519.3	9573.3	7182.8	7211.5	6768.7	6560.7	8561	8700.3	8548.4	8643.4	16572.4	16665.8	8828.7	8855.1	5499.8	5755.8	8332.1	8590.2	5978.5	6007.2
IsMasterProtein	O43143	Pre-mRNA-splicing factor ATP-dependent RNA helicase DHX15 OS=Homo sapiens OX=9606 GN=DHX15 PE=1 SV=2	0	152.326	39	29	29	44	28	153.29	29	74.7	75.2	97.2	97.1	128.9	132.1	94	92.9	116.9	117	96.7	97.5	90.4	90.7	99	99.8	7386.4	7438.5	9609.7	9599.4	12747.8	13063.8	9291.4	9190.3	11559.1	11566.4	9567.8	9639.7	8938.2	8969.5	9790.4	9871.9	5412.3	5606.6	8411.2	8613.6	10610.5	10882.3
IsMasterProtein	Q9NYU2	UDP-glucose:glycoprotein glucosyltransferase 1 OS=Homo sapiens OX=9606 GN=UGGT1 PE=1 SV=3	0	151.306	21	28	30	41	28	139.15	28	93.2	93	115.6	115.1	82.8	82.9	111	110.8	85.6	87.1	108.3	110.5	92.1	93.2	110	108.7	6817.3	6803.9	8456.6	8414.6	6055.3	6063.7	8119.3	8105.1	6260.1	6372.8	7917.6	8083.8	6733.4	6816.1	8043.4	7948.6	4995.4	5128.3	7402	7550.4	5040.1	5051.1
IsMasterProtein	P49736	DNA replication licensing factor MCM2 OS=Homo sapiens OX=9606 GN=MCM2 PE=1 SV=4	0	150.014	29	22	24	39	22	146.5	22	127.9	128.3	147	147.8	52.9	51.2	72	73.3	95.8	96.6	52.4	52.9	76	73.4	175.8	176.5	9949.9	9981.2	11431	11495.5	4115.4	3979.9	5603.1	5702.6	7450.1	7516.6	4072	4115	5907.4	5711.7	13675.5	13727.4	7290.8	7523.1	10005.4	10314.9	3425.5	3315.3
IsMasterProtein	Q16555	Dihydropyrimidinase-related protein 2 OS=Homo sapiens OX=9606 GN=DPYSL2 PE=1 SV=1	0	149.874	47	20	22	38	15	142.43	20	115.6	112	41.9	42.6	78.4	78.3	154.7	157.1	109.3	109.6	87.7	87.6	100.4	98.5	114	112.2	6526.9	6326	2363.6	2402.8	4426.9	4422	8736	8867.6	6171.1	6185.4	4952.3	4948.3	5670.7	5563.6	6436.6	6337	4782.6	4768.1	2068.8	2156.1	3684.7	3683.6
IsMasterProtein	P12277	Creatine kinase B-type OS=Homo sapiens OX=9606 GN=CKB PE=1 SV=1	0	149.822	54	15	17	46	14	195.52	15	49.1	50.3	120.8	121.1	86.7	86.1	45.6	45	45.5	45.5	351.9	363.1	43.1	39.8	52.9	53.6	3087.2	3161.2	7594.6	7615.4	5448.8	5416.9	2866.8	2826.7	2863.5	2858.9	22128.4	22831.7	2708	2504.4	3328.5	3372.1	2262.1	2382.7	6647.4	6833.3	4535.3	4512.3
IsMasterProtein	Q13423	NAD(P) transhydrogenase, mitochondrial OS=Homo sapiens OX=9606 GN=NNT PE=1 SV=3	0	148.801	26	26	26	43	26	153.67	26	79.3	79.1	104.2	104.9	147.2	150.4	88.3	86.7	122.9	122.6	65.4	64.6	109.3	106.9	83.1	85	8203.2	8181.6	10779.9	10851.9	15222.2	15553.9	9133	8966.1	12708.8	12673.7	6765.2	6681.5	11301.3	11053.1	8594	8791	6010.9	6166.7	9435.5	9737.4	12670.1	12956.5
IsMasterProtein	Q03252	Lamin-B2 OS=Homo sapiens OX=9606 GN=LMNB2 PE=1 SV=4	0	148.066	45	29	30	47	28	157.65	29	83.6	84.7	79.2	79.8	94.5	95.7	90.8	92.6	100	101.1	99.5	99.6	133.6	133.3	116	115.9	10577	10717.2	10023	10098.8	11960	12105.9	11492	11713.8	12653.6	12784.5	12583.1	12594.4	16902.4	16862.5	14678.2	14658.4	7750.2	8077.9	8773	9061.7	9954.9	10084.3
IsMasterProtein	P50395	Rab GDP dissociation inhibitor beta OS=Homo sapiens OX=9606 GN=GDI2 PE=1 SV=2	0	147.795	50	21	22	50	14	188.04	21	106.2	105.6	87.2	87.5	95.3	95	106.3	105.3	117.6	117.5	107.5	102.7	94.7	95	88.2	88.3	7739.5	7698.9	6360.7	6382.4	6950.3	6925.1	7751	7679.4	8571.7	8563.4	7837.4	7487.4	6907.3	6925.5	6433	6439.8	5671.1	5802.9	5567.4	5727	5785.1	5768.7
IsMasterProtein	Q14008	Cytoskeleton-associated protein 5 OS=Homo sapiens OX=9606 GN=CKAP5 PE=1 SV=3	0	147.228	18	34	34	41	34	130.41	34	96.7	94.7	91.4	93.1	76.4	76.7	128.7	126.3	95.1	96.9	85	88	93.8	93	132.8	131.3	8200.2	8027.4	7755	7898.4	6480.9	6505.8	10916.7	10712.3	8061.7	8219.3	7209.3	7464.1	7954.2	7887.2	11262.4	11135.2	6008.6	6050.5	6787.8	7087.2	5394.4	5419.4
IsMasterProtein	Q13509	Tubulin beta-3 chain OS=Homo sapiens OX=9606 GN=TUBB3 PE=1 SV=2	0	146.744	43	15	20	95	3	293.12	15	86.2	85.6	98.1	100.8	90.7	84.9	154.3	160.2	82.7	83	89.8	85.6	107.9	110	90.7	89.6	909.6	903.7	1035.4	1064.3	958	896.2	1628.5	1691	872.7	876.4	947.7	903.6	1139.1	1160.8	957.8	945.3	666.5	681.2	906.3	955	797.4	746.6
IsMasterProtein	Q15365	Poly(rC)-binding protein 1 OS=Homo sapiens OX=9606 GN=PCBP1 PE=1 SV=2	0	146.523	67	17	19	49	11	192.15	17	85.5	82.4	124.2	126.2	99.5	98.3	90.4	90.8	96.3	93.7	96	99.1	86	85.2	121.3	125	4080.4	3934.3	5926.5	6024.9	4748.1	4693.7	4316.4	4333.1	4598	4471.8	4581.5	4728.4	4106	4065.2	5787.8	5968.3	2989.9	2965.4	5187.4	5406.2	3952.1	3909.9
IsMasterProtein	O00159	Unconventional myosin-Ic OS=Homo sapiens OX=9606 GN=MYO1C PE=1 SV=4	0	146.43	32	29	29	42	28	141.06	29	81.6	83.2	105.1	104.2	87.5	87.4	84.2	82.5	92.6	93	139.9	135	118	118.8	94.1	93.2	5896	6012.4	7595.7	7529.3	6318.7	6311.5	6082.7	5962.3	6687.7	6717.4	10107	9752.9	8522.4	8580.9	6797.1	6733.2	4320.3	4531.7	6648.4	6756	5259.3	5257.6
IsMasterProtein	Q15019	Septin-2 OS=Homo sapiens OX=9606 GN=SEPTIN2 PE=1 SV=1	0	146.254	60	15	19	35	15	150	15	102.4	102.4	99.1	100.7	73	72.7	109.4	106.7	93.7	94.4	93.2	92.4	111.4	112.6	117.2	118.7	5826.6	5827.7	5641.5	5730	4154.9	4138.8	6223.5	6070.1	5332.6	5370.3	5306.5	5259	6341.7	6407.8	6669.9	6756.1	4269.4	4392.5	4938	5141.5	3458.3	3447.6
IsMasterProtein	P78347	General transcription factor II-I OS=Homo sapiens OX=9606 GN=GTF2I PE=1 SV=2	0	146.217	27	22	24	37	22	142.59	22	116.8	117.6	106.8	107.7	88.2	86	96.5	95.4	92.2	91.1	59.6	59.4	101.4	99.5	142.1	139.6	8570.4	8625.4	7835.2	7903.8	6473.5	6308.7	7078.7	7000.5	6766.6	6682.5	4369.5	4359.4	7440.4	7296.2	10423.7	10243.7	6279.9	6501.2	6858.1	7092.1	5388.2	5255.2
IsMasterProtein	P55265	Double-stranded RNA-specific adenosine deaminase OS=Homo sapiens OX=9606 GN=ADAR PE=1 SV=4	0	145.911	27	29	31	42	29	147.11	29	84.1	82.5	109.9	108.5	114.5	115.8	81.2	80.1	89.7	89.6	98.9	99.9	124.9	125.3	97.7	97.4	7997.8	7851.3	10452.4	10321.7	10893.6	11014.7	7725.1	7617.7	8528.7	8521.1	9408.6	9507.1	11877.9	11918.5	9294.3	9265.5	5860.4	5917.7	9148.9	9261.7	9067.3	9175.4
IsMasterProtein	Q9Y5B9	FACT complex subunit SPT16 OS=Homo sapiens OX=9606 GN=SUPT16H PE=1 SV=1	0	145.584	26	26	26	49	26	167.91	26	91.4	92.2	102.1	101.1	110.6	110.2	102.8	102.9	124	122.1	85.1	84.9	96	94.8	89.8	90.1	10751.2	10841.1	12002.7	11891.2	12999.7	12957.7	12091.5	12099.3	14581.3	14352.7	10010.7	9983	11283.2	11150.4	10554.7	10592.5	7877.9	8171.2	10505.8	10670	10820.2	10793.9
IsMasterProtein	Q16531	DNA damage-binding protein 1 OS=Homo sapiens OX=9606 GN=DDB1 PE=1 SV=1	0	145.238	26	29	29	48	29	157.22	29	92.8	94.9	82.2	80.7	97.5	100.7	119.2	116.1	102.7	102.3	103	103.8	105.9	106.8	96.2	95.5	10385.7	10618.7	9197.8	9029.4	10908.9	11272.8	13347.7	12990.8	11492	11448.4	11524.3	11619.6	11854.3	11950.8	10772.3	10691.3	7610.1	8003.6	8050.7	8102.1	9079.9	9390.3
IsMasterProtein	Q9Y678	Coatomer subunit gamma-1 OS=Homo sapiens OX=9606 GN=COPG1 PE=1 SV=1	0	144.315	31	22	25	42	20	146.39	22	85.7	90.5	90.4	85	92.9	91.2	91.6	93.1	115.6	117.9	135.2	135.2	94.3	99.6	93	88.8	5734.9	6053.5	6044	5687.2	6216.4	6102.2	6127.5	6228.7	7732	7883.6	9043.1	9042.2	6305.3	6663.8	6221	5938.2	4202.2	4562.7	5290.2	5103.1	5174.2	5083.2
IsMasterProtein	P17987	T-complex protein 1 subunit alpha OS=Homo sapiens OX=9606 GN=TCP1 PE=1 SV=1	0	144.254	46	19	20	53	19	208.89	19	113.8	114.8	102.8	101.2	112.9	111.5	86.4	86.2	111.8	110.3	104.1	103.7	83.2	82.7	87.5	87.1	11012.9	11114	9947.8	9794.8	10923.3	10789	8358.6	8343.8	10823.6	10671	10078.9	10036.6	8055.8	8008	8465	8431.1	8069.6	8376.9	8707.2	8788.9	9092	8987.4
IsMasterProtein	P33991	DNA replication licensing factor MCM4 OS=Homo sapiens OX=9606 GN=MCM4 PE=1 SV=5	0	143.64	37	25	25	35	25	131.29	25	110.8	110.9	162.2	162.7	48.8	46.9	70.8	69.6	101.2	102.4	48.2	49.5	75.3	74.9	182.6	183.2	8933	8942.5	13078.6	13116.4	3930.1	3777.5	5708.2	5613.6	8154.3	8257.3	3885.9	3986.7	6068.4	6034.2	14718.6	14769.8	6545.6	6740.2	11447.5	11769.4	3271.2	3146.7
IsMasterProtein	P09525	Annexin A4 OS=Homo sapiens OX=9606 GN=ANXA4 PE=1 SV=4	0	143.501	71	21	23	49	20	169.38	21	95.1	93.7	104.6	103.1	102	102.7	57.5	57.5	87	87.8	164.9	161	70	70.2	120.9	122.1	9653.2	9507.2	10613.5	10465.2	10347.6	10422.4	5830.6	5837.8	8831.3	8907.6	16734.3	16340.7	7106.8	7118.8	12264	12386.4	7073.3	7165.8	9289.8	9390.5	8612.8	8682
IsMasterProtein	P17858	ATP-dependent 6-phosphofructokinase, liver type OS=Homo sapiens OX=9606 GN=PFKL PE=1 SV=6	0	143.287	37	20	22	36	15	130.11	20	100.3	99.1	109.5	110.8	90.8	90.8	86.2	89	90.3	92.1	116.5	118.6	76.2	77.6	125.1	127.1	4293.9	4241.9	4687	4740.3	3887.2	3886.3	3687.4	3807.1	3865.8	3941.7	4984.1	5075.7	3262.2	3320.1	5355.6	5441.7	3146.3	3197.3	4102.4	4253.5	3235.5	3237.3
IsMasterProtein	Q12906	Interleukin enhancer-binding factor 3 OS=Homo sapiens OX=9606 GN=ILF3 PE=1 SV=3	0	142.971	28	22	23	52	19	167.55	22	90.5	89.4	84.2	84.4	105.1	102.8	123.1	123.5	104.3	102.5	95.3	94.7	100.8	101.5	99.3	98.5	9858.2	9744.8	9173	9200.8	11447.4	11199	13407.5	13459	11362.3	11171.7	10379.1	10319.7	10982.4	11060	10822.4	10735.6	7223.5	7344.9	8029	8255.9	9528.2	9328.9
IsMasterProtein	P55060	Exportin-2 OS=Homo sapiens OX=9606 GN=CSE1L PE=1 SV=3	0	142.97	29	26	26	53	26	174.73	26	109.9	110.1	111.6	111.1	76.4	74.9	124.1	120.1	90.1	90.2	56.9	57.5	128.5	129.9	105.3	103.4	13973.5	13989.9	14191.7	14118.7	9710.5	9516.1	15777.4	15270.5	11458.4	11465.9	7232.1	7309.8	16331.4	16515.6	13381	13139.6	10239	10544.5	12421.8	12668.7	8082.5	7927
IsMasterProtein	Q7L014	Probable ATP-dependent RNA helicase DDX46 OS=Homo sapiens OX=9606 GN=DDX46 PE=1 SV=2	0	141.103	31	32	32	43	32	137.87	32	113	115.1	85.4	84.7	106.8	107.7	95.6	94.4	93.2	94.3	84.5	84.5	118.5	119.7	101.9	100.7	11880.1	12108.3	8979.6	8909.9	11228.6	11329.8	10051.2	9925.5	9802	9920.3	8884.5	8883.7	12467.3	12591.9	10712	10593.9	8705.1	9126.3	7859.7	7994.9	9346.1	9437.9
IsMasterProtein	P21796	Voltage-dependent anion-selective channel protein 1 OS=Homo sapiens OX=9606 GN=VDAC1 PE=1 SV=2	0	140.837	62	13	16	57	12	218.43	13	110.3	108.7	96.8	95.9	119.1	119.5	75.8	80	131.9	128.3	72.9	66.8	87.3	87	109.7	110.1	11081.7	10914.7	9722.5	9634.4	11957.6	12006.5	7611.7	8035.6	13242.8	12880.9	7317.3	6707.8	8771.3	8733.9	11014.7	11059.4	8120	8226.7	8510	8645	9952.8	10001.6
IsMasterProtein	P56192	Methionine--tRNA ligase, cytoplasmic OS=Homo sapiens OX=9606 GN=MARS1 PE=1 SV=2	0	140.166	30	21	23	32	21	119.74	21	84.4	82.3	98.7	100.2	114.1	112.8	82.5	82.1	114.4	113.7	116.6	120.5	91.3	91	98.2	97.1	5100.3	4970.9	5961.4	6057.1	6896.5	6816.4	4984.5	4960.4	6914.8	6872.1	7043.5	7279.1	5516.6	5500.5	5930.9	5869.7	3737.3	3746.7	5217.9	5435.1	5740.3	5678.1
IsMasterProtein	Q9Y265	RuvB-like 1 OS=Homo sapiens OX=9606 GN=RUVBL1 PE=1 SV=1	0	139.846	40	14	15	35	14	137.01	14	86.7	85.9	108.3	106.3	101.8	101.5	103.1	102.1	99.4	100.9	83.7	83.4	104.4	103.5	114.3	114.8	5934.1	5878.3	7411.4	7270.6	6964.2	6946.5	7056.3	6983.8	6804	6900.8	5724.3	5704.3	7143.5	7081	7823.2	7855.2	4348.2	4430.7	6487.1	6523.9	5796.6	5786.5
IsMasterProtein	Q92878	DNA repair protein RAD50 OS=Homo sapiens OX=9606 GN=RAD50 PE=1 SV=1	0	139.625	28	38	38	47	38	148.65	38	126.1	125	116.2	115.7	88.4	89.3	61.8	61	109	110.2	45	44.6	147.2	149.3	105.8	105.4	14906.1	14778.9	13746.7	13687.6	10458.4	10559.3	7305.2	7209.2	12886	13031.6	5326.6	5273.9	17412.4	17656.8	12506.4	12460.7	10922.4	11139.2	12032.3	12281.9	8705	8796
IsMasterProtein	Q5T4S7	E3 ubiquitin-protein ligase UBR4 OS=Homo sapiens OX=9606 GN=UBR4 PE=1 SV=1	0	139.537	8	37	38	45	37	139.89	37	99.5	101.4	96.7	97.3	95.3	96	81	81.2	111.7	109.9	114.5	118.3	87.1	86.1	112.4	111.5	8933.1	9102.7	8685.6	8735.1	8558.1	8620.4	7274.9	7288.5	10026.4	9870	10279.9	10618.3	7822.7	7731.2	10091.8	10011.7	6545.6	6861	7602.4	7838	7123.3	7180.9
IsMasterProtein	P22626	Heterogeneous nuclear ribonucleoproteins A2/B1 OS=Homo sapiens OX=9606 GN=HNRNPA2B1 PE=1 SV=2	0	139.055	57	19	21	74	16	263.04	19	79.8	79	93.7	92.3	126.4	125.6	78.2	76.1	115.9	116.3	85	83.6	133.1	132.5	90.8	91.7	10884.3	10786.9	12783.6	12597.4	17256	17144.9	10671.8	10383	15822	15870	11594.8	11409.9	18168	18080.6	12394.9	12513.6	7975.4	8130.4	11189.3	11303.6	14362.9	14281.9
IsMasterProtein	Q9H583	HEAT repeat-containing protein 1 OS=Homo sapiens OX=9606 GN=HEATR1 PE=1 SV=3	0	138.243	17	32	33	41	32	129.61	32	109.2	110.5	91.3	92.6	110	109.4	104.8	105	97	96	87.3	88.9	92.9	92.5	106.5	106.1	8254.5	8348.7	6902.6	6996.7	8309.5	8269.5	7917.7	7931.5	7330.1	7257.3	6598.2	6717.5	7019.6	6993.7	8044.8	8020.9	6048.4	6292.7	6041.8	6278.2	6916.4	6888.6
IsMasterProtein	Q9NSE4	Isoleucine--tRNA ligase, mitochondrial OS=Homo sapiens OX=9606 GN=IARS2 PE=1 SV=2	0	137.811	28	25	25	41	24	145.45	25	82	83.2	88.5	87.8	97.8	97.4	66.7	66.2	147.8	149.3	127.6	128.1	92.2	94.4	94.9	96.1	7653.7	7757	8257.7	8187.4	9125.9	9083.8	6217.8	6173.6	13785.9	13930.3	11903.2	11948.5	8600.9	8801.7	8855.7	8966	5608.2	5846.7	7227.9	7346.6	7595.9	7566.9
IsMasterProtein	P26599	Polypyrimidine tract-binding protein 1 OS=Homo sapiens OX=9606 GN=PTBP1 PE=1 SV=1	0	137.4	49	15	20	47	11	210.52	15	97	99.2	101.4	98.6	116.2	117.3	91.5	89.4	100.6	103.1	98.4	100.6	102.7	103.5	89.9	90.4	3177.1	3250.4	3323.1	3229.3	3807.7	3843.4	2998.7	2929.6	3296.3	3375.9	3223.2	3296.1	3362.9	3391.7	2945.6	2962.8	2328	2449.9	2908.6	2897.7	3169.3	3201.6
IsMasterProtein	P17844	Probable ATP-dependent RNA helicase DDX5 OS=Homo sapiens OX=9606 GN=DDX5 PE=1 SV=1	0	136.835	40	24	25	51	17	161.61	24	100.6	100.2	112.3	112.2	100.3	98.8	126.1	127.9	95.8	95.6	67.3	68.8	84.1	83.3	112.7	113.8	7921.1	7894.7	8846.4	8839.7	7898.1	7782.8	9934.3	10071.7	7541.7	7528.7	5301.1	5419.6	6622.9	6563.9	8872.7	8962.7	5804.1	5950.4	7743.1	7931.9	6574	6483.2
IsMasterProtein	Q92499	ATP-dependent RNA helicase DDX1 OS=Homo sapiens OX=9606 GN=DDX1 PE=1 SV=2	0	136.762	41	25	25	45	25	176.45	25	102.7	103.2	96.2	94.5	116.2	116.2	99.9	96.9	109.1	109.3	90.6	93.9	88	87.6	98.5	97.3	8793.5	8831.2	8236.3	8091.8	9945	9942.2	8548.7	8295.6	9333.9	9355.1	7750.4	8040.8	7529.4	7497	8428.7	8327.3	6443.4	6656.3	7209.1	7260.8	8277.7	8281.9
IsMasterProtein	O14980	Exportin-1 OS=Homo sapiens OX=9606 GN=XPO1 PE=1 SV=1	0	136.524	30	26	27	42	26	141.48	26	73.6	75	110.1	109.1	100.1	99.3	99.2	100.2	113	113.1	87.3	86.9	107	106.5	109.2	110.5	5673.4	5775.3	8482.7	8405.9	7710	7648.8	7638.7	7720.2	8704.4	8713.8	6721.6	6692.4	8241.9	8203	8414.9	8510.7	4157.1	4353	7424.8	7542.7	6417.4	6371.5
IsMasterProtein	P08758	Annexin A5 OS=Homo sapiens OX=9606 GN=ANXA5 PE=1 SV=2	0	136.19	76	22	23	56	21	191.6	22	46.7	46.1	82	81.6	108.8	109.2	180	177.1	170.1	170	80	80.5	58.3	57.8	75.7	76.1	4928	4860.3	8645.4	8606.9	11467.1	11518	18978.6	18675.7	17938.6	17927	8433	8483.8	6142.2	6099.1	7981.9	8023.4	3611	3663.3	7567.2	7723	9544.6	9594.6
IsMasterProtein	Q02218	2-oxoglutarate dehydrogenase, mitochondrial OS=Homo sapiens OX=9606 GN=OGDH PE=1 SV=3	0	135.641	32	24	24	31	24	129.58	24	88.4	89.9	97.1	97.2	153.5	159.8	70.1	70.5	103.3	107	89.8	93.8	104.3	105.8	84.3	85.3	4995.1	5082.3	5485	5495	8672.8	9031.6	3963.8	3985.1	5836.2	6048.1	5073.9	5300.8	5891.7	5976.8	4766.7	4818	3660.2	3830.6	4801	4930.7	7218.8	7523.5
IsMasterProtein	P34897	Serine hydroxymethyltransferase, mitochondrial OS=Homo sapiens OX=9606 GN=SHMT2 PE=1 SV=3	0	135.342	48	21	23	46	20	160.2	21	83.5	84.6	96.1	97.3	149.7	151.4	92	90.2	73.6	73.7	120.8	120.6	77.3	77	106.3	106	6440.8	6524.1	7411.4	7503.3	11552.9	11683.9	7096.3	6961.6	5675.9	5685.6	9322.8	9307.4	5964.1	5937.4	8197.3	8175.4	4719.5	4917.4	6487.1	6732.8	9615.9	9732.8
IsMasterProtein	P40227	T-complex protein 1 subunit zeta OS=Homo sapiens OX=9606 GN=CCT6A PE=1 SV=3	0	135.168	44	22	22	52	22	186.61	22	113.8	112.9	104.1	103.3	108.6	108	91.2	90.8	111.2	110.3	104.1	102.3	84.4	82.8	86.5	85.7	13842.2	13732.8	12661.4	12565.6	13207.3	13143.1	11094.3	11047.4	13531.9	13418.3	12670.7	12451.7	10268.4	10073.2	10529.3	10430.8	10142.8	10350.8	11082.3	11275.1	10993	10948.3
IsMasterProtein	Q08J23	RNA cytosine C(5)-methyltransferase NSUN2 OS=Homo sapiens OX=9606 GN=NSUN2 PE=1 SV=2	0	135.058	31	20	23	35	20	129.66	20	111.6	111.5	91.9	90.7	136	137.3	66.2	67.1	114.6	113.9	76.9	77	96.7	98.1	104.4	105.9	6245.3	6241.4	5143.7	5077.8	7613.2	7688.1	3703.9	3757.3	6417	6375.4	4304.6	4310.5	5415.5	5493.2	5846.1	5927.6	4576.2	4704.3	4502.2	4556.3	6336.8	6404.3
IsMasterProtein	Q9Y230	RuvB-like 2 OS=Homo sapiens OX=9606 GN=RUVBL2 PE=1 SV=3	0	134.458	42	18	18	35	18	128.43	18	106.7	104	102.8	101	98.8	100.3	107.5	107	96.1	95	83	81.5	99.2	99.6	108.1	109.2	7850.9	7647.7	7564.1	7429.8	7270	7380.1	7910	7871.7	7065.6	6985.4	6104.3	5995.2	7298.3	7327.5	7948.9	8033.3	5752.7	5764.3	6620.7	6666.8	6051.1	6147.7
IsMasterProtein	Q14697	Neutral alpha-glucosidase AB OS=Homo sapiens OX=9606 GN=GANAB PE=1 SV=3	0	134.273	35	23	23	36	23	132.43	23	79.3	79.7	71.8	72.4	104.3	102.8	122.9	122.9	114.2	112.3	94.4	94.2	112.5	113	101.3	102	4921.9	4944.7	4452.9	4489.3	6468	6375.7	7624.7	7625.4	7084	6966.8	5853.9	5843.4	6982.3	7013.3	6283.8	6330.3	3606.5	3727	3897.6	4028.3	5383.6	5311
IsMasterProtein	O60506	Heterogeneous nuclear ribonucleoprotein Q OS=Homo sapiens OX=9606 GN=SYNCRIP PE=1 SV=2	0	134.175	37	21	21	50	16	179.77	21	102.6	104.7	87.6	86.5	133	133.9	93.8	90.1	86	84.8	82	83.4	100.5	100.2	114.8	116.1	8085.8	8244.6	6904.7	6816.4	10477.1	10544.6	7392.1	7098.3	6774.6	6682.5	6458.6	6567.4	7915.1	7889.6	9046.4	9145.6	5924.8	6214.2	6043.6	6116.3	8720.5	8783.8
IsMasterProtein	P54577	Tyrosine--tRNA ligase, cytoplasmic OS=Homo sapiens OX=9606 GN=YARS1 PE=1 SV=4	0	133.97	47	24	24	45	24	156.37	24	79.1	78.7	86.7	86.3	126.9	125.3	69.8	68.3	118.6	116.9	157.9	153.4	76.3	76.6	89.6	89.9	8348.7	8301.7	9154.7	9107.7	13390.6	13221.3	7365.5	7205.8	12513.2	12340	16663.5	16190.9	8050.5	8080.1	9453.6	9492.9	6117.5	6257.2	8013	8172.3	11145.5	11013.5
IsMasterProtein	Q9BQG0	Myb-binding protein 1A OS=Homo sapiens OX=9606 GN=MYBBP1A PE=1 SV=2	0	133.815	21	23	24	36	23	130.85	23	77.8	75.7	89.8	89.3	138.4	136.6	109.1	110.1	105.3	105.7	88.2	91.3	64.3	63.1	127.3	127.9	5734.1	5581	6619.6	6579.2	10199.8	10068.5	8041.1	8115.3	7757.9	7788.1	6501.8	6725.3	4739	4651.2	9378.6	9427.2	4201.6	4206.5	5794.1	5903.6	8489.8	8387.2
IsMasterProtein	P54136	Arginine--tRNA ligase, cytoplasmic OS=Homo sapiens OX=9606 GN=RARS1 PE=1 SV=2	0	133.582	40	24	24	36	24	122.05	24	94.9	96	97	97.1	114.6	117.4	94	91.3	114.3	114.4	105.7	104.3	102.2	102	77	77.9	7873.9	7968.3	8048.2	8059.6	9510.5	9746.2	7806.2	7577.3	9485.8	9492.2	8772.1	8654.9	8478.9	8469.8	6394.4	6466.3	5769.5	6005.9	7044.5	7231.9	7916	8118.7
IsMasterProtein	O00571	ATP-dependent RNA helicase DDX3X OS=Homo sapiens OX=9606 GN=DDX3X PE=1 SV=3	0	133.189	40	22	23	38	7	133.51	22	86.3	85.4	115.4	118.3	109.6	108.6	92.4	94.5	127.2	121.6	91.2	89.7	77.7	77.7	101.1	103.2	1871.5	1853.1	2503.5	2566.3	2378.2	2354.7	2004.8	2049.4	2760	2638.4	1978	1945.8	1685.9	1684.5	2191.8	2238.6	1371.3	1396.7	2191.3	2302.8	1979.5	1961.5
IsMasterProtein	P62258	14-3-3 protein epsilon OS=Homo sapiens OX=9606 GN=YWHAE PE=1 SV=1	0	132.952	67	15	20	92	12	320.21	15	78.8	77.2	81.3	82	89.1	88.9	107.1	106.7	118.1	116.6	109.1	109.5	96.9	96.2	121.1	121.3	8527.7	8349.5	8801	8870.6	9639.4	9624.2	11592.4	11548.1	12779.8	12617.4	11802.6	11849	10485.4	10409.8	13106.4	13122.7	6248.6	6293.3	7703.4	7959.6	8023.3	8017.1
IsMasterProtein	Q27J81	Inverted formin-2 OS=Homo sapiens OX=9606 GN=INF2 PE=1 SV=2	0	132.862	27	26	27	36	26	123.02	26	137.1	136.2	159.5	161.1	78.3	78.9	61.3	62.1	142.9	142.8	38.6	38.3	100.5	101.9	79.8	80.9	9082.8	9027.1	10570.4	10674.7	5187.1	5227.8	4065.5	4113.2	9468.9	9463.3	2557.5	2536.4	6658.8	6751.5	5289.9	5361.3	6655.3	6804	9252.2	9578.4	4317.5	4354.8
IsMasterProtein	P04843	Dolichyl-diphosphooligosaccharide--protein glycosyltransferase subunit 1 OS=Homo sapiens OX=9606 GN=RPN1 PE=1 SV=1	0	132.613	37	22	23	57	22	183.62	22	113.7	113.3	91.8	90.7	89.8	88.8	94.2	93.1	92.5	92.2	109.7	111.6	102.2	98.8	108.7	108.9	15122.1	15068.7	12206.8	12057.5	11944.6	11804.8	12530	12384	12298.9	12265	14595.7	14836.1	13592.6	13136.1	14461.9	14480.6	11080.6	11357.7	10684.4	10819.2	9942	9833.6
IsMasterProtein	Q96QK1	Vacuolar protein sorting-associated protein 35 OS=Homo sapiens OX=9606 GN=VPS35 PE=1 SV=2	0	131.308	27	19	19	33	19	129.92	19	82.2	82.6	126.7	125.6	91	91.3	95.6	94.7	115.8	115.9	75.8	75.8	116.2	116.4	97.3	97	5851.6	5877.5	9014.2	8937.2	6476.9	6495.9	6799.4	6740.8	8237	8250.1	5394.1	5395.3	8270.6	8280.8	6923	6903.9	4287.7	4430	7890	8019.4	5391	5411.2
IsMasterProtein	Q9NVP1	ATP-dependent RNA helicase DDX18 OS=Homo sapiens OX=9606 GN=DDX18 PE=1 SV=2	0	131.12	34	19	21	37	19	136.62	19	117	116.9	98.2	98.6	87.5	85.5	114.3	115.6	103	100.6	73.6	74.9	79.7	79.1	127.3	128.3	8704	8701.1	7308.1	7336.5	6510.5	6359.4	8507.9	8601.1	7662.9	7486.6	5475.4	5573.5	5927.2	5886.8	9469.9	9546.5	6377.8	6558.2	6396.7	6583.1	5419	5297.5
IsMasterProtein	Q14683	Structural maintenance of chromosomes protein 1A OS=Homo sapiens OX=9606 GN=SMC1A PE=1 SV=2	0	130.701	23	29	29	36	29	117.34	29	103.5	107.3	115.1	115.8	92.2	92.8	89.3	86.6	103.3	105.2	76.2	77.1	104.8	105.6	111.6	113.6	7890.5	8178.9	8775.8	8823.9	7026.9	7075.7	6807.3	6597	7875.1	8014.9	5808.8	5875.4	7986	8044.8	8503.3	8661.6	5781.7	6164.7	7681.3	7917.7	5848.8	5894.2
IsMasterProtein	Q7L576	Cytoplasmic FMR1-interacting protein 1 OS=Homo sapiens OX=9606 GN=CYFIP1 PE=1 SV=1	0	130.303	23	24	24	36	24	115.92	24	95.6	95.9	99.6	99.4	95.7	95.2	84.6	84.7	114.5	114.3	102.8	101.3	105.2	106	102.9	102.2	6499.4	6520.5	6772.1	6758.5	6508.4	6470.1	5748.9	5758.9	7782.1	7766.4	6987.1	6885.4	7149.3	7207.6	6997.9	6947.8	4762.4	4914.7	5927.5	6064.5	5417.2	5389.6
IsMasterProtein	P40926	Malate dehydrogenase, mitochondrial OS=Homo sapiens OX=9606 GN=MDH2 PE=1 SV=3	0	130.192	52	15	15	79	15	303.94	15	85.6	85.9	82.5	82.6	137.8	140.5	81.8	80.5	109.1	109.6	87.9	89.9	87.6	88.8	124.2	125.9	17685.6	17761.2	17047.3	17077.7	28490.5	29034.9	16898.4	16631.2	22543.9	22649.9	18176.8	18572.4	18106.8	18359.5	25668.3	26016.1	12959	13387.1	14921.3	15323.9	23713.9	24186.4
IsMasterProtein	P25205	DNA replication licensing factor MCM3 OS=Homo sapiens OX=9606 GN=MCM3 PE=1 SV=3	0	130.185	34	23	23	34	23	125.25	23	113.5	113.4	159.1	160.4	49.9	48.6	84.6	87.5	100.6	99.1	46.3	47.7	72.8	71.1	175.2	170.1	7303.9	7297.7	10241.1	10325.5	3211.7	3129	5442.3	5635	6475.7	6381.9	2978.3	3073	4688.9	4578	11274.4	10950.3	5351.9	5500.5	8963.9	9265.1	2673.3	2606.5
IsMasterProtein	O94832	Unconventional myosin-Id OS=Homo sapiens OX=9606 GN=MYO1D PE=1 SV=2	0	130.012	29	28	28	40	28	127.6	28	90	90.3	106.7	105.6	101.5	99.8	50.4	50.2	88.6	88.8	190.6	186.1	77.7	74.5	99.7	99.5	7165.3	7190.1	8491	8402.9	8075.2	7944	4008.4	3992.5	7048.4	7070	15166.7	14809.9	6185.5	5933.1	7937.6	7921.2	5250.3	5419.4	7432	7539.9	6721.4	6617.5
IsMasterProtein	P06748	Nucleophosmin OS=Homo sapiens OX=9606 GN=NPM1 PE=1 SV=2	0	129.917	48	14	19	76	14	255.17	14	103.9	104.3	102.8	101.5	143.2	140.8	118.8	120.2	99.9	98.7	63.8	64.9	93.9	93.4	75.5	74.3	20850	20925.7	20623.5	20367.8	28723.1	28251	23844.3	24115.7	20037.9	19801.1	12802	13027.3	18848.8	18735.2	15149.9	14910.7	15277.7	15772.2	18051.4	18276.1	23907.5	23533.4
IsMasterProtein	P78344	Eukaryotic translation initiation factor 4 gamma 2 OS=Homo sapiens OX=9606 GN=EIF4G2 PE=1 SV=1	0	129.23	32	26	27	36	26	126.16	26	114.6	115.2	83.2	84.3	93.4	94.4	132.2	132.8	80.2	80.5	88.9	89.6	96.8	96.7	108.6	108.4	8795.4	8844.1	6386.5	6471.8	7167.8	7247.4	10146.5	10194.3	6157.4	6177.8	6824.5	6873.6	7426.9	7420.2	8331.4	8318.3	6444.8	6666	5590.1	5807.1	5966.1	6037.2
IsMasterProtein	P29401	Transketolase OS=Homo sapiens OX=9606 GN=TKT PE=1 SV=3	0	128.56	34	17	17	42	17	160.86	17	87.1	87.9	150.2	150.9	80.1	81.4	77.6	75.2	131.5	132	73.3	74.1	88	86.6	113.1	111	5698.9	5750.1	9822.4	9865.9	5239.4	5322.9	5073.8	4920.3	8601.7	8631.5	4792.1	4847.9	5755.5	5661.5	7396.4	7257.8	4175.9	4334	8597.4	8852.7	4361	4434
IsMasterProtein	P47897	Glutamine--tRNA ligase OS=Homo sapiens OX=9606 GN=QARS1 PE=1 SV=1	0	127.901	29	17	18	27	16	111.13	17	106.5	106.5	97.9	97.3	96.2	93.6	109.8	108	111.8	113.5	96.4	95.1	70.7	68.4	116.1	112.1	4430	4426.2	4068.4	4045.7	3998.4	3891.6	4567.2	4492.3	4648.4	4719.8	4007.5	3953.7	2938.7	2845.3	4827.6	4661.8	3246	3336.1	3561	3630.3	3328.1	3241.7
IsMasterProtein	Q1KMD3	Heterogeneous nuclear ribonucleoprotein U-like protein 2 OS=Homo sapiens OX=9606 GN=HNRNPUL2 PE=1 SV=1	0	127.609	32	23	24	44	23	145.5	23	81.7	82	73.7	74.5	116.6	119	95.1	93.6	86.8	86.4	105.6	104.8	135.9	138.2	102.6	103.6	8007.4	8038.2	7221.9	7296.9	11428.7	11657.8	9316.5	9171.7	8508.4	8466.7	10345.5	10269.6	13318.8	13547.3	10053.2	10156.1	5867.4	6058.6	6321.2	6547.6	9512.6	9711
IsMasterProtein	Q9NY33	Dipeptidyl peptidase 3 OS=Homo sapiens OX=9606 GN=DPP3 PE=1 SV=2	0	127.404	33	17	19	24	17	103.51	17	117.2	117.1	88.2	87.7	64.5	63.3	112	110	108.6	106.4	86.3	85.3	115.3	116.4	109.2	112.6	4243	4241.4	3194	3176.8	2334.4	2291.5	4055	3985.2	3931.3	3854.4	3126.9	3087.7	4177.3	4216	3953.1	4078.2	3109.1	3196.9	2795.7	2850.5	1943	1908.8
IsMasterProtein	Q02790	Peptidyl-prolyl cis-trans isomerase FKBP4 OS=Homo sapiens OX=9606 GN=FKBP4 PE=1 SV=3	0	127.35	41	19	20	38	18	132.01	19	99.2	98.2	96.6	95.6	119.7	122.1	74.8	73	113.8	114.1	111.9	110.5	73.1	73.5	112.2	111.9	8156	8076	7945.1	7866.1	9845.9	10042.1	6152.1	6003	9362.1	9382.5	9201	9086	6017.1	6044.3	9230.9	9201	5976.3	6087.1	6954.2	7058.3	8195.2	8365.2
IsMasterProtein	P33992	DNA replication licensing factor MCM5 OS=Homo sapiens OX=9606 GN=MCM5 PE=1 SV=5	0	127.264	37	23	25	34	23	122.7	23	96	97	161.9	159.8	60.3	60.8	69.4	70	107.6	106.9	58.5	59.2	80.2	80.5	163.1	168.9	6564.9	6631.3	11074	10926.6	4123	4157.6	4747.8	4786.3	7356.2	7311.9	4004.2	4052.2	5483.6	5506.4	11155.2	11553.7	4810.4	4998.2	9692.9	9804.5	3431.8	3463.3
IsMasterProtein	Q10567	AP-1 complex subunit beta-1 OS=Homo sapiens OX=9606 GN=AP1B1 PE=1 SV=2	0	127.126	28	23	23	31	16	112.84	23	100.8	101.3	111.7	110.6	98	100.8	90.8	89.3	109.5	109.8	104.4	102.8	90.6	87.8	96	95.7	4248.3	4270.8	4707.5	4660.2	4132.2	4247.7	3829.1	3764	4613.4	4628.5	4401.8	4332.3	3820.2	3702.3	4047.5	4033.1	3112.9	3219	4120.4	4181.6	3439.4	3538.4
IsMasterProtein	P42224	Signal transducer and activator of transcription 1-alpha/beta OS=Homo sapiens OX=9606 GN=STAT1 PE=1 SV=2	0	126.839	31	19	21	28	19	107.97	19	66.7	67.1	97.5	98.4	82.7	81.8	93	92.6	71.9	71.1	198	194.6	104.2	102.4	89.7	88.4	3198.4	3214.4	4669.8	4713.3	3963.8	3920.6	4458.6	4438.5	3443.3	3407	9486.2	9323.9	4992	4905.4	4300.3	4235.2	2343.6	2422.8	4087.4	4229.3	3299.2	3265.9
IsMasterProtein	P00491	Purine nucleoside phosphorylase OS=Homo sapiens OX=9606 GN=PNP PE=1 SV=2	0	126.328	66	14	15	27	14	109.8	14	98.8	100.8	161.9	161.3	90.2	91.4	69.1	69.3	100.4	102.1	131.6	131.6	62	61.5	84.3	83.7	5216.6	5318.8	8543.1	8512.4	4758.9	4825.6	3647.1	3657.7	5299.3	5388.3	6945.3	6945.3	3272.5	3246.3	4447.8	4415.8	3822.5	4008.9	7477.7	7638.2	3961	4019.8
IsMasterProtein	Q02880	DNA topoisomerase 2-beta OS=Homo sapiens OX=9606 GN=TOP2B PE=1 SV=3	0	125.983	17	25	25	36	16	121.64	25	99.7	97.4	91.4	90.4	123.1	120.7	97.5	98	111.5	111.3	86.2	90.3	84.1	81.4	108.3	108.6	4996.6	4879.9	4577.4	4528.5	6168.9	6045.5	4883.4	4909.8	5586.4	5574.4	4318.4	4523.7	4214.4	4079.6	5427	5440.2	3661.2	3678.1	4006.5	4063.4	5134.7	5036
IsMasterProtein	P46013	Proliferation marker protein Ki-67 OS=Homo sapiens OX=9606 GN=MKI67 PE=1 SV=2	0	125.948	14	31	31	39	31	125.62	31	123.7	128	213.8	214.5	62.3	60.7	125.9	126.1	75.3	75.4	54.1	57	59.1	59.6	82.2	82.4	10908.7	11281.9	18844.6	18910.7	5488.2	5352.4	11095.1	11114.2	6639.5	6651	4766.5	5021.3	5211	5256.5	7248.3	7263.2	7993.3	8503.5	16494.4	16968.7	4568.1	4458.6
IsMasterProtein	P61978	Heterogeneous nuclear ribonucleoprotein K OS=Homo sapiens OX=9606 GN=HNRNPK PE=1 SV=1	0	125.772	37	14	17	76	14	271.16	14	113.3	111.9	93.1	92.9	104.6	103	96.4	96.6	100.1	99.1	82.7	81.7	112.5	111	101.2	99.9	15687	15488.3	12888.5	12866.7	14487.5	14264.9	13350.2	13379.6	13858.4	13720.8	11448.3	11316.8	15578.2	15375.7	14013.5	13828.5	11494.6	11673.9	11281.1	11545.4	12058.6	11882.8
IsMasterProtein	O43795	Unconventional myosin-Ib OS=Homo sapiens OX=9606 GN=MYO1B PE=1 SV=3	0	125.297	26	29	29	42	26	141.13	29	91.9	90.4	74.3	73.5	64.1	63.9	106.4	107.5	83.5	83.4	154.2	145.6	101.1	101	129.3	130	8800.7	8654.5	7115.5	7035.2	6139.7	6116.8	10190.4	10299	7998.8	7983	14772.4	13949.4	9678.3	9674.4	12381.1	12452.4	6448.7	6523.1	6228.1	6312.7	5110.4	5095.4
IsMasterProtein	O43175	D-3-phosphoglycerate dehydrogenase OS=Homo sapiens OX=9606 GN=PHGDH PE=1 SV=4	0	124.995	33	16	16	31	16	127.19	16	36.3	36.3	107.2	106.3	187.2	187.4	48.4	49.4	130.6	130.6	177.1	182.2	37.4	37.2	73.2	73.1	2739.7	2737.7	8088.1	8019.1	14120.8	14132.2	3654.2	3729.1	9852.4	9848	13358.2	13740.8	2824.4	2809.2	5523.4	5512	2007.5	2063.5	7079.4	7195.5	11753.3	11772.3
IsMasterProtein	P63010	AP-2 complex subunit beta OS=Homo sapiens OX=9606 GN=AP2B1 PE=1 SV=1	0	124.712	28	22	22	36	15	119.42	22	84.9	88.7	102.9	108.8	75.2	73.1	128.1	125.6	71.4	70.9	103.3	102.9	136.4	137.1	95.8	95	4796.7	5012.1	5817.6	6151.7	4248.7	4131.2	7239.3	7099.2	4037.4	4005.3	5841	5815.4	7708	7750.8	5413.9	5367.9	3514.8	3777.8	5092.1	5519.9	3536.4	3441.3
IsMasterProtein	P50570	Dynamin-2 OS=Homo sapiens OX=9606 GN=DNM2 PE=1 SV=2	0	124.604	34	26	27	35	17	113.11	26	81.3	79	87.6	85.7	101.8	101	75.7	77	109.5	109.4	165.2	167.2	82.5	81.9	97.4	97.6	3599.2	3496.2	3876.8	3793.5	4504.6	4469.3	3349.7	3407.7	4846.1	4841	7308.1	7399.8	3652.1	3622.9	4310.6	4317.5	2637.3	2635.2	3393.4	3403.9	3749.4	3723
IsMasterProtein	O60610	Protein diaphanous homolog 1 OS=Homo sapiens OX=9606 GN=DIAPH1 PE=1 SV=2	0	124.382	21	25	26	36	24	117.73	25	106.1	103.8	147.1	146.4	79.2	78.3	77.8	76.4	69	70.1	74.1	74.3	150.5	150.5	98.4	98	7092.3	6942.6	9838.5	9787.1	5295.2	5236.5	5204	5111.1	4615.3	4686.4	4958.1	4971	10067.7	10063.5	6577.9	6550.4	5196.9	5232.9	8611.5	8782	4407.5	4362
IsMasterProtein	Q13045	Protein flightless-1 homolog OS=Homo sapiens OX=9606 GN=FLII PE=1 SV=2	0	124.359	28	29	29	35	29	130.16	29	88.6	94.7	109.7	109	95.2	93.9	89.3	90.6	100.5	102	95.3	95.2	101.4	104.4	115.1	115.1	5663.8	6057.2	7013.5	6968.3	6088.2	6002.5	5712.8	5790.5	6423.4	6524.7	6092.5	6085.5	6482.5	6673.6	7361.8	7361.3	4150.1	4565.5	6138.8	6252.7	5067.5	5000.1
IsMasterProtein	P31943	Heterogeneous nuclear ribonucleoprotein H OS=Homo sapiens OX=9606 GN=HNRNPH1 PE=1 SV=4	0	123.753	38	12	16	68	6	263.08	12	97	95.4	80.2	80.2	129.7	130	93.2	96.9	107	108.4	82.6	83.6	100.3	100.5	106.5	108.6	5582	5485.4	4611.5	4612.3	7458.9	7481.1	5361.9	5575.7	6155.2	6236.6	4753.1	4806.7	5767.3	5780.3	6129.1	6247.8	4090.2	4134.5	4036.4	4138.7	6208.4	6231.9
IsMasterProtein	Q14839	Chromodomain-helicase-DNA-binding protein 4 OS=Homo sapiens OX=9606 GN=CHD4 PE=1 SV=2	0	123.278	17	26	27	36	26	126.36	26	125.9	125.9	113.1	117.1	77.5	81.2	105.2	106.1	82.9	83.7	71.2	74.3	108.3	105.2	104.5	117.9	12396	12395.2	11140.6	11535.9	7632.1	7997.1	10363.4	10452.2	8167.1	8246.1	7009.8	7318.2	10668	10357.4	10292.5	11613.5	9083.1	9342.6	9751.2	10351.2	6352.5	6661.7
IsMasterProtein	Q92621	Nuclear pore complex protein Nup205 OS=Homo sapiens OX=9606 GN=NUP205 PE=1 SV=3	0	123.244	13	23	24	34	23	114.49	23	93.6	91.9	96.4	96.8	117.6	117.7	92.2	91.4	110.3	109.8	91.2	88.8	98.7	97.3	103.3	103	6369.4	6260.1	6564.8	6588.5	8004.2	8010.3	6277.8	6221.8	7512.9	7479	6212.2	6045.4	6719.3	6625.9	7030.1	7013.4	4667.1	4718.4	5746	5911.9	6662.3	6672.7
IsMasterProtein	Q14573	Inositol 1,4,5-trisphosphate receptor type 3 OS=Homo sapiens OX=9606 GN=ITPR3 PE=1 SV=2	0	122.876	13	28	28	32	25	105.75	28	92.6	93.1	82	83.4	97.3	97.6	123.3	123	99.5	100.4	70.5	71.2	127.3	127.6	107.6	103.5	5029.4	5056.8	4457	4533.2	5288.1	5305.9	6699.6	6684.9	5406.7	5457.2	3833.1	3868.7	6919.4	6935.5	5844.9	5624.7	3685.3	3811.5	3901.2	4067.6	4401.5	4419.9
IsMasterProtein	P19367	Hexokinase-1 OS=Homo sapiens OX=9606 GN=HK1 PE=1 SV=3	0	122.767	27	23	24	34	20	110.03	23	80.4	76.6	53	53.5	115.2	114.6	270.3	284	81.4	78.9	40.8	43.2	59.1	58.3	95.5	95	5333.1	5081.6	3515.6	3549.7	7640.6	7600.2	17924.5	18836	5397.9	5235.5	2708.9	2866.3	3922.4	3865.6	6334	6297	3907.8	3830.1	3077.1	3185.1	6359.6	6331.1
IsMasterProtein	P14868	Aspartate--tRNA ligase, cytoplasmic OS=Homo sapiens OX=9606 GN=DARS1 PE=1 SV=2	0	122.541	48	23	24	44	23	138.83	23	103.4	103.3	108.7	108	98.6	99	79.8	79.6	96.1	97.8	92.5	93.3	103.2	102.2	116.7	117.8	10580	10570.5	11123.9	11048.6	10084.7	10134.8	8169.7	8149	9837.4	10005.2	9463.2	9542.1	10557.9	10453.1	11937.2	12058.4	7752.5	7967.3	9736.6	9914	8394	8442.4
IsMasterProtein	P04083	Annexin A1 OS=Homo sapiens OX=9606 GN=ANXA1 PE=1 SV=2	0	122.101	49	15	16	53	15	190.74	15	69.6	68.6	63	62.5	66.7	64.3	108.1	107.6	41.2	40.7	59	61.4	335.7	339.2	54.9	57.4	6370.2	6280.2	5766	5718.9	6108.7	5888	9896.3	9848.2	3773.2	3722.7	5404	5618.8	30728.4	31049.2	5021.9	5255.2	4667.7	4733.5	5046.9	5131.5	5084.6	4904.8
IsMasterProtein	P37802	Transgelin-2 OS=Homo sapiens OX=9606 GN=TAGLN2 PE=1 SV=3	0	122.078	77	13	16	47	12	159.41	13	121.2	116.3	174.3	172.6	63.9	61.9	62	59.9	96.9	96	68.1	70.2	113.6	110.8	106.1	106.2	12150.5	11658.7	17464.2	17294.1	6406.6	6203.5	6210	6003.6	9713.8	9624.5	6824.1	7034.7	11385.7	11100.1	10631.4	10645.9	8903.2	8787.4	15286.2	15518	5332.5	5167.6
IsMasterProtein	O95202	Mitochondrial proton/calcium exchanger protein OS=Homo sapiens OX=9606 GN=LETM1 PE=1 SV=1	0	121.924	33	21	21	36	21	119.01	21	84.5	85.2	73.8	73.6	139.9	141.1	115.8	121	144.6	141.6	80	80.1	76.8	76.2	83	83	6685.3	6735.7	5832.4	5817.4	11060.6	11155.4	9156.7	9566.6	11432.5	11198.5	6324.7	6336.5	6069	6025.7	6562.6	6559.3	4898.6	5076.9	5105	5220	9206.2	9292.5
IsMasterProtein	P04844	Dolichyl-diphosphooligosaccharide--protein glycosyltransferase subunit 2 OS=Homo sapiens OX=9606 GN=RPN2 PE=1 SV=3	0	121.392	31	15	16	39	15	139.43	15	111.2	111.3	89.7	90.6	88.8	89.1	108.3	108.1	94.1	92.4	112.4	110.3	96.7	98	99.6	99.4	7120.5	7126.8	5745.8	5804.7	5688.4	5704.2	6934.4	6923.2	6024.6	5917.9	7197.2	7061.2	6190.8	6272.7	6379.8	6367.3	5217.5	5371.7	5029.2	5208.6	4734.7	4751.7
IsMasterProtein	P55196	Afadin OS=Homo sapiens OX=9606 GN=AFDN PE=1 SV=3	0	121.328	16	22	22	26	22	99.99	22	85.4	83.2	140.2	143	101.9	105.9	62.1	60.5	94.2	95	77.2	78.3	115.9	116	120.1	121.2	3944	3845.3	6477.3	6605.9	4706.8	4892.8	2871.1	2796.3	4352.4	4390.2	3567	3617.1	5357.6	5359.2	5551.5	5600.6	2890	2898.3	5669.5	5927.5	3917.7	4075.8
IsMasterProtein	Q8IVT2	Mitotic interactor and substrate of PLK1 OS=Homo sapiens OX=9606 GN=MISP PE=1 SV=1	0	121.189	32	14	17	25	14	109.59	14	69.8	69	96.9	98.5	82.1	83.8	42	41.2	57.9	58.6	270.6	272.5	89.5	90.1	89.6	88.2	2629.2	2598.8	3652	3712.1	3094.7	3158.1	1581	1551.7	2180.3	2207.9	10196.6	10270.5	3372.5	3393.9	3377.3	3322.3	1926.5	1958.8	3196.5	3330.9	2575.8	2630.7
IsMasterProtein	Q9H4M9	EH domain-containing protein 1 OS=Homo sapiens OX=9606 GN=EHD1 PE=1 SV=2	0	120.694	40	18	19	31	15	110.69	18	72	72.4	78.8	78.9	87.8	87.1	112	111.7	68.4	70.3	106.1	105.4	190.9	191.6	83.7	83.1	4351.3	4375	4763.8	4768.2	5307.8	5262.6	6767.9	6755.6	4136.2	4247.1	6412.5	6371.7	11540.5	11581.2	5059.2	5026.2	3188.4	3297.5	4169.7	4278.5	4417.9	4383.8
IsMasterProtein	Q9UHB6	LIM domain and actin-binding protein 1 OS=Homo sapiens OX=9606 GN=LIMA1 PE=1 SV=1	0	120.641	33	21	21	33	21	113.02	21	95.3	95	125.4	126.6	132.6	134.7	88.4	87	62.3	63.4	78.8	80.7	118.2	120.4	95.1	96.1	7451.5	7434	9810.9	9902.6	10374.2	10534.1	6915.9	6804.6	4870.1	4963.1	6166	6316.2	9245.8	9417.4	7441.4	7521.1	5460	5603.2	8587.3	8885.7	8634.9	8775
IsMasterProtein	P08237	ATP-dependent 6-phosphofructokinase, muscle type OS=Homo sapiens OX=9606 GN=PFKM PE=1 SV=2	0	120.316	32	20	20	28	17	105.94	20	99.2	97.5	94.7	92.7	84.6	86	130.8	129.5	84.1	85.6	91.4	94.7	78.6	78	136.8	136.1	4739.4	4658.3	4524.9	4432	4043.8	4110.5	6249.5	6188.5	4017.8	4089.1	4368.2	4524.7	3756.4	3726.5	6536.4	6506.9	3472.7	3511.1	3960.6	3976.8	3365.8	3424.1
IsMasterProtein	Q9Y4G6	Talin-2 OS=Homo sapiens OX=9606 GN=TLN2 PE=1 SV=4	0	119.872	13	28	28	38	15	122.3	28	101.5	101.1	86.1	85.9	108	106.1	107.8	108.7	121	120	111.1	116.3	68.8	65.5	97.6	94.4	3205.6	3195.3	2720.7	2713.5	3413.2	3353.6	3406.3	3433.9	3823.7	3791.3	3508.8	3674.6	2173.7	2070.7	3082.5	2981.9	2348.9	2408.4	2381.4	2434.8	2841	2793.6
IsMasterProtein	P55884	Eukaryotic translation initiation factor 3 subunit B OS=Homo sapiens OX=9606 GN=EIF3B PE=1 SV=3	0	119.611	29	20	21	33	20	117.2	20	104.9	104.1	104	105.4	81.4	82.4	108.9	108.8	89	90.3	86	86.1	103.7	105.1	118.2	121.7	7767.9	7709	7696.5	7800.5	6024.7	6097	8061.2	8052.9	6588.1	6680.6	6366.6	6370.7	7679.1	7781.6	8745.9	9009.1	5691.9	5810.5	6736.6	6999.4	5014.6	5078.9
IsMasterProtein	A0FGR8	Extended synaptotagmin-2 OS=Homo sapiens OX=9606 GN=ESYT2 PE=1 SV=1	0	119.264	31	21	22	28	20	98.47	21	82.8	84.1	77.6	77.7	92.7	91.7	106	107.4	99.7	100.5	84	85.7	139	138	116.5	116.4	3805.9	3864.4	3567.1	3571.9	4260	4214.2	4872.4	4936	4581.4	4617.1	3857.5	3938.9	6385.7	6341.6	5353.3	5350.6	2788.7	2912.7	3122.2	3205	3545.8	3510.5
IsMasterProtein	P09211	Glutathione S-transferase P OS=Homo sapiens OX=9606 GN=GSTP1 PE=1 SV=2	0	119.068	47	7	11	57	7	254.83	7	59.1	56.3	219.3	227.6	68.2	77.5	63.1	61.7	123.3	122.5	111.5	106.3	43.4	42.5	107.9	109.9	5360.9	5108.5	19904.7	20659.4	6189.4	7031.9	5728.8	5601.7	11188.6	11118.9	10115.8	9651.7	3939.6	3855.7	9792	9973.4	3928.2	3850.4	17422.3	18537.7	5151.7	5857.6
IsMasterProtein	P23229	Integrin alpha-6 OS=Homo sapiens OX=9606 GN=ITGA6 PE=1 SV=5	0	118.85	23	23	23	34	23	117.35	23	111.3	113.8	88.4	88.2	85.9	85.2	72.2	71.2	142.7	142	102.7	101.6	91	90.9	107	105.8	7331.8	7497.2	5826.6	5811	5660.4	5611.8	4755.1	4690.1	9401.3	9357.2	6765.7	6696.9	5998	5990.1	7046.4	6972.7	5372.3	5650.8	5100	5214.2	4711.4	4674.7
IsMasterProtein	P46459	Vesicle-fusing ATPase OS=Homo sapiens OX=9606 GN=NSF PE=1 SV=3	0	118.75	35	27	27	42	26	126.27	27	117.3	116.2	115.9	116	72.8	72.8	87.3	86.6	89.5	92.2	113.7	116.3	108.3	107.6	94.3	93.2	10387.2	10292.1	10268.9	10276.7	6451.1	6449	7736.4	7672.9	7926.8	8167.8	10067.1	10299.4	9590.5	9531.6	8356.4	8251.2	7611.2	7757.4	8988.2	9221.3	5369.5	5372.1
IsMasterProtein	P63244	Receptor of activated protein C kinase 1 OS=Homo sapiens OX=9606 GN=RACK1 PE=1 SV=3	0	118.676	58	15	17	48	15	191.95	15	94.6	96.4	98	95	102.4	101.4	116.1	117.1	108.2	106.5	87.9	87.8	84.6	82.4	110.6	110.8	9042.8	9214.2	9366.8	9074.7	9784.4	9688.7	11090.1	11186.7	10337.3	10180.2	8398.3	8386.4	8086.6	7876.1	10568.9	10590.4	6626.1	6945	8198.6	8142.8	8143.9	8070.8
IsMasterProtein	O60841	Eukaryotic translation initiation factor 5B OS=Homo sapiens OX=9606 GN=EIF5B PE=1 SV=4	0	118.627	23	25	25	31	25	105.16	25	126.7	131.3	85	85.5	115.2	116.9	106.7	106.8	67.4	69	85.4	88.1	76.3	75	133.4	131.2	8295.3	8596.4	5562.7	5600.4	7542.2	7652.8	6988	6991.2	4413.8	4515	5587.6	5768.5	4998.1	4911.7	8731.2	8590.5	6078.3	6479.3	4868.9	5025.3	6277.7	6374.9
IsMasterProtein	P48147	Prolyl endopeptidase OS=Homo sapiens OX=9606 GN=PREP PE=1 SV=2	0	118.36	38	23	24	33	23	111.11	23	99.4	99	88.5	89.8	102.1	103	67.6	68	91.9	94.2	110.5	110.7	78.6	80.3	157.6	158.7	6388.2	6362.3	5690.5	5771.7	6566.5	6623.4	4345.3	4375	5908.9	6058.8	7104.6	7119.1	5055.5	5164.8	10131.5	10203.6	4680.9	4795.4	4980.8	5178.9	5465.6	5517.4
IsMasterProtein	P46060	Ran GTPase-activating protein 1 OS=Homo sapiens OX=9606 GN=RANGAP1 PE=1 SV=1	0	118.09	36	16	17	27	16	109.48	16	93	91.9	90.7	90.7	93.2	92.9	141.4	139	85.9	86	86.2	89.9	100.2	99.7	109.5	109.9	4600.2	4546.1	4488.2	4488.7	4610	4597.3	6997.2	6880	4250.6	4254.3	4267.5	4447.8	4958.3	4935.7	5420.5	5441.1	3370.8	3426.5	3928.5	4027.7	3837.1	3829.6
IsMasterProtein	Q15459	Splicing factor 3A subunit 1 OS=Homo sapiens OX=9606 GN=SF3A1 PE=1 SV=1	0	118.071	31	22	22	31	22	117.17	22	94.9	93.3	96.6	95	117.8	116.5	99.9	101.6	102.1	102.3	90.3	95.7	98.8	100.7	98	96.4	6537.1	6424.4	6652.1	6544.6	8114.6	8019.7	6881.3	6996.8	7027.4	7041.8	6220.1	6592.8	6801.1	6933.3	6746.8	6636.8	4790	4842.2	5822.5	5872.5	6754.1	6680.5
IsMasterProtein	Q6NUK1	Calcium-binding mitochondrial carrier protein SCaMC-1 OS=Homo sapiens OX=9606 GN=SLC25A24 PE=1 SV=2	0	117.914	44	18	19	31	18	105.87	18	67.8	70	98.2	93.3	116.5	116.4	76.3	73.9	143	140.6	128.8	125.6	98.6	96.7	79	75.4	6003.8	6199.1	8692.9	8259.4	10306.7	10306.3	6748.9	6537.9	12652.4	12445.4	11399.3	11114.7	8724.9	8556.9	6989.9	6669.3	4399.2	4672.4	7608.8	7411.2	8578.7	8585.3
IsMasterProtein	Q14240	Eukaryotic initiation factor 4A-II OS=Homo sapiens OX=9606 GN=EIF4A2 PE=1 SV=2	0	117.894	48	16	18	47	7	142.53	16	94.5	93.7	66.2	65.8	104.4	103.1	91.5	92.2	123.5	123.4	124.1	128.9	105.8	102	90.6	90.3	1960	1942.7	1373.2	1364.9	2166	2138.5	1898.6	1913.5	2561	2559	2573.4	2673.9	2195.5	2115.1	1880.1	1872.8	1436.1	1464.3	1201.9	1224.8	1802.9	1781.4
IsMasterProtein	Q12905	Interleukin enhancer-binding factor 2 OS=Homo sapiens OX=9606 GN=ILF2 PE=1 SV=2	0	117.712	46	11	12	32	11	125.63	11	85.2	83.4	99.6	99.6	109	109	109	107.5	108.7	109	91.6	91.9	97.3	96.7	101.8	100.7	3839.6	3756.7	4486.5	4486.4	4909.6	4912.6	4910.5	4844.9	4897.4	4912.4	4126.4	4139.3	4384.9	4357.2	4587.7	4534.9	2813.5	2831.5	3927	4025.7	4086.4	4092.2
IsMasterProtein	Q99714	3-hydroxyacyl-CoA dehydrogenase type-2 OS=Homo sapiens OX=9606 GN=HSD17B10 PE=1 SV=3	0	117.64	67	11	11	29	11	134.16	11	86.9	83.3	117.7	115.9	133.1	129.8	76.6	76	117	117.7	90.6	90.4	93.7	90.7	89.8	90.9	3855.4	3696.4	5222.5	5143.8	5909	5759.5	3399.2	3372.7	5190.8	5221.5	4021.9	4012	4159.8	4023.5	3984.3	4033.4	2825	2786.1	4571.2	4615.6	4918.3	4797.7
IsMasterProtein	Q9NZB2	Constitutive coactivator of PPAR-gamma-like protein 1 OS=Homo sapiens OX=9606 GN=FAM120A PE=1 SV=2	0	117.467	23	21	22	28	21	110.5	21	94.1	93.7	98.2	98.6	83.7	82.1	79.4	82.7	110.6	111	97.1	101.7	127.6	127.2	105.6	106.6	4352	4334.4	4542.9	4561.9	3873.4	3795.4	3671.1	3826.1	5115.3	5135.8	4489.7	4705.4	5901.2	5881.3	4884.2	4930.5	3188.9	3267	3976.3	4093.4	3224	3161.6
IsMasterProtein	P14866	Heterogeneous nuclear ribonucleoprotein L OS=Homo sapiens OX=9606 GN=HNRNPL PE=1 SV=2	0	117.387	34	14	15	32	14	123.95	14	89.6	90.4	91.1	91.9	116.5	117	89.2	87	114.7	112.6	99.1	94.4	103.5	104.6	98.5	99.9	5839.1	5887.7	5932.7	5988	7590.6	7620.5	5809.6	5665.9	7473.2	7337.1	6453.9	6147	6743.7	6811.8	6416.6	6509.4	4278.6	4437.7	5192.8	5373.1	6318	6347.9
IsMasterProtein	O43290	U4/U6.U5 tri-snRNP-associated protein 1 OS=Homo sapiens OX=9606 GN=SART1 PE=1 SV=1	0	117.304	28	16	18	24	16	94.95	16	104.1	104.6	89.7	90.1	105.2	104.9	110.1	109.6	91.1	92.6	88.9	88.9	107.6	106.5	102.6	103.5	3575.4	3590.7	3079.7	3095	3611.7	3601.6	3780.4	3762.6	3128	3178.6	3052.7	3053.7	3696.5	3658	3522.7	3555.2	2619.8	2706.4	2695.6	2777.2	3006.2	3000.2
IsMasterProtein	P63104	14-3-3 protein zeta/delta OS=Homo sapiens OX=9606 GN=YWHAZ PE=1 SV=1	0	117.15	59	13	17	88	9	295	13	133.1	130.9	64.5	64.7	90.8	90.6	76.1	74.6	111.7	110.9	113.6	113	111.2	111.8	102.7	99.9	11182.3	10996.1	5417.7	5433.3	7624.7	7607.6	6396	6265.9	9379.5	9313.5	9541.9	9494.2	9340.2	9389.1	8625.5	8390.7	8193.8	8288	4742.1	4875.4	6346.4	6337.2
IsMasterProtein	P35998	26S proteasome regulatory subunit 7 OS=Homo sapiens OX=9606 GN=PSMC2 PE=1 SV=3	0	116.943	45	17	18	32	17	117.68	17	81.9	83.8	104.1	106.1	92.3	93.7	108.7	104.6	100.3	99.6	117.1	114.2	89	87.7	108.7	108.1	5690.2	5827.7	7235.6	7375.7	6418.1	6513.9	7555.7	7272	6971.5	6925.2	8138.5	7938.3	6184.7	6094.7	7558.6	7517.2	4169.5	4392.5	6333.2	6618.2	5342	5426.2
IsMasterProtein	P20810	Calpastatin OS=Homo sapiens OX=9606 GN=CAST PE=1 SV=4	0	116.892	28	16	18	36	16	138.05	16	104.6	104.6	46.1	45.5	83	80	62.3	62.7	88.4	88.1	83.7	86	264.3	265.9	64.3	70.4	7976.5	7969.5	3511.3	3468.9	6327.9	6099.4	4751.9	4778.8	6738.9	6714.2	6383.1	6557	20142.4	20266.7	4904.3	5364.7	5844.7	6006.8	3073.4	3112.7	5267	5080.9
IsMasterProtein	O95347	Structural maintenance of chromosomes protein 2 OS=Homo sapiens OX=9606 GN=SMC2 PE=1 SV=2	0	116.417	25	27	27	32	27	106.35	27	115.4	118.4	129.8	129.6	70	68.8	119.7	117.3	84.4	84.1	56.8	59.3	100.7	102.3	121.2	122.3	8212.3	8428.6	9236.8	9224.1	4979.5	4894	8516.9	8346.8	6004.8	5987.4	4039.2	4217.5	7164.4	7283.2	8621.5	8703.3	6017.5	6352.9	8084.9	8276.8	4144.7	4076.8
IsMasterProtein	O60701	UDP-glucose 6-dehydrogenase OS=Homo sapiens OX=9606 GN=UGDH PE=1 SV=1	0	116.372	52	19	20	34	19	123.23	19	104.6	105.7	84.2	83.8	118.3	122.2	65.8	63.4	118	120.6	160.9	158.6	49.1	48.9	97	98.9	7873.2	7956.4	6338.6	6310.1	8904.6	9196.3	4953.3	4771.8	8885.6	9080.4	12112.5	11941.6	3699.2	3679.4	7302.2	7443.6	5769	5996.9	5548.1	5662.1	7411.7	7660.6
IsMasterProtein	A3KMH1	von Willebrand factor A domain-containing protein 8 OS=Homo sapiens OX=9606 GN=VWA8 PE=1 SV=2	0	116.362	19	28	28	29	28	105.37	28	110.1	111.6	96.8	97.3	91.5	92.5	79.5	80.4	109.1	109.9	87.3	88.2	76.5	74.6	146.6	148.1	5148.2	5220.6	4530	4552.1	4280.6	4325.4	3716.5	3758.6	5103.8	5141.5	4082.1	4127.6	3577.1	3489.6	6857.9	6926.4	3772.3	3934.9	3965	4084.6	3562.9	3603.1
IsMasterProtein	Q16822	Phosphoenolpyruvate carboxykinase [GTP], mitochondrial OS=Homo sapiens OX=9606 GN=PCK2 PE=1 SV=4	0	116.223	38	19	20	36	19	127.25	19	83.6	82.9	142.7	141.1	98.7	98.3	50.1	50.3	64.3	63.7	241.2	244	56.3	54.7	63	65.1	6559.5	6498.8	11191.3	11069.3	7737.2	7708.7	3932.8	3947.7	5042.3	4993.5	18912.7	19134	4416.4	4291.7	4938.6	5105.2	4806.5	4898.3	9795.6	9932.5	6440	6421.5
IsMasterProtein	Q9NTJ3	Structural maintenance of chromosomes protein 4 OS=Homo sapiens OX=9606 GN=SMC4 PE=1 SV=2	0	115.725	24	27	27	31	27	101.8	27	131.2	133.8	129.3	128.3	63.5	61.3	128.1	128.1	78.8	78.8	56.1	57.7	93.7	93.7	119.6	117.8	8125.4	8284.5	8009.2	7949.4	3934.8	3797.1	7934.2	7937.1	4882.5	4878.3	3477.9	3576.9	5805.1	5805.7	7408.8	7296.2	5953.8	6244.3	7010.3	7133	3275.1	3163
IsMasterProtein	O75874	Isocitrate dehydrogenase [NADP] cytoplasmic OS=Homo sapiens OX=9606 GN=IDH1 PE=1 SV=2	0	115.604	45	17	18	46	15	146.62	17	78.9	78.4	94.7	94.9	61.9	64	66.5	66.1	245.2	239.1	108.5	125.1	46.5	51.2	88.9	90.1	9562.1	9502.1	11467.4	11493.9	7501.7	7759.8	8061.4	8012.2	29703.8	28964.6	13141.6	15151.3	5634.9	6201.7	10772.5	10917.3	7006.6	7162	10037.3	10313.5	6244	6464
IsMasterProtein	P43304	Glycerol-3-phosphate dehydrogenase, mitochondrial OS=Homo sapiens OX=9606 GN=GPD2 PE=1 SV=3	0	115.448	36	21	22	29	21	104.38	21	97.4	97.7	129.5	126.3	116	117.9	85.7	82.8	59.6	60.3	117.3	116.1	111.8	109.2	87.2	85.2	5856.6	5871.3	7783.9	7592.7	6971.7	7084.3	5153.1	4976.2	3583.8	3625.8	7048.7	6976.3	6721.8	6565.8	5242.9	5120.6	4291.4	4425.4	6813.1	6813	5802.8	5901.3
IsMasterProtein	Q96I99	Succinate--CoA ligase [GDP-forming] subunit beta, mitochondrial OS=Homo sapiens OX=9606 GN=SUCLG2 PE=1 SV=2	0	115.138	42	18	18	36	18	122.98	18	101.3	101.6	113.4	112.8	100.2	99.9	82.1	82	63.1	64.6	91.9	92.4	71.8	70.8	175	177.1	9657.1	9684.9	10813	10757.8	9552	9524.4	7824.2	7817.2	6019.7	6157.8	8763.5	8812.1	6845.1	6748.4	16688	16880.3	7076.2	7299.8	9464.5	9653	7950.5	7933.9
IsMasterProtein	P31948	Stress-induced-phosphoprotein 1 OS=Homo sapiens OX=9606 GN=STIP1 PE=1 SV=1	0	115.136	37	21	23	42	21	130.45	21	92.4	92.2	76.7	76.7	92.4	93	114	110.3	95.5	95.5	108.4	107.5	106.4	106.8	116.2	116.2	9851.4	9828.9	8176.3	8176.1	9850.8	9919.1	12154.8	11764.4	10186.8	10188.9	11559.3	11459.8	11348.6	11388.4	12396.7	12387.5	7218.5	7408.3	7156.6	7336.4	8199.2	8262.7
IsMasterProtein	P42166	Lamina-associated polypeptide 2, isoform alpha OS=Homo sapiens OX=9606 GN=TMPO PE=1 SV=2	0	114.728	30	16	17	25	9	101.76	16	85.5	82.6	106.2	105.8	116.5	119.6	86.6	81.8	94.3	94	86.2	89.6	100.2	97.5	124	129.5	1254.6	1212.1	1559.4	1553.1	1710.1	1755.2	1271.5	1200.4	1384.1	1380.1	1265.8	1315	1470	1431.5	1820.4	1900.2	919.3	913.6	1364.9	1393.6	1423.4	1462.1
IsMasterProtein	P26641	Elongation factor 1-gamma OS=Homo sapiens OX=9606 GN=EEF1G PE=1 SV=3	0	114.393	57	20	21	47	20	157.3	20	107.4	104.8	90.3	89.3	81.7	81.7	132	130.8	86.4	87.1	79.5	81.5	98.7	97.4	125.5	125.9	11794.1	11516	9925.1	9812.5	8979.9	8973.9	14498.7	14373.3	9491.3	9572.4	8730.3	8951.6	10838	10700	13789.7	13829.6	8642.1	8680	8687.3	8804.7	7474.4	7475.4
IsMasterProtein	Q13561	Dynactin subunit 2 OS=Homo sapiens OX=9606 GN=DCTN2 PE=1 SV=4	0	114.228	54	18	18	29	17	116.64	18	89.8	88.2	105.4	104.5	77.6	78	141.7	140	89.5	91.6	99.1	102.1	89.3	88.3	108.3	106.5	4515.5	4434.9	5295.3	5253.7	3902.5	3921.8	7122	7035.4	4499.2	4602.2	4981.5	5130.9	4490.2	4437.5	5445.7	5352	3308.7	3342.7	4634.9	4714.1	3248.2	3266.9
IsMasterProtein	Q9Y4W6	AFG3-like protein 2 OS=Homo sapiens OX=9606 GN=AFG3L2 PE=1 SV=2	0	114.111	32	22	23	40	22	140.36	22	86.2	84.7	121.4	124	144.4	146.6	74.6	73.1	113.5	115	108.8	111.1	55.7	54.1	93	93.8	6545.2	6426.4	9216.9	9411.6	10956.8	11127	5665.4	5547.5	8613.9	8725.3	8254.2	8430.7	4227.4	4108	7057.8	7120.7	4796	4843.8	8067.4	8445.1	9119.8	9268.9
IsMasterProtein	Q14157	Ubiquitin-associated protein 2-like OS=Homo sapiens OX=9606 GN=UBAP2L PE=1 SV=2	0	113.57	25	17	18	25	17	95.19	17	111.2	108.6	96.2	98	81.2	82.3	126.1	127.2	82.4	82.3	84.9	84.7	108.1	109.9	107.8	109.2	4667.8	4558.4	4038.8	4117.3	3411.8	3454.5	5293.9	5343.1	3460.8	3454.8	3564.4	3556	4538.5	4613.4	4527.9	4586.4	3420.3	3435.8	3535.1	3694.4	2839.8	2877.6
IsMasterProtein	P46087	Probable 28S rRNA (cytosine(4447)-C(5))-methyltransferase OS=Homo sapiens OX=9606 GN=NOP2 PE=1 SV=2	0	113.458	28	17	17	33	17	116.28	17	101.2	102.1	97.4	96.5	154.6	155.4	90.2	86.3	105.9	106.6	78.1	80.3	75.8	76.5	96.7	96.3	6702.6	6760.1	6446.6	6390.9	10235.2	10284.7	5971.6	5714.8	7009.8	7057.9	5170.5	5317.7	5016.7	5067.6	6401.8	6375	4911.3	5095.3	5642.6	5734.6	8519.2	8567.3
IsMasterProtein	Q8N1F7	Nuclear pore complex protein Nup93 OS=Homo sapiens OX=9606 GN=NUP93 PE=1 SV=2	0	113.118	29	23	23	39	23	124.36	23	100.7	100.6	101.1	102.5	110.6	110.7	87.7	88.5	109.4	109.4	88.9	89	97.9	97.9	102.3	102.8	8070.6	8060.7	8099.6	8217.8	8863.1	8872.9	7031.7	7088.2	8766.5	8764.5	7121.2	7130.4	7847.8	7843.5	8201.7	8236.9	5913.7	6075.6	7089.5	7373.8	7377.2	7391.2
IsMasterProtein	Q9Y285	Phenylalanine--tRNA ligase alpha subunit OS=Homo sapiens OX=9606 GN=FARSA PE=1 SV=3	0	112.963	40	15	17	24	15	115.64	15	98.5	97.8	101.2	102.3	86.2	87.2	97.8	97.9	117.6	117.2	81.6	84.9	95.2	94.3	119.8	120.4	4367	4338.6	4486	4535.2	3821.4	3868.1	4337.8	4343.1	5215.7	5197.5	3616.3	3765.9	4220	4183.7	5313.6	5338.7	3199.9	3270.1	3926.5	4069.5	3180.7	3222.2
IsMasterProtein	Q9H0A0	RNA cytidine acetyltransferase OS=Homo sapiens OX=9606 GN=NAT10 PE=1 SV=2	0	112.729	26	22	23	33	22	108.99	22	109.9	110.2	92.6	92.9	121.1	121.7	87.8	86.8	81.2	85.6	78.3	79.3	104.1	104.1	122.2	122	8611.1	8637.8	7254.6	7279.7	9491.8	9539.5	6882.1	6801.5	6363.2	6707.9	6135.1	6216.5	8159.3	8155.8	9572.2	9562.6	6309.7	6510.5	6349.9	6532.1	7900.5	7946.5
IsMasterProtein	O75439	Mitochondrial-processing peptidase subunit beta OS=Homo sapiens OX=9606 GN=PMPCB PE=1 SV=2	0	112.72	40	15	17	25	14	106.07	15	90	89.2	97.9	96.4	120	122.4	81.5	79.7	85.3	86	90.3	90	116.1	114.4	120.4	120.6	3378.8	3348.1	3676.8	3620.6	4508.2	4596.1	3060.2	2992.8	3202.5	3229.2	3392.5	3378.5	4358.5	4295.7	4522.5	4527.6	2475.8	2523.6	3218.3	3248.8	3752.3	3828.6
IsMasterProtein	P05455	Lupus La protein OS=Homo sapiens OX=9606 GN=SSB PE=1 SV=2	0	112.621	50	21	22	42	21	123.91	21	95.1	94	99.2	95.9	71.6	70.6	92.9	90.9	116.1	114.6	89.3	89	98.4	96.2	145.6	140.6	10186.7	10068.9	10619	10275.9	7663.6	7561	9944.9	9735.3	12438.7	12272.9	9563.3	9528.2	10538.7	10304.5	15598.9	15058.6	7464.3	7589.2	9294.7	9220.6	6378.7	6298.4
IsMasterProtein	O95782	AP-2 complex subunit alpha-1 OS=Homo sapiens OX=9606 GN=AP2A1 PE=1 SV=3	0	112.32	30	27	27	35	17	108.6	27	72	70.2	115.5	115.1	70.2	69.6	126.4	126	79.6	80.1	102	109.5	144.1	144.9	87.4	87.4	3515.5	3425.8	5634.6	5615.1	3425.1	3396.8	6167.2	6147.4	3886.2	3909.9	4976.1	5345.7	7030.4	7069.7	4267.2	4264.4	2575.9	2582.1	4931.9	5038.4	2850.9	2829.5
IsMasterProtein	P52597	Heterogeneous nuclear ribonucleoprotein F OS=Homo sapiens OX=9606 GN=HNRNPF PE=1 SV=3	0	112.268	36	10	14	54	8	210.76	10	80.4	82.4	122.4	122	107.6	109.1	87.3	86.4	109	112.4	101.6	101.1	93.7	95.5	94.3	95	5227.5	5360.9	7960.2	7937.4	7002.6	7097.5	5682.1	5619.3	7088.7	7309.7	6608.9	6576.7	6099	6211	6132.6	6179.6	3830.4	4040.6	6967.5	7122.2	5828.5	5912.3
IsMasterProtein	P68104	Elongation factor 1-alpha 1 OS=Homo sapiens OX=9606 GN=EEF1A1 PE=1 SV=1	0	112.22	44	18	19	84	9	283.56	18	146.3	144.2	77.1	77	77.6	73.4	143	142.9	94.6	90.5	73	70.5	98.1	98.3	97.7	95.7	10990.6	10827.1	5790.6	5782	5832.1	5512.1	10743.4	10730.5	7109	6797.2	5483.6	5297.1	7367.7	7381	7341.5	7188.8	8053.3	8160.7	5068.4	5188.2	4854.3	4591.6
IsMasterProtein	P42167	Lamina-associated polypeptide 2, isoforms beta/gamma OS=Homo sapiens OX=9606 GN=TMPO PE=1 SV=2	0	112.081	34	12	14	29	5	121.54	12	77	77.8	110.6	112.8	147.2	146.4	66.7	62.5	124.8	124.7	96	92.3	77.9	79.6	100.9	102.7	1646.9	1664	2365.6	2412.1	3147.2	3131.2	1427.1	1335.8	2667.5	2666.3	2052.2	1973.3	1665.5	1702.1	2158.2	2195.3	1206.8	1254.2	2070.6	2164.4	2619.6	2608.3
IsMasterProtein	P06744	Glucose-6-phosphate isomerase OS=Homo sapiens OX=9606 GN=GPI PE=1 SV=4	0	111.862	44	22	22	48	22	164.75	22	78.1	78.1	137.9	135.9	69.8	68.3	113.6	110.5	194.5	194	67.3	63.8	58.3	56.6	90.7	82.5	9507.8	9501.7	16776.4	16533.3	8493.6	8315.5	13825.6	13450.5	23660.4	23605.4	8186.7	7763.8	7094.2	6883	11040.3	10043.3	6966.8	7161.7	14684.2	14835.4	7069.6	6926.9
IsMasterProtein	A5YKK6	CCR4-NOT transcription complex subunit 1 OS=Homo sapiens OX=9606 GN=CNOT1 PE=1 SV=2	0	111.759	13	25	26	30	25	95.05	25	120.5	119.9	94.3	94.7	103.2	105.4	97.3	95.6	98.5	97.6	91.9	95.5	95	95.7	98	97.1	6031.8	6002.3	4722.2	4739.9	5166.5	5278.2	4871.8	4786.7	4933.4	4884.6	4599.1	4782.1	4755.9	4791.7	4906.6	4859.7	4419.8	4524.1	4133.2	4253.2	4300.3	4396.8
IsMasterProtein	O00425	Insulin-like growth factor 2 mRNA-binding protein 3 OS=Homo sapiens OX=9606 GN=IGF2BP3 PE=1 SV=2	0	110.99	40	21	22	34	16	112.67	21	89.4	91.1	112.9	110.7	126	126.3	141.7	143.1	33.2	32.1	59.4	61.3	155.9	156.4	80.2	80.5	4130.9	4210.1	5216.4	5118.2	5826.1	5835.8	6547.8	6614.5	1533.3	1484.1	2745	2831.7	7207.1	7229.1	3706.4	3720.1	3026.9	3173.2	4565.8	4592.6	4849.4	4861.3
IsMasterProtein	O00567	Nucleolar protein 56 OS=Homo sapiens OX=9606 GN=NOP56 PE=1 SV=4	0	110.961	39	17	17	30	17	105.56	17	102.9	103.8	82.2	81.8	148.3	149.8	88.4	87.7	98.3	99.5	102	99.2	82.7	81.9	96.6	95	5887.1	5935.6	4699.2	4676.2	8482.1	8570.4	5057.6	5014.5	5622.7	5688.1	5831.4	5674.1	4729.9	4681.6	5527	5432.9	4313.7	4473.8	4113.1	4196	7060	7139.3
IsMasterProtein	P39023	60S ribosomal protein L3 OS=Homo sapiens OX=9606 GN=RPL3 PE=1 SV=2	0	110.634	40	16	17	46	16	148.35	16	105.9	105.4	99.8	100.9	102.4	101.3	113.7	115.5	110.8	110.7	83.5	82.4	80	78.3	105.2	104	12032.9	11974.6	11335.9	11465.7	11636	11501.8	12911.2	13118.3	12585.1	12576.1	9487.6	9361.4	9090	8890.1	11952.4	11814.9	8817	9025.6	9922.2	10288.2	9685.2	9581.2
IsMasterProtein	P12532	Creatine kinase U-type, mitochondrial OS=Homo sapiens OX=9606 GN=CKMT1A PE=1 SV=1	0	110.509	50	15	17	40	14	160.12	15	168.4	169.6	48.2	48.3	181.7	188.3	44.1	43.3	128.4	127.3	76.6	75.4	54	54	96.1	96.4	10926.6	11003.7	3127	3131.7	11792.7	12220.8	2860.4	2807.6	8331.8	8263.7	4973.9	4895.8	3501.8	3506.2	6237.1	6256.8	8006.4	8293.8	2737	2810.1	9815.6	10180
IsMasterProtein	P17980	26S proteasome regulatory subunit 6A OS=Homo sapiens OX=9606 GN=PSMC3 PE=1 SV=3	0	110.458	54	17	17	32	17	116.44	17	99	101.3	102.6	103.9	85.7	86.7	115	115.6	110.6	111.5	103.9	102.9	84.8	85.3	95.5	95.8	6031.5	6170.5	6248.4	6331.8	5220.1	5278.3	7005.2	7039.9	6734.9	6788.8	6328	6268	5164.6	5197.8	5817.6	5835.3	4419.5	4650.9	5469.1	5681.6	4345	4396.9
IsMasterProtein	Q15084	Protein disulfide-isomerase A6 OS=Homo sapiens OX=9606 GN=PDIA6 PE=1 SV=1	0	109.588	38	14	14	49	14	175.49	14	106	108.6	83	84.2	75	75.9	98.8	98	106.3	107	131.6	129.4	79.2	79.5	118.4	119	11015.4	11280	8619.3	8752.2	7794.9	7883	10267.9	10178.1	11046.5	11112.5	13667	13448	8231.9	8261.3	12301.6	12366.7	8071.5	8502.1	7544.3	7853.4	6488	6566.6
IsMasterProtein	O95373	Importin-7 OS=Homo sapiens OX=9606 GN=IPO7 PE=1 SV=1	0	109.34	24	20	20	31	20	108.73	20	86.4	87.3	86.7	84.8	94.6	93.2	160.9	159.8	86.3	85.1	52.7	53.3	113.4	112	122.9	120.6	5145	5198.8	5164.5	5047.4	5632.7	5548.7	9581.2	9515.1	5135.4	5064.4	3139.5	3173.3	6754.3	6666.8	7315.3	7179.8	3769.9	3918.5	4520.4	4529	4688.4	4622.1
IsMasterProtein	P60174	Triosephosphate isomerase OS=Homo sapiens OX=9606 GN=TPI1 PE=1 SV=4	0	109.278	59	12	12	33	12	126.05	12	69.9	65.4	405.9	404.4	28.3	33.2	54.1	52.1	81.9	82.3	60.7	60	48.9	45.5	54.7	52.6	5427.5	5078	31511.6	31398.3	2201	2578.4	4201.2	4047.5	6361.8	6386.2	4712.2	4657.9	3794.9	3533.7	4243.9	4086	3977	3827.4	27581.7	28173.8	1832	2147.8
IsMasterProtein	Q9C0C2	182 kDa tankyrase-1-binding protein OS=Homo sapiens OX=9606 GN=TNKS1BP1 PE=1 SV=4	0	109.087	18	21	21	23	21	86.99	21	78.4	81.9	82	82.6	69.3	71.7	94.7	93	106.4	108.7	97.8	95.6	169.1	174.3	97.1	97.4	3256.2	3401.7	3406.2	3428.4	2878.5	2976.7	3932	3859.9	4416.9	4513.6	4059.1	3968.7	7019.3	7239	4033.6	4043.2	2385.9	2563.9	2981.4	3076.3	2395.9	2479.6
IsMasterProtein	P30153	Serine/threonine-protein phosphatase 2A 65 kDa regulatory subunit A alpha isoform OS=Homo sapiens OX=9606 GN=PPP2R1A PE=1 SV=4	0	108.772	38	20	21	36	16	120.95	20	97.1	96.9	88.3	88.7	90.8	90.5	111.4	110.8	93.6	93.6	111.2	108.7	114.2	115.3	95.4	93.3	5601.2	5589.1	5090	5117.8	5235	5219.6	6425.1	6390.3	5400.3	5395.2	6415.2	6266.2	6587.9	6651.4	5504.1	5378.4	4104.3	4212.6	4455.2	4592.2	4357.3	4348
IsMasterProtein	P09651	Heterogeneous nuclear ribonucleoprotein A1 OS=Homo sapiens OX=9606 GN=HNRNPA1 PE=1 SV=5	0	108.648	42	15	18	64	12	209	15	110.4	112	88.2	87.5	138.9	137.3	102.7	103.5	94.5	95.1	79.8	77.6	78.3	78.5	106.9	108.9	9873.3	10019.6	7890.6	7827.7	12419.6	12284.2	9185.5	9256.7	8450.2	8506.3	7138.4	6938.9	6999.8	7018.7	9564.4	9737.5	7234.6	7552.1	6906.5	7023.9	10337.4	10232.8
IsMasterProtein	P49321	Nuclear autoantigenic sperm protein OS=Homo sapiens OX=9606 GN=NASP PE=1 SV=2	0	108.345	30	18	19	28	18	96.68	18	97.5	98.2	110.6	110.6	88.8	85.7	99.2	97.6	181.4	179.7	53.3	55.6	81.2	82.1	90.3	88.4	5855.3	5897.5	6647.6	6643.9	5335.8	5147.5	5959.9	5862.4	10898.6	10796.3	3200.5	3339.4	4880	4933.2	5424.2	5313.2	4290.5	4445.1	5818.5	5961.6	4441.2	4287.9
IsMasterProtein	P50995	Annexin A11 OS=Homo sapiens OX=9606 GN=ANXA11 PE=1 SV=1	0	108.326	32	15	15	33	14	113.1	15	74	73	145.9	145.1	113	110.3	51.9	50.8	77.7	79.6	99.2	100.7	159.7	159.3	81.1	78.8	5305.1	5233.4	10461.7	10404.4	8102.2	7907.3	3718.1	3642.5	5571.9	5706.1	7114.5	7217.8	11453.9	11421.3	5812	5649.9	3887.3	3944.5	9157	9335.9	6743.8	6586.8
IsMasterProtein	P08195	4F2 cell-surface antigen heavy chain OS=Homo sapiens OX=9606 GN=SLC3A2 PE=1 SV=3	0	108.182	34	19	19	33	19	113.19	19	78.7	77.5	126.4	125.5	139.1	141.1	39.1	39.1	109.9	110.7	135.1	134.5	108.3	109.6	63.2	62.2	5017.5	4940.6	8054.4	7999.2	8868.6	8995.8	2492.8	2490.6	7004.7	7053.2	8611.9	8570.2	6899.6	6986.6	4025.5	3964.5	3676.6	3723.9	7049.9	7177.7	7381.7	7493.6
IsMasterProtein	Q9HDC9	Adipocyte plasma membrane-associated protein OS=Homo sapiens OX=9606 GN=APMAP PE=1 SV=2	0	108.021	43	14	16	25	14	96.22	14	112.8	114.3	72.3	72.6	96.9	94.9	137.5	137.1	95	95	93.9	95	75.7	72.6	116.4	118.1	5457.1	5528.8	3495.3	3513.1	4689.2	4589.5	6649.4	6631.4	4594.9	4596.7	4542.3	4596	3661	3514.4	5628.7	5711.8	3998.7	4167.2	3059.4	3152.3	3903	3823.1
IsMasterProtein	Q14566	DNA replication licensing factor MCM6 OS=Homo sapiens OX=9606 GN=MCM6 PE=1 SV=1	0	107.847	30	25	26	33	25	99.56	25	119.2	117.4	160.8	160.6	55.4	54.9	74.1	73	96.6	95.2	54	55.8	72.9	70.5	169.5	170.2	9652.1	9501.4	13016.7	13003.6	4484.5	4441.5	5996.4	5910.4	7818.1	7709.7	4371.4	4515.5	5901.4	5708.3	13719.9	13779.9	7072.5	7161.4	11393.4	11668.2	3732.7	3699.9
IsMasterProtein	Q92900	Regulator of nonsense transcripts 1 OS=Homo sapiens OX=9606 GN=UPF1 PE=1 SV=2	0	107.707	27	23	24	28	23	101.76	23	92.4	92	97.4	98.8	94.8	93.3	98.1	97.2	123.8	124	73	74.7	104.7	106.5	113.5	116	4249.6	4231.4	4482.2	4545.4	4361.6	4293.5	4513.3	4473.4	5694.6	5705.6	3358	3437.4	4815.7	4899	5221.8	5336.1	3113.9	3189.3	3923.2	4078.6	3630.3	3576.5
IsMasterProtein	P14314	Glucosidase 2 subunit beta OS=Homo sapiens OX=9606 GN=PRKCSH PE=1 SV=2	0	107.556	28	12	16	32	12	104.71	12	81.5	81.3	66.2	66.7	104.1	104.5	121.3	123.7	111.1	112	108.7	112.2	104.6	105.2	98.5	98.5	6836.3	6823.9	5556.7	5594.8	8736.5	8770	10182.2	10381.6	9323.8	9400.3	9119.9	9413.7	8775.1	8825.6	8265.3	8268.7	5009.2	5143.4	4863.7	5020.3	7271.8	7305.5
IsMasterProtein	P16152	Carbonyl reductase [NADPH] 1 OS=Homo sapiens OX=9606 GN=CBR1 PE=1 SV=3	0	107.445	60	13	14	25	9	98.33	13	79.1	83.3	82.8	82.6	109.3	104	104.5	105.6	141.7	146.7	108.2	105.3	70.2	71.6	103.4	101.6	2391	2517.8	2503.2	2498.3	3305.5	3144.2	3161.2	3193.2	4283.9	4437.1	3272.2	3183.8	2122.9	2164.7	3127.2	3071.7	1752	1897.7	2191	2241.8	2751.3	2619.1
IsMasterProtein	P62195	26S proteasome regulatory subunit 8 OS=Homo sapiens OX=9606 GN=PSMC5 PE=1 SV=1	0	107.403	58	21	21	28	19	98.77	21	108.8	108.9	87.9	90.4	92.7	90.2	104	103.3	98.3	98.4	112.6	111.7	85.8	86.9	109.8	110.2	6017.3	6022	4860.8	5000.1	5122.7	4989.4	5752.1	5710.2	5435.3	5437.7	6224	6174.1	4744.3	4807.1	6069.4	6094.4	4409.1	4538.9	4254.5	4486.6	4263.8	4156.2
IsMasterProtein	Q14651	Plastin-1 OS=Homo sapiens OX=9606 GN=PLS1 PE=1 SV=2	0	107.369	35	18	18	35	16	124.93	18	83.4	82.8	144.6	143.5	81.1	80.7	54.8	56.2	88.1	88.8	170.6	170.2	74.3	73.5	104.7	102.9	4792.7	4759.6	8315.6	8250.4	4662.8	4641.4	3148.8	3229.6	5065	5105.4	9808.5	9786.9	4270.9	4225.7	6021.5	5915.8	3511.8	3587.4	7278.5	7403.1	3881	3866.4
IsMasterProtein	P11940	Polyadenylate-binding protein 1 OS=Homo sapiens OX=9606 GN=PABPC1 PE=1 SV=2	0	107.177	29	18	21	40	14	120.55	18	119.5	116.6	101.9	100.1	101.9	102.8	109.8	105.2	97	94.8	80.4	82.2	92	90.2	103.4	102.2	9689.5	9454	8264.4	8114.8	8264.7	8337.9	8899.8	8529	7865.8	7688	6516.1	6669	7460	7313.4	8380.8	8289.7	7099.9	7125.7	7233.7	7281.5	6879.1	6945.6
IsMasterProtein	P00367	Glutamate dehydrogenase 1, mitochondrial OS=Homo sapiens OX=9606 GN=GLUD1 PE=1 SV=2	0	107.062	34	18	19	35	18	111.39	18	84.3	83.6	90.9	91.5	140.1	144.9	79.9	77.6	73	72.2	87.2	87.5	156.9	159	85.7	85.8	6762.3	6706.5	7293.8	7346.3	11241.8	11631.8	6415.5	6227.3	5855	5797.7	6996.3	7024.3	12590.7	12763	6880.3	6883.2	4955	5054.8	6384.1	6591.9	9357.1	9689.4
IsMasterProtein	P06396	Gelsolin OS=Homo sapiens OX=9606 GN=GSN PE=1 SV=1	0	106.707	24	17	17	33	17	115.36	17	49.7	49.5	63.1	62.2	54	53.6	104.7	106.6	219.8	220	58.5	57.2	182.6	180.2	70.5	68	3122.6	3113.1	3969.5	3908.7	3393.4	3369	6581.3	6704.1	13821.7	13832.8	3682	3597.6	11486.3	11329.3	4432.5	4274.7	2288.1	2346.4	3474.4	3507.3	2824.5	2806.4
IsMasterProtein	P54886	Delta-1-pyrroline-5-carboxylate synthase OS=Homo sapiens OX=9606 GN=ALDH18A1 PE=1 SV=2	0	106.132	36	23	25	33	23	121.61	23	78.3	81.1	101.4	100.1	98.1	98.1	79	79.6	126.1	127.5	84.4	85.9	94.7	95.5	134.2	136.1	4990.9	5165	6461.1	6378.2	6251.5	6251.3	5031.3	5070.9	8031.6	8121.6	5374.4	5470.1	6035.3	6083.8	8549.7	8668.7	3657.1	3893	5655.3	5723.2	5203.4	5207.4
IsMasterProtein	P02786	Transferrin receptor protein 1 OS=Homo sapiens OX=9606 GN=TFRC PE=1 SV=2	0	106.081	30	21	21	28	21	95.44	21	158.7	156.4	99.8	98.5	61.5	60.4	170.5	166.2	103.8	102.8	44.9	43.7	75.1	74.2	92	91.4	11873.1	11704.9	7468.5	7367.3	4599.2	4518.7	12758.6	12436.4	7766.5	7692.3	3355.9	3268.4	5621.3	5552	6884.1	6841.5	8699.9	8822.3	6537.1	6610.7	3828.1	3764.2
IsMasterProtein	P23526	Adenosylhomocysteinase OS=Homo sapiens OX=9606 GN=AHCY PE=1 SV=4	0	105.99	41	17	18	37	16	122.01	17	96.6	95.6	73.7	74.7	73.5	73	115.2	113.9	91.4	91.4	77.2	79.5	106.3	105.3	165	167.6	9293	9202.3	7093.5	7187.2	7072.4	7028.2	11082.4	10962.1	8797	8793.3	7426.5	7652.9	10230.2	10128.5	15877.6	16124.6	6809.4	6936	6208.8	6449.1	5886.7	5854.6
IsMasterProtein	Q16698	2,4-dienoyl-CoA reductase [(3E)-enoyl-CoA-producing], mitochondrial OS=Homo sapiens OX=9606 GN=DECR1 PE=1 SV=1	0	105.615	48	14	14	30	14	111.76	14	135.6	134.6	63.7	63.8	102.6	101.8	108.1	107.3	145.5	146.1	93.5	108.9	68.5	68.1	76.2	75.9	10922.5	10841.3	5129	5141	8262.4	8200.1	8712.1	8648.6	11719.9	11769.3	7530.5	8773.5	5516.4	5489.6	6135.6	6114.5	8003.4	8171.3	4489.3	4613	6877.1	6830.8
IsMasterProtein	P06737	Glycogen phosphorylase, liver form OS=Homo sapiens OX=9606 GN=PYGL PE=1 SV=4	0	105.299	34	25	26	33	19	107.67	25	79.9	78.8	166.2	165.3	85.8	86	51.6	51.3	72.5	71.2	123	124.4	130.4	132	90.9	90.7	4642.3	4580.4	9658.5	9608.3	4988.9	4996.8	2999.1	2982.9	4214.4	4140.6	7150.8	7230	7581.8	7670	5285.7	5271.7	3401.6	3452.4	8454	8621.5	4152.5	4162.4
IsMasterProtein	P22102	Trifunctional purine biosynthetic protein adenosine-3 OS=Homo sapiens OX=9606 GN=GART PE=1 SV=1	0	105.24	26	23	23	34	23	124.81	23	115	115.1	90.9	90.7	109	107.5	109.9	108.8	108.3	108.4	85.6	86.1	71.6	72.2	110.8	110.2	8876.9	8881	7012.6	6997.7	8409	8298.5	8483.6	8400.3	8355.3	8367.7	6603.3	6648.4	5528.3	5569	8552.5	8503.3	6504.5	6693.8	6138	6279.1	6999.2	6912.7
IsMasterProtein	Q99959	Plakophilin-2 OS=Homo sapiens OX=9606 GN=PKP2 PE=1 SV=2	0	105.069	25	21	23	30	21	102.47	21	99.7	100.8	104.7	105.1	75.9	76.5	38.5	36.8	148.1	148.6	80.3	72.6	125.9	125.6	130.7	130.1	6764.3	6841.1	7107.8	7135	5150.4	5191.3	2615.8	2499.8	10050.4	10083.1	5452.7	4926	8545.8	8522.8	8866.9	8826.6	4956.5	5156.3	6221.3	6402.2	4286.9	4324.4
IsMasterProtein	O75694	Nuclear pore complex protein Nup155 OS=Homo sapiens OX=9606 GN=NUP155 PE=1 SV=1	0	105.001	16	18	19	25	18	84.76	18	107.9	107.7	93.2	93.2	115.5	116.3	87.3	87.6	104	104.3	95.2	97.3	94.4	94.8	99.8	101.4	4754.3	4747.2	4108.7	4107.5	5088.1	5122.7	3849.2	3859.2	4582.8	4598.3	4193.5	4288.2	4159.4	4179.6	4397.4	4469.9	3483.7	3578.1	3596.3	3685.7	4235.1	4267.3
IsMasterProtein	P62820	Ras-related protein Rab-1A OS=Homo sapiens OX=9606 GN=RAB1A PE=1 SV=3	0	104.959	75	13	14	40	5	136.62	13	90.6	91.8	104.3	102	103.6	102.1	90	89.1	121.4	120.5	115.7	116.5	72.2	71.2	105.6	103.3	2083	2110.5	2397.3	2343.9	2380.7	2346.3	2068.8	2046.9	2790.7	2769.6	2658.8	2677.3	1659.3	1636.5	2427.4	2374	1526.3	1590.7	2098.4	2103.2	1981.5	1954.5
IsMasterProtein	P42765	3-ketoacyl-CoA thiolase, mitochondrial OS=Homo sapiens OX=9606 GN=ACAA2 PE=1 SV=2	0	104.818	40	12	13	26	12	111.19	12	74.6	74.1	58.6	57.9	149.6	150.4	28.6	27.8	78.1	78.1	284	278.3	41.3	37	89.5	92.2	4883.5	4847.7	3833.1	3791.5	9795.7	9846.3	1870.9	1819.1	5111.6	5113.1	18589.8	18217.1	2703.3	2423.7	5860.2	6032.5	3578.4	3653.8	3355.1	3402.1	8153.4	8202.1
IsMasterProtein	P48444	Coatomer subunit delta OS=Homo sapiens OX=9606 GN=ARCN1 PE=1 SV=1	0	104.784	38	19	19	30	19	95.26	19	82.2	82	88.4	89.4	103.7	103.4	91.6	92.2	118.6	117.7	127.7	129	97.8	98.6	89.9	87.9	6167.5	6150.1	6631.9	6705.4	7778.7	7760	6875.7	6917.2	8896.4	8835.4	9586.1	9680.1	7341.7	7396.2	6744.9	6599.7	4519.2	4635.5	5804.8	6016.8	6474.5	6464.2
IsMasterProtein	O95433	Activator of 90 kDa heat shock protein ATPase homolog 1 OS=Homo sapiens OX=9606 GN=AHSA1 PE=1 SV=1	0	104.613	50	12	13	27	12	112.62	12	110.6	110.5	113.5	112.3	106.1	104.3	93	89.5	108.1	106.3	118.3	114.7	62.9	60.9	94.5	94.5	5087	5085.2	5222.2	5166.5	4879.7	4799.2	4277	4118.1	4974.1	4890.5	5443.3	5276.4	2895.1	2801.1	4348	4349.3	3727.5	3832.9	4570.9	4635.9	4061.6	3997.8
IsMasterProtein	P54578	Ubiquitin carboxyl-terminal hydrolase 14 OS=Homo sapiens OX=9606 GN=USP14 PE=1 SV=3	0	104.409	46	18	18	26	18	98.46	18	85.8	84.1	134.9	133.4	137.2	139	84.9	83	89.6	91.1	120.3	119.8	49.6	49.3	98.4	99.5	4239.3	4153.1	6663.4	6587.4	6778.5	6868.4	4193.5	4097.7	4428.3	4500.1	5944.6	5919.3	2449.7	2437.2	4862.5	4914.3	3106.3	3130.3	5832.4	5910.9	5642	5721.4
IsMasterProtein	Q9UIG0	Tyrosine-protein kinase BAZ1B OS=Homo sapiens OX=9606 GN=BAZ1B PE=1 SV=2	0	104.003	18	23	23	25	23	89.08	23	104.6	106.2	100.8	102.8	110.9	111.7	103.7	102.2	101.8	103.3	75.8	76.2	91.2	93	107.8	108.1	5458.6	5541.7	5258.4	5365.2	5786.9	5830.9	5409.7	5331.6	5311.2	5393	3955.1	3977.9	4762.1	4853.5	5627.9	5639.8	3999.8	4177	4602.6	4814.2	4816.7	4857.2
IsMasterProtein	O00116	Alkyldihydroxyacetonephosphate synthase, peroxisomal OS=Homo sapiens OX=9606 GN=AGPS PE=1 SV=1	0	103.9	33	16	18	23	16	91.79	16	77.3	78	116	115.3	132.9	132.9	89	90.1	93.2	94	122.4	122.1	90.8	92.3	76.8	76.9	2884.3	2911	4328.6	4302.9	4957	4957	3321.9	3359.9	3475.5	3508.2	4566	4556.7	3386.3	3442.8	2863.7	2867.3	2113.4	2194.1	3788.7	3861	4125.9	4129.2
IsMasterProtein	P11177	Pyruvate dehydrogenase E1 component subunit beta, mitochondrial OS=Homo sapiens OX=9606 GN=PDHB PE=1 SV=3	0	103.8	48	12	13	27	12	107.92	12	79.2	77.6	76.5	76	134.4	136	86.3	83.9	117	114.2	111.4	107.6	84.9	83.5	114	117.4	3612.1	3540.7	3493.1	3466.3	6134.9	6206.1	3940.1	3829.6	5338.9	5209.4	5085	4909.7	3873.2	3810.8	5204	5358	2646.7	2668.8	3057.5	3110.3	5106.3	5169.7
IsMasterProtein	P13797	Plastin-3 OS=Homo sapiens OX=9606 GN=PLS3 PE=1 SV=4	0	103.771	28	16	16	30	12	104.26	16	64.5	64.5	177.7	180.3	43.8	42.1	95.1	92.9	57	57.9	85.1	84.3	230.4	235.1	45.7	43.6	2724.6	2727.4	7512.2	7622.9	1853.5	1778.7	4020	3926.1	2410.9	2446.4	3597.2	3561.3	9738.2	9936.1	1932.5	1843.8	1996.4	2055.7	6575.3	6840	1542.7	1481.6
IsMasterProtein	P68133	Actin, alpha skeletal muscle OS=Homo sapiens OX=9606 GN=ACTA1 PE=1 SV=1	0	103.485	38	13	17	133	2	406.29	13	65.9	63.5	114.4	115	71.6	74.2	105.8	105.3	98.6	97.6	133.3	124.4	107.4	108.8	105.4	108.7	2153.7	2075.5	3739.4	3759.4	2341.6	2425.9	3458.6	3441.6	3221.2	3188.8	4355.2	4066.4	3509.1	3557.4	3445.6	3553.4	1578.1	1564.3	3273.1	3373.3	1949	2020.8
IsMasterProtein	Q93008	Probable ubiquitin carboxyl-terminal hydrolase FAF-X OS=Homo sapiens OX=9606 GN=USP9X PE=1 SV=4	0	103.243	11	24	24	27	24	91.81	24	82.9	83.9	108.9	106.4	90	91	84.1	84.1	128	127.4	100.2	101.7	85.6	86.7	119.9	119	4042.4	4094.2	5311	5188.2	4391.4	4440.2	4102.3	4102.2	6242.9	6213.4	4889	4960.8	4174.8	4230.6	5847	5803.3	2962.1	3085.9	4648.6	4655.4	3655.1	3698.7
IsMasterProtein	Q93009	Ubiquitin carboxyl-terminal hydrolase 7 OS=Homo sapiens OX=9606 GN=USP7 PE=1 SV=2	0	103.205	21	19	19	26	19	98.46	19	88.9	88.9	116.7	116.9	106.9	107.4	77.1	76.5	127.1	126.1	90.3	91.7	86.5	85.6	106.9	106.5	4891.9	4891.7	6421.2	6432.3	5882.5	5909.1	4245	4211.7	6994.8	6941.5	4970.4	5044.6	4757.6	4709.9	5884.3	5860.6	3584.5	3687	5620.4	5771.7	4896.2	4922.3
IsMasterProtein	Q8N163	Cell cycle and apoptosis regulator protein 2 OS=Homo sapiens OX=9606 GN=CCAR2 PE=1 SV=2	0	103.199	28	20	22	28	20	102.81	20	99.9	101.2	59.8	60.8	71.5	70.8	140.6	140.7	93.2	94	113.8	114.5	100.5	99.7	118.6	120.4	5513.6	5586.5	3299.5	3353.1	3942.8	3905.9	7755.5	7765.7	5144.7	5185.1	6278.2	6317.7	5545	5503.7	6542.9	6642	4040.1	4210.7	2888	3008.8	3281.7	3253.6
IsMasterProtein	P00338	L-lactate dehydrogenase A chain OS=Homo sapiens OX=9606 GN=LDHA PE=1 SV=2	0	103.023	50	16	16	68	15	227.15	16	79.1	80.2	78.5	78	83.1	82.3	84.6	82.5	135	134.3	98.8	96.3	127.7	128.1	115.8	115.6	12262.4	12432.8	12176.4	12104.4	12896.7	12760.5	13126.5	12797.3	20935.2	20836	15327.1	14943.4	19810.1	19877.4	17965.3	17926.1	8985.2	9371	10657.8	10861.3	10734.5	10629.6
IsMasterProtein	P62701	40S ribosomal protein S4, X isoform OS=Homo sapiens OX=9606 GN=RPS4X PE=1 SV=2	0	102.912	62	17	19	44	12	140.96	17	73.3	73.6	102.3	102.5	99.9	98.5	110.8	115.2	121.2	121.1	90.1	86.8	87.2	87.1	115.6	114.9	6196.6	6219.6	8640.8	8657.9	8442.5	8326.8	9359.2	9733.9	10240.4	10234.2	7609.2	7332.6	7369.1	7358.9	9765.4	9705.7	4540.6	4687.9	7563.2	7768.8	7027.1	6936.3
IsMasterProtein	Q99623	Prohibitin-2 OS=Homo sapiens OX=9606 GN=PHB2 PE=1 SV=2	0	102.769	62	18	18	54	18	169.6	18	76	77.4	92.2	90.8	168.8	168.2	85.2	87.5	113.5	111.7	103.5	100	72.2	70.2	91.3	91.4	9741.4	9922.8	11824.7	11650.2	21647.3	21576	10930.4	11216.8	14561.2	14330.5	13278.9	12818	9260.3	9000.7	11708	11719.5	7138	7479.1	10350	10453.7	18018	17973
IsMasterProtein	P22234	Multifunctional protein ADE2 OS=Homo sapiens OX=9606 GN=PAICS PE=1 SV=3	0	102.451	32	13	13	36	13	127.12	13	77.8	76.5	106.1	105.4	96.4	92.6	81.9	80.2	161.5	160.6	103.8	103.1	65.8	64.2	112.4	111.5	6908.1	6786.8	9418.2	9357.8	8551.2	8216.6	7269.2	7121	14336.8	14253	9216.1	9149	5843.5	5693.7	9977.5	9897.2	5061.9	5115.4	8243.6	8396.8	7117.6	6844.5
IsMasterProtein	Q04917	14-3-3 protein eta OS=Homo sapiens OX=9606 GN=YWHAH PE=1 SV=4	0	102.364	57	13	17	69	9	196.44	13	123.5	126.7	93.9	93.4	98.2	94.5	91.6	90.6	71.9	70.3	129.9	126.4	90.2	90.5	103.2	105	7308.2	7498.8	5558.1	5529.2	5809	5594.4	5421.6	5361.6	4256.3	4160.4	7685	7479.2	5334.3	5355.3	6109.3	6213.8	5355	5652	4864.9	4961.4	4835.1	4660.2
IsMasterProtein	P00352	Aldehyde dehydrogenase 1A1 OS=Homo sapiens OX=9606 GN=ALDH1A1 PE=1 SV=2	0	102.359	35	15	16	37	13	125.89	15	123.1	123.4	37.4	37.4	37.5	36.9	35.3	34.2	293.6	296.2	34.3	32.6	35.9	33.6	201.8	206.8	7255.9	7272.9	2203.4	2207	2210.2	2176.2	2082.9	2013.3	17306.8	17454.4	2018.8	1922.3	2117.6	1979.4	11890.7	12188.2	5316.7	5481.8	1928.6	1980.3	1839.7	1812.8
IsMasterProtein	O00231	26S proteasome non-ATPase regulatory subunit 11 OS=Homo sapiens OX=9606 GN=PSMD11 PE=1 SV=3	0	102.222	42	15	16	28	15	105.68	15	85.7	84.6	106.2	108.3	95.1	97.9	99.1	98.6	97.4	97.9	110.1	112.7	94.5	93.2	109.9	108.9	5351.6	5287	6637.9	6769.3	5940.1	6115.9	6191	6158.4	6083.8	6115.9	6879.4	7040.3	5903.7	5821.6	6863.6	6806.1	3921.4	3985	5810	6074.1	4944.2	5094.6
IsMasterProtein	P23396	40S ribosomal protein S3 OS=Homo sapiens OX=9606 GN=RPS3 PE=1 SV=2	0	102.109	66	16	16	52	16	164.69	16	94.7	93.2	102.8	103.1	100.3	99.5	107.8	107.3	113.2	113.3	87.5	87	87	86.3	108.7	108.5	12031.4	11837.5	13047.6	13087.8	12730.7	12634.8	13682.4	13626.2	14371.8	14382.3	11105.5	11047.6	11041.6	10958.9	13805.8	13780.6	8815.9	8922.2	11420.4	11743.7	10596.3	10525
IsMasterProtein	O60264	SWI/SNF-related matrix-associated actin-dependent regulator of chromatin subfamily A member 5 OS=Homo sapiens OX=9606 GN=SMARCA5 PE=1 SV=1	0	102.092	27	31	32	38	31	110.13	31	110.6	110.9	105.8	107.4	100.3	101.2	89.2	88.8	101.1	102	77.7	79	100.3	99.1	112.1	114.6	10035.3	10065.8	9599.1	9742.2	9098.4	9182.2	8092.9	8054.3	9169	9259.4	7048.4	7164	9104.5	8991.9	10171.6	10397.9	7353.3	7586.9	8402	8741.7	7573	7648.9
IsMasterProtein	Q16181	Septin-7 OS=Homo sapiens OX=9606 GN=SEPTIN7 PE=1 SV=2	0	102.045	38	16	17	30	15	113.75	16	98.4	98.4	101	98.8	73.3	74.5	112.7	113.3	91.2	90.3	92.2	91.2	120.4	121.9	110.4	112.2	5256.5	5257.9	5394.7	5280.1	3914.4	3978.9	6020.7	6050.4	4872.4	4823.9	4923.4	4873.8	6430	6511	5896	5992.5	3851.6	3963	4721.9	4737.9	3258.1	3314.5
IsMasterProtein	P43243	Matrin-3 OS=Homo sapiens OX=9606 GN=MATR3 PE=1 SV=2	0	101.949	26	20	22	37	20	144.44	20	115.3	117.8	91.5	90.7	119	120.3	112.5	110.6	92.9	90.2	71	71.4	105.5	105.3	93.2	92.8	9279	9481.3	7368.2	7299.2	9579.7	9685.8	9055.3	8900.2	7481.1	7257.7	5719	5749.2	8494.6	8475.5	7501.3	7466.1	6799.1	7146.3	6449.3	6549.6	7973.6	8068.4
IsMasterProtein	P09110	3-ketoacyl-CoA thiolase, peroxisomal OS=Homo sapiens OX=9606 GN=ACAA1 PE=1 SV=2	0	101.656	37	10	11	18	10	77.79	10	160.1	157.8	72	72.2	141.8	144.2	69	68.1	79.8	81.2	92.7	91.2	71.5	68.2	115.7	114.5	4704.1	4636.2	2115.3	2120.6	4165.5	4236.9	2028.3	1999.3	2345.5	2385.3	2724.1	2678.5	2101.7	2003.9	3399.6	3363.5	3446.9	3494.4	1851.5	1902.8	3467.1	3529.4
IsMasterProtein	P35241	Radixin OS=Homo sapiens OX=9606 GN=RDX PE=1 SV=1	0	101.635	34	20	20	40	10	131.26	20	42	43.2	64.4	68.4	93.3	88.6	188.5	189	50.6	48.5	32.5	33	284.8	290.9	42.9	39.3	1160.6	1196.2	1781	1892.2	2581.5	2451.5	5213.7	5227.5	1399.1	1342.3	899.4	911.9	7877	8046.7	1187.8	1086.8	850.4	901.6	1558.9	1697.8	2148.7	2042.1
IsMasterProtein	P26038	Moesin OS=Homo sapiens OX=9606 GN=MSN PE=1 SV=3	0	101.599	36	22	22	42	14	132.84	22	50.1	50.7	40	39	101.3	102.8	382.9	382.3	106	125.9	35.9	35.4	37.2	36.9	36.8	36.7	2845.5	2877.3	2273.3	2215.7	5749.4	5838.8	21736.4	21702.5	6017.2	7149	2038.5	2009.1	2113	2092.8	2090.5	2085	2085	2168.7	1989.8	1988.2	4785.5	4863.8
IsMasterProtein	Q9H6S3	Epidermal growth factor receptor kinase substrate 8-like protein 2 OS=Homo sapiens OX=9606 GN=EPS8L2 PE=1 SV=2	0	101.248	31	16	18	24	16	94.12	16	72.4	71.9	98	99.5	65.7	66.1	66.2	65.9	58.7	61.5	143.7	144.4	197.5	201.5	95.2	92	2548.3	2529.6	3451.4	3503.3	2312	2327.5	2329	2318.7	2065.8	2164.1	5058.5	5082.5	6951.4	7092.9	3352.2	3238.9	1867.3	1906.6	3021	3143.5	1924.4	1938.8
IsMasterProtein	Q14247	Src substrate cortactin OS=Homo sapiens OX=9606 GN=CTTN PE=1 SV=2	0	101.168	35	18	19	34	18	112.47	18	66	67.5	112	113.5	84	83.7	117.8	116.6	92	91.7	67.3	66	144.8	145.8	114.5	117	5649.2	5777.5	9590.6	9716.8	7191.8	7166.3	10088.8	9987.5	7881	7850.2	5762.7	5651.8	12404	12483.6	9804.8	10022.3	4139.4	4354.6	8394.5	8718.9	5986	5969.6
IsMasterProtein	O60664	Perilipin-3 OS=Homo sapiens OX=9606 GN=PLIN3 PE=1 SV=3	0	100.736	50	16	18	25	16	86.33	16	80.8	79.2	111.9	112.2	65.3	63.5	109.7	106	74	72.9	96.4	97.2	159.4	158.7	106.7	106	3563.8	3491.2	4934.5	4948.9	2877.7	2798.5	4838.7	4673.7	3265.1	3216	4249.8	4286.1	7028	6997.7	4705.1	4676.1	2611.4	2631.4	4319.1	4440.6	2395.2	2331.2
IsMasterProtein	Q13177	Serine/threonine-protein kinase PAK 2 OS=Homo sapiens OX=9606 GN=PAK2 PE=1 SV=3	0	100.562	37	14	14	24	11	97.49	14	93	90.5	90	87.7	68.6	67.4	96.7	96.2	90.3	87.3	88.8	89.1	154.7	156.1	123.2	120.3	3167.9	3082.8	3066.4	2987.1	2338.1	2297.5	3294.5	3278.6	3077.8	2975.6	3024.1	3034.2	5271.2	5318.9	4196.4	4100.1	2321.3	2323.6	2684	2680.4	1946.1	1913.9
IsMasterProtein	P56470	Galectin-4 OS=Homo sapiens OX=9606 GN=LGALS4 PE=1 SV=1	0	100.296	39	11	15	40	11	141.02	11	148.5	150.1	68.2	67.4	33.2	33.8	34.8	33.5	251.6	249.6	79.9	81.1	28.2	27.4	156	156.7	12343.2	12481.3	5667.6	5607.8	2762.7	2808.1	2892.8	2783.1	20917.7	20752.9	6643.1	6743.6	2344.2	2278.6	12974.3	13028.4	9044.4	9407.5	4960.8	5031.9	2299.5	2339.2
IsMasterProtein	Q13011	Delta(3,5)-Delta(2,4)-dienoyl-CoA isomerase, mitochondrial OS=Homo sapiens OX=9606 GN=ECH1 PE=1 SV=2	0	100.28	42	11	14	27	11	95.04	11	75.3	77.9	81	82.7	77.8	76.6	54.3	52.8	142.1	143.8	160.7	159.9	60.5	60.3	148.2	146.2	3536.8	3659.1	3805.1	3887.2	3656	3600.4	2553.2	2480.2	6679.8	6756.6	7550.2	7515.8	2843.1	2832.5	6964.4	6872.5	2591.6	2757.9	3330.6	3488	3043	2999.2
IsMasterProtein	Q9H3U1	Protein unc-45 homolog A OS=Homo sapiens OX=9606 GN=UNC45A PE=1 SV=1	0	100.186	23	18	19	24	18	80.66	18	133.1	135.2	82.3	80.2	112.9	114.2	114.8	115.4	87.9	85.9	95.9	99.3	69.8	68.1	101.9	103	6277.4	6375.6	3883.7	3784.5	5326.5	5389.2	5416.4	5446.1	4147.3	4052.2	4521.7	4684.5	3294.3	3213.9	4806.1	4857.4	4599.7	4805.5	3399.3	3395.9	4433.5	4489.3
IsMasterProtein	O15371	Eukaryotic translation initiation factor 3 subunit D OS=Homo sapiens OX=9606 GN=EIF3D PE=1 SV=1	0	100.15	43	15	16	24	15	101.6	15	103.3	102.2	95	94.5	87.5	88.4	119.9	120.1	92.9	94	104.7	105.7	90.1	91.4	105	105.4	4736.6	4686.4	4358.5	4334.5	4011.9	4056.4	5498.7	5508.5	4261.1	4311.6	4800	4845.4	4131.8	4191	4815.5	4832.2	3470.7	3532.3	3815	3889.3	3339.3	3379.1
IsMasterProtein	P35237	Serpin B6 OS=Homo sapiens OX=9606 GN=SERPINB6 PE=1 SV=3	0	99.713	54	16	19	26	16	89.87	16	56.8	57	85.9	87.8	101.3	102.3	55.3	52.8	151.3	152.2	101	100.3	74.4	72.9	173.3	175.6	1993.3	2000.2	3017.1	3082.7	3556	3591.1	1940.5	1854.4	5311.9	5342.8	3545.2	3520.4	2612.1	2559.2	6083.2	6164.6	1460.6	1507.6	2640.8	2766.1	2959.8	2991.4
IsMasterProtein	P08133	Annexin A6 OS=Homo sapiens OX=9606 GN=ANXA6 PE=1 SV=3	0	99.661	42	26	26	33	26	105.12	26	64.5	64.4	62.7	61.9	65.4	66.8	293.1	290.9	35.7	35.6	118.6	118.8	97.6	98.4	63.7	61.9	4980.5	4972.7	4843.8	4780	5052.6	5156.8	22632.9	22461.8	2754.1	2752.7	9161.2	9173.3	7537.4	7596.1	4921.9	4779.5	3649.4	3748	4239.7	4289.1	4205.5	4295.6
IsMasterProtein	P30520	Adenylosuccinate synthetase isozyme 2 OS=Homo sapiens OX=9606 GN=ADSS2 PE=1 SV=3	0	99.525	36	12	14	21	11	86.58	12	131.1	130.1	127.9	129.8	67.2	66.2	100.7	100.4	78.8	79	89.5	90.3	114.4	117.8	88.5	88.3	3827.6	3799.2	3733.6	3789.4	1962.9	1932.9	2939.2	2929.8	2301.1	2307.8	2612.1	2635.4	3339.8	3439	2582.4	2578.5	2804.7	2863.6	3268	3400.2	1633.8	1610.2
IsMasterProtein	O94973	AP-2 complex subunit alpha-2 OS=Homo sapiens OX=9606 GN=AP2A2 PE=1 SV=2	0	99.464	27	22	22	30	12	96.02	22	86.2	89.6	87.9	83.8	89.3	88.8	98.8	95.3	78	78.5	128.3	129.6	111.2	111	120.9	122.6	2611.3	2716	2664.5	2540.7	2706.3	2690.1	2996	2889	2365.2	2380.3	3890	3928.2	3370.2	3364.6	3665	3716.4	1913.4	2047.1	2332.2	2279.7	2252.5	2240.9
IsMasterProtein	P55795	Heterogeneous nuclear ribonucleoprotein H2 OS=Homo sapiens OX=9606 GN=HNRNPH2 PE=1 SV=1	0	99.018	35	12	14	41	7	141.16	12	86.3	83.3	107.2	107.8	106.8	108.2	78.9	83.6	99.1	99.7	95.8	95.6	144.7	150	78.3	74.8	2953.6	2850.9	3667.3	3689.1	3655.2	3704.1	2699.2	2859.6	3392.3	3412.6	3277.9	3270.1	4951	5132	2677.9	2558.6	2164.3	2148.8	3210	3310.2	3042.4	3085.5
IsMasterProtein	P09622	Dihydrolipoyl dehydrogenase, mitochondrial OS=Homo sapiens OX=9606 GN=DLD PE=1 SV=2	0	98.974	34	13	13	29	13	111.64	13	85	85.9	93.7	93.3	153.5	152.8	83.8	84.6	120.4	119.1	76.9	80.4	84.1	83.5	101.6	101.4	5410.5	5469.9	5966.9	5937.2	9770.1	9724.9	5334.4	5387.9	7664.2	7585.4	4898.8	5116	5353.5	5315.8	6469.5	6455.7	3964.5	4122.8	5222.7	5327.5	8132.1	8100.9
IsMasterProtein	Q9UJZ1	Stomatin-like protein 2, mitochondrial OS=Homo sapiens OX=9606 GN=STOML2 PE=1 SV=1	0	98.551	45	11	11	21	11	87.68	11	94.1	96.6	66	64.2	120.6	120.1	98.3	98.6	107.3	105.2	115.2	113.9	122.7	122.3	77.9	77.1	3578.2	3672.4	2509.8	2440.2	4585.3	4566.3	3736.8	3750	4079.3	3999.3	4382.3	4331.2	4664.5	4651.4	2963	2930.8	2621.9	2768	2196.8	2189.6	3816.5	3803.8
IsMasterProtein	Q13576	Ras GTPase-activating-like protein IQGAP2 OS=Homo sapiens OX=9606 GN=IQGAP2 PE=1 SV=4	0	98.549	14	20	20	26	18	87.22	20	94.5	97.2	52	51.7	126.2	127	50.6	50.7	53.7	54.9	89.2	93.3	220.6	219.5	108.7	110.2	4117.7	4236	2268.3	2253.6	5499.6	5534.2	2207.1	2212	2340.9	2392.8	3890.2	4066.6	9617.2	9569.8	4737.3	4803	3017.2	3192.8	1985.4	2022.1	4577.5	4610
IsMasterProtein	P38919	Eukaryotic initiation factor 4A-III OS=Homo sapiens OX=9606 GN=EIF4A3 PE=1 SV=4	0	98.419	43	16	16	26	14	90.29	16	98.3	95.7	98.7	97.6	132.8	130.7	69.3	70.2	118.1	115.7	82.6	81.7	102.5	101.5	102.6	102.2	4799.9	4672.7	4820.3	4765.8	6486.2	6381.9	3384	3427.3	5765.8	5651.8	4035.9	3987.9	5004.5	4955.4	5013.2	4991.9	3517.1	3522	4219.1	4276.4	5398.7	5316.2
IsMasterProtein	Q9BZZ5	Apoptosis inhibitor 5 OS=Homo sapiens OX=9606 GN=API5 PE=1 SV=3	0	98.351	40	15	15	26	15	101.46	15	84.3	82.9	81.7	80.8	121.8	123.6	91	88.3	110.7	109.8	83.9	83.6	118.8	115.7	110.9	112.2	4348.8	4277.4	4214.4	4169.5	6284.6	6376	4692.9	4554.6	5710.5	5664.2	4330.5	4315.1	6127.9	5968.8	5724.1	5788.1	3186.6	3224	3688.8	3741.3	5231	5311.3
IsMasterProtein	P22695	Cytochrome b-c1 complex subunit 2, mitochondrial OS=Homo sapiens OX=9606 GN=UQCRC2 PE=1 SV=3	0	98.253	38	14	16	25	14	99.29	14	89.6	89.2	81.3	81.1	144.6	144.6	86.5	87	118.1	118.3	90	86.8	82.4	80.5	109.8	110.4	3805.5	3790.1	3454.2	3442.8	6140.1	6139.4	3672.5	3695.8	5015.5	5024.2	3822	3687.5	3497.7	3417.1	4661.8	4688.5	2788.5	2856.7	3023.4	3089.2	5110.6	5114.2
IsMasterProtein	O14617	AP-3 complex subunit delta-1 OS=Homo sapiens OX=9606 GN=AP3D1 PE=1 SV=1	0	98.191	19	18	18	22	18	77.8	18	110.9	109	89.4	90	93.8	93.8	102.6	102.7	84.3	82.7	86.8	88.9	116.8	117.2	116.5	114.5	4446.8	4367.5	3581.6	3607.3	3760.6	3760.9	4114.3	4117.1	3379.7	3313.5	3479.2	3564.3	4683.4	4696.6	4667.9	4589	3258.4	3291.9	3134.9	3236.9	3130.1	3132.9
IsMasterProtein	O95831	Apoptosis-inducing factor 1, mitochondrial OS=Homo sapiens OX=9606 GN=AIFM1 PE=1 SV=1	0	98.049	33	17	17	28	17	103.06	17	140.3	136.7	85	88.7	128.1	129.7	61.3	59.6	139	137.6	80.6	79.6	93.3	93.5	74.6	72.6	8346.9	8129.9	5054.1	5273.6	7617.7	7714.8	3644.4	3546.6	8266.4	8181.6	4792.8	4736.2	5547.1	5561.3	4434.5	4321.2	6116.1	6127.7	4423.8	4732	6340.5	6426.5
IsMasterProtein	P35232	Prohibitin OS=Homo sapiens OX=9606 GN=PHB PE=1 SV=1	0	97.979	57	14	15	46	14	162.86	14	77.9	77.6	91.3	92.3	168	166.4	89.5	91.5	110.3	109.6	97.2	95.6	73.2	73.6	93	93	7202.4	7169.1	8438.5	8531.6	15524.3	15383.3	8272.8	8457.5	10198.6	10128.5	8988.5	8833.3	6768.2	6805.6	8594.5	8594.2	5277.5	5403.5	7386.1	7655.4	12921.6	12814.4
IsMasterProtein	O75367	Core histone macro-H2A.1 OS=Homo sapiens OX=9606 GN=MACROH2A1 PE=1 SV=4	0	97.833	39	12	12	28	10	117.01	12	94.3	92.5	86.3	83.5	141.7	140.5	68.3	71	106.3	102.5	106.2	104.1	110.9	109.9	91.6	90.3	4201.7	4120.8	3844.8	3721.2	6315.9	6259.9	3041.2	3163.6	4735.3	4569.1	4733.4	4639.1	4943	4898.6	4081.1	4022.7	3078.8	3106	3365.3	3339.1	5257	5214.6
IsMasterProtein	Q9Y2A7	Nck-associated protein 1 OS=Homo sapiens OX=9606 GN=NCKAP1 PE=1 SV=1	0	97.621	21	22	23	29	22	95.53	22	96.9	98	94	93.2	95.9	98.3	91.5	90.5	111.7	113.1	101.9	104	103.3	103	103.9	100.7	6759.7	6838.4	6559.1	6505.5	6690.6	6855.9	6387.4	6315.3	7793.6	7887.8	7108.2	7257.3	7209.6	7188.3	7246.4	7028.8	4953.1	5154.3	5741.1	5837.4	5568.8	5711
IsMasterProtein	Q13085	Acetyl-CoA carboxylase 1 OS=Homo sapiens OX=9606 GN=ACACA PE=1 SV=2	0	97.404	14	24	24	27	24	89.23	24	100.6	103.6	106.9	106	85.3	82.8	91.7	92.5	89.9	91.9	84.6	86.1	109.4	111.5	127.2	130.1	4925.1	5070.8	5234	5188.2	4176	4055.5	4490.2	4530.2	4399.5	4498.9	4140.4	4218.1	5357.7	5459.5	6225.8	6371.8	3608.9	3822	4581.3	4655.4	3475.9	3378.3
IsMasterProtein	P51149	Ras-related protein Rab-7a OS=Homo sapiens OX=9606 GN=RAB7A PE=1 SV=1	0	97.363	58	10	14	29	10	101.56	10	92.8	94	129.3	129.9	73	74.2	140.6	140	85.7	84.7	73.4	75.3	110.3	109.8	93.3	93.6	5204.3	5270.6	7249.7	7281.8	4093.3	4160.7	7884	7846.5	4803.8	4751.2	4114.1	4221.9	6184.3	6158.2	5229.9	5247.8	3813.4	3972.6	6345.6	6534	3407	3465.9
IsMasterProtein	Q9Y617	Phosphoserine aminotransferase OS=Homo sapiens OX=9606 GN=PSAT1 PE=1 SV=2	0	97.326	48	18	18	35	18	117.46	18	58.1	56.2	126.7	123.5	132.7	129.6	65.5	63.2	105.6	102.1	157.2	158.9	78.4	74.1	84.5	83.8	4749.8	4599.7	10365.4	10105.7	10852.5	10598.6	5360.4	5168.8	8639	8347.6	12855	12997.6	6411.1	6059.8	6914.5	6851.5	3480.4	3466.9	9072.7	9067.8	9033	8828.8
IsMasterProtein	P42285	Exosome RNA helicase MTR4 OS=Homo sapiens OX=9606 GN=MTREX PE=1 SV=3	0	97.286	23	24	24	30	23	91.02	24	101.6	102.7	104.8	103.2	109.2	110.4	99.8	98.2	93.8	95.4	79.1	80.2	112.4	114.3	97.8	97.2	6436.7	6507.7	6639.4	6538.1	6916.8	6995.8	6323	6223.3	5945	6043.7	5012	5083	7121	7241.3	6193.9	6155.7	4716.5	4905	5811.4	5866.7	5757.2	5827.6
IsMasterProtein	P29144	Tripeptidyl-peptidase 2 OS=Homo sapiens OX=9606 GN=TPP2 PE=1 SV=4	0	97.035	18	19	20	29	19	92.5	19	105.8	104.3	100	100.4	88.1	89.3	99.5	99	88.9	88.4	93	98.5	84.4	84.5	137	138.9	6248.3	6164.1	5909	5933	5205.2	5275.7	5876.9	5847.8	5254.5	5222.6	5494.7	5821.9	4984.1	4995.5	8094.8	8208.3	4578.4	4646.1	5172.1	5323.7	4332.5	4394.7
IsMasterProtein	P13798	Acylamino-acid-releasing enzyme OS=Homo sapiens OX=9606 GN=APEH PE=1 SV=4	0	96.894	29	17	17	30	17	100.25	17	106.5	109.2	102.8	102.6	87.9	87.5	87.5	86.9	96.8	98.9	115.1	116.9	75.1	75.4	126.5	124.5	6397.3	6557.4	6174.2	6161.1	5276.3	5252.5	5253.7	5217.5	5815	5936.7	6910.6	7021.9	4509.7	4530.7	7595.3	7476.2	4687.6	4942.5	5404.2	5528.4	4391.7	4375.4
IsMasterProtein	P48735	Isocitrate dehydrogenase [NADP], mitochondrial OS=Homo sapiens OX=9606 GN=IDH2 PE=1 SV=2	0	96.884	40	18	18	33	16	106.25	18	114.4	113.2	155.9	156.4	92.2	92.8	46.8	45.1	139.1	138.7	47.2	47	48.6	47	157.6	158.1	7678.3	7593.3	10459.1	10495.5	6186.7	6224.2	3136.6	3025.2	9331.8	9303	3165.2	3150.8	3261.9	3154.6	10572.3	10605.9	5626.2	5723.3	9154.7	9417.6	5149.4	5184.8
IsMasterProtein	O00429	Dynamin-1-like protein OS=Homo sapiens OX=9606 GN=DNM1L PE=1 SV=2	0	96.758	41	23	24	27	23	90.59	23	90.4	92.1	89.3	87.8	139.2	143.6	87.2	87.9	124.1	125	81.2	83.1	86	86.3	98.8	97.8	4066.9	4140.9	4016	3947	6261.2	6458.6	3923.1	3951.2	5582.2	5623.1	3649.3	3737.7	3866	3880.6	4444.4	4400.1	2980	3121.1	3515.2	3541.7	5211.5	5380.1
IsMasterProtein	P31946	14-3-3 protein beta/alpha OS=Homo sapiens OX=9606 GN=YWHAB PE=1 SV=3	0	96.53	57	12	16	83	6	274.3	12	168	176.8	58.6	57.8	65.6	64.9	110.9	106	75	71.3	88.7	83.9	139.7	146.4	92.7	93.9	6131.6	6453.9	2139.4	2110.9	2393.5	2368.7	4047.7	3868.1	2738.8	2603.4	3236.9	3061.3	5100.6	5344.6	3383.9	3427	4492.9	4864.5	1872.6	1894.1	1992.2	1973.2
IsMasterProtein	P62191	26S proteasome regulatory subunit 4 OS=Homo sapiens OX=9606 GN=PSMC1 PE=1 SV=1	0	96.455	45	16	16	26	14	95.93	16	108.6	103.7	104.4	103.1	94.9	94.1	99.5	99.5	97	94.8	110.8	112.1	86.3	84.8	104.2	102.2	4279.8	4088.6	4114.6	4062.6	3740.9	3708.6	3923.1	3922.7	3821.3	3737	4365.2	4417.4	3403.3	3343	4106.6	4028.2	3136	3081.7	3601.5	3645.4	3113.7	3089.3
IsMasterProtein	O43615	Mitochondrial import inner membrane translocase subunit TIM44 OS=Homo sapiens OX=9606 GN=TIMM44 PE=1 SV=2	0	96.446	38	17	17	26	17	90.55	17	101.2	100.6	76.7	76.1	124.7	127.1	68.7	68.6	131.5	131.3	102	100.2	85.8	84.7	110.1	110.7	5617.5	5581	4256.2	4220.8	6918.4	7052.1	3813.3	3807.1	7299.3	7284.3	5658.3	5562.2	4759.1	4701	6108.3	6144.1	4116.2	4206.5	3725.4	3787.3	5758.5	5874.5
IsMasterProtein	Q9UQ80	Proliferation-associated protein 2G4 OS=Homo sapiens OX=9606 GN=PA2G4 PE=1 SV=3	0	96.175	50	17	19	39	17	111.19	17	94.7	94	98.9	99	154	155.5	76.4	76.3	97.4	96.7	94.5	95.8	69.5	69.9	113.2	114.2	7444.9	7389.4	7778	7781	12109.6	12222.8	6003.1	6000.4	7656.5	7603.5	7429.5	7534.5	5465.1	5496.8	8899.5	8975.8	5455.2	5569.6	6807.9	6981.9	10079.4	10181.7
IsMasterProtein	B5ME19	Eukaryotic translation initiation factor 3 subunit C-like protein OS=Homo sapiens OX=9606 GN=EIF3CL PE=1 SV=1	0	96.119	21	17	17	30	17	112.23	17	94.3	91.5	105.7	103.2	89.5	88.6	119.2	120.8	89.4	88.8	94.3	96.9	96.7	95.4	113.9	111.8	5997.1	5819.3	6725.6	6564	5693.5	5634.1	7580.9	7687.3	5686.9	5649.3	5997.3	6162.5	6153.9	6067.3	7247.6	7114.8	4394.4	4386.2	5886.9	5889.9	4738.9	4693.2
IsMasterProtein	P09972	Fructose-bisphosphate aldolase C OS=Homo sapiens OX=9606 GN=ALDOC PE=1 SV=2	0	95.845	46	13	14	23	11	82.8	13	87.7	82.4	104	101.2	59.8	57.2	56.3	56	210.8	212	86.4	84.6	93.6	94.4	108.4	105.2	2475.4	2325.7	2936	2856.8	1689.3	1614.6	1588.7	1582.3	5952.1	5985.3	2439.4	2389.1	2643.7	2665.2	3059.8	2971.1	1813.8	1753	2569.9	2563.4	1406.1	1345
IsMasterProtein	P38606	V-type proton ATPase catalytic subunit A OS=Homo sapiens OX=9606 GN=ATP6V1A PE=1 SV=2	0	95.817	32	15	16	29	15	100.35	15	110.5	111.1	84.7	85.7	79.8	81.1	126.8	123.8	79	79.8	97.3	99.8	115.7	115.3	105.2	104.5	6720.1	6757.2	5152.6	5209.4	4853.8	4932	7708.8	7531.5	4802.1	4851	5915.1	6069.7	7037.9	7013.7	6398.4	6352.5	4924.1	5093.1	4510	4674.4	4040	4108.4
IsMasterProtein	Q9H0U4	Ras-related protein Rab-1B OS=Homo sapiens OX=9606 GN=RAB1B PE=1 SV=1	0	95.56	74	12	13	39	4	131.94	12	102.9	100.1	83.1	81.9	70.8	69.6	128.8	127	121.6	121.5	71.1	72.1	105.8	109.5	116.6	117.7	2087	2031.1	1685.5	1660.2	1436.3	1411.9	2611.7	2575.3	2465.6	2463.6	1441.4	1462.1	2145.4	2221.6	2364.7	2387.2	1529.2	1530.9	1475.3	1489.7	1195.5	1176.1
IsMasterProtein	Q15293	Reticulocalbin-1 OS=Homo sapiens OX=9606 GN=RCN1 PE=1 SV=1	0	95.482	39	10	12	27	10	107.05	10	55.7	55.5	73.5	72.9	111.7	112.4	140.2	137.2	48.6	47.8	87.2	87.8	167.4	168.5	117.6	116	2880.4	2865.8	3798.4	3764.8	5770.1	5809.5	7243.3	7090.2	2511.3	2471.5	4504.2	4539.2	8650.7	8709.2	6077.6	5993.6	2110.6	2160	3324.7	3378.2	4802.7	4839.3
IsMasterProtein	Q12797	Aspartyl/asparaginyl beta-hydroxylase OS=Homo sapiens OX=9606 GN=ASPH PE=1 SV=3	0	95.151	24	15	16	32	15	109.02	15	121.7	123	77.3	75.9	83.8	83.6	173.4	168.2	66.8	67.7	102.2	101.4	104.7	107	72.7	70.6	4703.3	4752.6	2988.6	2934.6	3237	3231.2	6700.2	6501.1	2580.8	2614.8	3951.5	3918.2	4046.4	4135	2810.6	2729.7	3446.3	3582.1	2615.9	2633.3	2694.3	2691.6
IsMasterProtein	Q92734	Protein TFG OS=Homo sapiens OX=9606 GN=TFG PE=1 SV=2	0	95.095	30	8	9	22	8	96.72	8	101.2	103.8	97.4	94.9	85	84.1	90.2	90.7	126.8	123.5	63.8	66.5	147.8	151.9	87	85.4	3902.5	4003.9	3756.8	3658	3279.7	3242.9	3479	3497	4890.4	4764.4	2458.8	2562.6	5698.5	5856.6	3355.7	3294	2859.6	3017.9	3288.3	3282.3	2729.8	2701.4
IsMasterProtein	Q14160	Protein scribble homolog OS=Homo sapiens OX=9606 GN=SCRIB PE=1 SV=4	0	94.946	16	19	19	23	18	78.73	19	116.4	116.1	79.2	82.9	94.5	92.5	94.4	98.2	91.2	89.2	109.4	111.9	98.9	99.3	114.1	111.8	4757.7	4747.5	3236.6	3388.8	3864.7	3780.2	3860	4013.6	3730.6	3646.6	4471.4	4576.7	4044.7	4059.8	4665.8	4571.9	3486.2	3578.3	2832.9	3040.8	3216.8	3148.9
IsMasterProtein	Q9Y3I0	RNA-splicing ligase RtcB homolog OS=Homo sapiens OX=9606 GN=RTCB PE=1 SV=1	0	94.747	37	15	15	23	15	90.03	15	98.6	99.9	89.4	88	121.1	119.9	99.8	99.3	114.7	115	97.1	96	86.3	87.3	94.8	92.7	5031.9	5095.2	4560.3	4492.8	6178.3	6117.9	5094.9	5069.1	5854.1	5868	4955.9	4896.8	4405	4455.6	4837.3	4731	3687.1	3840.4	3991.6	4031.4	5142.5	5096.3
IsMasterProtein	Q14203	Dynactin subunit 1 OS=Homo sapiens OX=9606 GN=DCTN1 PE=1 SV=3	0	94.663	14	15	17	27	15	99.59	15	103.7	104.3	102.7	101.9	73.4	72.8	137.9	137.6	91.8	91.9	95	95.3	90.2	88.6	106.5	106.4	5853	5888.1	5794.1	5750.9	4143.6	4106.2	7780.1	7765	5181.2	5187.4	5359	5375.2	5090.1	4998.4	6008.5	6003.8	4288.8	4438.1	5071.5	5160.3	3448.9	3420.5
IsMasterProtein	Q9H4A4	Aminopeptidase B OS=Homo sapiens OX=9606 GN=RNPEP PE=1 SV=2	0	94.633	30	17	17	25	17	91.82	17	71.3	76.1	137.4	138.7	95.5	95.6	66.8	65.4	135.8	134.9	92.3	91	101.3	102.3	97.9	97.6	3745.6	3996.1	7219.1	7286.4	5015.9	5025	3512.2	3438	7137	7087.6	4847.6	4783.6	5320.8	5374.5	5145.2	5127.1	2744.5	3012	6318.7	6538.1	4174.9	4185.9
IsMasterProtein	P45974	Ubiquitin carboxyl-terminal hydrolase 5 OS=Homo sapiens OX=9606 GN=USP5 PE=1 SV=2	0	94.49	24	16	16	29	16	101.63	16	84	84.1	119.2	118.1	92.2	96.5	83.5	82.8	131.8	135	84.7	89	87.6	86	114.4	111.1	5114.3	5122.2	7260.4	7191.8	5616.9	5875.8	5085.7	5043.2	8024.8	8220	5161.6	5420.9	5333.1	5236.2	6970.1	6769.3	3747.5	3860.7	6354.9	6453.2	4675.2	4894.6
IsMasterProtein	Q05639	Elongation factor 1-alpha 2 OS=Homo sapiens OX=9606 GN=EEF1A2 PE=1 SV=1	0	94.279	33	13	14	61	4	220.85	13	29.5	24.6	469	472.6	26.7	25.5	166	167.5	19.9	19.1	23.3	24.8	41.8	42.1	23.1	24.5	398.6	332.3	6340.2	6388.9	361.3	344.6	2243.7	2264.4	268.9	258.2	314.5	335.8	564.6	569.5	312.9	331.6	292	250.4	5549.5	5732.8	300.7	287.1
IsMasterProtein	Q14690	Protein RRP5 homolog OS=Homo sapiens OX=9606 GN=PDCD11 PE=1 SV=3	0	94.25	12	22	23	30	22	94.59	22	112.4	111.9	104.5	105.5	109.8	108.5	120.4	121.2	71.3	70.4	92.6	93.9	92.1	90.6	97.9	97	6884.5	6853	6398.5	6460.7	6727.9	6649.5	7377.3	7423.7	4364.7	4310.6	5673.7	5754.8	5644.1	5549.9	5999.7	5938.9	5044.5	5165.3	5600.5	5797.2	5599.9	5539.1
IsMasterProtein	Q16851	UTP--glucose-1-phosphate uridylyltransferase OS=Homo sapiens OX=9606 GN=UGP2 PE=1 SV=5	0	94.172	36	15	16	23	15	92.82	15	106.7	101.6	120.6	120.8	62.3	60.2	94.4	92.6	128.2	128.7	73.8	73.2	104.4	104.5	114.9	113	4766.7	4538.6	5386.5	5394.1	2781.7	2689.7	4218.9	4138.1	5728.3	5748.3	3298.6	3268.6	4664.7	4669.4	5131.2	5047.1	3492.8	3420.9	4714.8	4840.1	2315.3	2240.6
IsMasterProtein	P12429	Annexin A3 OS=Homo sapiens OX=9606 GN=ANXA3 PE=1 SV=3	0	93.815	51	17	17	33	17	117.18	17	63.3	63.5	75.5	74.5	62.5	62.6	23.9	24.2	82.3	84.6	243.5	240.1	179.8	204	58.6	57	6342.1	6353.7	7564.9	7463.6	6262.1	6269.3	2390.4	2419.5	8242.5	8471.9	24385.2	24045	18002.1	20423.5	5871.3	5704.2	4647.2	4788.9	6621.4	6697.1	5212.2	5222.4
IsMasterProtein	P12081	Histidine--tRNA ligase, cytoplasmic OS=Homo sapiens OX=9606 GN=HARS1 PE=1 SV=2	0	93.813	37	19	19	31	14	104.78	19	99.2	98.5	85.3	85.5	130.9	133.9	144.1	142.6	78.7	78.4	81.6	82.6	94.3	94.6	86	83.7	5642.7	5599.8	4850.9	4862.1	7441.8	7615.5	8191.7	8109.6	4472.2	4459.9	4641.9	4699.4	5363.6	5379.7	4889.2	4757.5	4134.6	4220.7	4245.9	4362.8	6194.1	6343.8
IsMasterProtein	Q9UMX0	Ubiquilin-1 OS=Homo sapiens OX=9606 GN=UBQLN1 PE=1 SV=2	0	93.725	27	9	12	17	5	79.18	9	81.4	78.2	102.8	95.4	98.5	94.3	107.1	100.8	110.1	111.8	96.7	96.4	105	106.1	108.3	107.2	624.4	600	788.7	732.5	755.8	723.8	822.3	773.5	845.3	857.9	742.4	739.7	805.6	814.5	830.9	823.1	457.5	452.3	690.4	657.3	629	603
IsMasterProtein	O94906	Pre-mRNA-processing factor 6 OS=Homo sapiens OX=9606 GN=PRPF6 PE=1 SV=1	0	93.666	23	22	23	30	22	99.56	22	112.1	111.4	87.3	86.1	99.8	98.4	107.2	107.6	94.7	95.7	70.1	71.6	114.9	116.2	114	113	7070	7029.2	5504.9	5434.1	6295.4	6204.6	6759.5	6789.6	5973.6	6039.2	4422.5	4515.9	7245.8	7327.9	7191.5	7126.4	5180.5	5298.1	4818.4	4876	5239.9	5168.5
IsMasterProtein	Q92973	Transportin-1 OS=Homo sapiens OX=9606 GN=TNPO1 PE=1 SV=2	0	93.6	22	19	19	31	12	103.3	19	95.5	94.7	97.5	93.2	121.9	120.7	90	89.3	94.3	95	108	109.3	100.6	98.1	95.3	96.4	2855.2	2829.8	2914.5	2786.2	3642.9	3607	2690.2	2669.4	2818.4	2839.9	3227.1	3266.2	3005.6	2930.4	2848.9	2879.6	2092.1	2132.9	2551	2500	3032.2	3004.6
IsMasterProtein	Q9UHD8	Septin-9 OS=Homo sapiens OX=9606 GN=SEPTIN9 PE=1 SV=2	0	93.521	35	19	20	31	19	104.37	19	87.9	87.1	111.5	111.9	70.3	70	77.8	76.4	82.4	84.4	94.1	95.4	146.9	149.3	127.5	127.1	6025.3	5973.8	7645.7	7673.8	4818.9	4798.1	5335.3	5239.6	5654	5791.4	6452.7	6542.6	10077.3	10241.3	8743.1	8715	4415	4502.6	6692.2	6885.7	4010.9	3996.8
IsMasterProtein	Q9NUQ9	CYFIP-related Rac1 interactor B OS=Homo sapiens OX=9606 GN=CYRIB PE=1 SV=1	0	93.47	44	13	15	25	13	88.68	13	84.2	83.8	260.5	258	66.8	65.2	73.2	72.1	68.6	68.2	79.8	79	91.1	90.5	80.2	78.8	4073.4	4054.2	12598	12476.1	3228.3	3154.7	3540.8	3485.6	3317.3	3299.4	3857.2	3820	4404.2	4377.2	3880.1	3812.9	2984.7	3055.7	11026.9	11194.8	2687	2627.9
IsMasterProtein	Q9UBT2	SUMO-activating enzyme subunit 2 OS=Homo sapiens OX=9606 GN=UBA2 PE=1 SV=2	0	93.362	28	16	17	25	16	90.82	16	83.2	84.4	83.3	84.9	81.2	81	127.9	125.1	117.8	116.4	52.7	52.8	101.8	102.8	152.1	152.5	4107.2	4165.8	4112	4189.3	4009.3	3996	6312.1	6171.7	5814.6	5741.7	2602.6	2605.3	5022.6	5072.8	7506.1	7526.9	3009.5	3139.9	3599.2	3759.1	3337.1	3328.7
IsMasterProtein	P22059	Oxysterol-binding protein 1 OS=Homo sapiens OX=9606 GN=OSBP PE=1 SV=1	0	93.314	24	15	16	21	15	73.21	15	94.3	94.2	78	77.5	77.7	78.3	75.6	76.2	101.1	102.9	139.3	135.1	94.7	94.1	142.4	138.4	4300.5	4297.2	3558.8	3536.2	3544.3	3570.7	3446.9	3473.4	4608.4	4694.4	6353.2	6162.8	4318.7	4290.2	6493.5	6313.2	3151.2	3238.9	3115	3173	2950	2974.4
IsMasterProtein	P05198	Eukaryotic translation initiation factor 2 subunit 1 OS=Homo sapiens OX=9606 GN=EIF2S1 PE=1 SV=3	0	93.273	40	14	17	31	14	107.59	14	94.3	96	98	97	104.4	107	103.2	104.3	120	118.1	100.1	100.5	82.2	82.5	96	96.6	6259.7	6377.7	6504.1	6438.2	6934.9	7103.1	6853.3	6923.3	7965.9	7843.4	6644.1	6675.7	5456	5475.8	6373	6411.9	4586.8	4807	5692.9	5777	5772.2	5916.9
IsMasterProtein	Q9NVI7	ATPase family AAA domain-containing protein 3A OS=Homo sapiens OX=9606 GN=ATAD3A PE=1 SV=2	0	93.273	35	20	21	30	8	105.83	20	139.4	131.1	81.8	82.7	93.8	94.1	101	107.8	123.4	123.6	87.7	86.5	74.4	74.3	100.2	98.2	3956.9	3720.3	2322.8	2345.8	2662.9	2670.2	2866.9	3058.8	3502.2	3506.4	2489.6	2453.6	2111.9	2108.9	2844.8	2785.6	2899.4	2804.1	2033.1	2104.9	2216.4	2224.3
IsMasterProtein	P33993	DNA replication licensing factor MCM7 OS=Homo sapiens OX=9606 GN=MCM7 PE=1 SV=4	0	93.089	27	17	18	24	17	88.48	17	127.5	126.5	152.7	153.5	47.4	48.3	81.7	81.8	92.1	92.1	46.4	47.2	71.3	70.2	179.4	181.7	6454.5	6404.3	7731.4	7767.7	2399.8	2445.6	4136.8	4141.5	4661.6	4664.1	2348.5	2390.1	3610.2	3551.7	9081.3	9198.5	4729.5	4827.1	6767.2	6970	1997.5	2037.2
IsMasterProtein	P24752	Acetyl-CoA acetyltransferase, mitochondrial OS=Homo sapiens OX=9606 GN=ACAT1 PE=1 SV=1	0	92.945	42	14	14	34	14	135.73	14	76.1	76.1	83.6	85.5	177.5	179.8	96	93.9	113.6	109.6	58.7	58	77.1	75.8	119.4	119.5	5037.8	5041.9	5538.8	5659.6	11758.7	11908.8	6356.9	6216.2	7520.5	7258.2	3887.7	3841.1	5105.5	5017	7906	7911	3691.4	3800.2	4848.1	5078.4	9787.3	9920.2
IsMasterProtein	Q5JRX3	Presequence protease, mitochondrial OS=Homo sapiens OX=9606 GN=PITRM1 PE=1 SV=3	0	92.694	25	24	24	27	24	93.38	24	108.2	107.6	84.5	85	103.3	103.8	98.5	97.9	125.3	125.7	70.2	71.7	122.5	122.8	86.6	86.5	6988.1	6945.1	5455	5486	6671.3	6700.5	6357.6	6323.8	8089	8117.1	4533.2	4628.2	7908.2	7928.9	5593	5582.7	5120.5	5234.7	4774.7	4922.6	5552.8	5581.6
IsMasterProtein	P37837	Transaldolase OS=Homo sapiens OX=9606 GN=TALDO1 PE=1 SV=2	0	92.6	45	16	16	42	16	135.88	16	104.1	103.4	109.4	108.8	64.1	64.3	76.9	75.4	97.1	97.4	74.1	74	148.3	154	120.7	128	13693.4	13602.4	14386.9	14311	8435.9	8453.8	10116.7	9913.6	12774.2	12806.5	9748	9734.8	19500	20256.1	15870.1	16828.1	10033.8	10252.5	12592.7	12841.3	7021.6	7042.1
IsMasterProtein	P00387	NADH-cytochrome b5 reductase 3 OS=Homo sapiens OX=9606 GN=CYB5R3 PE=1 SV=3	0	92.505	44	10	12	19	10	74.03	10	60.9	63.3	101.4	99.7	94.7	96	152.4	148.5	82.2	82.9	120.9	113.8	99.8	101.5	90	92.1	2084.5	2164.5	3469.5	3413.2	3239	3283.8	5216	5081.8	2814.1	2837.2	4135.5	3893.4	3415.2	3473.4	3078.8	3151.9	1527.4	1631.5	3036.8	3062.7	2695.9	2735.5
IsMasterProtein	O43776	Asparagine--tRNA ligase, cytoplasmic OS=Homo sapiens OX=9606 GN=NARS1 PE=1 SV=1	0	92.381	32	16	16	29	15	97.64	16	84.1	82.8	52.5	53.7	131.8	132	91.2	91.1	136.8	137.2	169.4	165.8	51.3	50.5	85.4	84.4	6301.4	6203.9	3934.8	4023.4	9872.8	9885.4	6829.9	6820.3	10244.3	10279.1	12686.5	12421.5	3844.2	3782.6	6394	6321.1	4617.3	4676.1	3444.1	3610.2	8217.6	8234.6
IsMasterProtein	P61981	14-3-3 protein gamma OS=Homo sapiens OX=9606 GN=YWHAG PE=1 SV=2	0	92.377	53	12	15	76	7	235.07	12	113.6	114.8	77.6	75.5	91.4	89.5	113.4	116.2	96.4	96	98.1	94.4	108.9	105.5	95.7	113	4290.8	4336.2	2931.7	2849.8	3453.8	3379.4	4282.9	4389.3	3640.2	3624.8	3705.6	3565.7	4112.1	3986.6	3616.2	4268.4	3144.1	3268.3	2566.1	2557.2	2874.8	2815.1
IsMasterProtein	O43390	Heterogeneous nuclear ribonucleoprotein R OS=Homo sapiens OX=9606 GN=HNRNPR PE=1 SV=1	0	92.179	30	17	18	33	11	111.86	17	94.3	94.7	100.7	98.8	125.1	126.2	102.7	100.6	102.8	101.7	84.1	87	92	92.7	98.6	97.9	4081.8	4096.6	4358.8	4277.2	5414.6	5460.2	4444.3	4353.6	4448.6	4399.6	3639.8	3763.6	3979.6	4009.5	4267.5	4236.8	2990.9	3087.7	3815.2	3837.9	4506.8	4548.4
IsMasterProtein	P30740	Leukocyte elastase inhibitor OS=Homo sapiens OX=9606 GN=SERPINB1 PE=1 SV=1	0	91.982	41	16	17	32	15	111.02	16	101.2	100	81.5	82.4	77.7	78.5	34	33.6	103.4	103.7	153.3	148.7	85.5	85.8	163.6	166.9	7226	7136.8	5820.4	5879.7	5548.1	5605	2430.3	2401	7378.5	7399	10942.8	10615.6	6105.3	6125.3	11677.3	11911.1	5294.8	5379.2	5094.5	5275.9	4617.9	4669
IsMasterProtein	Q6P996	Pyridoxal-dependent decarboxylase domain-containing protein 1 OS=Homo sapiens OX=9606 GN=PDXDC1 PE=1 SV=2	0	91.928	29	17	17	26	17	92.9	17	103.4	103.6	116.9	116.4	81.4	81.8	69.8	68.5	171.9	172.8	91.9	92.5	73.2	73.2	91.5	91.1	4336.4	4344.9	4898.6	4880.7	3410.6	3430.4	2927.6	2869.8	7206.5	7242.1	3853.7	3875.6	3068.5	3070.1	3836	3819.5	3177.5	3274.9	4287.7	4379.4	2838.8	2857.6
IsMasterProtein	Q96TA1	Protein Niban 2 OS=Homo sapiens OX=9606 GN=NIBAN2 PE=1 SV=3	0	91.718	33	18	18	27	17	95.79	18	95.3	94.3	82.1	82.4	71.7	72.2	98.4	98.2	83.4	82.9	85	85.3	203.4	203.3	80.7	81.3	6169.2	6103.6	5314.3	5332.1	4638.9	4670.6	6370.3	6354.8	5397	5362.6	5503.1	5523.3	13165.9	13154.4	5224.5	5261	4520.4	4600.5	4651.5	4784.5	3861.2	3890.7
IsMasterProtein	P43490	Nicotinamide phosphoribosyltransferase OS=Homo sapiens OX=9606 GN=NAMPT PE=1 SV=1	0	91.526	32	15	16	25	15	86.27	15	115.1	114.9	101.8	101.6	68.5	69.6	131.6	128.8	83.1	82.2	112.1	109	97.2	99.3	91.2	94.1	6706.1	6693.1	5931.8	5917.7	3989.4	4057.6	7669.3	7506.1	4840.7	4787.3	6530	6349.9	5662.2	5787.3	5314.6	5480.9	4913.8	5044.8	5192	5310	3320.6	3380
IsMasterProtein	P08865	40S ribosomal protein SA OS=Homo sapiens OX=9606 GN=RPSA PE=1 SV=4	0	91.2	48	10	12	27	10	106.84	10	86.5	86.3	90.2	88.6	104.6	104.9	110.5	108.4	114.3	116.1	95.4	93.9	87.9	89.4	111.8	111.3	3894.7	3886.1	4062	3992.3	4712.2	4724.5	4975.2	4884.2	5147.3	5228.8	4297.5	4227.7	3957	4025.4	5034.5	5013.9	2853.8	2929.1	3555.4	3582.3	3922.1	3935.6
IsMasterProtein	P36578	60S ribosomal protein L4 OS=Homo sapiens OX=9606 GN=RPL4 PE=1 SV=5	0	90.919	34	15	16	41	15	146.87	15	85.1	87.6	101.3	102.8	102.2	103.3	115.4	115	114.1	112.4	89.4	88.6	84.1	83.2	107.9	107.7	8943.3	9201.2	10640.6	10804.1	10737.8	10857.7	12120	12083.5	11983.1	11812.5	9389.2	9306	8837.7	8742.9	11332.6	11314.3	6553.1	6935.2	9313.5	9694.5	8937.5	9044.6
IsMasterProtein	O00232	26S proteasome non-ATPase regulatory subunit 12 OS=Homo sapiens OX=9606 GN=PSMD12 PE=1 SV=3	0	90.918	40	17	17	22	17	75.64	17	89.9	91.1	94.2	95.6	95.9	95.6	98.1	100.4	96.8	96.6	109.1	112.2	94.7	94.9	117.6	117.4	4291.9	4351.7	4497.7	4566.3	4578.5	4566.3	4683.3	4793.3	4622.6	4611.6	5209.4	5355.3	4521.3	4529.4	5613.4	5607.2	3144.8	3280	3936.7	4097.3	3810.9	3803.8
IsMasterProtein	P08243	Asparagine synthetase [glutamine-hydrolyzing] OS=Homo sapiens OX=9606 GN=ASNS PE=1 SV=4	0	90.903	33	16	16	30	16	98.75	16	71.6	73	102.8	102.9	108.1	106.4	101.2	98.9	113.5	111.7	117	118.9	80.7	78.6	106.6	108.2	4103.5	4183.6	5892.5	5897.3	6191.2	6094.5	5798.2	5664	6502	6400.6	6706.4	6812.4	4624.1	4500.9	6106.5	6196.9	3006.8	3153.3	5157.6	5291.6	5153.2	5076.8
IsMasterProtein	P11388	DNA topoisomerase 2-alpha OS=Homo sapiens OX=9606 GN=TOP2A PE=1 SV=3	0	90.794	15	21	21	26	12	80.96	21	123.7	121.3	123.1	123.3	88.9	88.2	120.2	118.3	62.9	61.1	61.5	64.1	74.2	71.7	147.8	149.5	3162.8	3103.3	3148.5	3153.1	2274	2254.9	3075	3026.4	1609.7	1562.1	1573.1	1639.4	1897.2	1834.1	3780.6	3822.9	2317.5	2339	2755.8	2829.3	1892.8	1878.3
IsMasterProtein	P07737	Profilin-1 OS=Homo sapiens OX=9606 GN=PFN1 PE=1 SV=2	0	90.692	63	7	10	55	7	205.39	7	60.3	60.5	96.4	93.5	92.2	92.7	128.4	129	117.6	117.5	98.6	100.2	80.2	80.6	124.4	127.9	8327.5	8356	13308	12919	12738.2	12809.2	17728.1	17817.6	16237.5	16233.8	13616.8	13835	11081.5	11127.5	17187.8	17658.6	6101.9	6298.2	11648.3	11592.2	10602.5	10670.2
IsMasterProtein	P16435	NADPH--cytochrome P450 reductase OS=Homo sapiens OX=9606 GN=POR PE=1 SV=2	0	90.541	36	18	20	25	18	84.95	18	146.5	149.3	82.9	83.7	73.8	73.1	85.8	87.8	95.2	94.7	98.5	96.6	85.5	85.2	129.4	132.1	5890.9	6004.9	3334.7	3364.7	2968.5	2940.6	3451.1	3529.5	3827.8	3810.4	3961.7	3885.9	3440.7	3426.1	5203.1	5313.4	4316.6	4526.1	2918.8	3019.1	2470.8	2449.6
IsMasterProtein	Q9Y277	Voltage-dependent anion-selective channel protein 3 OS=Homo sapiens OX=9606 GN=VDAC3 PE=1 SV=1	0	90.387	50	11	12	31	10	111.27	11	142.4	140.5	82.6	81.8	119.7	121.7	86.3	93.7	115	114.3	94.8	83.6	78.3	79.2	82.1	84	5765.8	5692.2	3346.4	3312.4	4848.1	4929.9	3495.6	3797	4656	4630.2	3839.9	3384.4	3172.9	3206.6	3324.8	3404	4224.9	4290.3	2929.1	2972.2	4035.3	4106.6
IsMasterProtein	Q15020	Squamous cell carcinoma antigen recognized by T-cells 3 OS=Homo sapiens OX=9606 GN=SART3 PE=1 SV=1	0	90.068	20	16	16	22	16	80.91	16	84.1	83.8	98.9	99.6	124.4	125.6	94.9	92.8	105.6	106.1	90.3	90.9	108.9	110.4	92.1	91.5	3698.3	3685.7	4349.9	4381	5469.6	5525	4174.6	4082.7	4642.6	4665.3	3969.5	3998.7	4787.9	4856.4	4051	4024.6	2709.9	2778	3807.4	3931.1	4552.6	4602.4
IsMasterProtein	Q86UE4	Protein LYRIC OS=Homo sapiens OX=9606 GN=MTDH PE=1 SV=2	0	90.023	36	15	15	21	15	76.63	15	135.8	135.7	79.4	80.9	96.7	99.5	100	101.7	69.3	72.2	123.1	126.3	82	80.3	108.3	108.8	6072.9	6067.4	3551.9	3615.4	4322.8	4448.5	4469.4	4547.1	3098.7	3229.9	5504.2	5645.5	3667.6	3591.1	4842.7	4862.5	4449.9	4573.1	3108.9	3244.1	3598.1	3705.6
IsMasterProtein	P07195	L-lactate dehydrogenase B chain OS=Homo sapiens OX=9606 GN=LDHB PE=1 SV=2	0	89.862	45	14	14	62	13	206.21	14	50.2	50	117.8	116.7	117.1	116.9	101.2	98.6	119.8	120.6	117.7	115.3	78.5	78	101.1	100.6	6303.2	6279.5	14790.9	14650.9	14701.7	14678.8	12710.6	12388.7	15043.9	15144.9	14778.5	14479.4	9854.6	9799.8	12698.6	12638.7	4618.6	4733	12946.2	13146.3	12236.9	12227.6
IsMasterProtein	Q9Y2X3	Nucleolar protein 58 OS=Homo sapiens OX=9606 GN=NOP58 PE=1 SV=1	0	89.79	32	13	13	23	13	80.38	13	87.2	87.9	84.9	84.8	150.5	157.5	84.4	84.7	101	101	104.1	100.5	81.8	84.6	102.4	102.7	3283.9	3312.7	3196.5	3193.7	5670.1	5932.3	3178.2	3190.8	3803	3803.4	3920.5	3786	3083	3187.1	3857.9	3869.9	2406.3	2496.9	2797.8	2865.7	4719.5	4941.7
IsMasterProtein	Q9Y266	Nuclear migration protein nudC OS=Homo sapiens OX=9606 GN=NUDC PE=1 SV=1	0	89.685	45	14	14	27	14	92.73	14	141.4	142.6	74	73.3	78.2	79.2	123.8	122.7	91.9	94.5	105.2	106.8	66.4	64.4	116.7	119	10697.9	10786.5	5601.2	5545.8	5919.4	5991.2	9362.2	9278.8	6950.6	7146	7960	8077.9	5020.3	4872.9	8827.2	9005	7838.8	8130.1	4902.7	4976.2	4927	4990.7
IsMasterProtein	P09960	Leukotriene A-4 hydrolase OS=Homo sapiens OX=9606 GN=LTA4H PE=1 SV=2	0	89.639	34	18	18	26	18	88.59	18	116.1	117.1	113.3	112.8	112.4	114.2	83.6	83	100	100.7	97	98.2	79.6	78.6	96.8	96.7	6212.9	6263	6061.7	6036.8	6012.7	6108.2	4472.4	4441.5	5351.4	5385.2	5191.2	5252.8	4256.7	4204.4	5181.7	5171	4552.5	4720.6	5305.7	5416.8	5004.6	5088.2
IsMasterProtein	Q10713	Mitochondrial-processing peptidase subunit alpha OS=Homo sapiens OX=9606 GN=PMPCA PE=1 SV=2	0	89.518	30	13	14	19	13	75.55	13	87.7	86.3	96	96.6	113.6	116.5	78.7	77.8	88	87.1	96.4	94	117.3	115	123	125.8	3048.4	3002	3339.9	3360.3	3949.3	4052.2	2736.7	2705.1	3061.8	3030.7	3353.9	3270.3	4079.2	3999.4	4279.3	4376.1	2233.7	2262.7	2923.4	3015.2	3287.2	3375.5
IsMasterProtein	P51610	Host cell factor 1 OS=Homo sapiens OX=9606 GN=HCFC1 PE=1 SV=2	0	89.402	12	20	20	24	20	78.35	20	106.6	106.9	102.2	103.2	94.2	91.9	110.7	110.9	88.9	91.3	77.1	81.4	122.9	121.8	95.4	94.6	5649.2	5663.6	5415.6	5470.3	4994.3	4872.1	5865.2	5878.9	4711.8	4836.1	4088	4311.6	6511.4	6456.2	5057.8	5010.8	4139.5	4268.8	4740.2	4908.5	4157	4058.5
IsMasterProtein	Q9UKV3	Apoptotic chromatin condensation inducer in the nucleus OS=Homo sapiens OX=9606 GN=ACIN1 PE=1 SV=2	0	89.202	13	15	16	29	15	93.92	15	101.8	102.3	100.8	99.8	120.9	121.8	85.8	85.6	115.5	116.7	88.2	90.5	90.9	89.6	95.9	93.9	5978.9	6007.7	5918.1	5859.2	7100.5	7151.2	5035.8	5026.3	6784.4	6853.3	5178.3	5314.7	5339.1	5262.1	5628.6	5512.4	4381	4528.2	5180	5257.5	5910.1	5957
IsMasterProtein	Q96AE4	Far upstream element-binding protein 1 OS=Homo sapiens OX=9606 GN=FUBP1 PE=1 SV=3	0	89.202	39	20	21	35	17	104.13	20	93.1	95.1	118.8	121.8	125.1	126.6	80.8	79.7	93.4	93.1	90.6	88.5	109.7	109.7	87.3	86.7	6386.4	6521.4	8150	8354.3	8579	8684.6	5544.9	5470.9	6406.5	6387.5	6218.5	6074.8	7528.8	7525.8	5986.2	5946.2	4679.6	4915.4	7133.6	7496.4	7140.7	7234.4
IsMasterProtein	O00151	PDZ and LIM domain protein 1 OS=Homo sapiens OX=9606 GN=PDLIM1 PE=1 SV=4	0	88.79	51	11	11	23	11	99.43	11	81	79.8	100.9	103.8	79	77.8	49.4	48.8	86.5	86.1	94.7	95	210.5	216.1	95.5	95.2	2570.1	2531.2	3201.1	3293.3	2507	2468.9	1567.6	1549.6	2744.5	2730.7	3003.7	3013.9	6679.9	6856.4	3031.7	3020.8	1883.2	1907.8	2801.9	2955.1	2086.7	2056.6
IsMasterProtein	Q8TDD1	ATP-dependent RNA helicase DDX54 OS=Homo sapiens OX=9606 GN=DDX54 PE=1 SV=2	0	88.658	25	15	16	20	15	76.59	15	93.9	92.8	98.2	99.9	111.8	111.2	115.4	114.3	114	114.4	94.1	94.6	87	87.6	85.7	85.1	3317.9	3279.6	3470	3532.3	3953.5	3930.6	4079.2	4040.7	4028.8	4043.8	3326.1	3343.6	3074	3096.7	3029.6	3007.7	2431.2	2472	3037.2	3169.6	3290.6	3274.2
IsMasterProtein	Q3LXA3	Triokinase/FMN cyclase OS=Homo sapiens OX=9606 GN=TKFC PE=1 SV=2	0	88.528	35	15	15	21	15	80.9	15	96.1	94.9	84.4	86	82.8	83	108.2	108.2	95.9	94	95.7	98.8	107.3	108.2	127.8	128.8	3218.6	3177.6	2825.1	2878.8	2773.1	2780.5	3622	3622	3210.3	3148.3	3206.1	3307.2	3593.9	3623.5	4280.8	4313.7	2358.4	2395	2472.8	2583.1	2308.2	2316.2
IsMasterProtein	Q12929	Epidermal growth factor receptor kinase substrate 8 OS=Homo sapiens OX=9606 GN=EPS8 PE=1 SV=1	0	88.429	24	13	15	19	13	75.12	13	90.7	92.2	80.9	78.2	239	241.8	58	57	69.5	71.8	94.8	96.2	80	78.1	85.5	86.2	2646.4	2689.8	2360.5	2282.7	6973.9	7054	1691.8	1661.5	2028.6	2093.6	2765.7	2806.1	2334.7	2279.5	2495	2514	1939.2	2027.4	2066.1	2048.3	5804.7	5876.1
IsMasterProtein	O00299	Chloride intracellular channel protein 1 OS=Homo sapiens OX=9606 GN=CLIC1 PE=1 SV=4	0	88.427	51	11	13	42	11	153.31	11	104.3	103.4	83.6	83.3	99.3	98.5	83	83.1	64.5	63.8	135.6	139.5	105.4	104.6	124.9	123.1	9365.2	9288.7	7509.8	7481.7	8921.1	8844.4	7451.9	7462.6	5792.1	5729.3	12181.1	12530	9462	9395.8	11221.2	11056.5	6862.3	7001.2	6573.2	6713.4	7425.5	7367.5
IsMasterProtein	Q01518	Adenylyl cyclase-associated protein 1 OS=Homo sapiens OX=9606 GN=CAP1 PE=1 SV=5	0	88.286	35	14	14	34	12	128.75	14	106.9	107.4	95.4	95.3	86.4	83.7	107.2	106.9	105.6	102.7	124.7	124.9	90.3	90	86.4	86	5869	5895.3	5237	5230.2	4741.8	4594.9	5884.2	5868.7	5798.2	5636.3	6846.9	6853.9	4957.1	4942	4742.4	4722.4	4300.5	4443.5	4583.9	4693	3946.8	3827.6
IsMasterProtein	P52209	6-phosphogluconate dehydrogenase, decarboxylating OS=Homo sapiens OX=9606 GN=PGD PE=1 SV=3	0	88.128	32	14	15	24	14	84.72	14	111.9	110.3	92.7	92	130.7	129.4	96.9	95.9	147	146.6	71.8	72.1	72.6	71	80.1	79.1	6086.9	6001.9	5042.5	5006.8	7113.6	7043.2	5270.3	5215.8	8000.2	7978.6	3905.6	3923.5	3949.1	3861.3	4358.2	4305.8	4460.1	4523.8	4413.6	4492.6	5920.9	5867.1
IsMasterProtein	P50416	Carnitine O-palmitoyltransferase 1, liver isoform OS=Homo sapiens OX=9606 GN=CPT1A PE=1 SV=2	0	88.061	27	17	18	26	17	96.98	17	116.3	115.7	58.1	56.1	113.6	111.1	52.4	52.9	184.2	183.5	99.6	98.3	55.7	55.1	122.1	125.4	5297	5269.4	2647.9	2557	5174.5	5059.4	2388.4	2408.3	8391.2	8356.8	4539.2	4477.7	2536.2	2509	5560.3	5710.6	3881.4	3971.7	2317.6	2294.4	4307	4214.6
IsMasterProtein	P62937	Peptidyl-prolyl cis-trans isomerase A OS=Homo sapiens OX=9606 GN=PPIA PE=1 SV=2	0	88.04	85	14	19	144	12	389.59	14	109.3	110.4	103.4	103.1	84.9	83.6	95.4	94.8	99.8	99.2	77.1	77.7	142.7	144.6	84.6	89.5	36783.7	37156	34786.8	34691.2	28575.8	28137.5	32095.8	31899.6	33588.5	33369.6	25940.6	26138.7	48011.9	48672.6	28457.3	30118	26953	28005.5	30448.4	31128.5	23784.8	23438.8
IsMasterProtein	Q9NYL9	Tropomodulin-3 OS=Homo sapiens OX=9606 GN=TMOD3 PE=1 SV=1	0	88.013	47	14	14	26	13	96.01	14	93.5	93.1	115.2	112.6	87.7	85.1	86.5	84.9	90.7	89.9	133.3	135.2	105.6	105	90.8	91	4488.5	4468.7	5528	5403.4	4211.9	4085.3	4152.2	4073.6	4351.2	4313.6	6398.2	6488.6	5068.8	5041.6	4357	4367	3289	3368.2	4838.6	4848.4	3505.7	3403.1
IsMasterProtein	Q9Y224	RNA transcription, translation and transport factor protein OS=Homo sapiens OX=9606 GN=RTRAF PE=1 SV=1	0	87.941	60	13	13	25	13	89	13	104.7	103.2	94.4	94	122.3	122.4	95.2	96.2	112.8	112.5	89.8	91.7	85.7	82.8	95.4	96.9	4834.4	4762.8	4357	4341	5646.2	5649	4394.3	4442.8	5207.4	5192.4	4144.5	4235	3955.4	3822	4404.9	4473.5	3542.4	3589.9	3813.6	3895.1	4699.6	4705.7
IsMasterProtein	Q04837	Single-stranded DNA-binding protein, mitochondrial OS=Homo sapiens OX=9606 GN=SSBP1 PE=1 SV=1	0	87.783	57	9	10	23	9	105.15	9	104.3	110.1	100.7	99.9	119.5	120.3	128.2	121	87.2	86.9	70.2	66.8	107.3	106.9	85.4	85.3	3403.2	3594.8	3286.7	3260.4	3901.3	3927.2	4184.9	3947.7	2846	2834.9	2291.3	2178.7	3503.4	3488.4	2787.7	2784.9	2493.7	2709.5	2876.8	2925.6	3247.2	3271.4
IsMasterProtein	O75083	WD repeat-containing protein 1 OS=Homo sapiens OX=9606 GN=WDR1 PE=1 SV=4	0	87.769	31	16	16	30	16	101.22	16	77.1	76.4	110	108.3	81.7	81.9	133.9	132.4	99.1	99.4	115.2	112.6	81.5	82.2	104.4	104	5390.4	5341.1	7692	7572.6	5710.4	5726.7	9358.8	9255.5	6929.9	6953.2	8051.6	7872.3	5699.3	5748.8	7297	7271.8	3949.8	4025.7	6732.7	6794.9	4753	4770.4
IsMasterProtein	Q9Y446	Plakophilin-3 OS=Homo sapiens OX=9606 GN=PKP3 PE=1 SV=1	0	87.727	25	17	17	23	17	72.44	17	137.6	139.7	111.8	112.1	66.5	66.5	47.6	47.4	74	73.5	106	103.6	104.3	101.9	151.4	156.1	6525.9	6624.3	5299.7	5313.4	3153	3153.8	2257.6	2248.5	3509.5	3483.4	5027.9	4913.1	4946.5	4830.8	7179.1	7400.1	4781.8	4992.9	4638.7	4767.7	2624.4	2627.2
IsMasterProtein	Q9UJS0	Calcium-binding mitochondrial carrier protein Aralar2 OS=Homo sapiens OX=9606 GN=SLC25A13 PE=1 SV=2	0	87.694	28	18	19	27	12	91.22	18	94.4	94.2	102.6	101.4	96.5	97.1	60.9	60.2	148.2	147.8	70.2	71.2	98.4	97.3	129.5	130.1	3443.5	3436.9	3743	3696.6	3520.4	3541.3	2219.4	2197	5405.3	5389.9	2560.3	2595.4	3588.5	3547.8	4723	4744.7	2523.2	2590.5	3276.2	3316.9	2930.2	2949.9
IsMasterProtein	Q8N766	ER membrane protein complex subunit 1 OS=Homo sapiens OX=9606 GN=EMC1 PE=1 SV=1	0	87.625	17	12	16	19	12	73.79	12	140	140.1	95.9	95.7	67.8	67.7	103.8	106.1	92.5	92.8	94.7	96.2	108.3	108.7	95.5	94	5561.8	5565.6	3811.2	3803.2	2692.5	2690.6	4122.9	4216.6	3674.7	3686.7	3763.2	3823	4302	4319	3792.8	3735.4	4075.4	4194.9	3335.8	3412.7	2241.1	2241.3
IsMasterProtein	P61011	Signal recognition particle 54 kDa protein OS=Homo sapiens OX=9606 GN=SRP54 PE=1 SV=1	0	87.61	41	17	17	24	17	87.42	17	94.6	91.5	83.3	83.5	114.4	114.2	97.8	95.8	98.1	98	128.1	130.5	88.6	86.3	97.5	97.8	5159.1	4989.5	4542.6	4551.8	6237.1	6227.1	5330	5221.8	5346.7	5344.3	6982.1	7117.4	4832.8	4707.5	5313.1	5330.3	3780.3	3760.7	3976.1	4084.4	5191.4	5187.3
IsMasterProtein	Q5VZK9	F-actin-uncapping protein LRRC16A OS=Homo sapiens OX=9606 GN=CARMIL1 PE=1 SV=1	0	87.573	15	19	19	24	19	72.53	19	96	96.6	88.6	89.9	88	89	53	52.9	192.9	197.2	76.8	78	78.3	80.1	121.6	121.2	4589.7	4621.5	4237.3	4300.8	4209.9	4256.5	2536.8	2530.6	9226.8	9433	3675.6	3730.6	3743.4	3829.3	5815.4	5795.1	3363.1	3483.3	3708.8	3859.1	3504.1	3545.7
IsMasterProtein	Q9BUF5	Tubulin beta-6 chain OS=Homo sapiens OX=9606 GN=TUBB6 PE=1 SV=1	0	87.563	35	12	15	51	3	158.75	12	66.6	71.1	205.8	212.2	63.8	57.3	113.3	113	72.9	69.8	89.1	90.8	105.4	109.2	80.1	79.5	369.6	394.5	1141.9	1177.4	354.3	318.1	628.5	627.2	404.3	387.5	494.5	504	584.6	606.1	444.6	440.9	270.8	297.4	999.5	1056.5	294.9	265
IsMasterProtein	Q6YN16	Hydroxysteroid dehydrogenase-like protein 2 OS=Homo sapiens OX=9606 GN=HSDL2 PE=1 SV=1	0	87.527	38	12	12	23	12	81.87	12	88.7	88.9	94.5	93.7	126.1	123.6	73.5	72.1	98.1	97	101.5	102.4	86.3	84.8	133.6	135.2	3645.2	3653.7	3886.7	3852.4	5182.2	5081	3023.3	2965.5	4033.4	3986.4	4173.6	4209.3	3549.6	3487.7	5490.9	5558.8	2671	2753.9	3402	3456.8	4313.4	4232.6
IsMasterProtein	P55084	Trifunctional enzyme subunit beta, mitochondrial OS=Homo sapiens OX=9606 GN=HADHB PE=1 SV=3	0	87.515	37	16	16	28	16	89.7	16	93.5	93	107.5	109.5	92.5	93.8	103.3	103.2	77.3	76	93.6	93.1	120.2	122.1	111.3	110.1	4994.9	4968	5744	5847.6	4941.8	5008.5	5515.6	5512.7	4128.7	4061.9	4997.8	4971.6	6422.7	6521.7	5944.4	5878.8	3660	3744.5	5027.7	5247.1	4113.3	4172.2
IsMasterProtein	O15372	Eukaryotic translation initiation factor 3 subunit H OS=Homo sapiens OX=9606 GN=EIF3H PE=1 SV=1	0	87.384	57	14	14	20	14	75.22	14	78.7	80.3	101.9	100.8	90	90.5	128.8	129	86.7	89.4	96.5	96.5	91	107.6	111.3	120.9	2844.1	2903.9	3684.4	3645	3255	3271	4655.9	4661.6	3134	3231.5	3489.2	3488.3	3288.8	3890.9	4021.7	4369.8	2084	2188.7	3224.9	3270.7	2709.3	2724.8
IsMasterProtein	Q6PKG0	La-related protein 1 OS=Homo sapiens OX=9606 GN=LARP1 PE=1 SV=2	0	87.352	23	23	23	32	23	95.9	23	108.9	109.7	89.5	89.1	113.6	114.3	117.4	117.3	88.1	87.3	84.4	85.7	107.8	108.4	89.7	88.7	7736.4	7790.1	6353.5	6326.2	8064.6	8118.9	8336.8	8332.8	6258.9	6199.3	5992.6	6086.9	7657.7	7699.1	6371.4	6297.6	5668.8	5871.6	5561.2	5676.5	6712.5	6763.1
IsMasterProtein	O94905	Erlin-2 OS=Homo sapiens OX=9606 GN=ERLIN2 PE=1 SV=1	0	87.15	45	14	14	23	11	81.27	14	158.5	160.8	50.9	53.6	95.9	102.7	112.2	110.5	123.4	117.6	89.9	90	73.6	72.4	92.8	95.3	6157.3	6246.7	1977.5	2081.4	3727.4	3991.6	4361.4	4292.3	4794.8	4568.1	3493.8	3496.5	2860.5	2814	3605.8	3702.1	4511.8	4708.3	1730.8	1867.7	3102.5	3325
IsMasterProtein	P00966	Argininosuccinate synthase OS=Homo sapiens OX=9606 GN=ASS1 PE=1 SV=2	0	87.143	45	16	17	36	16	126.21	16	42	40.4	183.5	184.2	69.5	70.1	31.9	31.7	32.7	34.5	329.3	326.2	70.5	70.8	41.5	41.2	3606	3467.5	15768.7	15823.9	5974.1	6024.6	2738.8	2719.4	2807.6	2963.7	28297.8	28025.8	6059.9	6086.2	3568.8	3539.7	2642.3	2613.5	13802.1	14198.8	4972.5	5018.5
IsMasterProtein	O96008	Mitochondrial import receptor subunit TOM40 homolog OS=Homo sapiens OX=9606 GN=TOMM40 PE=1 SV=1	0	87.122	35	8	10	17	8	76.1	8	72.5	72	73.6	72.5	131.9	128.7	90.3	90.4	121.9	121.6	84.4	83.3	87.5	85.8	142.3	141.3	2433.5	2416.3	2469.6	2431.7	4425.1	4317.9	3031	3033.1	4091.4	4082.2	2832.1	2797.1	2937	2878.1	4774.7	4742.7	1783.1	1821.2	2161.6	2181.9	3683.2	3596.8
IsMasterProtein	Q13435	Splicing factor 3B subunit 2 OS=Homo sapiens OX=9606 GN=SF3B2 PE=1 SV=2	0	87.049	26	22	24	32	22	103.98	22	99.2	99.4	83.6	82.3	101.2	101.5	115.1	113.2	91.2	91.5	84.4	85.9	122	124.4	103	102	7311.7	7329.8	6159.5	6069.5	7459.9	7479.5	8487.8	8346.6	6725.5	6742.9	6224.3	6333.8	8996.8	9167.8	7596.6	7516.6	5357.6	5524.7	5391.3	5446.1	6209.2	6230.5
IsMasterProtein	Q9H2G2	STE20-like serine/threonine-protein kinase OS=Homo sapiens OX=9606 GN=SLK PE=1 SV=1	0	87.017	17	19	19	22	18	73.45	19	110.8	109.7	87	87.7	156.5	160.4	99.9	96	96.1	95.4	77.3	78.9	76.3	75.3	96.3	96.3	5478.8	5423.3	4302.7	4338.9	7738	7933.9	4938	4746.9	4753.6	4717.2	3823.2	3901.1	3772.6	3725.8	4763.4	4760.6	4014.6	4087.7	3766.1	3893.3	6440.7	6609
IsMasterProtein	P50454	Serpin H1 OS=Homo sapiens OX=9606 GN=SERPINH1 PE=1 SV=2	0	86.927	40	14	14	19	14	78.71	14	77.6	75.3	144.9	142.3	102.5	102.2	122.4	117.4	61.8	63.7	110.3	110.4	124	122.2	62.8	60.3	2648.8	2572.6	4947.8	4859.6	3500.5	3489.4	4179.7	4011	2109.7	2176	3766.7	3771.9	4233.8	4173.2	2143.6	2057.7	1940.9	1939	4330.7	4360.5	2913.6	2906.7
IsMasterProtein	Q09161	Nuclear cap-binding protein subunit 1 OS=Homo sapiens OX=9606 GN=NCBP1 PE=1 SV=1	0	86.87	26	16	16	21	16	77.92	16	107.9	109.8	91.4	89.8	98.6	100.5	96	94.5	100.5	100.2	67.3	66.4	109.1	109.1	128.8	130	4377.4	4452.6	3708.4	3641.4	3998.8	4075.6	3892.9	3831.1	4076.8	4062.5	2730.8	2693.6	4425.2	4426.6	5225.1	5270.9	3207.5	3356	3245.9	3267.5	3328.3	3395
IsMasterProtein	Q8TAQ2	SWI/SNF complex subunit SMARCC2 OS=Homo sapiens OX=9606 GN=SMARCC2 PE=1 SV=1	0	86.24	19	19	19	23	14	80.33	19	97	93.7	107.7	108.3	91.7	91.6	104.6	104.8	103.5	104.5	70.7	71.4	119.7	117	106.2	107.6	3513.6	3395	3902	3924.3	3322.7	3319.2	3789.8	3798.4	3750.4	3784.8	2562.2	2588.1	4336.8	4239.5	3846.3	3897.6	2574.5	2558.9	3415.3	3521.3	2765.6	2764.9
IsMasterProtein	Q06323	Proteasome activator complex subunit 1 OS=Homo sapiens OX=9606 GN=PSME1 PE=1 SV=1	0	86.199	48	11	11	25	11	91.5	11	53.9	52.6	138.6	138.3	108.9	108.2	59.8	58.2	110.8	111.6	138.1	141.4	105.9	106.2	84.8	82.6	3356.2	3277.9	8628.7	8613.6	6779.4	6737.8	3724.4	3625.1	6899.8	6952.3	8601.4	8804.7	6593.7	6610.6	5280.5	5144	2459.2	2470.7	7552.6	7729	5642.8	5612.7
IsMasterProtein	O75390	Citrate synthase, mitochondrial OS=Homo sapiens OX=9606 GN=CS PE=1 SV=2	0	86.145	28	13	13	40	13	134.61	13	81.3	81.5	99.4	99.8	138	140.9	82.9	82.9	110.8	112.7	90.9	88.4	91.4	89.9	103.8	105.6	6821.4	6838	8338	8375.1	11576.5	11824.9	6958	6952.7	9296.4	9455.1	7627.7	7416.2	7673.4	7542.3	8714.2	8858.7	4998.4	5153.9	7298.1	7515	9635.6	9850.3
IsMasterProtein	P49589	Cysteine--tRNA ligase, cytoplasmic OS=Homo sapiens OX=9606 GN=CARS1 PE=1 SV=3	0	85.936	28	19	19	26	19	81.83	19	74	72.3	75.6	76.3	90.2	88.5	98.7	97.7	105.6	104.8	130.3	136.4	128.5	127.6	96.9	96.7	4243.8	4143.5	4334.5	4375.5	5169.2	5075.1	5659.8	5602.4	6053.4	6007.5	7468.6	7817.8	7369	7315.2	5556.2	5543.3	3109.6	3123	3793.9	3926.1	4302.6	4227.6
IsMasterProtein	P31930	Cytochrome b-c1 complex subunit 1, mitochondrial OS=Homo sapiens OX=9606 GN=UQCRC1 PE=1 SV=3	0	85.915	39	14	14	20	13	75.05	14	76.7	73.6	83.5	81.1	154.2	154.9	89.9	90.2	119.5	118.3	86	88.7	79.7	79.4	111.7	112.7	2215.9	2127.3	2413.3	2342.7	4456	4475.1	2599.4	2607.2	3454.4	3419.5	2485.1	2563.2	2301.9	2293.9	3228.1	3255.6	1623.7	1603.4	2112.3	2102.1	3708.9	3727.8
IsMasterProtein	Q9HC38	Glyoxalase domain-containing protein 4 OS=Homo sapiens OX=9606 GN=GLOD4 PE=1 SV=1	0	85.531	46	13	13	25	13	89.07	13	66.1	66.5	96.1	96	117	116.9	78.3	77.2	136.6	138.1	138.2	143	69.4	67.4	96.5	96.6	4316.5	4345.4	6280	6274.9	7643.5	7641.2	5116.9	5046.5	8923.3	9025.1	9033.2	9342.2	4536.3	4407.5	6308.1	6313.2	3162.9	3275.3	5496.8	5630.5	6362	6365.2
IsMasterProtein	P12268	Inosine-5'-monophosphate dehydrogenase 2 OS=Homo sapiens OX=9606 GN=IMPDH2 PE=1 SV=2	0	85.374	28	14	14	23	12	91.52	14	133.8	125.4	146.6	149	85.8	82.7	105.1	103.1	81.1	82.4	79.8	82.1	64.9	62.3	108.5	107.5	7021.3	6582.7	7696.5	7822.6	4504.4	4339.2	5515	5411.7	4258.2	4327.1	4186.5	4309.9	3404.1	3267.5	5695.3	5640.3	5144.8	4961.5	6736.6	7019.3	3749.2	3614.6
IsMasterProtein	O75116	Rho-associated protein kinase 2 OS=Homo sapiens OX=9606 GN=ROCK2 PE=1 SV=4	0	85.332	15	19	20	22	16	67.03	19	152	151.2	120	118.8	72.1	72.5	92.9	91.9	88.5	89.6	55.8	57.4	99.6	98.7	118.7	120.4	6781.3	6743.9	5353.4	5299	3216.6	3234.5	4143.9	4097.6	3948.7	3997.5	2487.8	2560.6	4443.4	4402.2	5296.7	5371.8	4969	5083	4685.8	4754.8	2677.3	2694.4
IsMasterProtein	Q7Z3J3	RanBP2-like and GRIP domain-containing protein 4 OS=Homo sapiens OX=9606 GN=RGPD4 PE=2 SV=3	0	85.127	13	19	19	26	1	81.65	19	108.4	102.3	93	101.2	125.2	105.7	97.2	94.2	96.4	104.7	100	77.2	86.9	101.4	105.8	100.5	76.7	72.4	65.7	71.6	88.6	74.8	68.7	66.6	68.1	74	70.7	54.6	61.4	71.7	74.8	71	56.2	54.6	57.5	64.2	73.7	62.3
IsMasterProtein	P46777	60S ribosomal protein L5 OS=Homo sapiens OX=9606 GN=RPL5 PE=1 SV=3	0	85.07	48	12	14	24	12	91.01	12	104.1	106.3	94.7	95	95.3	96.4	120.1	117.4	110.6	108.8	90.8	83.6	84	83.8	103.3	105.8	6321.4	6449.9	5748.6	5766.7	5784.1	5848.9	7293.1	7129.3	6713.5	6602.5	5513	5076.8	5097.3	5083.8	6272.6	6419.9	4632	4861.4	5031.7	5174.5	4814.3	4872.2
IsMasterProtein	Q8WVV4	Protein POF1B OS=Homo sapiens OX=9606 GN=POF1B PE=1 SV=3	0	85.016	29	14	15	24	14	82.18	14	111.1	110.1	107.2	107.3	80.9	82.8	43.9	44	132.6	128.5	101.8	87.5	62.8	62.1	166.2	171.2	4836.6	4794.7	4670.2	4673.5	3524.9	3605.2	1910.7	1914.5	5774.3	5593.8	4433.5	3809.2	2736.2	2703.2	7238.8	7456.8	3544	3613.9	4087.7	4193.6	2933.9	3003.2
IsMasterProtein	P51148	Ras-related protein Rab-5C OS=Homo sapiens OX=9606 GN=RAB5C PE=1 SV=2	0	84.81	61	9	10	23	7	92.02	9	103	113.7	105.5	112.7	75.7	74.4	126	128.1	87.1	91.4	84	88.5	100.2	103.5	101.2	104.9	2764.1	3049.6	2831	3024.5	2032.1	1996.9	3381.1	3435.7	2335.5	2451.6	2253.6	2374.9	2688.1	2775.6	2715.7	2813.9	2025.4	2298.6	2477.9	2713.9	1691.4	1663.4
IsMasterProtein	O60313	Dynamin-like 120 kDa protein, mitochondrial OS=Homo sapiens OX=9606 GN=OPA1 PE=1 SV=3	0	84.787	23	20	20	23	20	73.08	20	114.6	110.6	90.7	91	70.2	67.7	108.8	108.3	65.9	67.6	93.1	97.4	132.9	131.5	124.8	124.7	4524.6	4367.5	3579.7	3591.5	2770.8	2674.3	4296.7	4275.9	2601.1	2668.8	3676	3844.8	5245.3	5192.6	4928.2	4920.7	3315.4	3291.9	3133.3	3222.7	2306.2	2227.8
IsMasterProtein	Q9H845	Complex I assembly factor ACAD9, mitochondrial OS=Homo sapiens OX=9606 GN=ACAD9 PE=1 SV=1	0	84.627	31	15	15	21	15	69.54	15	120.3	119.1	112.2	111.8	76	75	81.1	81.1	77.2	77.2	79.3	83.5	138	137	117	114.3	4430.7	4386	4129	4114.6	2797.3	2761	2987.1	2984.7	2842.4	2843.5	2917.8	3072.8	5078.7	5042.1	4308.4	4208.6	3246.5	3305.8	3614	3692	2328.3	2299.9
IsMasterProtein	Q9UHX1	Poly(U)-binding-splicing factor PUF60 OS=Homo sapiens OX=9606 GN=PUF60 PE=1 SV=1	0	84.575	35	15	17	23	15	88.14	15	98.9	98.7	103.9	104.3	105.1	106.6	97.6	96.6	107.1	108.1	93.7	92.7	93	93.6	98.7	101.3	4084.9	4075.6	4291.6	4304.9	4339	4402.5	4029.5	3986.2	4421.4	4462.4	3870	3826.6	3839.2	3863.8	4076.8	4182.6	2993.2	3071.9	3756.4	3862.8	3611.6	3667.3
IsMasterProtein	Q9NSD9	Phenylalanine--tRNA ligase beta subunit OS=Homo sapiens OX=9606 GN=FARSB PE=1 SV=3	0	84.519	34	20	21	33	20	102.52	20	111.6	108.3	97.6	96.3	82.1	81.1	99.9	98.7	116.6	116	82.4	83.7	83.6	82.4	129.6	130.2	9167.8	8891.7	8018	7910.9	6744.4	6659.6	8201.6	8111	9573.6	9524.9	6770.2	6879	6866.4	6766.3	10644.1	10692.6	6717.6	6701.9	7018.1	7098.5	5613.7	5547.5
IsMasterProtein	Q9Y262	Eukaryotic translation initiation factor 3 subunit L OS=Homo sapiens OX=9606 GN=EIF3L PE=1 SV=1	0	84.493	33	17	17	24	17	80.45	17	94.2	96	99.7	100.6	86.9	86.6	128.8	128.9	88.6	86.7	102.6	98.6	93.1	91.3	108.3	108.9	4165.1	4244.9	4409.6	4448.9	3844	3829.6	5697.5	5701.1	3918.2	3835.5	4535.3	4362	4118.5	4039.2	4791.1	4814.8	3051.9	3199.5	3859.7	3992	3199.5	3190.1
IsMasterProtein	P43686	26S proteasome regulatory subunit 6B OS=Homo sapiens OX=9606 GN=PSMC4 PE=1 SV=2	0	84.421	48	16	16	30	15	106.67	16	101.2	99.3	94.5	95.6	87.8	91.7	106.7	105.3	97.4	97.2	113.4	110.9	86.2	86.6	112.6	113.5	5445.1	5342.3	5084.5	5143.8	4725.3	4933	5738.8	5665.8	5240.5	5228.9	6100.9	5967.2	4634.9	4658.5	6057.9	6108.3	3989.8	4026.6	4450.4	4615.5	3933.1	4109.3
IsMasterProtein	Q6UB35	Monofunctional C1-tetrahydrofolate synthase, mitochondrial OS=Homo sapiens OX=9606 GN=MTHFD1L PE=1 SV=1	0	84.407	23	20	20	25	19	81.71	20	99.6	101.4	117.7	116.2	99.7	100.1	92.1	90.5	80.9	81	100.3	102.3	104	103.6	104.4	106.1	4215.2	4294.9	4984	4919.8	4221	4240.1	3899.8	3830.8	3424.7	3431.1	4245	4332.6	4404.2	4386.3	4422.2	4490.1	3088.7	3237.2	4362.4	4414.5	3513.4	3532.1
IsMasterProtein	P63241	Eukaryotic translation initiation factor 5A-1 OS=Homo sapiens OX=9606 GN=EIF5A PE=1 SV=2	0	84.322	41	7	9	40	4	169.53	7	114.9	114.9	86.7	86.8	105.4	99.7	110.8	112.2	97.9	95.8	98.9	99.6	73.3	74.1	114.4	114.8	3325.6	3327.5	2508.8	2511.9	3052	2887	3208	3248	2834.8	2772.1	2862.3	2882.7	2120.9	2145	3312	3323	2436.8	2508	2195.9	2254	2540.3	2404.9
IsMasterProtein	P27348	14-3-3 protein theta OS=Homo sapiens OX=9606 GN=YWHAQ PE=1 SV=1	0	84.27	54	11	14	75	6	236.04	11	89.8	90.2	97.3	96.1	79.9	78.8	131	124.6	85.9	85.3	95.7	90.4	110.1	111.6	116.4	116.8	3059.3	3070.4	3313.7	3273.1	2721.4	2683.2	4460.1	4242.7	2926.5	2905.9	3259.7	3078.7	3748.5	3799.3	3964.5	3976.1	2241.7	2314.3	2900.5	2936.9	2265.2	2235.1
IsMasterProtein	Q9BQL6	Fermitin family homolog 1 OS=Homo sapiens OX=9606 GN=FERMT1 PE=1 SV=1	0	84.195	27	15	15	21	15	70.58	15	126.6	131.3	76.4	73.6	142.4	146	74.6	73.6	75.1	73.4	88.7	92.7	86.3	85	126.6	127.7	4215.5	4370.7	2542.2	2451.1	4740	4859.9	2484	2449.7	2498.2	2444.8	2951.2	3084.6	2871	2830.7	4214.3	4249.5	3088.9	3294.3	2225.1	2199.4	3945.3	4048.3
IsMasterProtein	Q15046	Lysine--tRNA ligase OS=Homo sapiens OX=9606 GN=KARS1 PE=1 SV=3	0	84.162	27	16	16	29	16	91.91	16	122.7	123.2	118.9	118.3	92	87.4	72.6	72.3	114.4	120.5	94.7	91.1	101.3	102.9	84.8	83.1	9972.7	10017.7	9661.1	9617.3	7478.3	7102.4	5898.5	5875.1	9296.2	9791.1	7693.8	7401	8232.9	8367	6896.9	6752.1	7307.4	7550.6	8456.2	8629.7	6224.5	5916.3
IsMasterProtein	Q9UPN3	Microtubule-actin cross-linking factor 1, isoforms 1/2/3/5 OS=Homo sapiens OX=9606 GN=MACF1 PE=1 SV=4	0	84.022	4	23	24	25	22	79.5	23	105.2	106.3	86	87.8	81.4	81.2	155.4	156.8	80.4	80.7	90	89.8	101.7	101.6	98.2	97.4	4333.9	4379.3	3544.1	3619.8	3353.2	3347	6403.5	6462.1	3313.4	3324.5	3708.1	3699.2	4190.2	4188.5	4046.2	4014.8	3175.7	3300.8	3102.1	3248.1	2791.1	2788
IsMasterProtein	P54819	Adenylate kinase 2, mitochondrial OS=Homo sapiens OX=9606 GN=AK2 PE=1 SV=2	0	83.834	47	10	10	20	10	71.3	10	107.6	103.5	97.1	95.8	147.9	145.2	81	82	84.3	81.4	113.2	115.5	79.6	78.8	94.1	93	4108.1	3951.6	3706.9	3654.7	5645.9	5540.7	3090.2	3129.3	3215.9	3107.8	4322.4	4409	3038.1	3006	3592.9	3548.5	3010.2	2978.4	3244.6	3279.4	4699.3	4615.4
IsMasterProtein	O15523	ATP-dependent RNA helicase DDX3Y OS=Homo sapiens OX=9606 GN=DDX3Y PE=1 SV=2	0	83.538	27	16	17	26	1	88.39	16	79.7	61.1	49.5	40.7	353.5	387.2	19.1	23.8	39.9	39.2	142.3	111.6	91.2	99.1	24.4	37.9	37.2	28.5	23.1	19	165	180.8	8.9	11.1	18.6	18.3	66.4	52.1	42.6	46.3	11.4	17.7	27.3	21.5	20.2	17	137.3	150.6
IsMasterProtein	P13804	Electron transfer flavoprotein subunit alpha, mitochondrial OS=Homo sapiens OX=9606 GN=ETFA PE=1 SV=1	0	83.445	46	12	12	23	12	87.92	12	135.9	135.1	103.3	103.6	118.2	119.3	60	57.4	99.2	101.2	94.3	95.7	65.7	65.4	121.2	124.5	7893.1	7847.2	6000.7	6019.3	6866.8	6929.3	3482	3330.7	5758.5	5874.4	5478.2	5560.1	3814.3	3796.7	7039	7231.5	5783.6	5914.7	5252.3	5401.1	5715.6	5772.2
IsMasterProtein	O43242	26S proteasome non-ATPase regulatory subunit 3 OS=Homo sapiens OX=9606 GN=PSMD3 PE=1 SV=2	0	83.435	29	14	15	26	14	99.29	14	111.5	111.6	83.2	82.7	90.4	90	106.8	106.2	97.3	95.4	119.2	115.5	85.3	83.6	109.8	111.5	5873.4	5878.7	4384.8	4358	4766.3	4741.7	5629.1	5595.3	5127.2	5028.3	6281	6086.3	4497.6	4406.5	5788	5874.1	4303.7	4430.9	3838	3910.4	3967.2	3949.8
IsMasterProtein	P61160	Actin-related protein 2 OS=Homo sapiens OX=9606 GN=ACTR2 PE=1 SV=1	0	83.402	33	13	15	24	13	85.01	13	107.5	106.3	99.3	98.9	71	72.2	120.9	120.6	84.7	83.9	99.4	99.6	97.9	98.2	119.5	120.4	5270.9	5212.8	4870.8	4850.8	3480.8	3541.8	5928.6	5913.5	4153.9	4117.2	4874.4	4883.6	4803.3	4815.9	5859.7	5906.8	3862.2	3929	4263.4	4352.6	2897.2	2950.4
IsMasterProtein	P67936	Tropomyosin alpha-4 chain OS=Homo sapiens OX=9606 GN=TPM4 PE=1 SV=3	0	83.323	53	16	16	38	9	119.79	16	68.9	69.2	86.7	84.7	47.8	46.1	124.4	125.2	81.4	78.9	182.3	182	137.7	135.8	75	74	3795.1	3809.4	4774.2	4663.5	2631.9	2537.4	6854.3	6896.8	4483.7	4344.7	10042.4	10025.5	7583.5	7478.7	4133.3	4074.6	2780.9	2871.3	4178.8	4184.6	2190.7	2113.7
IsMasterProtein	O00203	AP-3 complex subunit beta-1 OS=Homo sapiens OX=9606 GN=AP3B1 PE=1 SV=3	0	83.313	19	18	18	25	18	86.63	18	85.9	84.7	85.3	85.6	97.8	96.5	138.4	135.7	75.3	77.1	79.9	80.8	130.4	131.3	107.9	107.3	4398.2	4333.8	4364.4	4382.2	5006.7	4938.9	7085	6945.5	3853.7	3945.5	4090.1	4134.1	6670.8	6718.1	5520	5491.5	3222.8	3266.5	3820.1	3932.2	4167.3	4114.2
IsMasterProtein	P27824	Calnexin OS=Homo sapiens OX=9606 GN=CANX PE=1 SV=2	0	83.271	24	15	15	44	15	134.91	15	91	89.8	91.7	90.2	138	138.8	85.2	83.5	96.4	95.2	116.8	115.9	104.7	104.5	79.8	78.3	10615.3	10481.5	10704.3	10519.5	16102.6	16195.3	9945.9	9746.6	11248.6	11112.8	13624.1	13527.4	12214.3	12195.8	9309.9	9136	7778.3	7900.2	9369.3	9439.2	13402.9	13490.9
IsMasterProtein	P30084	Enoyl-CoA hydratase, mitochondrial OS=Homo sapiens OX=9606 GN=ECHS1 PE=1 SV=4	0	83.258	43	11	11	22	11	77.05	11	63.7	63.8	128.7	125.8	119.9	116.8	89.1	91.2	103.6	101.7	92.6	94.5	104.1	103.6	100.6	100.5	3393	3400.3	6858.7	6703.3	6390.9	6223.5	4750.5	4860.7	5522.3	5418.5	4935.6	5039.5	5547	5524.2	5362.5	5355.2	2486.2	2562.9	6003.4	6014.8	5319.5	5184.3
IsMasterProtein	P07339	Cathepsin D OS=Homo sapiens OX=9606 GN=CTSD PE=1 SV=1	0	83.219	36	13	13	34	13	113.06	13	172.7	174.4	51.9	52.4	65.2	62.7	115.7	113.8	64.1	64	111	109.7	130.4	132.3	90	89.8	13498	13635.4	4054.7	4095.8	5098.2	4898.3	9045.1	8895.6	5012.8	5002.1	8678.2	8572.8	10196	10338.5	7037.9	7018.3	9890.6	10277.4	3549	3675.2	4243.5	4080.4
IsMasterProtein	Q9UHB9	Signal recognition particle subunit SRP68 OS=Homo sapiens OX=9606 GN=SRP68 PE=1 SV=2	0	83.142	35	18	18	20	18	68.5	18	107.7	97.7	92.2	87.7	98.5	98.2	100.7	97.9	90.2	90.1	129.7	129.8	90.7	90.1	99.5	99.1	3766.3	3417.1	3222.3	3068	3445.5	3433.8	3521	3424.7	3152.6	3149.5	4536.5	4539.8	3171.8	3151.9	3478.8	3465.9	2759.7	2575.6	2820.4	2752.9	2867.8	2860.4
IsMasterProtein	P27797	Calreticulin OS=Homo sapiens OX=9606 GN=CALR PE=1 SV=1	0	82.956	37	13	14	56	13	187.86	13	83	81	75.5	73.5	84.5	83.9	134.7	131.8	103.2	101.5	124.5	123.6	110	106.4	92.1	90.9	11403.7	11121.1	10365	10092.9	11601.1	11520.9	18507.2	18103.8	14180.9	13945.8	17105.6	16981.1	15106.4	14615.1	12653.6	12488.8	8356	8382.3	9072.3	9056.4	9656.1	9597
IsMasterProtein	P35658	Nuclear pore complex protein Nup214 OS=Homo sapiens OX=9606 GN=NUP214 PE=1 SV=2	0	82.669	9	14	15	18	14	66.89	14	107.7	110.9	83.2	80.4	102.1	103.1	115.4	115.5	96.7	96.8	90.4	92.6	112.4	112.2	90.3	90.3	3707.4	3820.3	2864.4	2767.6	3516.4	3551.7	3972.6	3978.8	3330.6	3332.2	3112.8	3188.2	3870.4	3862.6	3109.8	3108.7	2716.6	2879.5	2507.2	2483.4	2926.9	2958.6
IsMasterProtein	P62495	Eukaryotic peptide chain release factor subunit 1 OS=Homo sapiens OX=9606 GN=ETF1 PE=1 SV=3	0	82.667	43	14	14	24	14	79.11	14	88.1	87.6	112.2	109.5	98.7	101.8	104.4	102.6	106.7	108.8	94.2	93.2	99.2	99.1	97.3	96.6	3222.9	3203.9	4101.6	4003.3	3609.9	3721.6	3818.3	3752.2	3903.3	3979.8	3445.9	3407.4	3627.1	3625.8	3559.1	3533.4	2361.6	2414.9	3590.1	3592.1	3004.7	3100.1
IsMasterProtein	Q9UQ35	Serine/arginine repetitive matrix protein 2 OS=Homo sapiens OX=9606 GN=SRRM2 PE=1 SV=2	0	82.543	9	19	19	22	19	74.83	19	105.1	103.7	94.5	94.5	110.5	109.3	83.8	83.8	125.8	123.2	84.9	88	95.1	94	101.1	102.7	4847.7	4783.8	4359.8	4362.8	5098.7	5045.8	3867.1	3866.4	5805.2	5687.2	3919.1	4061.4	4387.8	4338.3	4664.5	4737.2	3552.1	3605.7	3816.1	3914.8	4243.8	4203.2
IsMasterProtein	P05388	60S acidic ribosomal protein P0 OS=Homo sapiens OX=9606 GN=RPLP0 PE=1 SV=1	0	82.496	39	10	10	36	10	141.44	10	63.1	63.2	102.5	101.6	116.9	118.3	115.2	113.7	114	112.9	93	90.4	90.7	89.7	107	107.7	5011.5	5019	8141.2	8071	9287.2	9399.8	9147.3	9033	9054.6	8971.1	7387.9	7183	7202	7123.6	8496.2	8557.7	3672.1	3783	7125.9	7242.1	7730.2	7830.1
IsMasterProtein	P18583	Protein SON OS=Homo sapiens OX=9606 GN=SON PE=1 SV=4	0	82.458	14	21	21	23	21	80.19	21	111.1	112.6	100.5	99.4	99.9	101.3	114.1	116.7	104	103.2	95.9	92.6	94.1	93.4	80.3	80.8	4781.2	4849.1	4328.1	4279.5	4300.7	4361.8	4911.6	5023.9	4475.8	4444	4129.9	3984.2	4050.6	4019.9	3456.8	3476.9	3503.4	3654.9	3788.3	3840	3579.7	3633.4
IsMasterProtein	P48163	NADP-dependent malic enzyme OS=Homo sapiens OX=9606 GN=ME1 PE=1 SV=1	0	82.363	38	17	17	30	17	106.3	17	122.2	127.4	56.4	55.7	116.3	114.7	36	36.7	204.2	203.1	108.7	109	90.6	90.4	64.6	64.1	7280.9	7594.3	3358.7	3319.1	6928.7	6832.3	2143.5	2189.2	12170.6	12102.4	6475.7	6496	5399.6	5387.8	3847.3	3818.1	5335	5724	2939.9	2978.2	5767	5691.3
IsMasterProtein	Q9BUQ8	Probable ATP-dependent RNA helicase DDX23 OS=Homo sapiens OX=9606 GN=DDX23 PE=1 SV=3	0	82.357	22	18	19	25	18	84.5	18	83.3	84.6	100.6	100.1	122.6	120.1	96.1	94.4	111.7	111.8	80.3	83.4	99.6	100.2	105.9	105.2	4166.7	4234.6	5035.6	5010.5	6137.1	6011.2	4810.6	4724.9	5591.2	5594.7	4016.9	4173.2	4985.4	5011.9	5300.1	5265.2	3053.1	3191.7	4407.6	4495.9	5108.2	5007.4
IsMasterProtein	O76021	Ribosomal L1 domain-containing protein 1 OS=Homo sapiens OX=9606 GN=RSL1D1 PE=1 SV=3	0	82.347	26	13	13	32	13	95.92	13	116	115.2	103.2	103.7	117.3	116.4	102.6	103	107.1	105.1	84.6	84.7	92.9	91.5	78.7	77.8	9702	9637.8	8634.5	8674.7	9811.5	9738	8583.7	8610.7	8959.2	8787.4	7074.6	7084	7773	7654.1	6578.5	6504.9	7109.1	7264.2	7557.6	7783.8	8166.5	8111.9
IsMasterProtein	P12236	ADP/ATP translocase 3 OS=Homo sapiens OX=9606 GN=SLC25A6 PE=1 SV=4	0	82.216	52	14	14	40	2	126.16	14	26.9	26.8	116.8	109.3	153.6	152.9	66.5	61.9	107.1	103.5	72.4	66.1	60.3	57.5	209.4	208.9	211.4	210.9	918.7	859.2	1208	1202.6	523	486.5	842.4	814.2	569.1	519.6	474.5	452.3	1646.4	1642.4	154.9	159	804.1	770.9	1005.4	1001.8
IsMasterProtein	Q14166	Tubulin--tyrosine ligase-like protein 12 OS=Homo sapiens OX=9606 GN=TTLL12 PE=1 SV=2	0	82.036	24	11	12	20	11	83.35	11	104.6	106.9	100.7	98.5	53.8	52.1	92.6	91	148	145.7	112.4	111.8	89.6	87.8	100	104.6	2962.5	3027.3	2851.2	2790.4	1523.8	1475	2623.4	2577.5	4190.6	4126.2	3183.9	3165.8	2538.8	2485.9	2831.3	2963.8	2170.8	2281.7	2495.6	2503.9	1268.4	1228.7
IsMasterProtein	Q9UJU6	Drebrin-like protein OS=Homo sapiens OX=9606 GN=DBNL PE=1 SV=1	0	81.941	27	9	10	19	9	71.53	9	116.2	114.6	97.4	98.1	72.6	70.9	118.3	120	65.3	66.6	81.7	80.2	139.3	140.2	110.8	108	3627.3	3576	3039.7	3061.7	2264.6	2213.1	3692.8	3744.7	2039.5	2077.5	2548.8	2503.8	4348.1	4374.9	3458.4	3369.5	2657.9	2695.3	2660.6	2747.2	1884.9	1843.5
IsMasterProtein	Q96PZ0	Pseudouridylate synthase 7 homolog OS=Homo sapiens OX=9606 GN=PUS7 PE=1 SV=2	0	81.829	30	15	16	21	15	69.16	15	115.9	114.9	119	114.6	116	117.3	86	83.9	102.3	102.3	67.8	69.7	80.2	79.7	113.4	117	4258	4222.4	4370.9	4209	4263.8	4310.1	3161.2	3084.2	3759.9	3758.2	2490.2	2559.3	2947.9	2928	4166.8	4297.1	3120	3182.5	3825.7	3776.8	3548.9	3590.4
IsMasterProtein	Q9H223	EH domain-containing protein 4 OS=Homo sapiens OX=9606 GN=EHD4 PE=1 SV=1	0	81.797	31	15	16	24	13	79.26	15	105	103.6	119.5	119.7	88.3	88.3	127.5	127.5	65.9	66	114.8	115.7	89.5	90.4	90.1	88.3	4562.1	4503.3	5195.5	5202.7	3837.8	3836.6	5542.8	5540.6	2863.9	2868.7	4991.3	5028.8	3890.5	3929.3	3915.4	3836.9	3342.9	3394.3	4547.5	4668.4	3194.3	3195.9
IsMasterProtein	Q92817	Envoplakin OS=Homo sapiens OX=9606 GN=EVPL PE=1 SV=3	0	81.746	11	18	18	21	18	65.1	18	105.2	103	126.1	125.7	78.6	77.6	68.7	68.4	71.8	65.5	135.7	147.3	146.1	133.3	74.9	72.1	3677.8	3598.6	4405.4	4391.7	2747.9	2710.4	2402.2	2389.7	2510.1	2287.6	4743.7	5149.3	5107.9	4659.4	2618.4	2519.3	2694.9	2712.4	3856	3940.7	2287.2	2257.8
IsMasterProtein	Q9Y3F4	Serine-threonine kinase receptor-associated protein OS=Homo sapiens OX=9606 GN=STRAP PE=1 SV=1	0	81.736	38	11	11	17	11	67.16	11	103	100.1	92.2	91	125.2	129.8	107.7	105.2	87.3	87.9	91.4	93.9	80.9	79.8	112	112.6	4240.7	4120	3794.4	3744.8	5156	5343.8	4434.1	4332.6	3592.8	3618.2	3763.4	3864.7	3332.4	3283.4	4609.2	4634.8	3107.3	3105.3	3321.2	3360.2	4291.5	4451.5
IsMasterProtein	P55036	26S proteasome non-ATPase regulatory subunit 4 OS=Homo sapiens OX=9606 GN=PSMD4 PE=1 SV=1	0	81.608	38	11	11	17	11	69.64	11	97.3	98	104.2	104.5	84.3	85	107	105.6	102.1	102.6	112.6	116.7	88.3	86.7	103.8	101.4	2915.6	2937.3	3124.4	3131	2526.3	2548.4	3205.9	3166.2	3060.3	3074.7	3373.5	3496.7	2646.5	2598.7	3111.4	3039.4	2136.4	2213.9	2734.7	2809.5	2102.7	2122.9
IsMasterProtein	O94979	Protein transport protein Sec31A OS=Homo sapiens OX=9606 GN=SEC31A PE=1 SV=3	0	81.417	20	20	22	27	20	83.51	20	117.2	122.6	81.8	82.6	100.6	101	98.6	101	142.1	143.1	77.8	80.5	90.7	90.6	85.4	84.4	6954.3	7274.8	4857.4	4904.4	5969.2	5995.5	5851	5995.3	8435.6	8496	4616.1	4778.4	5384.1	5374.8	5066.2	5007.7	5095.7	5483.2	4251.6	4400.7	4968.4	4994.3
IsMasterProtein	Q16881	Thioredoxin reductase 1, cytoplasmic OS=Homo sapiens OX=9606 GN=TXNRD1 PE=1 SV=3	0	81.315	26	15	17	25	15	89.79	15	72.2	69.9	67.9	66.9	94.7	92.9	103.7	100.7	84.1	83.3	89.9	89.8	230.7	217.3	68.7	67.3	3710.5	3590.9	3490	3434.6	4866.3	4771.3	5330.2	5176.2	4320	4279.7	4617.4	4612.5	11854.9	11162.7	3527.5	3458.9	2718.9	2706.5	3054.7	3081.9	4050.4	3974.5
IsMasterProtein	Q9H0D6	5'-3' exoribonuclease 2 OS=Homo sapiens OX=9606 GN=XRN2 PE=1 SV=1	0	81.293	19	17	17	22	17	75.07	17	112.6	114.8	82.5	84.2	98.1	99.2	141.8	137.5	67.8	68.4	74.9	75.3	101	101.4	120	120.5	5787.4	5903.3	4242.6	4330.8	5042.5	5101.7	7292.1	7071.3	3483.3	3517.9	3848.5	3870.9	5192.8	5213.3	6167.1	6196.1	4240.7	4449.4	3713.5	3886	4197.1	4249.8
IsMasterProtein	O00154	Cytosolic acyl coenzyme A thioester hydrolase OS=Homo sapiens OX=9606 GN=ACOT7 PE=1 SV=3	0	81.063	37	10	10	18	10	74.18	10	80.9	82	78.1	78.3	79.3	79.1	122.9	121.2	155.3	155.6	87.1	90.4	90.6	87.9	105.9	105.4	2153.4	2183.5	2079.1	2084.3	2111.8	2106.7	3273	3227.8	4133.8	4141.6	2318.7	2406	2413.3	2340.4	2818.6	2805.2	1577.9	1645.7	1819.8	1870.2	1757.7	1754.9
IsMasterProtein	O94874	E3 UFM1-protein ligase 1 OS=Homo sapiens OX=9606 GN=UFL1 PE=1 SV=2	0	80.95	24	18	19	22	18	72	18	96.3	97.6	87	85.7	107.1	109.7	85.9	83.9	83.8	84.9	133.9	134.9	100.8	101.9	102.8	103.8	5052.6	5118.3	4563	4496.7	5614.7	5751.8	4507.6	4399.2	4395.8	4453.4	7022.1	7076.5	5287.5	5345.3	5390.1	5443.4	3702.3	3857.8	3993.9	4034.9	4673.3	4791.3
IsMasterProtein	Q5JPE7	Nodal modulator 2 OS=Homo sapiens OX=9606 GN=NOMO2 PE=1 SV=1	0	80.918	20	17	18	24	17	86.15	17	111.4	110.4	107.3	105.6	97.4	98.4	89.8	90.4	92.9	93.4	107.5	109.7	92.6	93	100.1	99.9	4496	4455.8	4332.2	4259.9	3931.8	3972.8	3623.4	3649.5	3748.2	3771.5	4340.4	4429	3738	3755	4041.4	4030	3294.4	3358.5	3791.9	3822.4	3272.6	3309.4
IsMasterProtein	Q5QNW6	Histone H2B type 2-F OS=Homo sapiens OX=9606 GN=H2BC18 PE=1 SV=3	0	80.73	67	11	15	194	1	621.12	11	32.7	34.1	121.9	116.5	200	212	55.8	51.9	95.7	78.9	75.3	52.4	111.7	107.1	119.4	134.8	585.1	609.2	2179.5	2083.1	3576.4	3790.6	998	927.3	1710.6	1410.7	1346.3	936.4	1997.5	1915.3	2135.7	2411.1	428.7	459.2	1907.7	1869.2	2976.8	3157.6
IsMasterProtein	Q9Y2W1	Thyroid hormone receptor-associated protein 3 OS=Homo sapiens OX=9606 GN=THRAP3 PE=1 SV=2	0	80.679	20	19	19	24	18	78.08	19	101.8	102.4	99.5	99.8	109.6	113.8	84.3	83.4	114.8	115	85.9	88.1	109.9	111	91.4	89.2	6452.1	6489.7	6306.4	6327.2	6944.1	7208.5	5340.2	5287.6	7276.7	7285.4	5444.5	5583	6963	7034.9	5792.2	5655.1	4727.7	4891.5	5519.9	5677.4	5779.9	6004.8
IsMasterProtein	Q16658	Fascin OS=Homo sapiens OX=9606 GN=FSCN1 PE=1 SV=3	0	80.495	37	14	14	23	14	89.04	14	63.5	65.1	51.1	50.8	86.9	86.6	257.8	252.6	38.4	40	139.6	137.2	100.9	101.4	64.1	64.1	3083.4	3163.2	2484.7	2468	4222.8	4208.7	12524.5	12274.8	1866	1942.4	6783.3	6664.7	4904.6	4926.3	3113.8	3114.5	2259.3	2384.2	2174.8	2214.5	3514.8	3505.9
IsMasterProtein	P30040	Endoplasmic reticulum resident protein 29 OS=Homo sapiens OX=9606 GN=ERP29 PE=1 SV=4	0	80.49	43	9	10	27	9	96.82	9	74.5	77.2	96.6	98.1	84.7	84.3	101.8	100.8	160.2	160.1	98.5	95.9	89	86.3	95.2	96.9	4952.6	5130.6	6421.4	6522.3	5628.3	5602.5	6765.8	6698.7	10646	10641.6	6550	6375.9	5913.9	5737.6	6329.2	6442.1	3629	3867.1	5620.6	5852.4	4684.7	4667
IsMasterProtein	Q9H307	Pinin OS=Homo sapiens OX=9606 GN=PNN PE=1 SV=5	0	80.471	23	16	18	24	16	79.23	16	135.3	133.5	84	86.7	114.3	112.8	93.4	93	104.3	106	85.6	87.1	93.1	93.1	88.9	89	7280.5	7183.5	4522.7	4664.2	6154.5	6072.7	5024.6	5005.6	5611	5704.5	4606.1	4686.1	5013.1	5009.7	4784.4	4792.1	5334.7	5414.4	3958.6	4185.2	5122.6	5058.6
IsMasterProtein	A0AVT1	Ubiquitin-like modifier-activating enzyme 6 OS=Homo sapiens OX=9606 GN=UBA6 PE=1 SV=1	0	80.311	22	19	19	21	19	74.25	19	76.7	77.5	89.9	91.3	103.5	105.5	125.5	122.9	87.5	89.6	113.5	117.1	100.4	100.5	99	99.6	2766.8	2797.2	3244.7	3294.8	3732.7	3806.8	4529	4434.6	3155.8	3233.7	4093.6	4225.8	3621.5	3624.7	3571.7	3593.5	2027.4	2108.3	2840	2956.4	3106.9	3171.1
IsMasterProtein	O95602	DNA-directed RNA polymerase I subunit RPA1 OS=Homo sapiens OX=9606 GN=POLR1A PE=1 SV=2	0	80.255	13	14	15	16	14	64.45	14	102.6	104.5	98.4	99.7	117.3	116.5	115.3	113.3	91.9	93.2	76.2	79.8	84.2	83.1	111.8	112.3	2709.2	2760.9	2598.2	2633.2	3097.7	3076.4	3045.8	2991.7	2428.5	2461.7	2013.1	2109	2223.3	2194.7	2952.7	2966	1985.2	2081	2274.1	2362.7	2578.4	2562.6
IsMasterProtein	P07910	Heterogeneous nuclear ribonucleoproteins C1/C2 OS=Homo sapiens OX=9606 GN=HNRNPC PE=1 SV=4	0	80.185	39	13	14	47	7	160.03	13	100.9	98.3	109	108.8	123.3	122.1	81.8	80.1	110.8	110.9	84	83.9	102.3	100.8	92.7	90.5	6465.7	6300.6	6987.7	6973.9	7904.8	7826.7	5241.5	5134.8	7104.3	7108.9	5382.4	5377.6	6559.4	6463.6	5939.6	5799.9	4737.7	4748.9	6116.2	6257.7	6579.5	6519.8
IsMasterProtein	Q01780	Exosome component 10 OS=Homo sapiens OX=9606 GN=EXOSC10 PE=1 SV=2	0	79.852	25	17	17	22	17	72.78	17	111.3	112.9	92.3	92.3	106.2	108.2	106.6	105.7	105.8	105.5	87.8	86.8	97.4	94.5	92.9	93.9	4269.8	4330.2	3539.8	3539.3	4074.1	4151.5	4088.9	4056.2	4057.3	4048.1	3368.9	3328.6	3737.2	3624.4	3562.7	3601	3128.6	3263.8	3098.3	3175.8	3391.1	3458.3
IsMasterProtein	Q86XP3	ATP-dependent RNA helicase DDX42 OS=Homo sapiens OX=9606 GN=DDX42 PE=1 SV=1	0	79.535	19	12	12	20	12	69.81	12	102.5	102.3	88.9	89.1	105	107.6	103.9	101.1	112.1	110.5	86.1	86.5	97.8	97.7	104.8	104.2	3167	3160.3	2746.7	2752.8	3245.6	3323.8	3210.3	3125.5	3463.6	3415.4	2660.3	2673.6	3022.3	3017.8	3238.6	3221.2	2320.6	2382	2404.2	2470.1	2701.5	2768.7
IsMasterProtein	O76094	Signal recognition particle subunit SRP72 OS=Homo sapiens OX=9606 GN=SRP72 PE=1 SV=3	0	79.474	20	11	11	19	11	68.71	11	98.8	96.9	99.6	98.7	96.5	95.5	106.3	105.2	88.1	85.6	125.2	124	91.9	91.7	98.6	97.4	4019.3	3939.4	4050.8	4014.5	3923.1	3882.5	4321.4	4275.9	3583.8	3481.3	5093	5044.2	3735.6	3729.1	4009.3	3959.4	2945.1	2969.2	3545.6	3602.2	3265.4	3234.2
IsMasterProtein	Q9HAV4	Exportin-5 OS=Homo sapiens OX=9606 GN=XPO5 PE=1 SV=1	0	79.426	14	14	14	20	14	71.43	14	120.1	120.5	87	87.9	86.5	86.1	90.8	89	109.4	107.9	72.8	72.1	89.8	89.7	145.4	145	4622.1	4640.6	3347.8	3384.4	3329.1	3314.7	3496.8	3427.3	4212.4	4155.5	2804.5	2774.9	3456.9	3453.3	5598	5583.7	3386.8	3497.7	2930.3	3036.8	2770.9	2761.2
IsMasterProtein	Q12788	Transducin beta-like protein 3 OS=Homo sapiens OX=9606 GN=TBL3 PE=1 SV=2	0	79.421	21	11	11	16	11	64.4	11	93.2	91	84.3	84.1	119.2	123.6	104.5	105.6	96.9	99.7	94.9	95.7	100.5	98.7	102.2	105.7	2137	2086.1	1933.1	1927.3	2733.1	2833.8	2394.3	2421.4	2220.6	2284.6	2175.3	2194.2	2303.8	2262.4	2343.4	2422.8	1565.9	1572.3	1692	1729.4	2274.8	2360.6
IsMasterProtein	P31947	14-3-3 protein sigma OS=Homo sapiens OX=9606 GN=SFN PE=1 SV=1	0	79.379	50	11	14	59	7	177.27	11	82	83.6	133.6	133.9	80.3	81.2	36.4	39	63.9	65.1	236.6	223.6	103.8	104.5	66.2	66.3	3085.2	3142.7	5023.7	5034.6	3021.6	3053.7	1370.7	1466.2	2403.3	2448	8896.5	8410.2	3902.6	3930.4	2490.4	2492.9	2260.7	2368.7	4397.1	4517.6	2515	2543.7
IsMasterProtein	Q13228	Methanethiol oxidase OS=Homo sapiens OX=9606 GN=SELENBP1 PE=1 SV=2	0	79.324	39	15	15	19	15	69.66	15	123.5	108.1	349.6	347.3	32.6	30.1	68.9	71.3	48.4	47.5	58.2	64.3	45.3	43	82.7	79.2	4657.4	4075.7	13182.3	13097.3	1228.3	1136.9	2597.1	2690.1	1826.9	1790.7	2194.9	2423.4	1707	1623	3117	2986.3	3412.7	3072	11538.3	11752.3	1022.4	947
IsMasterProtein	P04040	Catalase OS=Homo sapiens OX=9606 GN=CAT PE=1 SV=3	0	79.221	30	13	14	26	13	88.85	13	94.4	95	72.2	70.3	100.8	95.9	73.8	74.2	106.1	104.8	130.5	131	81.8	77.7	149.3	142	4525	4556	3461.6	3372.6	4833.2	4600.5	3539.2	3560.2	5089.8	5023.2	6258.6	6283.8	3924.4	3726.1	7157.3	6809.5	3315.7	3434	3029.9	3026.2	4022.9	3832.2
IsMasterProtein	Q07021	Complement component 1 Q subcomponent-binding protein, mitochondrial OS=Homo sapiens OX=9606 GN=C1QBP PE=1 SV=1	0	79.185	41	7	7	31	7	139.45	7	75.7	77.3	65.4	64.7	170.4	171.1	102.1	102.1	112.8	113.3	99.7	101.4	57.7	55.9	115.3	115.1	3647.4	3722.5	3152.7	3114.7	8206.6	8243.5	4917.1	4920	5432.9	5458.9	4804.4	4883.8	2780.9	2693.8	5554.4	5543.2	2672.6	2805.7	2759.5	2794.8	6830.7	6867
IsMasterProtein	P05387	60S acidic ribosomal protein P2 OS=Homo sapiens OX=9606 GN=RPLP2 PE=1 SV=1	0	79.048	77	6	6	22	6	98.08	6	85.9	86.3	94.8	95.5	107.1	110.1	117.4	113.6	112.2	113.2	94.2	95.4	81.8	82.3	104.4	105.9	3216.3	3232.7	3551.3	3576.3	4010.9	4122.4	4396.2	4255.7	4203.8	4239.3	3530	3572.9	3062.5	3083.1	3910.2	3966.7	2356.7	2436.6	3108.4	3209.1	3338.5	3434
IsMasterProtein	Q13838	Spliceosome RNA helicase DDX39B OS=Homo sapiens OX=9606 GN=DDX39B PE=1 SV=1	0	79.021	39	17	18	33	8	99.16	17	87	83.9	111	109.9	150.1	153	65.6	65	95.5	94.1	96	98.1	107.9	110.8	85.8	86.4	2325.4	2241.5	2966.5	2936.1	4012.7	4089.6	1753	1736.2	2552.8	2513.9	2566	2621.6	2883.1	2960.4	2294.1	2307.8	1703.9	1689.5	2596.5	2634.6	3339.9	3406.7
IsMasterProtein	Q96C19	EF-hand domain-containing protein D2 OS=Homo sapiens OX=9606 GN=EFHD2 PE=1 SV=1	0	78.998	48	13	13	21	12	65.94	13	108.2	107.1	141.5	138.5	64.5	67	104.3	101.7	65.9	67.4	58.2	59.4	113.7	113.9	143.1	145.6	5599.7	5539.5	7321.4	7165.1	3337.8	3466.4	5396	5263.4	3408.8	3486.7	3010.3	3074.9	5881.5	5894.4	7405.5	7531.6	4103.1	4175.2	6408.3	6429.2	2778.2	2887.6
IsMasterProtein	P54652	Heat shock-related 70 kDa protein 2 OS=Homo sapiens OX=9606 GN=HSPA2 PE=1 SV=1	0	78.907	24	14	16	63	3	186.51	14	76.1	76	332.8	329.3	42.3	42.7	80.8	81.3	83.9	84.3	61.1	62	64.1	66.2	61.6	55.4	481.6	481	2106.2	2084	268	270.5	511.5	514.8	530.8	533.8	386.4	392.4	405.4	418.8	389.9	350.6	352.9	362.6	1843.6	1870	223	225.3
IsMasterProtein	Q13283	Ras GTPase-activating protein-binding protein 1 OS=Homo sapiens OX=9606 GN=G3BP1 PE=1 SV=1	0	78.812	30	10	12	22	9	93.05	10	87.9	84.7	107.9	111.1	96	95.7	130.8	130.8	78.6	78.3	78.5	80.9	126.1	125.5	92.8	94.3	2890	2785.4	3547.5	3652.9	3155.1	3146.3	4300.2	4300.4	2583.3	2575.7	2581.7	2659.2	4145.3	4126.5	3052.2	3100.1	2117.6	2099.4	3105.1	3277.8	2626.1	2620.9
IsMasterProtein	Q14254	Flotillin-2 OS=Homo sapiens OX=9606 GN=FLOT2 PE=1 SV=2	0	78.685	43	17	18	20	17	65.97	17	59.6	60.6	87.8	87.1	134.4	136	90.5	94.6	145.8	144.1	84.1	85.7	103.8	105.3	89.7	90.9	2970.3	3019	4374.8	4336.1	6693.7	6772.1	4505.1	4711.6	7263	7174.7	4190.4	4268.2	5172.4	5244.5	4468.2	4526.7	2176.5	2275.5	3829.2	3890.8	5571.5	5641.2
IsMasterProtein	P12004	Proliferating cell nuclear antigen OS=Homo sapiens OX=9606 GN=PCNA PE=1 SV=1	0	78.685	57	12	12	26	12	113.69	12	93	89.6	123.2	122.1	72.7	74	159.5	155.7	103.7	102.7	66.4	64.7	76.4	76.8	108.5	110.9	4847.8	4668.4	6420.1	6365.4	3790.3	3854.3	8314	8114.1	5404.6	5352.4	3459.2	3373.5	3983.4	4002.1	5652.5	5777.6	3552.2	3518.7	5619.4	5711.6	3154.8	3210.6
IsMasterProtein	O43592	Exportin-T OS=Homo sapiens OX=9606 GN=XPOT PE=1 SV=2	0	78.552	16	13	13	20	13	71.71	13	70.9	70.7	113.8	116.7	57.1	54.9	110.5	111.9	130.9	130	113.9	114.5	125.6	127.3	76.9	74.4	2696.1	2687.6	4329.6	4437.5	2170.9	2089.5	4201.5	4256	4977.7	4942.1	4333.3	4356.2	4774.6	4841.1	2924.5	2828.6	1975.5	2025.7	3789.6	3981.8	1806.9	1740.6
IsMasterProtein	Q9P2R7	Succinate--CoA ligase [ADP-forming] subunit beta, mitochondrial OS=Homo sapiens OX=9606 GN=SUCLA2 PE=1 SV=3	0	78.389	39	18	19	24	17	80.68	18	114.6	118.3	71.5	69.9	155.9	155.1	68.8	67.1	123.6	125.5	76	75.6	66.9	68.2	122.4	120.5	6426.5	6632.5	4009.1	3917.5	8745.1	8701.3	3856.7	3763.7	6930.9	7038.2	4264.7	4240	3753.1	3826.9	6867.1	6760.8	4709	4999.1	3509.1	3515.2	7279	7248.3
IsMasterProtein	P61106	Ras-related protein Rab-14 OS=Homo sapiens OX=9606 GN=RAB14 PE=1 SV=4	0	78.384	73	12	12	20	11	75.73	12	131.5	128.9	102.3	101.7	73.2	75.2	96.6	94.4	102.6	102.3	78.2	76.3	116.4	114.9	98.8	106.7	5418.7	5313.5	4217.1	4193.1	3016.3	3099.4	3983.3	3889.9	4230	4217	3221.6	3144.2	4797.2	4738	4073.4	4396.4	3970.6	4004.9	3691.1	3762.5	2510.6	2581.9
IsMasterProtein	Q5SSJ5	Heterochromatin protein 1-binding protein 3 OS=Homo sapiens OX=9606 GN=HP1BP3 PE=1 SV=1	0	78.331	24	13	13	20	13	65.06	13	70.1	70.3	94.8	95.5	114.4	113.7	68.8	67.3	108.1	108.6	101.2	101.4	163.3	164.8	79.1	78.7	3926.8	3938.1	5308.4	5347.1	6406.4	6368.6	3853.9	3771	6057.7	6084.1	5666.2	5678.5	9150	9230.9	4428	4409.4	2877.4	2968.3	4646.3	4797.9	5332.4	5305.1
IsMasterProtein	P30837	Aldehyde dehydrogenase X, mitochondrial OS=Homo sapiens OX=9606 GN=ALDH1B1 PE=1 SV=3	0	78.32	32	13	14	27	11	92.78	13	85.6	88.5	50.8	51	148.3	152.9	71.8	69.9	86.1	86.5	167.8	160.8	79.3	80.6	108.4	111.8	3869.2	4004.5	2298.6	2306.1	6708.1	6916.7	3246.4	3161.9	3892.3	3911	7589.1	7271.9	3585.3	3646	4900.9	5055.2	2835.1	3018.3	2011.9	2069.3	5583.5	5761.7
IsMasterProtein	P24928	DNA-directed RNA polymerase II subunit RPB1 OS=Homo sapiens OX=9606 GN=POLR2A PE=1 SV=2	0	78.246	11	20	20	23	20	74.77	20	92.5	93	102.2	104.4	108.7	108.6	95.9	94.7	107.3	107.1	87.3	89.6	95.6	95.7	108.1	109.4	4575.6	4602.1	5055.4	5166.9	5376	5370.6	4744.2	4683.7	5306.6	5300.6	4318.7	4430.5	4727.8	4734.1	5350.2	5412.3	3352.8	3468.7	4424.9	4636.3	4474.7	4473.7
IsMasterProtein	P61247	40S ribosomal protein S3a OS=Homo sapiens OX=9606 GN=RPS3A PE=1 SV=2	0	78.236	48	13	15	49	13	164.3	13	122.3	119	90.5	89.7	96.3	93.9	118	118	104.5	103.7	85.3	84.8	82.3	81.4	105.3	105	12407.7	12072.3	9176.5	9096.7	9768.7	9527.5	11975.8	11976.1	10601.4	10524.2	8654.2	8606	8348.7	8254.6	10686.3	10647.7	9091.7	9099.2	8032.1	8162.5	8130.9	7936.5
IsMasterProtein	Q96GQ7	Probable ATP-dependent RNA helicase DDX27 OS=Homo sapiens OX=9606 GN=DDX27 PE=1 SV=2	0	78.127	21	15	15	23	15	77.91	15	139.6	138.5	116.6	118	77.3	75.4	113.2	112.7	83.9	84.1	69	67.8	112.4	113	89.3	89	6883.8	6828.4	5748	5819	3809.8	3718	5582.3	5556.6	4135.7	4146.4	3400.4	3339.9	5542.7	5571	4402.2	4385.1	5044.1	5146.7	5031.1	5221.4	3171.1	3097.1
IsMasterProtein	P30044	Peroxiredoxin-5, mitochondrial OS=Homo sapiens OX=9606 GN=PRDX5 PE=1 SV=4	0	77.995	48	7	8	35	7	128.41	7	53.9	53.2	79.1	80.4	126	124.6	93.8	94.1	75.6	76.8	116.1	118.8	123.2	124.8	130.8	128.7	3958.4	3911.5	5812.7	5907.3	9260.1	9157.2	6891	6914.9	5557.8	5643.6	8529.6	8731	9052.9	9171.5	9610.2	9452.8	2900.5	2948.2	5087.8	5300.7	7707.5	7628
IsMasterProtein	Q96P70	Importin-9 OS=Homo sapiens OX=9606 GN=IPO9 PE=1 SV=3	0	77.994	17	14	15	18	14	64.19	14	79.8	81.7	127.4	127.5	91.2	92.7	119.7	115.8	76.5	75.8	99.2	100.4	109.7	110.8	97.2	94.6	2735.1	2797.9	4366.4	4369.8	3124.7	3175.4	4101	3967.1	2622.5	2596.3	3400.5	3441.8	3758.3	3795.8	3332.3	3241.9	2004.1	2108.9	3821.9	3921	2600.8	2645.1
IsMasterProtein	P18124	60S ribosomal protein L7 OS=Homo sapiens OX=9606 GN=RPL7 PE=1 SV=1	0	77.956	42	11	13	32	11	107.3	11	84.2	84.2	94.1	93.2	109.1	109.6	110.8	112.1	114.7	112.1	93.5	94.4	83.7	84.2	109.9	110.2	7121.2	7116.9	7952	7878	9222.5	9267.1	9364.2	9479.7	9699.4	9477.7	7901	7982.3	7074	7116.1	9289.3	9315.2	5218	5364.2	6960.3	7069	7676.3	7719.6
IsMasterProtein	Q02818	Nucleobindin-1 OS=Homo sapiens OX=9606 GN=NUCB1 PE=1 SV=4	0	77.953	34	13	13	25	13	86.43	13	98.5	100.8	82.1	82.2	87.8	87.6	121	120.8	94.1	95.3	98	101.8	115.4	115.1	99.5	100.2	3617.6	3702.9	3015.6	3020.6	3225.2	3218.3	4446	4439.5	3456.6	3501.1	3599.3	3740	4241.3	4227.9	3654.8	3681.4	2650.7	2791	2639.5	2710.4	2684.4	2680.9
IsMasterProtein	Q9UNM6	26S proteasome non-ATPase regulatory subunit 13 OS=Homo sapiens OX=9606 GN=PSMD13 PE=1 SV=2	0	77.952	41	15	15	26	15	89.63	15	108.9	108.4	91.5	91.2	89.1	89.7	105.5	105.6	92.6	91	109.2	108.7	92.6	92.8	112.4	110.8	6578.4	6546.2	5526	5509.1	5383.1	5420.5	6371	6378.9	5593.3	5494.4	6593	6563.7	5591.2	5604.2	6787.2	6693.3	4820.3	4934.1	4836.8	4943.3	4480.6	4515.4
IsMasterProtein	Q8NE71	ATP-binding cassette sub-family F member 1 OS=Homo sapiens OX=9606 GN=ABCF1 PE=1 SV=2	0	77.857	21	14	15	21	13	71.06	14	108.1	108.7	102.7	102.7	79.8	80	105.3	104.1	107	107.7	76.3	77.1	97.5	99.7	120.5	122.8	4201.9	4225.3	3995.5	3992.7	3104	3112.9	4095.8	4048.4	4159.2	4188.2	2967.1	2999.5	3790.4	3878.1	4685.8	4774.9	3078.9	3184.7	3497.2	3582.7	2583.6	2593
IsMasterProtein	P30154	Serine/threonine-protein phosphatase 2A 65 kDa regulatory subunit A beta isoform OS=Homo sapiens OX=9606 GN=PPP2R1B PE=1 SV=3	0	77.841	25	13	14	20	9	77.7	13	127.2	126.8	133	132.8	75.9	79.1	100.5	97.9	77.1	79.9	75.1	78.5	79.7	79.7	126.5	130.3	2047.6	2042	2141.6	2137.9	1221.2	1272.6	1617.3	1575.6	1241.6	1287	1209.1	1263.1	1282.4	1283.5	2036.8	2097.4	1500.4	1539.1	1874.5	1918.3	1016.4	1060.1
IsMasterProtein	P45880	Voltage-dependent anion-selective channel protein 2 OS=Homo sapiens OX=9606 GN=VDAC2 PE=1 SV=2	0	77.718	38	9	11	28	9	108.47	9	47.9	48.9	93.3	93.5	142.4	145	74	80.5	147.1	143.4	111.9	98.9	104.6	106.1	80.5	81.9	4089.5	4174.9	7961.4	7976.5	12155.6	12377	6319	6874	12556.4	12238.1	9550.1	8436.2	8926.6	9050.4	6866.6	6988.2	2996.5	3146.8	6968.5	7157.3	10117.6	10310.1
IsMasterProtein	P11387	DNA topoisomerase 1 OS=Homo sapiens OX=9606 GN=TOP1 PE=1 SV=2	0	77.65	25	22	22	33	22	92.24	22	148.6	147.8	76.1	76.9	108.3	108.4	108	107.3	83.1	81.8	73.7	73	85.8	84.8	118.8	117.5	13585	13516.8	6955.2	7028.8	9901.9	9915	9871.3	9812	7600.1	7480.9	6734.9	6677.9	7841.2	7750.9	10865.6	10746.6	9954.3	10188	6087.8	6307	8241.8	8259.3
IsMasterProtein	Q8NC51	Plasminogen activator inhibitor 1 RNA-binding protein OS=Homo sapiens OX=9606 GN=SERBP1 PE=1 SV=2	0	77.502	37	11	11	26	11	93.84	11	106.4	107.2	102.6	101.3	103.3	102.2	109.6	106.7	104.7	109.9	96.4	98.1	74.6	72.5	102.3	102.1	5529	5570.1	5331.2	5261.8	5365	5308.4	5694	5544.8	5439.2	5707.2	5008.8	5095.8	3873.8	3768.5	5312.2	5303.8	4051.4	4198.4	4666.3	4721.4	4465.5	4421.9
IsMasterProtein	Q5JWF2	Guanine nucleotide-binding protein G(s) subunit alpha isoforms XLas OS=Homo sapiens OX=9606 GN=GNAS PE=1 SV=2	0	77.425	14	13	14	23	12	85.6	13	52.5	51.9	110.3	109.7	136.5	139.6	68.8	67.3	62.7	62	126.6	127.3	106.4	108	135.8	134.5	2426.1	2395.4	5096.3	5069.1	6304.4	6448.8	3178.3	3110.2	2894.2	2863.9	5848.6	5881.1	4912.8	4990.7	6274.8	6214.7	1777.7	1805.5	4460.7	4548.5	5247.4	5371.9
IsMasterProtein	Q9Y6N5	Sulfide:quinone oxidoreductase, mitochondrial OS=Homo sapiens OX=9606 GN=SQOR PE=1 SV=1	0	77.402	34	13	13	21	13	68.25	13	89.4	87.9	109	110.1	85.3	84.9	40	42.3	129.6	128.5	161.4	156.7	96.1	95	92.2	91.7	4045.7	3980.8	4934.7	4984.1	3862.3	3843.4	1812	1913.3	5866	5816.2	7308.8	7093.5	4351.4	4300.5	4174.6	4152.5	2964.5	3000.5	4319.3	4472.2	3214.8	3201.6
IsMasterProtein	P30041	Peroxiredoxin-6 OS=Homo sapiens OX=9606 GN=PRDX6 PE=1 SV=3	0	77.059	65	13	13	30	13	98.46	13	86.2	82.9	107.1	106.8	86.6	85.3	79.9	80.3	86.9	86.3	99.9	103.1	179.8	175.3	77.1	76.5	6735.4	6481.1	8374.5	8351	6770.8	6669.1	6249.3	6279	6792.5	6746.5	7810.2	8063.2	14054.1	13704.3	6024.5	5980.3	4935.3	4885	7330.1	7493.3	5635.6	5555.4
IsMasterProtein	P10155	60 kDa SS-A/Ro ribonucleoprotein OS=Homo sapiens OX=9606 GN=RO60 PE=1 SV=2	0	76.916	33	16	17	24	16	87.25	16	95.1	93.7	90.8	88.2	93.1	91.8	103.9	103.5	116.8	114.1	129.3	127.9	95.5	95.4	80.8	80	3833.1	3776.4	3659.6	3555.5	3753.4	3700.2	4187.2	4173.3	4706.9	4597.3	5212.9	5156	3849	3846.4	3258	3224.8	2808.7	2846.3	3203.2	3190.3	3124.1	3082.3
IsMasterProtein	P10515	Dihydrolipoyllysine-residue acetyltransferase component of pyruvate dehydrogenase complex, mitochondrial OS=Homo sapiens OX=9606 GN=DLAT PE=1 SV=3	0	76.855	25	12	13	24	12	86.71	12	81.7	83.4	111.5	112.6	90.8	93	92.5	90	137	136.6	76.1	75	98	98.5	113.3	110.1	3365.5	3433.1	4592.3	4636.3	3737.2	3828.6	3807	3704.3	5641.6	5626.3	3134.5	3088.3	4037.2	4054.8	4665.2	4531.8	2466	2587.6	4019.5	4160.2	3110.6	3189.3
IsMasterProtein	Q13630	GDP-L-fucose synthase OS=Homo sapiens OX=9606 GN=GFUS PE=1 SV=1	0	76.801	41	8	8	14	8	60.05	8	100.1	99	91	94.7	80.3	77.2	97.5	93.9	141.9	141.9	94	93.6	93.9	95.4	102.8	102.8	2235.4	2210.1	2031.9	2113.9	1792.9	1724.8	2176.2	2095.6	3167.3	3169.2	2099.5	2090.9	2097.1	2130.5	2294.8	2294.2	1638	1665.8	1778.5	1896.9	1492.3	1436.8
IsMasterProtein	Q9UBE0	SUMO-activating enzyme subunit 1 OS=Homo sapiens OX=9606 GN=SAE1 PE=1 SV=1	0	76.679	46	13	13	22	13	81.1	13	89.3	86.5	87.2	86.9	82.9	84.3	115.3	115.6	119.1	118.1	60.9	61.9	107.5	106.4	139	139.3	3838.4	3719.8	3747.1	3735.7	3565.1	3623.8	4955.3	4968.4	5119.8	5075.8	2619.8	2659.2	4623.3	4573.9	5973.9	5988.2	2812.6	2803.7	3279.8	3352.1	2967.4	3018.7
IsMasterProtein	Q8N257	Histone H2B type 3-B OS=Homo sapiens OX=9606 GN=H2BU1 PE=1 SV=3	0	76.65	63	10	14	174	1	574.78	10	69.6	73.1	103.9	107.8	134.4	125.3	47.8	50.8	79.5	73.8	217	215.2	93.1	92	57.7	59	315.1	330.9	470.7	488.2	608.6	567.4	216.6	229.9	359.8	334.2	982.9	974.5	421.5	416.8	261.5	267.3	230.9	249.4	412	438	506.6	472.6
IsMasterProtein	O15067	Phosphoribosylformylglycinamidine synthase OS=Homo sapiens OX=9606 GN=PFAS PE=1 SV=4	0	76.62	14	15	16	21	15	68.47	15	95	91.9	96.4	96.6	123.5	123.2	122.7	122.7	90.2	90.3	82.7	83.5	95	96.4	94.9	94.9	4089.7	3955.7	4149.7	4158.1	5316.3	5300.8	5279.2	5282.3	3883.3	3886.3	3560.3	3593.8	4089	4147.1	4085.4	4082.8	2996.7	2981.5	3632.2	3731.1	4425	4415.6
IsMasterProtein	P60660	Myosin light polypeptide 6 OS=Homo sapiens OX=9606 GN=MYL6 PE=1 SV=2	0	76.515	60	9	11	29	7	103.97	9	90.4	86.3	104.4	104.3	80.5	81.2	125.7	124.9	85.4	85	142.5	140.1	93.5	92.6	81.2	82	5106.9	4874.5	5897.2	5891.8	4547.4	4590.2	7101.2	7059	4824.3	4800.4	8052.1	7912.9	5281.3	5230.6	4590.1	4633.8	3742.1	3674	5161.7	5286.7	3785	3823.7
IsMasterProtein	Q9Y2T3	Guanine deaminase OS=Homo sapiens OX=9606 GN=GDA PE=1 SV=1	0	76.428	38	14	14	23	14	81.91	14	93	95	72.3	72.3	64.8	66.5	31.3	29.5	37.2	37.9	136.2	131.1	294.2	304.4	67.5	66.8	4140.4	4228.6	3219.6	3216.7	2886.1	2959.8	1393.7	1313.7	1654.6	1687.5	6060.6	5833.1	13095	13549.2	3003.6	2971.8	3033.9	3187.2	2818.1	2886.4	2402.2	2465.6
IsMasterProtein	Q99459	Cell division cycle 5-like protein OS=Homo sapiens OX=9606 GN=CDC5L PE=1 SV=2	0	76.38	26	13	14	18	13	75.21	13	105.7	105.8	90.1	90.5	108.3	111.9	104.7	105.5	88	89.6	94.6	93.7	105.4	105.9	100.4	99.9	3186.9	3191.2	2719.2	2729.5	3265.2	3375.7	3157.9	3181.9	2655.5	2702.4	2853.5	2827.1	3178.8	3193.6	3029.3	3012.8	2335.2	2405.3	2380	2449.2	2717.8	2812
IsMasterProtein	P20339	Ras-related protein Rab-5A OS=Homo sapiens OX=9606 GN=RAB5A PE=1 SV=2	0	76.342	60	9	11	21	7	73.88	9	103.4	103.5	88.1	88.2	105.3	105	101.6	100.7	103.9	104.5	99.9	102.1	88.6	88.4	109.7	107.2	2445	2449.4	2083.6	2086.1	2490.9	2483.6	2404.3	2381.7	2457.3	2472.1	2363.4	2415.4	2095.1	2091.7	2594.1	2536	1791.5	1846.1	1823.7	1871.9	2073.3	2068.9
IsMasterProtein	P49959	Double-strand break repair protein MRE11 OS=Homo sapiens OX=9606 GN=MRE11 PE=1 SV=3	0	76.335	27	15	15	20	15	70.8	15	98	100.9	128.9	126.8	86.1	85.9	84.3	84.5	102.9	101.9	56.4	57.9	145	144.4	98.8	97.5	4351.2	4481.5	5723.8	5631.1	3825.9	3814.5	3743.1	3753.1	4570.3	4527	2505.1	2571.9	6440.8	6414.2	4389.4	4330.5	3188.4	3377.8	5009.9	5052.8	3184.4	3177.5
IsMasterProtein	Q15907	Ras-related protein Rab-11B OS=Homo sapiens OX=9606 GN=RAB11B PE=1 SV=4	0	76.289	56	11	11	27	11	91.12	11	105.5	104.1	120.2	121.1	98.1	97.1	91.4	91.1	94.9	94.2	106.7	107.6	84.3	84.1	99.5	100	6715.1	6629.2	7653.7	7713.6	6249	6184.8	5817.4	5801.7	6042	5999.9	6792.6	6852.2	5370.1	5358.2	6337.8	6367.7	4920.5	4996.6	6699.2	6921.4	5201.3	5152
IsMasterProtein	P49419	Alpha-aminoadipic semialdehyde dehydrogenase OS=Homo sapiens OX=9606 GN=ALDH7A1 PE=1 SV=5	0	76.206	31	14	14	19	14	67.36	14	74.6	76.7	53.7	55	148.9	153.1	69.2	67.7	95.1	96.3	167.2	166.4	101.3	102.9	85.5	86.4	3219.4	3308.9	2315.6	2372.9	6424.4	6608.6	2985.3	2923.5	4105.8	4155.3	7212.9	7178.6	4373.4	4440.6	3689.2	3728.6	2359	2494	2026.8	2129.2	5347.3	5505.1
IsMasterProtein	Q9UIA9	Exportin-7 OS=Homo sapiens OX=9606 GN=XPO7 PE=1 SV=3	0	76.156	19	18	18	22	18	68.87	18	89.9	92.3	72.3	73.4	79.9	77.2	108.8	108.1	125.2	125	107.7	107.6	93.2	92.2	122.7	124.5	3524.2	3616.3	2835.8	2877	3130.7	3027.9	4266.5	4236.9	4909.5	4899.3	4219.8	4219.1	3654.5	3612.5	4808.3	4878.3	2582.3	2725.7	2482.1	2581.6	2605.8	2522.3
IsMasterProtein	Q8WUM0	Nuclear pore complex protein Nup133 OS=Homo sapiens OX=9606 GN=NUP133 PE=1 SV=2	0	76.057	18	17	17	20	17	67.82	17	94.9	96.7	89	91.2	117.1	114.6	85.9	82.4	113.3	109.5	95.6	101.9	103.1	104	100.3	100.4	3272.6	3335.4	3069.2	3147.5	4041.4	3954.2	2965.2	2843.1	3907.3	3777.5	3299.6	3516.7	3557.3	3589.7	3459.3	3465.3	2398	2514	2686.5	2824.3	3363.8	3293.9
IsMasterProtein	Q9UMR2	ATP-dependent RNA helicase DDX19B OS=Homo sapiens OX=9606 GN=DDX19B PE=1 SV=1	0	76.001	32	14	16	21	2	70.31	14	119.9	121	97.8	104.6	139	127.6	30.8	39.5	105.5	106	74.8	68.7	127.9	135.1	101.2	100.6	322.3	325.1	262.9	281	373.6	343	82.8	106.1	283.4	284.9	201	184.6	343.6	363	272	270.3	236.1	245.1	230.1	252.2	310.9	285.7
IsMasterProtein	O75955	Flotillin-1 OS=Homo sapiens OX=9606 GN=FLOT1 PE=1 SV=3	0	75.986	43	16	16	20	16	66.84	16	78.9	78	89.4	89.9	130.9	130.7	99	100	134.9	135.9	81.2	81.7	96.4	95.5	88.9	88.7	2986.7	2952	3385.2	3403.9	4956.5	4948	3746.7	3786.8	5107.5	5142.8	3072.6	3092.4	3650.2	3613.8	3365.3	3357.1	2188.5	2225	2963	3054.3	4125.5	4121.7
IsMasterProtein	P47755	F-actin-capping protein subunit alpha-2 OS=Homo sapiens OX=9606 GN=CAPZA2 PE=1 SV=3	0	75.608	52	9	9	18	8	85.44	9	155.3	159.6	109.8	111.3	75.5	78.4	95.7	96.1	97.8	98.7	80.2	78.6	64.5	64.9	115.6	118.1	3691.3	3794.4	2610.5	2645.4	1796	1864.2	2275.7	2283.9	2324.9	2346.8	1905.5	1868.1	1532.9	1542.2	2748.3	2807.7	2704.8	2859.9	2285	2373.7	1494.9	1552.9
IsMasterProtein	P23381	Tryptophan--tRNA ligase, cytoplasmic OS=Homo sapiens OX=9606 GN=WARS1 PE=1 SV=2	0	75.587	30	12	12	20	12	73.54	12	88.1	86.4	104.2	102.2	189.2	187.5	75.6	71.5	68.2	65.4	161	150.4	70.2	69.8	54.9	55.3	3795.9	3722.5	4488.4	4400.4	8145.9	8075.1	3254.4	3080.5	2936.7	2815.9	6933.8	6478.9	3022.6	3005.9	2364.6	2381.7	2781.4	2805.7	3928.6	3948.5	6780.2	6726.6
IsMasterProtein	P39656	Dolichyl-diphosphooligosaccharide--protein glycosyltransferase 48 kDa subunit OS=Homo sapiens OX=9606 GN=DDOST PE=1 SV=4	0	75.539	28	13	13	25	13	82.94	13	97	95.8	97.1	93.2	82.9	83	102.2	103.3	91.8	90.5	115.3	115.6	114.8	113.2	102.1	102.4	6244	6162.3	6248	6000.7	5336.8	5339.5	6574.3	6644.8	5905.6	5821.7	7421.1	7437.5	7385.9	7282.5	6570.3	6591.5	4575.3	4644.7	5468.8	5384.4	4442	4447.8
IsMasterProtein	O95747	Serine/threonine-protein kinase OSR1 OS=Homo sapiens OX=9606 GN=OXSR1 PE=1 SV=1	0	75.537	24	10	11	16	7	59.61	10	88.5	86.5	95.2	96.6	121.3	123.8	72.2	72.7	109.2	107	106.6	106.5	97.3	95	111.5	110.2	1801.4	1762.4	1939.5	1966.2	2470.7	2521.3	1469.5	1480.3	2223.3	2179.3	2171.6	2167.9	1980.4	1933.8	2270.7	2243.9	1320	1328.4	1697.6	1764.3	2056.5	2100.3
IsMasterProtein	Q7Z2W4	Zinc finger CCCH-type antiviral protein 1 OS=Homo sapiens OX=9606 GN=ZC3HAV1 PE=1 SV=3	0	75.492	22	16	17	19	16	62.64	16	118.6	118	88.6	89.2	96.1	100.6	96	96.6	93.6	95.5	80.6	82	125.5	128.6	96.6	94	4244.9	4222.2	3169.8	3192.6	3440	3597.9	3434.1	3456.6	3347.5	3415.7	2882.8	2933.3	4490.5	4603.2	3455.2	3363.5	3110.4	3182.4	2774.4	2864.7	2863.3	2997.1
IsMasterProtein	P21964	Catechol O-methyltransferase OS=Homo sapiens OX=9606 GN=COMT PE=1 SV=2	0	75.466	40	8	8	21	8	83	8	111.2	108	101.9	99.6	83	81	96.5	96.7	85.6	84.2	119.1	117.6	75.9	73.2	133.8	132.8	3806.3	3696.2	3488.6	3408.5	2840.4	2771.8	3303.6	3308.8	2928.2	2881.1	4077.8	4024.3	2599.4	2505.8	4578	4543.9	2789.1	2785.9	3053.5	3058.5	2364.2	2309
IsMasterProtein	Q6XQN6	Nicotinate phosphoribosyltransferase OS=Homo sapiens OX=9606 GN=NAPRT PE=1 SV=2	0	75.463	39	14	16	18	14	71.07	14	136.9	132.9	108.9	109	63.6	64.4	44.6	45.1	66.8	68	139.4	145	93	92.8	143.7	146.1	4347.1	4218.6	3458.3	3460.1	2019	2043.6	1416.5	1430.7	2121.2	2159.1	4425.8	4602.6	2951.9	2947.7	4562.8	4639.3	3185.3	3179.7	3027	3104.8	1680.5	1702.4
IsMasterProtein	P05141	ADP/ATP translocase 2 OS=Homo sapiens OX=9606 GN=SLC25A5 PE=1 SV=7	0	75.354	38	13	13	45	4	143.22	13	71.8	69.5	143.8	146.8	106.4	109.4	64.9	65.5	116.6	113	81.9	78.7	126.6	128.9	88.4	87.8	2178.2	2108.5	4361.7	4450.8	3227.7	3317.6	1967.6	1987.5	3535.2	3426.6	2484	2387.1	3839.6	3907.9	2679.9	2664.1	1596.1	1589.2	3817.7	3993.7	2686.6	2763.6
IsMasterProtein	Q6P1M3	LLGL scribble cell polarity complex component 2 OS=Homo sapiens OX=9606 GN=LLGL2 PE=1 SV=2	0	75.285	22	16	17	18	16	71.27	16	99.1	99.6	87.9	88.8	72.9	73.2	52.6	52.8	81.8	84.4	206.7	219.6	91.4	94.1	98.2	97	3191.9	3207.2	2830.4	2858.7	2345.9	2357.5	1692.2	1699.1	2632.5	2718.3	6656.1	7072.8	2941.8	3031.1	3163.4	3122.1	2338.8	2417.4	2477.4	2565.1	1952.6	1963.8
IsMasterProtein	P82933	28S ribosomal protein S9, mitochondrial OS=Homo sapiens OX=9606 GN=MRPS9 PE=1 SV=2	0	75.268	40	14	14	18	14	66.22	14	104.8	104.5	98.9	99.3	103.1	103.2	100	100.4	87.8	87.1	93.3	93	89.4	89.4	122	123.7	4111.1	4100.3	3878.3	3893.1	4044.4	4046.8	3921.5	3939.9	3445.1	3417.4	3661.6	3647.6	3506.7	3507.5	4786.2	4852.1	3012.4	3090.5	3394.6	3493.3	3366.3	3371
IsMasterProtein	P52789	Hexokinase-2 OS=Homo sapiens OX=9606 GN=HK2 PE=1 SV=2	0	75.228	18	13	14	18	12	59.61	13	145.1	143.8	65.4	66	74	75.6	109.7	105.1	101.2	101.7	94.4	98.3	50.8	48.3	159.2	161.4	4467.4	4426.8	2015.4	2031.4	2277.3	2329	3378	3237.7	3117.1	3131.9	2908.1	3027.8	1564.5	1487.2	4900.9	4969.5	3273.5	3336.6	1764	1822.8	1895.5	1940
IsMasterProtein	P52294	Importin subunit alpha-5 OS=Homo sapiens OX=9606 GN=KPNA1 PE=1 SV=3	0	75.179	32	13	13	20	7	65.7	13	130.1	134.6	108.8	107.7	86.8	82.7	101.9	99.3	76.7	79.3	85.9	87.8	100.9	103.2	108.4	106.2	2315.2	2395.6	1935.8	1916.5	1544.1	1471.7	1813.4	1767	1364.9	1411.9	1529.4	1562.1	1795.1	1836.6	1929	1889.9	1696.4	1805.7	1694.4	1719.7	1285.2	1226
IsMasterProtein	P0DP25	Calmodulin-3 OS=Homo sapiens OX=9606 GN=CALM3 PE=1 SV=1	0	75.165	77	9	10	22	9	93.79	9	66	67.2	123.5	93.2	87	86.9	99.3	90.3	86.2	86.1	186.9	158.1	95.4	90.7	97.3	85.8	2456.2	2498.9	4595.2	3465.3	3236.8	3233.9	3694.3	3358.8	3206.5	3202.5	6952	5879.4	3548.1	3373.9	3619.2	3190	1799.8	1883.5	4022.1	3109.4	2694.2	2693.9
IsMasterProtein	Q9BXJ9	N-alpha-acetyltransferase 15, NatA auxiliary subunit OS=Homo sapiens OX=9606 GN=NAA15 PE=1 SV=1	0	75.033	19	16	16	22	13	75.47	16	87.4	86.5	93.5	96.7	108.3	106.7	107.3	109.6	120	118.5	96.2	96.8	78.5	78	108.1	108	3235.3	3204.1	3461.1	3580.2	4008.1	3951.8	3973	4056.5	4443.3	4386.2	3561.7	3582.7	2906	2886.6	4002.6	3998.1	2370.7	2415	3029.5	3212.5	3336.1	3291.9
IsMasterProtein	P61221	ATP-binding cassette sub-family E member 1 OS=Homo sapiens OX=9606 GN=ABCE1 PE=1 SV=1	0	74.899	27	17	17	23	17	67.37	17	95.4	93.1	97.6	99.4	127.9	127.6	106.5	104.8	103.2	102.5	83.3	83.2	84.5	84	104.5	102.4	5004.9	4883.6	5123.2	5214	6710.5	6693.9	5588.4	5496.8	5413.5	5378.8	4372.5	4367	4435.4	4408.6	5481.6	5375.1	3667.3	3680.9	4484.3	4678.5	5585.4	5576.1
IsMasterProtein	P50552	Vasodilator-stimulated phosphoprotein OS=Homo sapiens OX=9606 GN=VASP PE=1 SV=3	0	74.86	29	11	12	22	11	77.33	11	77.3	75.8	93.6	91.4	116.3	119.9	67.6	67.8	103.4	104.9	137.2	137.1	89.3	88.3	114.7	115.4	3667.7	3599.4	4442.6	4338.1	5522.9	5690.9	3209.5	3216.7	4907.6	4982	6513.4	6509.1	4241.2	4190.4	5444.3	5477.6	2687.5	2712.9	3888.5	3892.6	4596.9	4740.6
IsMasterProtein	O75400	Pre-mRNA-processing factor 40 homolog A OS=Homo sapiens OX=9606 GN=PRPF40A PE=1 SV=2	0	74.847	13	11	12	21	11	72.25	11	96.2	95.1	100.8	102.2	113.6	114.4	90.6	90.4	116.6	117.3	95.4	93.8	87.5	88.4	100.3	97.3	5112.2	5057.7	5358.8	5431.6	6037.6	6084	4818.1	4807.7	6198.6	6237.1	5072.2	4986.6	4653	4702.1	5331.3	5174.7	3746	3812.1	4690.5	4873.8	5025.4	5068
IsMasterProtein	Q13310	Polyadenylate-binding protein 4 OS=Homo sapiens OX=9606 GN=PABPC4 PE=1 SV=1	0	74.741	18	12	15	24	8	77.28	12	102	98.1	87.9	88.2	143.6	141.4	108.2	107.6	96.8	95.3	83.8	81.6	85.5	84.4	96.7	98.7	3105.5	2987.1	2675.1	2685.7	4372.4	4304.5	3293.4	3274.8	2945.6	2901.6	2550.6	2484	2603.3	2568.3	2944.9	3004.4	2275.5	2251.5	2341.5	2409.9	3639.3	3585.7
IsMasterProtein	Q9H2U2	Inorganic pyrophosphatase 2, mitochondrial OS=Homo sapiens OX=9606 GN=PPA2 PE=1 SV=2	0	74.618	40	12	12	20	10	70.94	12	73.5	72.9	94.1	93.1	101	102.4	59	59.1	136	132.2	142	142.1	97.6	98.2	99	97.8	2520	2497.9	3225.2	3190.8	3462.8	3508.5	2023	2024.1	4660.5	4531.7	4866.8	4869.9	3345.6	3365.1	3392.2	3350.2	1846.5	1882.7	2823	2863.1	2882.2	2922.6
IsMasterProtein	P11413	Glucose-6-phosphate 1-dehydrogenase OS=Homo sapiens OX=9606 GN=G6PD PE=1 SV=4	0	74.616	37	20	21	27	20	78.57	20	124.5	124.5	133.9	135.4	60.1	58.3	115.9	113.8	103.4	104.7	78.6	79.2	116.3	117.8	66.8	66.8	8688.8	8692	9344.9	9452.9	4195.5	4069.5	8087.6	7944.1	7216.3	7311.3	5488.1	5528.6	8119.9	8219.4	4660.1	4660.4	6366.6	6551.4	8179.4	8482.1	3492.1	3389.9
IsMasterProtein	Q9NTI5	Sister chromatid cohesion protein PDS5 homolog B OS=Homo sapiens OX=9606 GN=PDS5B PE=1 SV=1	0	74.49	17	26	26	33	23	89.52	26	105.4	104.7	103.7	106.3	72.7	73.2	83.2	83.2	103.3	101.3	74.2	76.4	109.3	109.1	148	146.2	7078.9	7034.7	6966.5	7142.7	4884.6	4918.5	5587.7	5586.5	6937.1	6803.8	4984	5131.9	7342.6	7329.4	9940.6	9824.4	5187	5302.3	6097.7	6409.2	4065.7	4097.1
IsMasterProtein	P28838	Cytosol aminopeptidase OS=Homo sapiens OX=9606 GN=LAP3 PE=1 SV=3	0	74.454	38	18	20	23	18	64.76	18	88.1	86.6	106.1	106.9	103.5	99.9	104.7	104.6	100	99.7	171.9	177.1	57	54.3	70.2	69.5	4388	4313.6	5286.3	5324.8	5152.7	4973.6	5212.3	5206.9	4978.2	4966	8561.1	8819.9	2839.8	2702.7	3494.2	3463.5	3215.3	3251.3	4627	4777.9	4288.8	4143.1
IsMasterProtein	P30419	Glycylpeptide N-tetradecanoyltransferase 1 OS=Homo sapiens OX=9606 GN=NMT1 PE=1 SV=2	0	74.382	31	11	12	18	10	67.72	11	101.6	102.2	95	94.4	82.5	81.8	106.5	106.1	91.8	89	99.9	101.7	119.9	122.9	102.5	102.2	2904.2	2921.8	2716.1	2697.8	2358.8	2338	3043.1	3032.9	2624	2543.4	2856.9	2905.6	3427.3	3512.2	2930.2	2921.4	2128	2202.2	2377.4	2420.8	1963.3	1947.6
IsMasterProtein	P16278	Beta-galactosidase OS=Homo sapiens OX=9606 GN=GLB1 PE=1 SV=2	0	74.076	16	10	10	16	10	55.86	10	71.9	72.7	79.5	80.5	80.3	80.1	101	99.7	72.5	72.6	207.8	197.7	89.4	91	101.7	101.7	2569	2596	2839.2	2875.8	2870.1	2861.1	3607.1	3561.3	2591.1	2594.8	7422.7	7063.1	3193	3250.8	3631.6	3633.3	1882.4	1956.7	2485.1	2580.4	2388.9	2383.3
IsMasterProtein	Q9H4G0	Band 4.1-like protein 1 OS=Homo sapiens OX=9606 GN=EPB41L1 PE=1 SV=2	0	73.716	22	15	18	23	13	75.2	15	90.5	88	101.1	100.8	90.5	95.1	57.6	55.5	51.9	52.5	137.4	139	167.1	168.8	102.2	102	3789.1	3684.7	4231.7	4219.5	3788	3980.5	2409.2	2323.7	2173	2198.5	5751	5816.7	6996.7	7065	4277	4271.2	2776.5	2777.3	3704	3786.2	3152.9	3315.8
IsMasterProtein	Q9UHD9	Ubiquilin-2 OS=Homo sapiens OX=9606 GN=UBQLN2 PE=1 SV=2	0	73.679	20	8	12	15	5	60.91	8	82.1	81.6	113	115.3	69	65.5	118.8	116.6	137.3	136.8	104	106.2	90	90.6	87.9	85.4	977.2	971.7	1345.4	1373.2	821.1	779.4	1414.9	1388.2	1635.2	1628.7	1237.7	1264.6	1071.9	1078.2	1046.1	1016.4	716	732.4	1177.6	1232.2	683.4	649.2
IsMasterProtein	P26368	Splicing factor U2AF 65 kDa subunit OS=Homo sapiens OX=9606 GN=U2AF2 PE=1 SV=4	0	73.647	34	10	12	24	10	93.16	10	84	82.4	94.3	96.7	127.2	130	80.7	77.5	111.7	112.1	97.7	94.8	110.5	110.8	94.1	95.5	2951.9	2894.6	3312.6	3395.7	4466.6	4567.7	2835.3	2722.3	3923.8	3938.6	3432.6	3329.7	3881.2	3890.6	3304.3	3355.8	2163	2181.7	2899.5	3047	3717.7	3804.9
IsMasterProtein	P08240	Signal recognition particle receptor subunit alpha OS=Homo sapiens OX=9606 GN=SRPRA PE=1 SV=2	0	73.459	24	15	16	22	15	81.72	15	109.7	109.8	101.8	100	84.6	85.2	119.5	121.3	97.2	96.9	86.4	89.4	107.1	103.7	93.2	94	5420.5	5423.2	5029.6	4942.8	4180.7	4211.5	5906.8	5995.7	4803.5	4786.6	4269.3	4419.5	5293.4	5125.8	4603.5	4645.2	3971.9	4087.6	4402.3	4435.2	3479.8	3508.2
IsMasterProtein	P20073	Annexin A7 OS=Homo sapiens OX=9606 GN=ANXA7 PE=1 SV=3	0	73.454	23	10	11	19	10	58.86	10	72.1	71.7	131	131.5	109.6	110.1	85.1	84.9	120.6	119.4	89.4	88.8	115.7	116.5	77.4	76.3	2377.4	2363.7	4318.8	4337.4	3615.6	3629.4	2805.6	2801.1	3978.2	3937.9	2946.9	2927.7	3815.7	3840.6	2553	2517	1742	1781.6	3780.2	3892	3009.4	3023.3
IsMasterProtein	Q9Y6E2	Basic leucine zipper and W2 domain-containing protein 2 OS=Homo sapiens OX=9606 GN=BZW2 PE=1 SV=1	0	73.447	41	18	18	25	17	75.81	18	128	127.2	95.5	95	78.2	79	96.4	93.7	85.8	86.4	60.9	61.6	127.3	128.4	128	128.6	9520.1	9460.3	7108.5	7068.1	5815.9	5874.8	7175.3	6968	6383.7	6431.6	4528.8	4586.4	9473.7	9552.7	9523.6	9564.3	6975.8	7130.5	6222	6342.3	4840.8	4893.8
IsMasterProtein	Q9NQR4	Omega-amidase NIT2 OS=Homo sapiens OX=9606 GN=NIT2 PE=1 SV=1	0	73.426	48	13	13	20	13	69.92	13	133.8	134.3	110.8	111.8	80.5	81.7	82	80.5	103.8	101.3	78.2	74	117	122	94	94.3	5647	5667.6	4674.5	4717.1	3398.9	3447.2	3458.9	3398.7	4380.8	4274.2	3301.8	3122.1	4935.5	5148.7	3967.1	3978.2	4137.8	4271.9	4091.5	4232.7	2829.1	2871.5
IsMasterProtein	Q9Y2L1	Exosome complex exonuclease RRP44 OS=Homo sapiens OX=9606 GN=DIS3 PE=1 SV=2	0	73.309	20	16	16	21	16	68.31	16	88.9	89.8	89.4	90.1	134.2	136.1	83.1	82.5	109.4	108.2	82.7	83	89	86.6	124.2	122.9	4155.1	4197.1	4179.8	4208.9	6270.8	6360.7	3881.5	3856.7	5112.8	5055.7	3863.5	3881	4159.1	4045.5	5802.5	5741.4	3044.6	3163.5	3658.5	3776.7	5219.4	5298.5
IsMasterProtein	O94826	Mitochondrial import receptor subunit TOM70 OS=Homo sapiens OX=9606 GN=TOMM70 PE=1 SV=1	0	73.047	27	18	18	31	18	91.96	18	128	128.2	104.7	106	104.8	106.4	92.9	91.6	93.7	93.5	74	73.7	93.6	93.4	107	108.4	10311.7	10329.7	8433.6	8539.7	8443.5	8570.2	7486	7376.9	7550.6	7537	5963.8	5938.7	7543.7	7527.6	8618.9	8737	7555.9	7785.8	7381.8	7662.7	7027.9	7139.1
IsMasterProtein	Q00325	Phosphate carrier protein, mitochondrial OS=Homo sapiens OX=9606 GN=SLC25A3 PE=1 SV=2	0	72.968	28	10	12	33	10	99.86	10	57.1	56.9	93.2	92.6	201.4	207.8	77.8	77.5	98.6	96.7	109.9	104.1	73.8	74.6	88.9	89	4441.6	4429.4	7249.9	7206.5	15666.4	16162.1	6053.3	6032.2	7671.4	7522.9	8549.8	8095.4	5743.8	5799.9	6914.7	6923.7	3254.5	3338.5	6345.7	6466.4	13039.9	13463.2
IsMasterProtein	O75165	DnaJ homolog subfamily C member 13 OS=Homo sapiens OX=9606 GN=DNAJC13 PE=1 SV=5	0	72.904	8	15	16	20	15	63.14	15	84.1	85.1	108.5	109.5	80.2	79.3	118.3	120.3	94	93.6	86.1	88.2	126.8	128.1	98.9	99.3	2976.6	3014.5	3840.6	3879.3	2838.9	2807.9	4189	4259.5	3329.1	3313.3	3048.4	3121.7	4488.9	4536.2	3500.8	3516	2181.1	2272.1	3361.6	3480.9	2362.9	2339
IsMasterProtein	Q9NZL9	Methionine adenosyltransferase 2 subunit beta OS=Homo sapiens OX=9606 GN=MAT2B PE=1 SV=1	0	72.872	39	11	11	18	11	66.92	11	93.3	90.9	105.8	102.6	119.8	118.1	88.5	87.6	113.2	110.4	97.5	97.8	102.1	100.6	85.5	86.1	3343.3	3256.6	3789.8	3676.6	4292.6	4231.3	3170.9	3137.1	4054	3953.3	3491.1	3504.3	3658.2	3603.3	3064	3085.2	2449.8	2454.6	3317.2	3299	3572.9	3524.7
IsMasterProtein	Q9BZF1	Oxysterol-binding protein-related protein 8 OS=Homo sapiens OX=9606 GN=OSBPL8 PE=1 SV=3	0	72.6	19	14	15	24	14	70.92	14	114.5	114.4	84.1	86.2	124.6	127.5	108.8	109.7	99.9	100.2	69.2	71.6	93.5	95.4	100	100.6	5161.2	5157.2	3791.6	3884.4	5619.9	5748.9	4903.6	4945.8	4503	4518.5	3121.5	3227.7	4214.9	4300.3	4507	4533.8	3781.9	3887.1	3318.8	3485.5	4677.7	4788.9
IsMasterProtein	P22307	Sterol carrier protein 2 OS=Homo sapiens OX=9606 GN=SCP2 PE=1 SV=2	0	72.541	24	13	13	28	13	87.28	13	93.6	94.9	99.5	97.1	115.9	115.6	78.9	78	136.9	135.5	96.8	98.9	90.5	90.1	89.7	88	5664.6	5744.2	6022.7	5875.5	7011	6996.2	4771	4716.1	8283.9	8197.8	5857.7	5985.1	5474.9	5448.4	5428.1	5324	4150.7	4329.6	5271.5	5272.1	5835.5	5827.9
IsMasterProtein	Q13126	S-methyl-5'-thioadenosine phosphorylase OS=Homo sapiens OX=9606 GN=MTAP PE=1 SV=2	0	72.489	50	11	13	23	11	73.91	11	115.5	114.5	84.1	82.3	101.7	101	104.6	102.5	89.4	91.7	113.2	120.7	104.1	106.2	84.2	84.3	4509.9	4473.1	3286	3216.2	3972	3945.6	4087.3	4001.6	3492.7	3580.4	4420.4	4712.5	4066	4146.5	3288.7	3293.2	3304.6	3371.5	2876.1	2885.9	3306.1	3286.7
IsMasterProtein	Q15067	Peroxisomal acyl-coenzyme A oxidase 1 OS=Homo sapiens OX=9606 GN=ACOX1 PE=1 SV=3	0	71.997	25	11	11	16	11	62.79	11	83.2	85.3	87.5	86.5	162.4	168.4	68.1	66.6	97.9	99.2	128.4	126.4	77.3	76.8	93.2	92.8	2559.4	2624	2692.4	2662.2	4995.8	5181.2	2094.1	2049	3010.7	3052.1	3951.7	3887.9	2378.1	2363.2	2867.5	2855.4	1875.4	1977.8	2356.7	2388.8	4158.2	4316
IsMasterProtein	Q14195	Dihydropyrimidinase-related protein 3 OS=Homo sapiens OX=9606 GN=DPYSL3 PE=1 SV=1	0	71.989	28	13	13	18	9	64.84	13	62.2	60.7	38.5	38.9	37.4	34.6	522.6	515	26.5	28.1	39	41.5	41	40.2	37.3	36.4	1459.7	1423.7	902.7	912.2	878.1	812.7	12264.8	12085.9	622.2	658.7	916.2	974.7	962.5	944.3	875.3	853.6	1069.6	1073.1	790.1	818.5	730.9	677
IsMasterProtein	Q96CS3	FAS-associated factor 2 OS=Homo sapiens OX=9606 GN=FAF2 PE=1 SV=2	0	71.848	31	10	11	16	10	63.46	10	95.4	96.1	97	96.9	134.9	135.1	81.2	85.2	98.2	98.1	93.1	96.4	112.1	115.4	84.4	80.4	2255.9	2273.1	2293.3	2292.5	3189.7	3196.1	1920.8	2015.2	2322.2	2321.2	2202.1	2280.4	2652.1	2728.9	1995.7	1901.8	1653	1713.3	2007.3	2057.1	2654.9	2662.3
IsMasterProtein	O95573	Fatty acid CoA ligase Acsl3 OS=Homo sapiens OX=9606 GN=ACSL3 PE=1 SV=3	0	71.825	29	18	18	21	16	64.44	18	103.5	107.2	95.6	97.1	112	109.2	87.7	85	127.7	127.4	75.4	78.8	87.4	87.1	110	109.1	3509.3	3632.3	3240	3289.6	3794.5	3702	2971.1	2879.5	4327	4319.5	2556.5	2672.3	2962.3	2950.6	3727.8	3696.8	2571.4	2737.8	2835.9	2951.8	3158.4	3083.8
IsMasterProtein	Q9Y2Z0	Protein SGT1 homolog OS=Homo sapiens OX=9606 GN=SUGT1 PE=1 SV=3	0	71.819	41	12	12	22	12	74.34	12	179.4	183.7	87.2	87.1	65.2	66.4	93.2	91.3	87	85.7	85.3	85.7	77.5	79	122.7	123.6	8045.5	8241.5	3911	3907.4	2922.8	2979.6	4179.2	4094.1	3901.8	3845.5	3828.3	3843.9	3478.6	3543.7	5506.2	5542.7	5895.3	6211.9	3423.3	3506.1	2432.8	2482
IsMasterProtein	Q15424	Scaffold attachment factor B1 OS=Homo sapiens OX=9606 GN=SAFB PE=1 SV=4	0	71.621	20	20	20	27	14	81.79	20	104.3	106.4	86.4	85.9	107.6	107.3	96.6	95.9	114	114.9	87.2	88	105	105.6	96.6	98.2	5255.3	5358.6	4351.3	4327.4	5417.9	5403.9	4863.3	4828	5740.3	5788.4	4393.7	4429.6	5289.7	5319.2	4866.7	4948	3850.8	4038.9	3808.7	3883	4509.6	4501.5
IsMasterProtein	Q15758	Neutral amino acid transporter B(0) OS=Homo sapiens OX=9606 GN=SLC1A5 PE=1 SV=2	0	71.576	21	8	9	21	8	66.65	8	111.2	109.9	95.9	97.4	116.5	116.3	86.4	85.6	100.6	98.7	120.5	119.4	85.3	86.7	84.1	85.3	4553	4501.9	3925.2	3988.9	4771.5	4763.1	3539	3506.8	4118.5	4041.9	4933	4890.6	3493.1	3551.4	3443.9	3494.7	3336.2	3393.2	3435.7	3579.2	3971.5	3967.8
IsMasterProtein	O95994	Anterior gradient protein 2 homolog OS=Homo sapiens OX=9606 GN=AGR2 PE=1 SV=1	0	71.494	43	6	7	33	5	118.58	6	55.2	55.8	58.6	58.5	45.8	46.9	22.6	21.5	483.7	492.3	47	58.7	32.5	31.2	44.7	44.7	2329	2352.5	2471.6	2466.3	1932.4	1977.9	953.7	906.3	20392	20754	1982.3	2472.9	1369.4	1315.5	1886.1	1886.4	1706.5	1773.1	2163.3	2213	1608.4	1647.6
IsMasterProtein	Q641Q2	WASH complex subunit 2A OS=Homo sapiens OX=9606 GN=WASHC2A PE=1 SV=3	0	71.432	16	14	14	16	3	59.79	14	107.8	117.5	98.1	92.6	78.7	83	135.5	128.7	70.8	76.7	126.8	130.9	95.3	91.6	80.7	85.2	349.7	381.3	318.2	300.5	255.4	269.3	439.6	417.7	229.7	248.9	411.5	424.7	309.3	297.1	261.8	276.5	256.3	287.4	278.5	269.7	212.6	224.3
IsMasterProtein	Q5JTH9	RRP12-like protein OS=Homo sapiens OX=9606 GN=RRP12 PE=1 SV=2	0	71.313	15	19	20	21	18	63.2	19	88.7	91.1	107.2	107.2	126.8	125.3	119.8	120.3	93.2	93.4	90.8	89.8	92.7	94.4	80	79.3	4482	4602.4	5415.2	5415.6	6405.1	6327.9	6050	6077.8	4705.3	4716.2	4583.9	4533.1	4681	4768.7	4041.3	4005.5	3284.2	3469	4739.8	4859.4	5331.3	5271.2
IsMasterProtein	P09012	U1 small nuclear ribonucleoprotein A OS=Homo sapiens OX=9606 GN=SNRPA PE=1 SV=3	0	71.287	34	8	9	19	6	79.45	8	89.4	85.6	100.4	98.4	113.7	112.4	90.5	89.7	107.9	104.1	82.3	85	125.2	121.8	96.7	96.7	1957.4	1873.2	2198.4	2154	2489.3	2461.8	1982.3	1963.5	2362.7	2279.6	1802.8	1861.5	2741.5	2666.9	2117.9	2117.6	1434.2	1411.9	1924.2	1932.8	2071.9	2050.7
IsMasterProtein	Q9BXP5	Serrate RNA effector molecule homolog OS=Homo sapiens OX=9606 GN=SRRT PE=1 SV=1	0	71.25	20	15	15	21	15	77.35	15	100.4	101.3	108.5	109.6	98.4	100	100.2	100.7	106.8	104.2	79.5	80.7	104.8	104.4	100.3	100.2	4819.2	4862.6	5206.9	5260.7	4725.9	4800.8	4810.2	4836.3	5126.4	5005.1	3818.9	3875.6	5033.4	5012.1	4815.4	4808.9	3531.2	3665.1	4557.5	4720.4	3933.6	3999.1
IsMasterProtein	P62333	26S proteasome regulatory subunit 10B OS=Homo sapiens OX=9606 GN=PSMC6 PE=1 SV=1	0	70.99	32	10	12	17	10	60.07	10	104.4	106.4	101.9	104	90	90.2	89.5	88.5	112.8	116.6	114	112.4	85.5	86.4	98.8	98.6	3733.7	3806.7	3643.2	3719.6	3219.5	3227	3202.1	3166.2	4035.8	4169.3	4078.8	4018.7	3058.1	3088.9	3535.3	3525.6	2735.8	2869.2	3188.9	3337.6	2679.8	2688.1
IsMasterProtein	Q8WVM8	Sec1 family domain-containing protein 1 OS=Homo sapiens OX=9606 GN=SCFD1 PE=1 SV=4	0	70.964	26	14	14	19	14	72.96	14	111.1	111.9	117.5	118.8	103.4	104.1	78.6	77.7	93.9	93	126.2	127.1	90.8	93.7	76.1	76	3911.2	3941.7	4136.7	4185.3	3642	3665.3	2768.7	2734.6	3307.4	3275	4445.1	4476.2	3196.8	3300.6	2680.6	2677.9	2865.9	2970.9	3620.8	3755.4	3031.4	3053.2
IsMasterProtein	Q5VYK3	Proteasome adapter and scaffold protein ECM29 OS=Homo sapiens OX=9606 GN=ECPAS PE=1 SV=2	0	70.953	12	20	20	22	20	71.34	20	112	109.7	93.1	92.6	93.8	91.8	68.3	68.9	129.9	129.9	91.9	94.7	99.3	98.5	112.8	112.9	5006.2	4902.1	4160.3	4137.4	4191.3	4100.2	3050.8	3078.6	5806.8	5803.2	4106.4	4231.3	4437.6	4400.1	5041.5	5044.2	3668.3	3694.9	3641.5	3712.5	3488.6	3415.5
IsMasterProtein	Q13347	Eukaryotic translation initiation factor 3 subunit I OS=Homo sapiens OX=9606 GN=EIF3I PE=1 SV=1	0	70.885	39	11	12	24	11	72.88	11	108.2	110.2	88.9	84.7	78.5	76.6	137.7	139.1	88	89.9	86.4	89.7	94.6	93.7	116.6	117.2	5750.7	5858.9	4725.9	4500.1	4173.9	4071.1	7318.6	7391.5	4674.8	4778.4	4592.9	4769.1	5025.7	4980.7	6195.9	6230.6	4213.8	4416	4136.5	4037.9	3474.1	3391.3
IsMasterProtein	P51572	B-cell receptor-associated protein 31 OS=Homo sapiens OX=9606 GN=BCAP31 PE=1 SV=3	0	70.833	43	10	10	28	10	100.8	10	151	147.7	115.7	113.2	76.5	77.6	95.4	92.7	73.8	74.3	87.1	85.8	134.4	132.2	71.7	71.1	9153.4	8948.8	7013	6857.8	4634.9	4705.7	5779.7	5616.1	4473.3	4506	5278.5	5197.9	8143.9	8009.4	4345.8	4307.8	6707.1	6745	6138.4	6153.5	3857.8	3919.9
IsMasterProtein	Q6NXG1	Epithelial splicing regulatory protein 1 OS=Homo sapiens OX=9606 GN=ESRP1 PE=1 SV=2	0	70.804	19	12	13	19	11	63.29	12	152.9	152.4	91.7	92.9	51.2	52.3	60.2	57.3	155	154.7	48.6	46	110.8	112.6	130.2	131.1	5697.7	5681.2	3420	3464.2	1909.3	1948.4	2242.9	2136.7	5779.7	5764.8	1812.5	1716.6	4131.4	4196.9	4852.4	4887.8	4175	4282.1	2993.5	3108.4	1589.2	1623.1
IsMasterProtein	P46926	Glucosamine-6-phosphate isomerase 1 OS=Homo sapiens OX=9606 GN=GNPDA1 PE=1 SV=1	0	70.735	52	12	13	20	8	71.47	12	88.7	91.4	87.8	86.9	108.6	109.5	162.4	162.1	79.1	78.6	103.7	109.7	91.9	92.5	73	74.1	2954.2	3045.4	2925.6	2893.4	3618.4	3646.8	5409.1	5400.4	2633.4	2618	3453.5	3652.6	3061.4	3079.4	2432.5	2467.3	2164.7	2295.4	2560.7	2596.3	3011.8	3037.8
IsMasterProtein	P14735	Insulin-degrading enzyme OS=Homo sapiens OX=9606 GN=IDE PE=1 SV=4	0	70.735	17	17	17	23	17	74.38	17	106.4	106.9	109.6	111.2	99.9	101.1	94.9	96.6	96.3	95.9	114.3	119.1	78.3	77.7	95.7	96.2	5753.7	5780.1	5926.6	6012.7	5399	5462.8	5132.2	5219.5	5205.3	5184.6	6177.7	6436	4231.8	4202.3	5171	5198.4	4216	4356.6	5187.5	5395.2	4493.9	4550.6
IsMasterProtein	Q14847	LIM and SH3 domain protein 1 OS=Homo sapiens OX=9606 GN=LASP1 PE=1 SV=2	0	70.701	36	9	12	29	9	87.21	9	86.1	85.9	97.7	98.1	52.6	51.8	69.5	69.3	88.7	88.3	106.9	110.2	213.9	214.6	78.8	87.7	6262.9	6250.3	7112.5	7140	3825.3	3768.3	5061.1	5043.9	6457.6	6426.2	7777.2	8019	15563.7	15618.3	5732.6	6382.1	4589.1	4711	6225.5	6406.7	3184	3139.1
IsMasterProtein	P52948	Nuclear pore complex protein Nup98-Nup96 OS=Homo sapiens OX=9606 GN=NUP98 PE=1 SV=4	0	70.624	11	18	18	22	18	64.77	18	138.2	142.6	75.1	75.1	104	101.8	103.9	105.7	90.1	93.6	105.8	95.5	88.3	88.9	97.1	94	6801.7	7019	3696.9	3697.1	5119.1	5010.1	5114.3	5202	4435.6	4605.6	5207.4	4699.7	4345.6	4373.3	4778.1	4626.2	4983.9	5290.4	3235.8	3317.4	4260.9	4173.5
IsMasterProtein	P24534	Elongation factor 1-beta OS=Homo sapiens OX=9606 GN=EEF1B2 PE=1 SV=3	0	70.564	56	8	8	25	8	88.66	8	122.7	125.5	94.6	97.2	69.7	68.9	134.9	131.1	86.4	84.3	85.6	79	88.3	90.6	118.9	122.3	6581.2	6728.9	5072.6	5214.7	3736.9	3695.4	7234.4	7033.8	4633.3	4521	4592.2	4235.7	4737.6	4861.2	6379.7	6561.7	4822.3	5071.8	4440	4679.2	3110.4	3078.3
IsMasterProtein	P54727	UV excision repair protein RAD23 homolog B OS=Homo sapiens OX=9606 GN=RAD23B PE=1 SV=1	0	70.559	36	12	15	24	10	79.11	12	78.6	79.8	116.3	116	84.9	83	92.9	88.8	102.1	102.1	80.6	85	140.5	141.7	103.5	104.1	2644.8	2683.6	3912.4	3903.6	2857.6	2793.3	3124.4	2986.7	3434.7	3434	2711.9	2860.1	4727.1	4765.9	3480.6	3503.4	1938	2022.7	3424.5	3502.7	2378.5	2326.9
IsMasterProtein	P12235	ADP/ATP translocase 1 OS=Homo sapiens OX=9606 GN=SLC25A4 PE=1 SV=4	0	70.506	46	13	13	32	3	102.32	13	55	57.2	65.5	62.5	198.2	204.4	80	79.7	132.5	129.2	139.3	138.1	59.3	61.4	68.5	69.1	550.6	572.9	655.6	625.4	1984.2	2046	800.6	798.1	1325.7	1293.5	1394.5	1381.8	593.7	614.2	685.9	691.5	403.5	431.8	573.9	561.2	1651.6	1704.3
IsMasterProtein	P41091	Eukaryotic translation initiation factor 2 subunit 3 OS=Homo sapiens OX=9606 GN=EIF2S3 PE=1 SV=3	0	70.45	30	12	12	22	12	81.83	12	97.3	95.9	96.5	95.1	107.8	105.4	107.5	107.7	126.5	126.6	89	92.2	79.3	77.4	98	97.9	5575	5495	5530.6	5450.3	6181.6	6041.4	6160.8	6173.8	7248	7258.4	5099.2	5286.5	4545.3	4436.3	5614.8	5612.8	4085.1	4141.7	4840.9	4890.6	5145.2	5032.6
IsMasterProtein	Q9Y263	Phospholipase A-2-activating protein OS=Homo sapiens OX=9606 GN=PLAA PE=1 SV=2	0	70.425	21	15	15	18	15	55.95	15	110.2	108.2	95.1	95	93.3	90.7	102.6	100.2	120	120.1	82.7	84.1	97.2	98.6	101.2	100.8	3713.5	3645.6	3203.9	3199.7	3145.1	3055.4	3455.6	3374.8	4041.6	4047.3	2787.4	2833.7	3273.9	3322.3	3410.9	3396.4	2721	2747.8	2804.3	2871.1	2617.8	2545.2
IsMasterProtein	P18085	ADP-ribosylation factor 4 OS=Homo sapiens OX=9606 GN=ARF4 PE=1 SV=3	0	70.292	63	9	9	27	6	92.82	9	63.8	61.3	75.2	72.2	100.4	100.8	123.8	125.9	118.4	119.7	153.5	153.3	85.1	81	83.1	82.5	2779.1	2670.9	3275.6	3145.6	4377.9	4391.3	5393.7	5486	5160	5219	6691.7	6683	3711.1	3530.3	3620.3	3597.7	2036.4	2013.1	2867.1	2822.6	3643.9	3658
IsMasterProtein	P40121	Macrophage-capping protein OS=Homo sapiens OX=9606 GN=CAPG PE=1 SV=2	0	70.178	21	7	8	19	7	70.12	7	45.1	44.3	219.6	216.5	121.5	120.5	34.5	32.9	49.1	49.7	44.6	47.6	188.4	190.4	98.3	96.9	1771	1740.8	8627.1	8501.7	4772.9	4732.8	1355.4	1292.5	1929.4	1953.6	1752.1	1869.4	7400.8	7478.4	3860.1	3804.8	1297.7	1312.1	7551.2	7628.6	3972.7	3942.5
IsMasterProtein	Q8TCS8	Polyribonucleotide nucleotidyltransferase 1, mitochondrial OS=Homo sapiens OX=9606 GN=PNPT1 PE=1 SV=2	0	69.756	23	17	17	22	17	64.94	17	103.1	104.1	88.7	89.8	130.9	133.1	87.7	84	105.3	104.1	96.7	96.2	72.9	72.9	114.7	116	4260.4	4302.8	3667.3	3711.3	5408.5	5499.8	3623.4	3470	4351.3	4300.6	3997.9	3975.8	3012	3011.6	4739.5	4794.5	3121.8	3243.2	3209.9	3330.2	4501.8	4581.4
IsMasterProtein	Q06830	Peroxiredoxin-1 OS=Homo sapiens OX=9606 GN=PRDX1 PE=1 SV=1	0	69.661	49	10	11	46	7	147.27	10	88.5	85.6	69.4	69.3	133.8	132.8	48.5	50.4	208.8	207.7	67.4	69.8	80.1	80.5	104	103.4	6066.3	5865.5	4754.4	4753	9168.9	9103.1	3323.1	3457.8	14311.3	14236.3	4622.1	4782.7	5492.3	5517.9	7127.3	7085.3	4445.1	4421	4161.4	4264.9	7631.7	7583
IsMasterProtein	P17174	Aspartate aminotransferase, cytoplasmic OS=Homo sapiens OX=9606 GN=GOT1 PE=1 SV=3	0	69.607	31	11	11	19	11	72.01	11	86.2	86.7	105.7	106.2	122.6	120.3	92.2	90.2	72.9	71.6	146.6	142.3	73.5	72	105.6	105.4	3767.5	3791.1	4621.4	4645.1	5359.2	5258.8	4030.6	3945.5	3188.6	3128.6	6411.4	6222.7	3215.2	3145.8	4615.8	4607.1	2760.6	2857.5	4045.1	4168	4460.7	4380.6
IsMasterProtein	Q9Y5K6	CD2-associated protein OS=Homo sapiens OX=9606 GN=CD2AP PE=1 SV=1	0	69.299	25	14	14	20	14	64.81	14	105.5	104.6	90	92.8	81.1	81.4	46.9	44	91.1	93.1	166	170.6	106	107.1	110.3	109.4	4586.4	4545.8	3913.7	4034.9	3526.2	3537.2	2039.4	1914.1	3958.4	4044.5	7215.3	7416.5	4605.7	4654.2	4792	4754.2	3360.6	3426.3	3425.6	3620.5	2935	2946.5
IsMasterProtein	Q08945	FACT complex subunit SSRP1 OS=Homo sapiens OX=9606 GN=SSRP1 PE=1 SV=1	0	69.196	21	15	15	28	14	80.51	15	84.5	83.6	100.4	102.1	115.2	115.3	101.4	99.8	129.6	128	86.3	85.1	95.1	95.6	88.9	89.2	5929	5866.7	7044.6	7160.9	8086.1	8088.2	7115.5	7000	9090.8	8983.7	6058.7	5967.9	6671.2	6706.8	6234.3	6259.6	4344.4	4421.9	6166	6425.5	6730.5	6737.6
IsMasterProtein	P29692	Elongation factor 1-delta OS=Homo sapiens OX=9606 GN=EEF1D PE=1 SV=5	0	69.193	32	8	11	28	8	97.56	8	115.1	115.5	98	95.6	79.9	78.1	132.5	129.6	83	82.5	87.9	87.6	90	92	116.8	116	6761.5	6783.8	5754.5	5615.9	4692.5	4584.8	7785.6	7610.8	4874.5	4843.7	5160.2	5142.9	5286.9	5406.5	6861.7	6814.6	4954.5	5113.1	5036.8	5039.2	3905.7	3819.2
IsMasterProtein	Q9BZE4	GTP-binding protein 4 OS=Homo sapiens OX=9606 GN=GTPBP4 PE=1 SV=3	0	69.113	27	15	15	19	15	63.52	15	94.9	94.9	89.4	87.5	107.5	106.4	117.2	116.9	114.8	112.4	92.2	93.4	94.7	91.3	92.5	94	3727.6	3729.3	3512.6	3438.8	4223.6	4181.4	4603.6	4592.4	4510.7	4414.5	3622.3	3671.2	3719.6	3588.9	3635.3	3692.6	2731.4	2810.8	3074.5	3085.6	3515.5	3483.1
IsMasterProtein	P20290	Transcription factor BTF3 OS=Homo sapiens OX=9606 GN=BTF3 PE=1 SV=1	0	68.863	58	9	10	22	8	89.76	9	97.6	96	85.5	84.7	120.9	121.5	122.3	119.2	91.3	90.8	84.1	86.4	92.8	94.9	106	105.9	2706.9	2661.9	2370.7	2350.4	3353.7	3369.2	3393.2	3306.4	2533	2517.5	2332.9	2395.3	2573.5	2631.4	2940.1	2938.2	1983.5	2006.4	2075	2109	2791.4	2806.6
IsMasterProtein	P51991	Heterogeneous nuclear ribonucleoprotein A3 OS=Homo sapiens OX=9606 GN=HNRNPA3 PE=1 SV=2	0	68.801	25	10	12	33	9	112.64	10	103.8	100.7	113.8	115.4	94.1	94.7	94.8	95.7	96.7	97.9	80.9	84.6	97.7	97.9	116	115.3	4169.4	4043.1	4568.9	4631.8	3778.8	3800.5	3805.6	3844.2	3881.6	3929.3	3248	3396.3	3923.7	3932.3	4657	4628	3055.1	3047.4	3999.1	4156.1	3145.3	3165.9
IsMasterProtein	Q8TE67	Epidermal growth factor receptor kinase substrate 8-like protein 3 OS=Homo sapiens OX=9606 GN=EPS8L3 PE=1 SV=2	0	68.745	32	15	16	18	15	68.3	15	133.8	136.6	99.8	100.5	66.5	66.3	48.5	47.4	48.5	49.5	227.2	225.3	61.5	58.5	113.9	116.1	5037.9	5144.5	3757.6	3786.6	2505.6	2496.2	1826.9	1784.9	1828.2	1862.3	8555.4	8486.3	2317.3	2204.6	4290.1	4373.2	3691.5	3877.5	3289	3397.7	2085.5	2079.3
IsMasterProtein	Q96KP4	Cytosolic non-specific dipeptidase OS=Homo sapiens OX=9606 GN=CNDP2 PE=1 SV=2	0	68.732	28	11	11	15	11	60	11	103.5	99.9	94.9	93.9	79.2	78	118.6	116.5	55.2	53.8	148.1	151.5	63.3	60.6	142.1	141	3500.6	3381.6	3212.1	3175.7	2679.2	2638.6	4011.1	3941.9	1867.3	1820.3	5010.5	5125.8	2141.7	2049.4	4807.6	4771.3	2565.1	2548.8	2811.5	2849.6	2230	2198
IsMasterProtein	Q9BVP2	Guanine nucleotide-binding protein-like 3 OS=Homo sapiens OX=9606 GN=GNL3 PE=1 SV=2	0	68.69	31	13	14	17	13	65.05	13	97.8	99.9	83.1	82.2	96.9	95.4	104.3	103.3	130.8	133.4	107.9	109	80.4	80.7	98.2	96.5	2765.9	2825.9	2351.2	2325.9	2741.1	2698.6	2950.9	2921.5	3699.1	3773.1	3052.3	3084.1	2275	2281.7	2778.7	2730.1	2026.7	2130	2058	2087	2281.5	2248
IsMasterProtein	Q8WXF1	Paraspeckle component 1 OS=Homo sapiens OX=9606 GN=PSPC1 PE=1 SV=1	0	68.672	27	12	13	22	11	77.27	12	128.6	133	72	72.7	88.1	86.4	104.4	100.3	89	89.3	86.9	87.2	53.6	52.2	176.4	179.8	5154.4	5332.6	2887	2912.6	3530.6	3465.3	4186.1	4022.7	3566.2	3578.9	3484	3496.9	2147.4	2093.7	7071.9	7208.7	3776.8	4019.4	2527	2613.4	2938.7	2886.7
IsMasterProtein	Q9UMS4	Pre-mRNA-processing factor 19 OS=Homo sapiens OX=9606 GN=PRPF19 PE=1 SV=1	0	68.623	23	10	10	25	10	82.97	10	93.6	90.9	85	85.5	113.9	112.7	114.9	114.8	85.8	87.4	84	85.3	112.4	111.7	111.3	110.8	5568.3	5409.5	5062	5091.8	6781.7	6709.2	6841.3	6830.6	5106.6	5202.9	5001.3	5074.5	6688.5	6646.1	6623.8	6592.3	4080.1	4077.3	4430.7	4568.9	5644.7	5588.8
IsMasterProtein	P31150	Rab GDP dissociation inhibitor alpha OS=Homo sapiens OX=9606 GN=GDI1 PE=1 SV=2	0	68.604	33	13	13	20	6	71.6	13	76.9	79	89.9	90.6	77.8	81.1	143.1	139.9	39.3	37	169.6	171.9	143.1	148.7	57.6	54.7	968	993.7	1131.4	1140.8	978.6	1020.8	1800.7	1760.9	494.5	465.2	2134	2163.8	1801.3	1871.6	724.5	688.1	709.3	749	990.3	1023.7	814.5	850.4
IsMasterProtein	P23284	Peptidyl-prolyl cis-trans isomerase B OS=Homo sapiens OX=9606 GN=PPIB PE=1 SV=2	0	68.513	48	12	15	47	11	128.75	12	97.1	98.7	107.1	106.2	123.8	125.2	107.7	105.4	102.2	101.7	122.6	125	55.2	54.1	85.6	82.5	9728.5	9891.1	10727.2	10637.5	12400.9	12542.7	10795.9	10559	10242.1	10194.9	12281.2	12520	5528.9	5422	8581.3	8264	7128.5	7455.2	9389.4	9545.1	10321.8	10448.2
IsMasterProtein	P61289	Proteasome activator complex subunit 3 OS=Homo sapiens OX=9606 GN=PSME3 PE=1 SV=1	0	68.396	46	10	11	21	10	75.59	10	130.1	130.3	90.3	93	74.3	75.1	128	126.3	73.4	75.8	72.9	75.7	114	113.9	112.8	113.9	5991.7	6001.2	4160.5	4283.3	3423.4	3458.1	5895.3	5817.8	3380.7	3492.3	3355.6	3488.1	5249.4	5244.8	5196.8	5246.5	4390.4	4523.3	3641.7	3843.4	2849.5	2880.7
IsMasterProtein	Q07866	Kinesin light chain 1 OS=Homo sapiens OX=9606 GN=KLC1 PE=1 SV=2	0	68.396	27	13	13	18	8	63.17	13	110.8	110.1	126.7	122.1	88.5	86.4	106.9	108.6	95.4	96.3	96.2	99.3	81.7	80.7	95.8	94.4	3256	3234.7	3721	3587.2	2600.9	2538.4	3140.3	3190.2	2801.1	2828.2	2826.5	2915.3	2400.1	2369.2	2814	2774.1	2385.8	2438.1	3257	3218.8	2164.9	2114.5
IsMasterProtein	P21397	Amine oxidase [flavin-containing] A OS=Homo sapiens OX=9606 GN=MAOA PE=1 SV=1	0	68.373	30	13	13	16	13	58.02	13	72.8	70.8	204.4	202.3	68.4	69.3	46.2	46.1	173.4	174.4	49.5	51.7	73.3	73.2	113.1	111.3	2693.1	2616.4	7557.2	7479.3	2528.7	2564.2	1707.9	1704.4	6410.2	6447.1	1830.1	1910.3	2710.9	2707.1	4181.7	4114	1973.4	1972	6614.7	6711.2	2104.7	2136
IsMasterProtein	Q9Y2Q3	Glutathione S-transferase kappa 1 OS=Homo sapiens OX=9606 GN=GSTK1 PE=1 SV=3	0	68.362	52	9	10	18	9	66.16	9	72.4	71.9	78.7	79.6	133.2	132.5	79.2	77.7	75.6	76.7	107.9	110.1	123.9	121.2	129.5	129.9	3026.5	3006.1	3289.3	3328.2	5569.7	5539.2	3310.2	3248.8	3161.2	3207.4	4511.7	4604	5180.1	5066.5	5412.4	5429.8	2217.7	2265.7	2879.1	2986.4	4635.9	4614.3
IsMasterProtein	Q9NQG5	Regulation of nuclear pre-mRNA domain-containing protein 1B OS=Homo sapiens OX=9606 GN=RPRD1B PE=1 SV=1	0	68.346	36	10	10	15	10	53.3	10	135.6	136.5	78.8	79.4	106.1	106.4	78	78.1	77.6	79.3	76.3	78.3	141.7	145.4	101.2	101.4	3611.9	3635.8	2098.9	2113.9	2827	2834.3	2076.3	2079.2	2065.8	2113.3	2032.1	2086	3775.1	3871.6	2694.3	2700.4	2646.6	2740.4	1837.1	1896.8	2353	2361
IsMasterProtein	P27694	Replication protein A 70 kDa DNA-binding subunit OS=Homo sapiens OX=9606 GN=RPA1 PE=1 SV=2	0	68.231	27	14	14	17	14	57.3	14	74.5	75.3	105.3	106.4	90	91.2	91.9	88.5	145	145.6	74.4	73.8	106.8	107	111.7	112.5	3068	3100.9	4335	4383	3707.8	3755.7	3785.9	3645.5	5972.5	5996.7	3062.3	3041	4400.2	4405.3	4602.2	4632.5	2248.1	2337.2	3794.3	3932.9	3086.2	3128.5
IsMasterProtein	P39748	Flap endonuclease 1 OS=Homo sapiens OX=9606 GN=FEN1 PE=1 SV=1	0	68.129	33	9	9	20	9	83.12	9	82	82.3	103.5	104	93.1	92.9	137.9	132	86.9	85.7	72.1	73.4	105.2	105.8	122.3	120.9	3271.3	3285.5	4131.8	4151	3714.1	3706.2	5503.9	5266.7	3469.5	3418.8	2875.2	2927.6	4199.4	4222.8	4878.8	4823.8	2397	2476.3	3616.5	3724.7	3091.4	3087.3
IsMasterProtein	Q29RF7	Sister chromatid cohesion protein PDS5 homolog A OS=Homo sapiens OX=9606 GN=PDS5A PE=1 SV=1	0	68.105	13	18	18	21	15	65.93	18	92.5	90.2	105.8	106.7	95.4	92.9	118.1	118.7	116.8	116.1	77.5	80.5	93.6	98.4	97.8	99	3668.7	3579.5	4197.9	4234.6	3784.2	3685.9	4686.1	4707.5	4632.6	4606.2	3075.2	3193	3713.4	3902.7	3878.9	3929.1	2688.2	2698	3674.3	3799.7	3149.8	3070.4
IsMasterProtein	P31689	DnaJ homolog subfamily A member 1 OS=Homo sapiens OX=9606 GN=DNAJA1 PE=1 SV=2	0	68.047	34	10	11	19	10	79.36	10	128.5	125.5	72.9	71.8	101.4	103.2	123.1	119.2	85.8	86.9	97.5	98.4	102	102.4	90.4	91.1	4606	4500.3	2611.7	2573.9	3635.3	3698.8	4414.6	4272.2	3075	3116.4	3495.1	3528.3	3656	3670.7	3241.8	3264.5	3375	3392	2286	2309.5	3025.8	3081.1
IsMasterProtein	P60228	Eukaryotic translation initiation factor 3 subunit E OS=Homo sapiens OX=9606 GN=EIF3E PE=1 SV=1	0	67.998	36	14	14	19	14	66.75	14	116.3	118.6	104.5	103.8	96.6	82.6	117	118.2	83.1	81.6	89.5	91.5	89.4	89.5	106.6	111	4364.1	4451.3	3922.7	3894.5	3624.8	3098.1	4391	4433.9	3118.1	3062.2	3358.5	3432.7	3355.8	3359.9	4000.1	4165.2	3197.7	3355.1	3433.5	3494.6	3017	2580.8
IsMasterProtein	Q14151	Scaffold attachment factor B2 OS=Homo sapiens OX=9606 GN=SAFB2 PE=1 SV=1	0	67.95	18	15	15	18	9	63.27	15	113.5	114.4	81.9	86.5	117.3	117.5	117.8	116.5	89.6	91	65.5	68.7	123.8	121.7	88.6	85.6	2192.3	2208	1582	1670.3	2264.2	2269.2	2274.6	2248.6	1730.6	1757.3	1265.1	1326	2391.2	2349.6	1710.2	1652.8	1606.4	1664.2	1384.7	1498.7	1884.6	1890.3
IsMasterProtein	O00148	ATP-dependent RNA helicase DDX39A OS=Homo sapiens OX=9606 GN=DDX39A PE=1 SV=2	0	67.898	29	13	14	31	4	95.64	13	86.7	88.8	89.5	89.9	91.4	92.5	104.6	104.2	151.5	149.7	62.7	65.7	84.7	86.3	125.5	126.4	2087	2139.1	2155.9	2165.7	2200.7	2226.7	2519.1	2510.2	3647.6	3605.1	1509.9	1583.3	2038.9	2078.1	3022.1	3044.9	1529.2	1612.3	1887.1	1943.3	1831.7	1854.9
IsMasterProtein	Q9HC35	Echinoderm microtubule-associated protein-like 4 OS=Homo sapiens OX=9606 GN=EML4 PE=1 SV=3	0	67.867	20	15	15	18	15	68.38	15	110.5	107.5	120.5	120.6	81.6	78.9	62.6	60.1	69.1	69	85.8	86.9	86.1	83.2	186.7	190.8	4741	4615.2	5171.7	5176.6	3501.3	3387.4	2688.3	2581.6	2965.8	2962.2	3684.8	3730.4	3697.1	3569.2	8014.1	8191	3473.9	3478.6	4526.8	4645	2914.2	2821.7
IsMasterProtein	P50502	Hsc70-interacting protein OS=Homo sapiens OX=9606 GN=ST13 PE=1 SV=2	0	67.819	28	11	11	24	11	79.96	11	86	93.1	85.6	87.9	108.7	108	148.9	143.4	106.2	103.5	93.2	91	71.9	71.4	100.1	101.2	5798.7	6274.2	5769.4	5925.5	7324.9	7282	10035.1	9669.2	7158.5	6977.9	6280.7	6133.2	4849	4812.9	6749.6	6822.8	4249	4729.1	5049.8	5317	6096.9	6066
IsMasterProtein	P50851	Lipopolysaccharide-responsive and beige-like anchor protein OS=Homo sapiens OX=9606 GN=LRBA PE=1 SV=4	0	67.778	7	18	18	18	18	61.64	18	101.6	99	107.8	107.9	90.1	89.7	78.3	77.2	110.2	110.1	80	82	106.6	106.2	127.3	126.1	3985.9	3884.9	4231.1	4234.6	3535.5	3521	3072.7	3028.3	4326.7	4321.3	3140.5	3219.5	4183	4167.3	4997.3	4948.4	2920.6	2928.1	3703.4	3799.7	2942.7	2933
IsMasterProtein	P47895	Aldehyde dehydrogenase family 1 member A3 OS=Homo sapiens OX=9606 GN=ALDH1A3 PE=1 SV=2	0	67.697	29	13	13	22	11	73.27	13	51	48.4	47	46.8	52.6	52.3	206	208.3	35.8	35.2	60.6	62.5	307.7	315.8	37.3	32.8	1548.3	1469.4	1427	1421.8	1598.8	1588.6	6255	6324.7	1087.8	1068.7	1841.7	1896.6	9343.6	9589.2	1133.3	996.4	1134.5	1107.5	1249	1275.7	1330.7	1323.3
IsMasterProtein	Q16401	26S proteasome non-ATPase regulatory subunit 5 OS=Homo sapiens OX=9606 GN=PSMD5 PE=1 SV=3	0	67.67	29	13	14	19	13	70.07	13	85.5	82.4	96.1	95.6	101	100.8	75.2	77.3	108.7	108.8	108.8	110.7	127.1	126.8	98.7	96.7	2776.8	2677.9	3123.7	3106.7	3281.2	3274.1	2444.6	2510.6	3531.7	3534.3	3534.3	3598.9	4129.1	4119.6	3206.4	3143.2	2034.7	2018.4	2734.1	2787.6	2731.1	2727.4
IsMasterProtein	Q3ZCM7	Tubulin beta-8 chain OS=Homo sapiens OX=9606 GN=TUBB8 PE=1 SV=2	0	67.406	29	10	14	76	2	208.54	10	49.8	48.3	131.7	133.4	84.4	82.1	93.2	91.7	93.4	98.8	90.1	91.5	131.1	136.6	121.3	122.5	236.6	229.8	626.1	633.9	401	390.1	442.9	436	444.1	469.4	428.4	435	622.8	649.1	576.6	582.1	173.3	173.2	548	568.8	333.7	324.9
IsMasterProtein	P17655	Calpain-2 catalytic subunit OS=Homo sapiens OX=9606 GN=CAPN2 PE=1 SV=6	0	67.363	22	13	13	17	13	57.34	13	75.2	76.3	95	95	97.2	96.6	176.1	173.4	71.2	70.7	91.7	92.7	108.9	108.9	84.3	86.8	2612.6	2649.4	3298.7	3297.4	3374.5	3354.6	6116.7	6021.2	2471.9	2454.8	3184.6	3219	3781.3	3781.5	2929	3015.2	1914.4	1996.9	2887.3	2958.8	2808.8	2794.4
IsMasterProtein	Q15366	Poly(rC)-binding protein 2 OS=Homo sapiens OX=9606 GN=PCBP2 PE=1 SV=1	0	67.219	33	11	11	28	5	93.58	11	93.8	96.8	94	95.9	123.1	122	109.6	106.4	110.4	108.9	62	63.7	89.8	89.8	117.3	116.5	1251.9	1291.3	1254.4	1280.1	1643	1627.7	1462.3	1419.7	1472.7	1453.9	827.4	850.5	1198.2	1198.3	1565.1	1554.7	917.3	973.3	1098	1148.6	1367.6	1355.9
IsMasterProtein	Q16543	Hsp90 co-chaperone Cdc37 OS=Homo sapiens OX=9606 GN=CDC37 PE=1 SV=1	0	66.998	28	9	9	22	9	83.42	9	98.5	99.2	100.9	102.1	77.2	76.3	127.7	124.8	105.7	106.8	83.7	85.6	93.4	92	112.4	113.6	4949.8	4988.1	5071	5133	3878	3832.6	6417.5	6272.9	5315.2	5365.5	4208.6	4302.9	4696.2	4625.4	5650.2	5712	3626.9	3759.6	4438.6	4605.9	3227.8	3192.6
IsMasterProtein	Q12864	Cadherin-17 OS=Homo sapiens OX=9606 GN=CDH17 PE=1 SV=3	0	66.957	17	12	13	17	12	61.46	12	334.9	337	45.5	47.1	66.5	63.6	35.8	37	72.9	73.7	86	88.2	36.3	35.3	119.5	120.6	10691.4	10755.9	1451	1504.1	2122	2031.1	1143.2	1180.5	2328.2	2353.4	2745.3	2814.3	1157.3	1127.5	3815.9	3851	7834	8107	1270	1349.7	1766.2	1691.9
IsMasterProtein	Q13616	Cullin-1 OS=Homo sapiens OX=9606 GN=CUL1 PE=1 SV=2	0	66.938	17	12	12	16	12	62.67	12	105.4	107.2	106.7	108.1	99.2	96.5	108.2	110.2	107.1	107.5	68.4	69.2	88.5	88.1	115.1	114.4	3569.8	3630.3	3612.8	3661.2	3358	3267.8	3664.6	3731.3	3625.8	3638.9	2317.6	2342.1	2997.8	2984.3	3898.8	3874.5	2615.7	2736.3	3162.3	3285.2	2795	2722.1
IsMasterProtein	P36957	Dihydrolipoyllysine-residue succinyltransferase component of 2-oxoglutarate dehydrogenase complex, mitochondrial OS=Homo sapiens OX=9606 GN=DLST PE=1 SV=4	0	66.911	34	12	12	20	12	80.14	12	85.5	84.9	157.4	153	135.8	131.5	65.9	65.4	99.3	99.1	99	101.1	73.5	72.4	88.2	88	3561.2	3535.9	6553.1	6372.8	5656.9	5476.7	2744.6	2723	4136.9	4125.8	4122.1	4208.6	3059.4	3016.2	3675.2	3665.5	2609.5	2665.1	5735.8	5718.3	4708.5	4562.1
IsMasterProtein	P18031	Tyrosine-protein phosphatase non-receptor type 1 OS=Homo sapiens OX=9606 GN=PTPN1 PE=1 SV=1	0	66.883	32	13	13	19	13	63.66	13	114	114.8	83.8	84	68	65.4	153.1	149.1	61.5	62.9	73.3	75.2	169	168.1	78	79.7	5400.4	5437.9	3970.5	3979.8	3220.8	3095.4	7251.1	7063.9	2915.1	2978.9	3472.8	3560.9	8003.7	7960.2	3695.7	3774.2	3957.1	4098.7	3475.3	3571	2680.8	2578.5
IsMasterProtein	P61204	ADP-ribosylation factor 3 OS=Homo sapiens OX=9606 GN=ARF3 PE=1 SV=2	0	66.819	57	8	8	28	4	95.92	8	70.7	72.4	122.8	120	95.3	97	73.5	73.5	108.1	110	118.7	117.2	109.8	108.2	101.7	101.1	1551.1	1589	2694.4	2631.4	2089.5	2128.6	1613.1	1612.3	2369.9	2411.6	2604	2571.1	2407.4	2373.5	2229.8	2216.6	1136.6	1197.6	2358.3	2361.2	1739.2	1773.1
IsMasterProtein	Q92888	Rho guanine nucleotide exchange factor 1 OS=Homo sapiens OX=9606 GN=ARHGEF1 PE=1 SV=2	0	66.804	20	15	15	19	15	64.54	15	116.8	121.8	80.1	79.5	104.7	106.7	89	87.2	96	95.9	95.1	96.6	84.3	83.7	129.3	133.3	3996.2	4169.3	2740.9	2719.4	3585.3	3653.3	3046.5	2985.2	3285.6	3284.1	3255	3307.8	2884.8	2863.4	4426.2	4562.1	2928.2	3142.5	2399.1	2440.2	2984.2	3043.3
IsMasterProtein	P15170	Eukaryotic peptide chain release factor GTP-binding subunit ERF3A OS=Homo sapiens OX=9606 GN=GSPT1 PE=1 SV=1	0	66.793	30	14	15	21	14	70.62	14	105.1	105.3	104.3	105.1	94.2	95.6	100.2	103.4	110.9	111.9	95.6	100.2	85.8	86.2	98	98.1	4672.3	4677.3	4635.3	4671	4184	4248.3	4452.4	4594.4	4926.8	4972.3	4250	4453.2	3813.5	3830.7	4356.1	4358.2	3423.6	3525.4	4057.2	4191.3	3482.5	3538.9
IsMasterProtein	Q53EL6	Programmed cell death protein 4 OS=Homo sapiens OX=9606 GN=PDCD4 PE=1 SV=2	0	66.657	25	10	10	17	10	58.17	10	69.4	67.8	140.3	138.5	85.4	86.5	59.3	57.2	182.1	180.6	52.4	51.1	87	86	129.1	127.4	2502.1	2444.8	5061.2	4996.6	3078.8	3120.7	2139.5	2062.3	6569.4	6513.7	1888.6	1842.5	3137.4	3101.8	4655.9	4593.3	1833.4	1842.7	4430	4483.5	2562.7	2599.6
IsMasterProtein	Q9Y305	Acyl-coenzyme A thioesterase 9, mitochondrial OS=Homo sapiens OX=9606 GN=ACOT9 PE=1 SV=2	0	66.621	27	11	12	19	11	70.6	11	68.2	66.2	161.3	158.1	113.3	115.1	85.3	85.5	83.3	84.7	100.8	102.3	103.6	101.7	84.2	86.4	2343	2274.1	5546.2	5435.1	3895.2	3957	2932.6	2940.6	2863.4	2910.6	3466.4	3516.5	3560.6	3497.8	2892.9	2971.2	1716.8	1714	4854.5	4877	3242.1	3296.2
IsMasterProtein	P21399	Cytoplasmic aconitate hydratase OS=Homo sapiens OX=9606 GN=ACO1 PE=1 SV=3	0	66.521	26	17	18	24	17	77.99	17	84.4	86.1	76.5	77.3	92.5	93.4	146.4	147	131.9	133.1	72.5	73.2	92	91.8	100.4	101.5	3708.9	3786.2	3364.9	3398.3	4066.3	4105.6	6435	6465.3	5800	5852.2	3189.6	3220.3	4044.8	4035.5	4415.4	4463.2	2717.6	2853.8	2945.2	3049.3	3384.6	3420
IsMasterProtein	O43837	Isocitrate dehydrogenase [NAD] subunit beta, mitochondrial OS=Homo sapiens OX=9606 GN=IDH3B PE=1 SV=2	0	66.415	30	10	11	16	9	56.75	10	71.3	67	100.2	100.2	185	189.9	99.4	97	105.1	104.5	90.5	88.3	62.2	61.2	87.4	90.8	1969.7	1850.7	2767.4	2768.2	5108.9	5246	2745.8	2678.4	2902	2886.1	2500	2438.2	1719.1	1689.9	2414.5	2508.2	1443.3	1394.9	2422.3	2483.9	4252.4	4370
IsMasterProtein	Q14498	RNA-binding protein 39 OS=Homo sapiens OX=9606 GN=RBM39 PE=1 SV=2	0	66.413	18	8	9	17	8	61.69	8	96.2	91.7	91.5	92.1	109.2	109.9	109.8	106.5	114.7	114.7	81.6	83.1	95.7	93.2	105.3	104.6	3717	3542.9	3535	3556.6	4219.8	4247.5	4242.5	4115.9	4432.8	4430.7	3152.5	3212.4	3698.3	3602.6	4066.5	4042.1	2723.6	2670.3	3094.1	3191.4	3512.3	3538.2
IsMasterProtein	P07686	Beta-hexosaminidase subunit beta OS=Homo sapiens OX=9606 GN=HEXB PE=1 SV=3	0	66.232	26	12	12	27	12	92.71	12	99.7	90	96.1	96.3	119.8	112.3	88.5	88.6	102.1	100	121.5	126.1	91.6	86.5	91.8	89.2	6751.2	6095	6504.3	6522.1	8108.5	7606.9	5993.2	5999.7	6910.7	6769.8	8225.3	8536.7	6202.3	5859	6212.6	6037.2	4946.9	4593.9	5693.1	5852.3	6749.1	6336.6
IsMasterProtein	Q969V3	Nicalin OS=Homo sapiens OX=9606 GN=NCLN PE=1 SV=2	0	66.225	26	12	14	16	12	60.45	12	98.6	97.9	94.2	95.2	99.5	102.3	87.9	90.4	99.2	98.9	118.6	117.7	93.7	93	105.2	107.6	2931.4	2908.9	2799.1	2828.3	2956.3	3041.8	2613	2687.6	2949.5	2938.7	3526.2	3499.2	2785.3	2763.7	3127.2	3198.3	2148	2192.5	2450	2537.8	2460.6	2533.8
IsMasterProtein	Q8NCA5	Protein FAM98A OS=Homo sapiens OX=9606 GN=FAM98A PE=1 SV=2	0	66.188	20	8	8	13	5	55.13	8	103.1	100.1	88.2	87.4	89.6	89.6	105.9	107.6	107.1	106	93.3	95.1	93.1	90	120.7	123.3	1366	1325.7	1168.2	1158.3	1186.5	1186.3	1403.4	1425.4	1418.2	1404.3	1235.8	1260.1	1232.7	1191.8	1598.5	1633.2	1000.9	999.2	1022.5	1039.3	987.6	988.2
IsMasterProtein	Q5JRA6	Transport and Golgi organization protein 1 homolog OS=Homo sapiens OX=9606 GN=MIA3 PE=1 SV=1	0	66.111	10	19	19	19	19	60.86	19	106.3	108.8	87.4	88	88.3	88.8	87.6	86.6	127.1	126.1	130.9	138.9	82.1	80.6	86.7	85.9	3906.1	3998.4	3211.5	3236.3	3245.2	3262.8	3219.1	3184.9	4671.8	4633.7	4810.3	5106.7	3018.9	2962.1	3188.8	3157.4	2862.2	3013.7	2811	2903.9	2701.1	2718
IsMasterProtein	P22087	rRNA 2'-O-methyltransferase fibrillarin OS=Homo sapiens OX=9606 GN=FBL PE=1 SV=2	0	66.067	31	11	11	22	11	71.48	11	98.7	101.6	84.5	86.8	153.3	157.8	92.8	91.5	93.6	93.8	99.2	100	77.3	79.7	93.5	96.1	5152.7	5303.3	4409.2	4534	8002.8	8239.9	4842.6	4774.9	4886.9	4895.6	5178.9	5219.2	4038	4161.1	4879.2	5015.7	3775.6	3997.3	3859.3	4068.3	6661.1	6863.9
IsMasterProtein	Q8TEX9	Importin-4 OS=Homo sapiens OX=9606 GN=IPO4 PE=1 SV=2	0	65.952	15	12	13	16	12	49.72	12	88.5	90.6	128.9	128.1	105.9	105.8	112	109.5	102.1	103.3	78.3	83	85.2	82.8	99.1	96.8	1650.8	1688.6	2404.2	2388.4	1974.9	1972.6	2087.9	2041.2	1904.6	1926.7	1460.2	1548.2	1589.1	1543.2	1848.6	1805	1209.6	1272.8	2104.4	2143.2	1643.8	1643.2
IsMasterProtein	Q5T9A4	ATPase family AAA domain-containing protein 3B OS=Homo sapiens OX=9606 GN=ATAD3B PE=1 SV=1	0	65.901	28	16	17	20	4	68.99	16	67.8	68.7	98	98.2	183.2	178.3	72.2	75.7	164.1	165.9	81.8	81.2	57	57.6	75.8	74.5	708.9	719	1024.8	1027.7	1916.6	1865.1	755.6	791.6	1717	1735.2	855.7	849.6	596.8	602.2	793.1	779.8	519.4	541.9	896.9	922.2	1595.2	1553.7
IsMasterProtein	Q9Y4E1	WASH complex subunit 2C OS=Homo sapiens OX=9606 GN=WASHC2C PE=1 SV=4	0	65.867	16	13	13	16	2	57.91	13	71.4	76.2	94.4	98.5	123.5	118.4	99.6	101.6	95.1	94.8	109.8	102.1	117	114.8	92.1	90.7	178.2	190.1	235.7	245.7	308.3	295.5	248.5	253.5	237.3	236.7	274.2	254.7	291.9	286.6	229.9	226.4	130.5	143.3	206.3	220.5	256.6	246.2
IsMasterProtein	Q9NTZ6	RNA-binding protein 12 OS=Homo sapiens OX=9606 GN=RBM12 PE=1 SV=1	0	65.85	17	15	15	22	15	67.33	15	91.4	89.1	89.9	88.9	108.6	108.4	98.4	98.5	124.7	126.2	81.5	87.6	102.9	100	101.3	102.6	3701.7	3608.4	3643.1	3602.3	4397.2	4392.3	3985.3	3988.2	5052.5	5112.1	3302.4	3548.6	4168.8	4051.5	4102.8	4154.1	2712.4	2719.8	3188.8	3232.4	3660	3658.8
IsMasterProtein	O75396	Vesicle-trafficking protein SEC22b OS=Homo sapiens OX=9606 GN=SEC22B PE=1 SV=5	0	65.845	47	8	9	15	8	60.33	8	85.9	85.5	86.2	88.4	99.1	100.7	116.5	116.9	119	116.1	110.7	109.3	77.9	78.6	104	105.3	2442.4	2432.5	2451.8	2513.3	2818	2863.6	3314.4	3325.6	3385.5	3302.9	3147.7	3109.9	2216.6	2237.2	2957.5	2994.2	1789.7	1833.5	2146.1	2255.2	2345.6	2385.4
IsMasterProtein	P11717	Cation-independent mannose-6-phosphate receptor OS=Homo sapiens OX=9606 GN=IGF2R PE=1 SV=3	0	65.842	9	20	20	20	20	62.26	20	84.5	82	124.6	126.3	69	66.9	141.4	139.8	65.1	64	91.8	92.5	137.5	140	87	87.8	3748.5	3637.9	5526.9	5604.6	3062	2968.8	6272.8	6203.9	2887.5	2839.6	4073.7	4102.4	6099.7	6210.8	3858.2	3895	2746.7	2742	4837.6	5029	2548.7	2473.1
IsMasterProtein	P23921	Ribonucleoside-diphosphate reductase large subunit OS=Homo sapiens OX=9606 GN=RRM1 PE=1 SV=1	0	65.763	20	13	13	16	13	54.7	13	127.2	133.5	114.4	114.5	57	55.6	166	162.9	59.6	60.1	86	84.5	78.7	81.8	108.3	109.9	3721.2	3906.7	3346.4	3351.4	1668.9	1626.7	4857.8	4767.7	1743.5	1757.6	2516.3	2471.7	2301.9	2393	3168.3	3217	2726.7	2944.6	2929.1	3007.2	1389.1	1355
IsMasterProtein	O95336	6-phosphogluconolactonase OS=Homo sapiens OX=9606 GN=PGLS PE=1 SV=2	0	65.749	50	9	9	18	9	62.08	9	68.9	70.9	95.7	94	96.9	99.7	89.6	87.9	104	106.8	121.4	125.2	117.2	118.3	101.4	102	3108	3201	4317.9	4243.5	4374.2	4499.5	4042.2	3967	4693	4821	5478.8	5651	5286.4	5338.2	4575.3	4600.8	2277.3	2412.7	3779.4	3807.7	3640.8	3748.2
IsMasterProtein	O75534	Cold shock domain-containing protein E1 OS=Homo sapiens OX=9606 GN=CSDE1 PE=1 SV=2	0	65.395	25	18	18	23	18	67.46	18	119.4	117.7	98.9	97.3	86.4	88	151.4	148.4	75.3	75.3	74.2	73.4	81.6	81.3	115.6	115.9	5379.7	5303.5	4454.7	4386.4	3892.7	3965.2	6822.6	6685.8	3392.4	3393.2	3345.2	3306.9	3677	3662.4	5210.2	5220.6	3941.9	3997.4	3899.2	3935.9	3240.1	3303.1
IsMasterProtein	P55809	Succinyl-CoA:3-ketoacid coenzyme A transferase 1, mitochondrial OS=Homo sapiens OX=9606 GN=OXCT1 PE=1 SV=1	0	65.35	23	10	10	14	10	49.29	10	85	86.6	60.3	61.5	144.8	147.2	89.6	89.1	169.3	172.3	93	92.7	89.4	89.5	65.3	64.4	2384	2429.4	1691.5	1727	4064.4	4129.5	2514.9	2499.1	4751	4836.4	2608.6	2601.8	2509.7	2510.2	1833.8	1808.3	1746.9	1831.1	1480.6	1549.7	3383	3439.9
IsMasterProtein	Q02978	Mitochondrial 2-oxoglutarate/malate carrier protein OS=Homo sapiens OX=9606 GN=SLC25A11 PE=1 SV=3	0	65.193	43	12	12	22	12	70.29	12	85.5	82.3	90.5	91.5	112.7	114.9	80.3	81.7	123.6	122.9	111.6	107.9	81.9	83	113.2	116.4	4692	4519.8	4968.3	5025	6187.7	6304	4409.3	4484.3	6786.6	6744	6122.9	5924.4	4495.3	4556.4	6212.2	6390.1	3438	3406.7	4348.7	4509	5150.3	5251.3
IsMasterProtein	P55011	Solute carrier family 12 member 2 OS=Homo sapiens OX=9606 GN=SLC12A2 PE=1 SV=1	0	65.185	10	10	10	12	10	49.11	10	117.6	115.9	77.7	76.2	85.1	85.1	54.6	55.3	184.7	189.2	65.4	70.2	81.5	82.3	129.1	130	3090.5	3045.2	2042.4	2001.4	2236.2	2235.3	1435.6	1454.4	4853.1	4971	1718.1	1844	2142.5	2163.6	3393	3417.2	2264.6	2295.2	1787.7	1795.9	1861.3	1862
IsMasterProtein	P23528	Cofilin-1 OS=Homo sapiens OX=9606 GN=CFL1 PE=1 SV=3	0	65.17	54	8	8	41	4	133.65	8	110.8	110.6	61.1	60.7	71.4	70.6	158.2	153	85.6	87.2	80.5	79.4	118.1	118.6	118.7	115.5	8185.8	8171.5	4513.6	4487.7	5278.6	5219.8	11689.7	11308.2	6323.3	6441	5948.2	5868.2	8725.8	8760.8	8774.1	8535.2	5998.1	6159.1	3950.7	4026.9	4393.6	4348.1
IsMasterProtein	P18754	Regulator of chromosome condensation OS=Homo sapiens OX=9606 GN=RCC1 PE=1 SV=1	0	65.131	28	10	10	17	10	57.55	10	103.5	104.1	93	91.3	137.2	134.2	70.4	70.9	77.8	78.2	110.8	110.6	118.3	119	90.5	90.4	4682.7	4706	4204.9	4127.1	6203.3	6067.6	3184.9	3205.4	3519.3	3537.2	5009.2	5001.1	5349.4	5380.7	4094.8	4090	3431.2	3547.1	3680.5	3703.2	5163.2	5054.4
IsMasterProtein	P23588	Eukaryotic translation initiation factor 4B OS=Homo sapiens OX=9606 GN=EIF4B PE=1 SV=2	0	65.012	22	15	17	27	15	86.85	15	135	134	81.3	83	104.4	103.3	128.2	124.9	104	106.2	69.4	71	69.6	68.7	110	107	5784.3	5741.1	3485.7	3557.7	4473.7	4429.4	5495.1	5351.3	4457.9	4553.2	2974.2	3042.5	2981.9	2946.4	4713.5	4587.4	4238.4	4327.2	3051	3192.4	3723.7	3689.7
IsMasterProtein	P17301	Integrin alpha-2 OS=Homo sapiens OX=9606 GN=ITGA2 PE=1 SV=1	0	64.907	15	13	14	17	13	59.59	13	64.7	63.3	80	78.4	105.9	110.6	124.5	124.9	76.8	78.4	125.9	125.8	157.8	159.3	63.3	60.2	2010	1966.8	2484.1	2434.2	3287	3432.5	3866.4	3879.4	2385.1	2435.5	3908	3905.6	4900.2	4946.1	1965.6	1870.1	1472.8	1482.4	2174.3	2184.2	2735.9	2859.3
IsMasterProtein	Q9Y295	Developmentally-regulated GTP-binding protein 1 OS=Homo sapiens OX=9606 GN=DRG1 PE=1 SV=1	0	64.893	31	10	10	14	10	51.26	10	117	117.6	96.5	98.7	106.2	106.4	103.9	101.4	110.3	110.1	86.9	86.8	87.3	88	92	91	3366.8	3384.3	2777.5	2842.6	3056.1	3061.8	2991.1	2919.7	3174.6	3170.4	2501.1	2498.8	2513.8	2534.7	2647.1	2619.4	2467	2550.8	2431.1	2550.6	2543.8	2550.5
IsMasterProtein	P30050	60S ribosomal protein L12 OS=Homo sapiens OX=9606 GN=RPL12 PE=1 SV=1	0	64.748	58	8	9	26	8	91.58	8	93.2	91	95	96	107.1	106.7	110.5	110.4	114.6	111.9	92.1	94.8	80.9	81.3	108	106.5	6507.4	6357.3	6633.1	6705.5	7483.3	7453.1	7715.5	7708.5	8008.2	7819	6433.6	6620.4	5651.7	5677	7545.9	7442	4768.3	4791.7	5805.8	6016.8	6228.7	6208.5
IsMasterProtein	Q9NTK5	Obg-like ATPase 1 OS=Homo sapiens OX=9606 GN=OLA1 PE=1 SV=2	0	64.73	39	13	13	26	13	86.33	13	110.5	109.1	100.6	100.8	83	82	101	100.8	102.2	101.6	78.9	77.8	92.1	92.9	134.1	132.6	5557.5	5484.1	5057	5067	4175	4120.8	5078.3	5067.8	5136.2	5105.9	3968	3912.1	4631.8	4670.9	6739.2	6663.6	4072.2	4133.5	4426.3	4546.6	3475.1	3432.7
IsMasterProtein	Q00577	Transcriptional activator protein Pur-alpha OS=Homo sapiens OX=9606 GN=PURA PE=1 SV=2	0	64.728	39	9	10	13	8	56.08	9	92.1	94.5	87.4	87.2	134.9	140.7	83.3	80.5	121.1	118.6	110.2	105.4	100.5	98	72.6	72.8	2091.1	2143.9	1984	1979.7	3061.1	3194	1889.6	1827.9	2748.8	2692.2	2500.8	2392.9	2281.8	2224.6	1647.7	1651.1	1532.2	1615.9	1736.6	1776.4	2547.9	2660.6
IsMasterProtein	Q9P258	Protein RCC2 OS=Homo sapiens OX=9606 GN=RCC2 PE=1 SV=2	0	64.688	23	11	11	18	11	67.37	11	108.5	110.2	121.6	122.5	108.6	111.1	54.9	54.1	107.2	107.6	78.2	78.3	101.4	101.5	115.9	118.3	3892.3	3955	4362.3	4394.3	3895.6	3986.9	1970.9	1939.7	3847.4	3858.2	2805.8	2808.5	3636.9	3642.9	4156.9	4244.5	2852.1	2981	3818.3	3943	3242.5	3321.1
IsMasterProtein	P52292	Importin subunit alpha-1 OS=Homo sapiens OX=9606 GN=KPNA2 PE=1 SV=1	0	64.633	23	8	9	13	8	59.18	8	139.2	142.7	111.2	112.7	83	79.1	162.6	163.3	63.7	63.5	63.7	68.2	71.5	72.5	99.5	103.6	2185.9	2242.1	1747.2	1770.3	1304.1	1242.8	2553.6	2565	1000.3	997.3	1001.1	1070.7	1122.6	1139.3	1563.6	1627.2	1601.7	1689.9	1529.3	1588.5	1085.4	1035.2
IsMasterProtein	Q9GZR7	ATP-dependent RNA helicase DDX24 OS=Homo sapiens OX=9606 GN=DDX24 PE=1 SV=1	0	64.517	16	13	14	16	13	58.52	13	120.6	120.5	104.6	104.6	93.3	91.6	137.4	135.6	79.2	79.8	85.6	88	92	92.3	87.8	86.9	4372	4370.1	3792.9	3794.2	3384.1	3321.1	4981.2	4917.8	2872.3	2891.5	3105	3191.4	3337.3	3345.1	3184.5	3150	3203.5	3293.9	3319.9	3404.6	2816.7	2766.5
IsMasterProtein	Q9NQW7	Xaa-Pro aminopeptidase 1 OS=Homo sapiens OX=9606 GN=XPNPEP1 PE=1 SV=3	0	64.316	24	12	12	20	11	60.76	12	128.6	121.9	90.8	91.5	96.9	97.2	112.8	117.6	121.3	117	89.6	89.2	69.2	68	94.9	93.7	4526.1	4290.5	3196.3	3219.5	3411.6	3423.1	3971.3	4139.4	4269.4	4117.3	3153.6	3140.4	2436.3	2393.6	3339.3	3297.8	3316.5	3233.9	2797.7	2888.9	2839.6	2851.5
IsMasterProtein	O43399	Tumor protein D54 OS=Homo sapiens OX=9606 GN=TPD52L2 PE=1 SV=2	0	64.252	63	10	10	21	10	77.46	10	153.9	152.6	64.9	63.8	77.2	76.9	122.6	120.7	77.3	76.8	60.6	61.3	137.7	137.9	109.1	106.6	7544	7476.6	3181.5	3127.6	3781.3	3770	6006.1	5914.4	3789.7	3763.2	2972	3002.9	6747	6755.6	5348.7	5224.5	5527.8	5635.3	2784.7	2806.4	3147.3	3140.4
IsMasterProtein	Q96EY7	Pentatricopeptide repeat domain-containing protein 3, mitochondrial OS=Homo sapiens OX=9606 GN=PTCD3 PE=1 SV=3	0	64.111	19	12	13	20	12	56.27	12	94.1	97.4	93.8	94.8	109.7	110.8	94.9	95	103.2	104	93	93.6	85.6	87	122.2	120.9	4540.1	4699.6	4524.1	4575.4	5293.6	5345.9	4578.4	4585.5	4980.7	5017.7	4486.3	4516.4	4128.7	4199.1	5896.9	5834.4	3326.8	3542.2	3959.9	4105.5	4406.1	4453.2
IsMasterProtein	Q9Y512	Sorting and assembly machinery component 50 homolog OS=Homo sapiens OX=9606 GN=SAMM50 PE=1 SV=3	0	63.998	39	15	15	21	15	70.43	15	72.7	70.9	96.1	96.6	131.4	131.9	94.3	103.7	129	125.5	87.5	83.1	91	89.3	97.5	99.4	2953.6	2880	3903.5	3923.2	5337.1	5360	3832.5	4212.6	5239.2	5099.3	3555.9	3377.4	3696.3	3627.8	3962.5	4037.7	2164.3	2170.7	3416.6	3520.3	4442.3	4464.9
IsMasterProtein	P23368	NAD-dependent malic enzyme, mitochondrial OS=Homo sapiens OX=9606 GN=ME2 PE=1 SV=1	0	63.952	25	11	12	15	11	57.17	11	93.3	97.5	64.5	65.3	123.7	123.2	96.1	93.7	107.3	108.1	118.2	120.4	68.2	68.2	126	126.5	2688.6	2811.8	1859	1881.5	3565.7	3550.8	2770.6	2700.6	3092.7	3117	3406.9	3472.7	1967.3	1965.3	3633	3647.2	1970.1	2119.3	1627.2	1688.3	2967.9	2957.9
IsMasterProtein	Q9UNX4	WD repeat-containing protein 3 OS=Homo sapiens OX=9606 GN=WDR3 PE=1 SV=1	0	63.863	20	16	16	19	16	64.28	16	89.6	89.7	89.2	87.7	122.7	122.9	106.8	105.3	97.1	100.6	89.8	90.9	96.7	93.9	108.4	108.7	3415	3418.4	3400.2	3343.6	4678.9	4687.2	4072.5	4013.8	3702.2	3836	3425.1	3465.9	3686.9	3579.9	4133	4143.4	2502.3	2576.5	2976.2	3000.2	3894.4	3904.5
IsMasterProtein	O14950	Myosin regulatory light chain 12B OS=Homo sapiens OX=9606 GN=MYL12B PE=1 SV=2	0	63.79	55	8	9	24	8	95.34	8	79	76.9	97.9	98.2	74.5	74.7	124.2	121	88.6	88.9	161.1	157	102.9	101.5	77.1	76.3	4169.6	4057.9	5165.4	5182.4	3933	3943.6	6551.4	6385.1	4674.2	4689	8501.4	8283.1	5428.6	5353.7	4070	4023.8	3055.3	3058.5	4521.2	4650.2	3273.6	3285
IsMasterProtein	Q96RQ3	Methylcrotonoyl-CoA carboxylase subunit alpha, mitochondrial OS=Homo sapiens OX=9606 GN=MCCC1 PE=1 SV=3	0	63.765	19	9	10	12	9	50.03	9	74.4	74.7	119.8	123.3	107.2	110.3	71.5	72.3	100	102.1	76.8	79.3	123.4	120.7	120.8	123.2	1619.1	1624.8	2606.8	2682.8	2331.4	2398.9	1555.7	1573.8	2176.1	2220.8	1671.4	1726	2685.2	2626.2	2628	2680.1	1186.4	1224.7	2281.7	2407.3	1940.5	1998.3
IsMasterProtein	Q7L2H7	Eukaryotic translation initiation factor 3 subunit M OS=Homo sapiens OX=9606 GN=EIF3M PE=1 SV=1	0	63.711	26	8	9	16	8	65.1	8	79.7	79.8	99.3	102.1	88.1	85.5	136	136.4	87.3	88.5	99.2	100.2	93.7	99.1	111.8	113.3	1785.9	1788.4	2224.7	2287.3	1974.1	1914.8	3047.5	3056.6	1956.7	1983.3	2223.5	2243.9	2099.1	2220.2	2504.2	2537.6	1308.6	1347.9	1947.2	2052.4	1643.2	1595
IsMasterProtein	P54920	Alpha-soluble NSF attachment protein OS=Homo sapiens OX=9606 GN=NAPA PE=1 SV=3	0	63.61	46	11	11	14	11	54.49	11	102.9	103.2	98.8	99.2	80.8	83	104.4	101.9	115.6	115.6	107.7	107.7	95.5	94.9	94.9	93.8	2881	2889.4	2764.5	2776.9	2260.2	2323.5	2923.2	2851.5	3234.8	3235.7	3014.2	3014.9	2674.1	2656.4	2654.9	2626.7	2111	2177.8	2419.7	2491.7	1881.2	1935.5
IsMasterProtein	Q9H9B4	Sideroflexin-1 OS=Homo sapiens OX=9606 GN=SFXN1 PE=1 SV=4	0	63.458	38	10	11	16	10	55.63	10	82.5	82.5	89.7	87.4	154.3	154.9	96.7	98.4	88.3	89.5	117.7	120.2	89.8	88.7	80.7	78.7	2713.6	2713	2949.2	2876.3	5075.7	5094	3181	3237.5	2903	2944.2	3872.6	3954	2952.4	2916.1	2655.4	2588.1	1988.4	2044.9	2581.4	2580.9	4224.7	4243.4
IsMasterProtein	Q8NBQ5	Estradiol 17-beta-dehydrogenase 11 OS=Homo sapiens OX=9606 GN=HSD17B11 PE=1 SV=3	0	63.445	35	9	10	15	9	62.16	9	100.1	98.3	125.5	124.5	71.8	71.1	62.8	63.9	140.8	137.5	161.6	160.7	65.1	61.6	77.9	76.9	3301	3239	4135.5	4104.5	2365.6	2345.2	2068.9	2107.5	4640.3	4531.6	5326.3	5296.3	2146.1	2031.7	2568.3	2533.6	2418.8	2441.3	3619.8	3683	1969	1953.6
IsMasterProtein	P62263	40S ribosomal protein S14 OS=Homo sapiens OX=9606 GN=RPS14 PE=1 SV=3	0	63.433	40	6	8	23	6	93.14	6	98.9	100.2	100.7	99.7	96.9	97.5	112.1	114.7	112.3	114.4	86.7	88.8	85.9	87.5	102.5	101.3	4217.1	4272.5	4294.9	4251.8	4133.5	4158.2	4781	4889.9	4789.7	4878.6	3697.7	3785.8	3663.2	3731.5	4369.8	4320.4	3090.1	3220.3	3759.2	3815.2	3440.5	3463.8
IsMasterProtein	Q9NUU7	ATP-dependent RNA helicase DDX19A OS=Homo sapiens OX=9606 GN=DDX19A PE=1 SV=1	0	63.233	27	13	15	19	1	58.47	13	113.1	99.6	100.5	102	79	79.1	127.2	113.6	93.1	91.7	105.8	122.4	93.2	90.1	92.5	97.3	181.8	160.1	161.6	164	127	127.1	204.5	182.7	149.7	147.5	170.1	196.8	149.8	144.9	148.7	156.4	133.2	120.7	141.5	147.2	105.7	105.9
IsMasterProtein	P38159	RNA-binding motif protein, X chromosome OS=Homo sapiens OX=9606 GN=RBMX PE=1 SV=3	0	63.233	34	15	15	41	6	123.39	15	86.9	82.9	103.4	103.4	118.3	118.9	112.9	114.4	105.6	106.2	75.3	77.7	119.1	117.1	77.8	80	6051.9	5773.9	7201.5	7197.8	8237.1	8281	7864.7	7963.2	7354.8	7391.8	5241	5413.1	8292.2	8150.9	5419.9	5573.6	4434.5	4352	6303.4	6458.6	6856.1	6898.2
IsMasterProtein	O15027	Protein transport protein Sec16A OS=Homo sapiens OX=9606 GN=SEC16A PE=1 SV=4	0	62.947	8	15	15	17	15	54.75	15	87.8	87.5	101.2	100.3	88.8	89.3	78.4	78	133.2	131.4	104.1	106.6	104.8	104.8	101.5	102.4	2849.9	2840.4	3283.7	3255.9	2880.6	2896.6	2544.9	2530.8	4323.4	4262.9	3379.4	3459.6	3400	3400.9	3292.7	3324.5	2088.2	2140.9	2874.2	2921.5	2397.6	2412.9
IsMasterProtein	P56537	Eukaryotic translation initiation factor 6 OS=Homo sapiens OX=9606 GN=EIF6 PE=1 SV=1	0	62.849	44	7	7	13	7	55.34	7	131.3	128	55.9	53.5	99.3	98.2	135.2	134.5	83.6	86.5	88	93.7	123.9	119.5	83.7	85.3	2973.3	2897.3	1264.5	1211.9	2248.1	2222.4	3060.4	3044.9	1891.9	1957	1991.4	2120.7	2804.5	2705	1895.2	1929.9	2178.6	2183.8	1106.8	1087.4	1871.2	1851.3
IsMasterProtein	Q96FW1	Ubiquitin thioesterase OTUB1 OS=Homo sapiens OX=9606 GN=OTUB1 PE=1 SV=2	0	62.828	38	7	9	16	7	66.91	7	84	80.9	77.4	75.9	86.6	86.3	119.9	119.8	87.7	89.2	96	91.8	131	132.2	120.5	120.6	2159.3	2081.4	1990.8	1952.4	2226.3	2219.3	3082.7	3081	2254.3	2292.7	2469.7	2361.3	3369.7	3400.2	3098.7	3101.9	1582.2	1568.8	1742.5	1751.9	1853.1	1848.7
IsMasterProtein	Q15717	ELAV-like protein 1 OS=Homo sapiens OX=9606 GN=ELAVL1 PE=1 SV=2	0	62.612	28	9	11	19	9	60.68	9	74.4	70.5	105.4	105	100.6	100.4	102	103	101.7	98.4	94.5	93.4	109.4	106.9	117.5	117	2864.4	2714.4	4055.4	4041.7	3872.7	3864.6	3924.2	3963.9	3915.5	3785.6	3635.2	3594.3	4209.3	4113.1	4520.7	4503.6	2098.9	2045.9	3549.6	3626.6	3223.4	3219.2
IsMasterProtein	P26196	Probable ATP-dependent RNA helicase DDX6 OS=Homo sapiens OX=9606 GN=DDX6 PE=1 SV=2	0	62.557	31	13	13	18	13	61.67	13	98.5	96.3	89.6	89.2	82.4	83.6	143.9	144.6	91.6	94.5	68.1	67.2	124.4	123.3	100.5	102.4	3841.4	3756.2	3497.5	3480.6	3214.3	3261.3	5614	5640.5	3572.9	3688.9	2658.7	2620.9	4852.2	4810.2	3920.2	3996.3	2814.8	2831.1	3061.3	3123.2	2675.4	2716.7
IsMasterProtein	Q9UGI8	Testin OS=Homo sapiens OX=9606 GN=TES PE=1 SV=1	0	62.546	30	13	13	19	13	66.11	13	92.8	90.2	103.7	104.1	131.4	131	37.5	37.1	81	81.6	123.1	124.3	98.7	96.9	133.6	133.1	4657.5	4524.6	5206.1	5222.1	6592.5	6572.8	1882.7	1862.3	4065.3	4097.7	6178.7	6240.8	4952.5	4861	6702.5	6680.1	3412.7	3410.3	4556.8	4685.8	5487.2	5475.2
IsMasterProtein	Q9ULC5	Long-chain-fatty-acid--CoA ligase 5 OS=Homo sapiens OX=9606 GN=ACSL5 PE=1 SV=1	0	62.44	26	15	15	20	13	66.24	15	137.8	135.3	148.6	146.5	69.8	68	58.2	55.3	61	62.6	81.7	83.1	87.3	88.6	156.2	160.1	4290.1	4214.8	4627.4	4562.9	2174.5	2118.5	1811.3	1721.4	1898.7	1948.2	2543.4	2587	2717.8	2759.2	4865.8	4986	3143.6	3176.8	4050.3	4094.3	1809.9	1764.8
IsMasterProtein	P36871	Phosphoglucomutase-1 OS=Homo sapiens OX=9606 GN=PGM1 PE=1 SV=3	0	62.439	28	15	15	21	15	62.75	15	58.8	58.6	73.7	73.2	83.9	85.8	104.5	101.8	185.5	186.2	88.9	89.1	91.3	90.2	113.9	114.7	2949.9	2940.3	3699.4	3672	4211.1	4305.1	5243.4	5107	9306.6	9341	4461.8	4469.7	4578.3	4523.7	5713.8	5752.8	2161.5	2216.2	3238	3294.9	3505.1	3586.2
IsMasterProtein	P51858	Hepatoma-derived growth factor OS=Homo sapiens OX=9606 GN=HDGF PE=1 SV=1	0	62.409	38	8	8	23	8	68.12	8	103.8	103.1	104.1	101.9	88.9	90.1	69.5	65.6	71.9	72.8	87.9	91	147.5	144.3	131.1	126.5	4929	4895.2	4939.8	4836.6	4218.6	4275.9	3297.6	3115.1	3413.9	3454.2	4173.7	4317.5	7000.9	6850.7	6223.9	6003.2	3611.7	3689.6	4323.7	4339.9	3511.3	3561.9
IsMasterProtein	O95757	Heat shock 70 kDa protein 4L OS=Homo sapiens OX=9606 GN=HSPA4L PE=1 SV=3	0	62.394	18	14	14	19	10	62.91	14	131.8	133.7	46.2	47.6	106.2	110.2	84.9	82.2	119.8	118.4	134.7	138.3	54.9	52.8	119.4	119.1	3498.3	3549.4	1225.2	1263	2818.1	2926.3	2253	2182.3	3179.7	3142	3574.8	3670.6	1458	1402.5	3168.4	3162.7	2563.3	2675.2	1072.4	1133.3	2345.6	2437.6
IsMasterProtein	O15020	Spectrin beta chain, non-erythrocytic 2 OS=Homo sapiens OX=9606 GN=SPTBN2 PE=1 SV=3	0	62.207	6	11	12	18	3	67.26	11	136.4	147	91.9	85.1	125.3	124	81.6	86.5	56.7	59.6	83.4	82.3	117.3	116	104.4	102.6	743.1	800.9	500.3	463.4	682.7	675.4	444.4	471	309	324.7	454.3	448.1	639	631.8	568.5	559	544.5	603.6	437.9	415.8	568.2	562.6
IsMasterProtein	Q562R1	Beta-actin-like protein 2 OS=Homo sapiens OX=9606 GN=ACTBL2 PE=1 SV=2	0	62.191	29	8	11	71	3	217.95	8	101.4	105.6	105.4	98.6	80	86.9	123	113.6	78.5	80.2	131.6	111.5	91.4	97.8	94	100.3	641.8	668.9	667.6	624.5	506.8	550.4	778.8	719.5	496.8	508	833.2	706.1	578.4	619.1	595.2	634.7	470.3	504.2	584.4	560.4	421.8	458.5
IsMasterProtein	Q8IY81	pre-rRNA 2'-O-ribose RNA methyltransferase FTSJ3 OS=Homo sapiens OX=9606 GN=FTSJ3 PE=1 SV=2	0	62.121	16	12	13	16	12	57.38	12	90.4	88.1	97.7	95.4	106.2	104.7	137.1	140.9	102.3	101.3	85.7	84	97.7	96.5	86.8	85.3	2936.6	2860.9	3174.7	3097.9	3449.4	3400.9	4453.5	4578.1	3322.4	3291.8	2783.6	2729.7	3173.8	3133.9	2818.1	2770.2	2151.8	2156.3	2778.8	2779.7	2871.1	2833
IsMasterProtein	Q6KB66	Keratin, type II cytoskeletal 80 OS=Homo sapiens OX=9606 GN=KRT80 PE=1 SV=2	0	62.061	36	16	16	21	15	63.4	16	100.6	113.8	97.2	100.1	78.3	79.2	48.8	48.4	65.3	69.1	138.5	118.2	206.4	218.5	59.9	57.7	4403	4979.5	4256	4380.4	3425.5	3464.6	2137.1	2117.7	2858.3	3022.8	6062.8	5173.1	9031.5	9560.3	2622.9	2526.1	3226.3	3753.2	3725.2	3930.6	2851.2	2886.1
IsMasterProtein	Q9NTJ5	Phosphatidylinositol-3-phosphatase SAC1 OS=Homo sapiens OX=9606 GN=SACM1L PE=1 SV=2	0	62.005	26	14	14	17	14	53.54	14	113.5	107.4	74.4	73.8	97.1	102	91.4	91.6	135.7	138.1	105.8	111.4	64.4	65.2	114.7	113.2	4226.5	3997.5	2770.7	2746.3	3614.5	3796	3403.7	3410.7	5052.9	5142.1	3937.7	4148.2	2398	2428.2	4270.5	4215.6	3097	3013	2425.1	2464.3	3008.5	3162.1
IsMasterProtein	Q16795	NADH dehydrogenase [ubiquinone] 1 alpha subcomplex subunit 9, mitochondrial OS=Homo sapiens OX=9606 GN=NDUFA9 PE=1 SV=2	0	61.704	30	9	10	18	9	61.41	9	93.7	94.3	85.7	86	134.4	131.3	97.7	96.2	101.4	102	73.8	76.6	98.3	98.1	114.5	116.1	3164.9	3183.1	2893.6	2904.9	4537.2	4432.8	3300.9	3247.8	3423.6	3444.3	2490.8	2588.2	3319	3313.8	3865.9	3920.8	2319	2399.2	2532.7	2606.6	3776.5	3692.6
IsMasterProtein	P38117	Electron transfer flavoprotein subunit beta OS=Homo sapiens OX=9606 GN=ETFB PE=1 SV=3	0	61.671	45	12	12	21	12	69.29	12	136.4	136.7	108.7	109.9	112.8	109.3	65.4	66	95.9	97.4	88.6	88.8	72.1	71.7	121.3	118.8	8143.9	8161.3	6491.7	6563.3	6732.7	6526.8	3906.4	3941.1	5725.8	5817.1	5291.2	5300	4307.2	4283.5	7241.3	7091	5967.4	6151.4	5682.1	5889.3	5603.9	5436.9
IsMasterProtein	Q99598	Translin-associated protein X OS=Homo sapiens OX=9606 GN=TSNAX PE=1 SV=1	0	61.641	51	11	11	13	11	52.7	11	97.1	93.7	122	120.2	95.6	97	98.1	96.7	101.9	101.8	103.8	109	99.7	99.3	81.5	82.7	2360.1	2277.6	2966	2922.4	2322.9	2358.2	2384.3	2349.4	2475.7	2473.7	2523	2649.5	2422.8	2412.8	1979.9	2009	1729.4	1716.7	2596.1	2622.2	1933.5	1964.4
IsMasterProtein	P61019	Ras-related protein Rab-2A OS=Homo sapiens OX=9606 GN=RAB2A PE=1 SV=1	0	61.474	41	7	7	17	7	62.95	7	80.1	79.7	69.9	70.5	119.9	121	108.4	110.2	140	141.4	96.3	95.7	87.1	89.4	94.6	95.9	2815.7	2801.2	2454.8	2478.7	4212.1	4251.8	3811.3	3874.5	4918.8	4969.5	3386	3361.7	3059.8	3141.5	3323	3369.1	2063.2	2111.4	2148.7	2224.1	3505.9	3541.8
IsMasterProtein	Q9NRR5	Ubiquilin-4 OS=Homo sapiens OX=9606 GN=UBQLN4 PE=1 SV=2	0	61.461	23	9	11	13	6	53.64	9	110	110.6	91.7	91.5	85.9	85.9	115.1	116.2	106.7	109.6	97.2	100.7	87	85.4	102.4	104.1	1070.7	1077	892.7	891.1	836.7	836.2	1120.1	1131.1	1039.1	1066.9	946.2	980	847.3	831.9	996.7	1013	784.6	811.8	781.4	799.6	696.5	696.6
IsMasterProtein	P61020	Ras-related protein Rab-5B OS=Homo sapiens OX=9606 GN=RAB5B PE=1 SV=1	0	61.439	55	8	8	15	6	62.68	8	91.8	94	93.5	93.8	105.8	110.6	99.2	96.4	105.3	104.9	101.7	103.5	112.3	112.4	86.6	88.2	1258	1288	1280.3	1285.6	1449.6	1515.2	1358.6	1320.5	1442.5	1436.6	1393.3	1417.3	1537.8	1539.7	1185.8	1208.8	921.8	970.8	1120.6	1153.6	1206.6	1262.2
IsMasterProtein	P62140	Serine/threonine-protein phosphatase PP1-beta catalytic subunit OS=Homo sapiens OX=9606 GN=PPP1CB PE=1 SV=3	0	61.218	30	9	9	22	3	78.35	9	75.3	75	98.5	97	107.9	109.9	98.2	100.9	106.3	102.1	91.8	95.8	116.8	120.2	99.6	104.6	686.2	683.7	897.8	884	983.9	1002	895.2	919.6	969.1	930.3	837.1	872.7	1064.1	1095.8	907.9	953.6	502.8	515.4	785.9	793.2	818.9	834.7
IsMasterProtein	P15880	40S ribosomal protein S2 OS=Homo sapiens OX=9606 GN=RPS2 PE=1 SV=2	0	61.158	39	11	11	33	11	106.69	11	87.3	84.4	100.5	105	101.2	99.5	112.9	115.1	113.2	111.7	88.7	84.3	88.4	89	108.8	110.1	6142.5	5934.9	7070.8	7382.4	7119.4	6994.8	7936.6	8093	7961.3	7852.8	6239.3	5926.3	6217.4	6256.7	7650.8	7742.3	4500.9	4473.3	6189	6624.2	5925.8	5826.7
IsMasterProtein	Q96HE7	ERO1-like protein alpha OS=Homo sapiens OX=9606 GN=ERO1A PE=1 SV=2	0	60.854	28	12	12	20	12	64.45	12	102.8	100.3	119.5	118.7	86.1	85.7	76.8	74.3	103.3	101.6	118.7	123.4	99.4	99	94.7	95.8	3804.6	3713	4422.5	4393.4	3185	3170.9	2843.2	2749.8	3822.7	3760.9	4391.9	4566.3	3677.9	3664.5	3503.1	3546.7	2787.8	2798.6	3870.9	3942.3	2651	2641.4
IsMasterProtein	Q7L0Y3	tRNA methyltransferase 10 homolog C OS=Homo sapiens OX=9606 GN=TRMT10C PE=1 SV=2	0	60.836	33	11	11	17	11	56.75	11	98.1	99.2	102	101.2	123.5	129.2	83.3	80.4	100.5	102.7	91	91.6	101.3	100.7	97.5	97.8	3454.8	3495.4	3591.1	3563.6	4348.4	4549	2933.8	2833.6	3538.8	3617.9	3206.2	3226	3568.1	3546.7	3435.8	3445.8	2531.5	2634.6	3143.3	3197.6	3619.3	3789.4
IsMasterProtein	Q9UKM9	RNA-binding protein Raly OS=Homo sapiens OX=9606 GN=RALY PE=1 SV=1	0	60.795	35	12	13	24	12	71.9	12	115.2	115.6	72.3	72.4	87.5	84.7	136.3	141.3	90.6	90.5	55.8	56	115.6	115.4	125.7	125.1	8986.4	9017.8	5644	5651.7	6823.8	6612.3	10635.2	11025.9	7070.3	7060.4	4356.1	4371.7	9018.8	9007.5	9806.2	9760.3	6584.7	6797	4940.1	5071.3	5679.8	5508.2
IsMasterProtein	Q6P1J9	Parafibromin OS=Homo sapiens OX=9606 GN=CDC73 PE=1 SV=1	0	60.709	31	16	16	20	16	61.37	16	115.7	112.9	123.5	123.2	87.2	88.3	96.3	96.1	95.3	95.9	88.6	93	101.5	102.6	90.1	89.8	4865	4747.5	5195.2	5182.5	3669	3715.2	4048.3	4041.7	4006.9	4031.3	3724.2	3911.3	4267.8	4315.1	3788.9	3775.5	3564.8	3578.3	4547.3	4650.3	3053.8	3094.8
IsMasterProtein	O43852	Calumenin OS=Homo sapiens OX=9606 GN=CALU PE=1 SV=2	0	60.61	35	8	8	13	8	56.02	8	64.4	66.9	68.7	67	97.9	101	158.3	151.9	139.8	140	72	71.6	116.7	119.2	82.8	81.9	2025.3	2102.8	2160.4	2107.1	3078.4	3175	4977.2	4776.2	4394.3	4402.7	2264.1	2251.1	3668.6	3747.8	2602.4	2575.8	1484.1	1584.9	1891	1890.7	2562.3	2644.8
IsMasterProtein	Q13153	Serine/threonine-protein kinase PAK 1 OS=Homo sapiens OX=9606 GN=PAK1 PE=1 SV=2	0	60.577	28	12	12	17	9	56.53	12	115.5	121.8	110.1	114.4	80.7	83.8	91.2	90.6	53	53.7	75.8	79.1	58.7	58.8	204.1	208.8	2979.6	3142.7	2839.1	2950	2081.3	2162.6	2353.3	2336.2	1366.2	1386.6	1955.3	2039.7	1513.3	1516.5	5266.3	5387	2183.3	2368.7	2485	2647	1732.4	1801.5
IsMasterProtein	P20042	Eukaryotic translation initiation factor 2 subunit 2 OS=Homo sapiens OX=9606 GN=EIF2S2 PE=1 SV=2	0	60.448	31	8	8	15	8	54.71	8	97.5	95.8	96	93.7	103.8	101.6	109.1	108.5	115.2	118.3	90.8	95.6	90.1	86.8	98.6	98.8	2519.6	2477.5	2481.1	2421	2682.6	2626.6	2820.6	2805.6	2977.1	3057.6	2346.6	2470.7	2328.4	2243.9	2547.7	2553.5	1846.2	1867.4	2171.7	2172.4	2232.8	2188
IsMasterProtein	Q96QR8	Transcriptional activator protein Pur-beta OS=Homo sapiens OX=9606 GN=PURB PE=1 SV=3	0	60.446	35	7	8	12	6	55.1	7	89.4	89.6	94.1	94.3	110.5	110.6	108.3	110.2	94.6	94	82.3	87.8	142	143.4	75.3	73.6	1538.5	1541.8	1619.9	1622.7	1902	1904.1	1863.6	1896.5	1628.3	1617.3	1415.8	1510.6	2442.9	2468.3	1295.3	1267.1	1127.3	1162.1	1417.9	1456	1583.1	1586.2
IsMasterProtein	P07741	Adenine phosphoribosyltransferase OS=Homo sapiens OX=9606 GN=APRT PE=1 SV=2	0	60.402	73	11	11	30	11	98.12	11	96	96.3	154.1	152.3	85	82.4	76.4	77.2	112.6	108.9	88.6	87.7	101.3	100	91.1	90.3	5328.3	5349	8557.6	8454.5	4716.8	4575.7	4241.1	4286.8	6249.9	6045.4	4917.6	4868	5623	5549.4	5056.2	5012.7	3904.3	4031.7	7490.4	7586.3	3926	3811.6
IsMasterProtein	Q9H2M9	Rab3 GTPase-activating protein non-catalytic subunit OS=Homo sapiens OX=9606 GN=RAB3GAP2 PE=1 SV=1	0	60.388	13	14	15	17	14	62	14	101.8	99.1	126.3	124.4	77.4	77.6	94.7	94	88.8	90.1	107.7	108.2	106.6	104	100.4	99	2672.9	2601.9	3316.9	3266.8	2033.3	2036.6	2486	2467.9	2331.2	2367	2827.4	2841.4	2800.6	2732.3	2635.7	2599	1958.6	1961.1	2903.3	2931.3	1692.4	1696.5
IsMasterProtein	Q12904	Aminoacyl tRNA synthase complex-interacting multifunctional protein 1 OS=Homo sapiens OX=9606 GN=AIMP1 PE=1 SV=2	0	60.377	36	10	11	16	10	55.55	10	92.1	95.8	104.7	105.7	106.5	109.3	69.7	69.8	124.7	125.5	101.6	102	105.2	108.3	89.9	89.1	3797.7	3949.8	4319.2	4359.9	4393.4	4507	2872.7	2876.2	5141	5176.3	4189.8	4206.3	4339.3	4464.2	3708.1	3673	2782.7	2977	3780.5	3912.1	3656.8	3754.4
IsMasterProtein	Q12769	Nuclear pore complex protein Nup160 OS=Homo sapiens OX=9606 GN=NUP160 PE=1 SV=3	0	60.323	12	14	14	17	14	57.66	14	105	102.5	91.3	92.6	111.6	110.1	94	93.7	107	105.1	92.4	98.6	98.1	97.5	99.6	100.9	3126.2	3052.3	2717	2755.7	3320.3	3277.9	2797.4	2789.8	3185.9	3128.1	2749.7	2934.4	2918.6	2901.1	2965.4	3002.8	2290.7	2300.6	2378.1	2472.7	2763.6	2730.5
IsMasterProtein	P30086	Phosphatidylethanolamine-binding protein 1 OS=Homo sapiens OX=9606 GN=PEBP1 PE=1 SV=3	0	60.3	48	7	7	16	7	63.37	7	81.2	80.4	112.6	115.6	86	84	97	93.5	137.5	131.8	89.6	82.4	83.4	78.4	123.7	122.9	2052.1	2030.5	2843.7	2919.4	2171.9	2121.7	2449.8	2363.1	3472	3330.3	2263.1	2080.9	2106.6	1980.8	3125	3105.1	1503.6	1530.5	2489.1	2619.6	1807.7	1767.4
IsMasterProtein	P61158	Actin-related protein 3 OS=Homo sapiens OX=9606 GN=ACTR3 PE=1 SV=3	0	60.29	23	10	10	22	10	67.02	10	113.1	113.1	102.8	102.4	69.9	70.1	116.9	116.8	81.3	82.8	96	96.5	97	97.9	121.4	122	5480.9	5478.3	4983.2	4963.8	3387.6	3396	5663.5	5657.6	3939.6	4009.7	4653.7	4673.3	4702.2	4741.8	5879.7	5911.8	4016.1	4129.2	4361.7	4454	2819.7	2828.9
IsMasterProtein	Q5JTV8	Torsin-1A-interacting protein 1 OS=Homo sapiens OX=9606 GN=TOR1AIP1 PE=1 SV=2	0	60.241	24	13	13	17	13	64.09	13	92.6	95.4	125.2	124.4	92.8	93	90.7	90.6	65.8	64.5	106.6	107	151.6	150.6	75.9	73.5	3443.4	3547.4	4656.8	4625.9	3450.2	3458.9	3372.4	3370.6	2447.4	2399.6	3965.1	3979.4	5637.5	5601.9	2823.4	2732.7	2523.1	2673.7	4076.1	4150.9	2871.7	2881.3
IsMasterProtein	P21980	Protein-glutamine gamma-glutamyltransferase 2 OS=Homo sapiens OX=9606 GN=TGM2 PE=1 SV=2	0	60.144	20	10	10	13	10	50.01	10	58.6	56.2	50	50.9	44.5	42.5	228	225.3	41	38.8	42.3	44.4	293.4	295.4	46.6	42.2	1073.9	1029.9	917.2	933	815.6	779.3	4181.7	4131.2	751.2	712.2	776.1	815	5380.2	5417.3	854.2	773.4	786.9	776.3	802.8	837.2	678.9	649.2
IsMasterProtein	Q16630	Cleavage and polyadenylation specificity factor subunit 6 OS=Homo sapiens OX=9606 GN=CPSF6 PE=1 SV=2	0	60.085	18	8	8	13	8	49.39	8	75.5	74.5	113.5	117.3	105	105.4	82.3	80.1	118.9	124.6	81.1	78.6	112.5	113.5	107.6	109.5	1985.8	1961	2985.9	3085.5	2762.7	2773.5	2165.1	2106.4	3127.8	3277.1	2134.4	2066.5	2959.2	2985.5	2831.3	2879.4	1455.1	1478	2613.5	2768.6	2299.5	2310.3
IsMasterProtein	P84085	ADP-ribosylation factor 5 OS=Homo sapiens OX=9606 GN=ARF5 PE=1 SV=2	0	60.075	56	8	8	25	4	77.44	8	88.6	90.6	118	120.3	92	93.2	71.1	68.8	155.9	154.6	42	58.5	101.6	90.2	130.1	124.6	1706.7	1746.9	2275	2319.4	1772.4	1795.4	1370.1	1325.6	3005.6	2978.9	809.5	1126.6	1957.5	1738.2	2507.3	2401.8	1250.6	1316.7	1991.3	2081.2	1475.2	1495.6
IsMasterProtein	P49755	Transmembrane emp24 domain-containing protein 10 OS=Homo sapiens OX=9606 GN=TMED10 PE=1 SV=2	0	60.044	32	7	8	15	7	55.74	7	95.8	93.7	90.5	88.3	112.6	113.1	84.5	85.6	104.6	103.9	141	136.7	77.7	78.4	95.1	98.5	3134.6	3065.8	2960.2	2890.6	3685.2	3702.2	2763.8	2800.3	3423.6	3401.4	4613.2	4472.4	2542	2564.2	3112.1	3224.6	2296.8	2310.7	2591	2593.7	3067.4	3084
IsMasterProtein	P49257	Protein ERGIC-53 OS=Homo sapiens OX=9606 GN=LMAN1 PE=1 SV=2	0	60.014	30	14	16	18	14	62.7	14	88.9	84.9	63.1	64.5	47.5	47.9	89.1	86.4	192.3	194.2	144	149.6	76.1	77	97.4	97	4011.1	3830.4	2849.2	2912.6	2145.4	2163.6	4020.9	3899.5	8680.9	8766.6	6501.3	6754.9	3437.4	3474.6	4398.4	4379.7	2939.1	2887	2493.8	2613.5	1785.7	1802.3
IsMasterProtein	Q14376	UDP-glucose 4-epimerase OS=Homo sapiens OX=9606 GN=GALE PE=1 SV=2	0	59.936	39	11	11	13	11	53.2	11	96.5	101.2	120.8	123.7	87.6	87.1	77.7	79.3	106.3	105.8	142.6	141.5	74.2	73.7	90.5	91.4	2323.9	2437.8	2909.7	2980.1	2110.7	2097.9	1871.6	1910.8	2561.1	2548.2	3434.8	3409.4	1788.3	1775.4	2179.4	2202.3	1702.8	1837.4	2546.8	2674	1756.8	1747.6
IsMasterProtein	O75691	Small subunit processome component 20 homolog OS=Homo sapiens OX=9606 GN=UTP20 PE=1 SV=3	0	59.88	7	16	16	17	16	54.54	16	90.5	94.3	95.7	95.5	116.8	118.6	110.2	110.4	104.9	105.9	88.1	86.2	94.4	95.7	96.8	96	2775.5	2893.6	2937.2	2929.3	3584.1	3637	3379.5	3387.2	3218.2	3247.1	2702.9	2643.7	2895	2936.5	2968.8	2946	2033.8	2181	2570.9	2628.5	2983.2	3029.7
IsMasterProtein	Q15008	26S proteasome non-ATPase regulatory subunit 6 OS=Homo sapiens OX=9606 GN=PSMD6 PE=1 SV=1	0	59.847	32	11	11	18	11	61.15	11	106.8	107.2	86.9	86.5	95.6	95.5	103.6	101.1	98.2	96.6	108.9	107.3	87.3	82.7	118.7	117.1	3983.5	3998.9	3240	3225.7	3565.7	3561.5	3862.5	3772.2	3661.5	3604.2	4060.9	4001.7	3255.1	3085.2	4425	4366.2	2918.9	3014.1	2836	2894.4	2967.9	2966.8
IsMasterProtein	Q9Y6M1	Insulin-like growth factor 2 mRNA-binding protein 2 OS=Homo sapiens OX=9606 GN=IGF2BP2 PE=1 SV=2	0	59.829	23	14	14	17	11	54.87	14	86.3	81.4	99.9	100.9	108.7	109.2	98.4	99.7	61.4	64	81.3	83.2	139.6	142	121.6	122.5	2973	2804.2	3443.8	3479.3	3746.3	3765.3	3392	3434.9	2116.1	2204.9	2802.9	2866.4	4810	4895.3	4190.9	4220.6	2178.4	2113.6	3014.3	3121.9	3118.2	3136.6
IsMasterProtein	Q13620	Cullin-4B OS=Homo sapiens OX=9606 GN=CUL4B PE=1 SV=4	0	59.697	16	15	15	18	7	55.8	15	94.3	91.9	86.8	84.3	62.1	60.3	173.7	164.7	77	77.9	86.7	82.8	153.4	148.4	79.8	76	1494.4	1456	1375.5	1336.8	984.4	956.4	2753.5	2610.5	1220.1	1235.2	1374.2	1312.4	2430.7	2351.7	1264.1	1204	1095	1097.4	1203.9	1199.5	819.4	796.7
IsMasterProtein	P31153	S-adenosylmethionine synthase isoform type-2 OS=Homo sapiens OX=9606 GN=MAT2A PE=1 SV=1	0	59.658	22	7	9	18	7	66.2	7	103.3	101.8	103.3	103	110.9	109.5	103.9	99.1	102.5	97.8	81.8	81.3	87	83.9	116.3	114.7	3403.2	3353.4	3402.1	3392.8	3653.3	3606.5	3424.1	3265.5	3375.4	3221.1	2694.6	2678.9	2865.8	2763.2	3833.1	3780.3	2493.7	2527.5	2977.8	3044.4	3040.8	3004.2
IsMasterProtein	Q9P035	Very-long-chain (3R)-3-hydroxyacyl-CoA dehydratase 3 OS=Homo sapiens OX=9606 GN=HACD3 PE=1 SV=2	0	59.622	25	8	9	16	8	60.24	8	73.8	76.1	80.9	80.5	157.2	154.1	129	130	125.9	124.4	120.5	118.5	54	54.8	60.1	60.2	2819.8	2908.1	3093.2	3076.1	6009.9	5891.5	4931.9	4969.6	4814.9	4757.1	4606.9	4529.4	2065.2	2094.3	2299	2302.5	2066.2	2191.9	2707.4	2760.1	5002.3	4907.7
IsMasterProtein	O15355	Protein phosphatase 1G OS=Homo sapiens OX=9606 GN=PPM1G PE=1 SV=1	0	59.575	22	9	9	14	9	50.54	9	103.9	105.9	79.9	82.8	90.2	92.3	126.2	126.9	91.1	92	65.7	67	89.7	91.6	146.4	148.3	3303.7	3368.4	2539.6	2631.1	2867.1	2934.9	4012.3	4035.6	2896.9	2926.7	2088.7	2130.6	2851	2913.7	4655.8	4715.1	2420.8	2538.9	2222.9	2360.9	2386.4	2444.8
IsMasterProtein	P47756	F-actin-capping protein subunit beta OS=Homo sapiens OX=9606 GN=CAPZB PE=1 SV=4	0	59.55	45	12	13	22	12	68.12	12	99	97.3	104.8	106.5	82.8	85.6	89.8	88.6	111.5	109.4	102.1	102.8	100.5	103.3	108	108.1	4811	4725.2	5090.9	5172.6	4023.4	4160.2	4361.9	4304.8	5417.1	5315.8	4960.1	4993.2	4881.3	5020.4	5249.7	5252.3	3525.2	3561.5	4456	4641.3	3348.9	3465.5
IsMasterProtein	O75489	NADH dehydrogenase [ubiquinone] iron-sulfur protein 3, mitochondrial OS=Homo sapiens OX=9606 GN=NDUFS3 PE=1 SV=1	0	59.51	56	14	15	20	14	64.06	14	89.8	86.8	80	80.4	124.4	125.7	109.4	107.5	113.7	113	74	74.2	94.3	96.6	114.8	115.3	3371.1	3257	3003.7	3017.5	4668.5	4719.9	4106.6	4036.9	4269.5	4239.9	2779.5	2785.5	3539	3626	4307.8	4329.8	2470.2	2454.9	2629.1	2707.6	3885.8	3931.7
IsMasterProtein	Q96G03	Phosphoglucomutase-2 OS=Homo sapiens OX=9606 GN=PGM2 PE=1 SV=4	0	59.5	26	14	14	19	13	56.99	14	113.2	120.4	81.5	78.6	85	86.6	103.6	103.5	106.5	106.2	129.8	130.3	82.8	82.6	94.3	94.9	3780.3	4020.4	2723.2	2623.3	2839.7	2893.3	3461.2	3458	3557.5	3547.6	4334.2	4350.5	2765.7	2758.9	3150.2	3169.3	2770	3030.3	2383.5	2353.9	2363.6	2410.2
IsMasterProtein	Q9Y5L0	Transportin-3 OS=Homo sapiens OX=9606 GN=TNPO3 PE=1 SV=3	0	59.475	15	10	12	15	10	48.45	10	91.9	92.4	91.2	87.9	108.6	110.1	101	97.3	121.1	124	98.9	100.8	87.9	84.9	99.8	102.3	2236	2249.4	2219.4	2139.2	2644.8	2681	2459.5	2368.4	2947.7	3017.6	2406.9	2452.8	2139.1	2066.6	2430.2	2491	1638.4	1695.4	1942.6	1919.5	2201.4	2233.3
IsMasterProtein	Q9Y5K5	Ubiquitin carboxyl-terminal hydrolase isozyme L5 OS=Homo sapiens OX=9606 GN=UCHL5 PE=1 SV=3	0	59.375	42	11	11	15	11	52.62	11	110.1	109.9	107.7	107.6	87.7	84.4	82.2	81.1	98	96.8	98.2	100.8	109.6	109	108	109.1	3170.9	3165.2	3101	3098.2	2527	2430.6	2367.9	2336.7	2821.6	2787.3	2827.4	2904.4	3158.4	3139.5	3109.9	3141.4	2323.5	2385.7	2714.2	2780	2103.3	2024.7
IsMasterProtein	O43395	U4/U6 small nuclear ribonucleoprotein Prp3 OS=Homo sapiens OX=9606 GN=PRPF3 PE=1 SV=2	0	59.352	27	15	15	19	15	65.51	15	101.7	97.6	119.1	119.2	91.9	95.7	96.7	97.1	99.9	100.8	71.8	75.7	124.8	124.2	93.5	90.3	4070.8	3906	4764.6	4769.3	3674.9	3829.4	3869.8	3885.4	3995.9	4032	2873.4	3027.2	4992.7	4968.6	3742.3	3611.8	2982.9	2944.1	4170.4	4279.5	3058.7	3190
IsMasterProtein	O60216	Double-strand-break repair protein rad21 homolog OS=Homo sapiens OX=9606 GN=RAD21 PE=1 SV=2	0	59.238	29	11	13	14	11	54.17	11	94.7	92.3	111.4	110.5	96	93	88.1	89.7	101.7	103	90.3	91.3	107.8	111.8	110.4	108.1	1479.5	1441.4	1739.5	1725.3	1499.6	1452.3	1375.2	1401.4	1588.5	1608.2	1410	1425.4	1683.8	1745.4	1724.5	1687.5	1084.1	1086.4	1522.5	1548.1	1248.2	1209.8
IsMasterProtein	Q32MZ4	Leucine-rich repeat flightless-interacting protein 1 OS=Homo sapiens OX=9606 GN=LRRFIP1 PE=1 SV=2	0	59.237	15	11	11	16	10	51.13	11	116	116.7	105.6	106	89.4	87.3	74.4	74.3	101.8	102.8	94.1	96.5	104.9	104.2	113.6	112.5	4176	4199.8	3799.3	3814.8	3216.5	3142.8	2676.3	2672.5	3662.9	3700.6	3387.1	3474.3	3775	3750.4	4087.2	4050.3	3059.9	3165.5	3325.5	3423.1	2677.2	2618
IsMasterProtein	O60271	C-Jun-amino-terminal kinase-interacting protein 4 OS=Homo sapiens OX=9606 GN=SPAG9 PE=1 SV=4	0	59.177	10	10	10	16	9	54.26	10	88.9	90.6	112.5	111.4	83.3	81.8	98.7	98.4	75.7	78.6	113.2	118.4	135.3	132.5	91.4	89.4	1677	1708.3	2121.4	2100.1	1570.5	1543.1	1860.2	1855.1	1426.8	1481.2	2134.3	2232.8	2550.5	2498.1	1724.4	1686.6	1228.8	1287.6	1856.8	1884.4	1307.2	1285.5
IsMasterProtein	Q01105	Protein SET OS=Homo sapiens OX=9606 GN=SET PE=1 SV=3	0	59.158	42	10	10	37	10	122.02	10	92	91.2	130.4	128.3	94.1	95.7	82.9	81.1	73.4	73.2	75.5	77.3	154.1	155.2	97.9	97.4	7294.8	7236	10346.1	10178.7	7466.2	7594	6578	6434	5825.1	5805.2	5989.5	6134.4	12220	12312.3	7763.9	7721.2	5345.2	5454	9055.8	9133.3	6214.4	6325.9
IsMasterProtein	Q13409	Cytoplasmic dynein 1 intermediate chain 2 OS=Homo sapiens OX=9606 GN=DYNC1I2 PE=1 SV=3	0	59.006	23	9	9	11	9	45.81	9	102.3	99.1	102.4	103.2	74	74	137	133.5	115.7	116.4	88.8	84.7	98.6	99.9	85.3	84.9	2239.8	2168.1	2242.3	2259.7	1620.1	1620.7	2999.3	2922.1	2532.8	2547.1	1944.1	1854.6	2158	2187.2	1866.7	1858.5	1641.2	1634.2	1962.6	2027.7	1348.5	1350
IsMasterProtein	P62241	40S ribosomal protein S8 OS=Homo sapiens OX=9606 GN=RPS8 PE=1 SV=2	0	58.98	32	6	7	18	6	64.2	6	100.3	102.5	93.7	92.3	98.8	98.4	114.7	112.7	110.6	107.5	90.1	85.7	86.9	88.5	107.4	110	3600.1	3680.7	3364.8	3313.8	3545.3	3534.2	4119.3	4045.2	3969.1	3857.7	3233.4	3075.5	3121.5	3175.7	3856.6	3949.4	2638	2774.2	2945.2	2973.5	2950.9	2944
IsMasterProtein	O94760	N(G),N(G)-dimethylarginine dimethylaminohydrolase 1 OS=Homo sapiens OX=9606 GN=DDAH1 PE=1 SV=3	0	58.97	31	10	10	16	9	54.78	10	108.8	111.5	89.7	90.2	119.3	118.3	45.7	42.9	116.3	115.5	144.7	144.9	53.6	50.2	123.7	124.6	3156.2	3234.2	2601.1	2615.1	3458.7	3430.7	1325.6	1245.3	3373	3349.1	4197	4202.8	1554.7	1457.1	3586.4	3612	2312.7	2437.7	2276.7	2346.5	2878.8	2857.8
IsMasterProtein	Q14C86	GTPase-activating protein and VPS9 domain-containing protein 1 OS=Homo sapiens OX=9606 GN=GAPVD1 PE=1 SV=2	0	58.926	11	14	15	16	14	53.08	14	80.4	83.3	97	96.7	99.6	98.7	77	77.3	113.3	113.9	102.7	102.6	117.1	123	109.8	107.5	2216.8	2297.1	2673.3	2666.2	2743.8	2719.9	2122.9	2129.5	3121.8	3140.1	2831.5	2827.9	3226.6	3390.7	3026.5	2962.6	1624.3	1731.4	2339.9	2392.4	2283.8	2265.7
IsMasterProtein	Q13618	Cullin-3 OS=Homo sapiens OX=9606 GN=CUL3 PE=1 SV=2	0	58.923	19	14	14	17	14	51.53	14	91.4	94.5	93.3	95.6	123.7	126.4	69.1	69.5	118.1	120	95.7	96.5	93	88.7	111.6	112.9	3257.1	3370.6	3326	3409	4411.7	4506.7	2465.2	2477.7	4211.4	4277.3	3412.9	3439.6	3315.4	3161.3	3978.6	4024.8	2386.6	2540.5	2911.2	3058.9	3672	3754.2
IsMasterProtein	Q9BVJ6	U3 small nucleolar RNA-associated protein 14 homolog A OS=Homo sapiens OX=9606 GN=UTP14A PE=1 SV=1	0	58.832	19	13	13	15	13	50.68	13	123	126.4	97.7	101	104.1	105.5	104.2	104.9	91.5	93.6	86	85.5	99.8	100.2	87.7	88.8	3812.9	3920.6	3028.4	3132.3	3229.4	3270.3	3231.1	3252	2837.3	2902.1	2668	2652.2	3094.4	3106.6	2720.7	2755	2793.9	2955.1	2650.7	2810.6	2688	2724.2
IsMasterProtein	Q9Y520	Protein PRRC2C OS=Homo sapiens OX=9606 GN=PRRC2C PE=1 SV=4	0	58.494	6	15	15	17	14	55.36	15	114.1	114.3	111.1	110.5	77.1	77.4	124	120.5	89.6	88.1	87.9	89	104.3	101.8	97.2	93.2	3877.3	3885.8	3776.7	3756.3	2620.2	2629.6	4215	4095.1	3045.1	2993.4	2987.5	3023.8	3543.9	3460.5	3302	3166	2841.1	2928.9	3305.7	3370.5	2180.9	2190.5
IsMasterProtein	Q9UNZ2	NSFL1 cofactor p47 OS=Homo sapiens OX=9606 GN=NSFL1C PE=1 SV=2	0	58.477	37	11	12	14	11	52.21	11	99.2	101.1	65.1	66.1	77.2	77.7	148	148.1	117.1	118.7	106	106.7	96.7	97.4	85.9	88.9	3090.3	3151.1	2029.8	2060.1	2404.8	2422.8	4613	4616.6	3649.7	3697.8	3303.7	3324.3	3013.6	3033.7	2677.3	2770.7	2264.4	2375.1	1776.7	1848.5	2001.6	2018.2
IsMasterProtein	Q9H6T3	RNA polymerase II-associated protein 3 OS=Homo sapiens OX=9606 GN=RPAP3 PE=1 SV=2	0	58.474	25	13	13	15	13	52.74	13	86.1	84.7	105.5	107.3	109.4	111.2	105.8	101.1	81.2	83.2	95.9	94.8	94.6	93.7	120.6	124.8	2558.7	2515.8	3134	3185.8	3249.9	3302.4	3142.5	3002.9	2411.8	2471.5	2848.8	2815.2	2811.2	2783.7	3582.8	3708.2	1874.9	1896.2	2743.2	2858.6	2705	2750.9
IsMasterProtein	Q7Z3B4	Nucleoporin p54 OS=Homo sapiens OX=9606 GN=NUP54 PE=1 SV=2	0	58.463	30	13	13	18	13	60.12	13	92	93.9	87.7	87.4	119.3	118.2	96.2	93.3	110.4	113.1	100.5	104.8	93	93.2	97.8	99.2	3277.9	3346.5	3127.2	3116.1	4253.7	4215	3428.5	3326.5	3935.6	4031.2	3582.8	3734.9	3313.9	3323	3486	3537.7	2401.9	2522.4	2737.2	2796.1	3540.6	3511.2
IsMasterProtein	P32969	60S ribosomal protein L9 OS=Homo sapiens OX=9606 GN=RPL9 PE=1 SV=1	0	58.31	44	7	7	22	7	76.63	7	101.5	100.4	87.2	85.6	104.6	105.3	113.6	115	111.7	110.8	92.5	91.5	82.4	81.6	108.8	107.4	4980.3	4922.1	4277	4196.9	5128.8	5165	5572.2	5639.6	5478	5432.9	4539.1	4490.1	4042.7	4004.2	5336.5	5269.6	3649.3	3709.9	3743.6	3765.9	4268.9	4302.5
IsMasterProtein	Q15691	Microtubule-associated protein RP/EB family member 1 OS=Homo sapiens OX=9606 GN=MAPRE1 PE=1 SV=3	0	58.294	54	11	11	20	9	61.74	11	108.5	96.2	93.3	93.9	62.7	65.1	144.7	146	76.9	76.9	69.8	69.6	125.2	121.7	132.1	117.5	2506.8	2222	2154.4	2168	1448.2	1503.1	3342.3	3371.1	1776.6	1775.9	1612.5	1608.1	2891.4	2810.4	3051.4	2714.3	1836.8	1674.8	1885.7	1945.4	1205.4	1252.1
IsMasterProtein	A0AV96	RNA-binding protein 47 OS=Homo sapiens OX=9606 GN=RBM47 PE=1 SV=2	0	58.273	17	10	10	15	10	52.84	10	97.8	99.6	97.2	98	125.9	124	42	41.4	142.6	141.3	125.5	124.4	69.3	67.2	101.3	102.4	2698.5	2749.5	2683.4	2703.3	3474.6	3422.9	1160.1	1141.1	3935.4	3899.3	3462	3432.2	1913.4	1853.8	2795.8	2826.5	1977.3	2072.4	2348.8	2425.7	2892.1	2851.3
IsMasterProtein	P11310	Medium-chain specific acyl-CoA dehydrogenase, mitochondrial OS=Homo sapiens OX=9606 GN=ACADM PE=1 SV=1	0	58.266	29	11	11	16	11	56.42	11	87	87.9	68.1	67.9	228.6	231.6	51.6	51.6	101.1	100.5	92.6	94	83.8	83.1	87.1	83.4	2868.2	2896.8	2246.8	2239.8	7538.4	7638.4	1701	1701.3	3333.9	3314.8	3053.1	3099.8	2763	2739.3	2873	2750.6	2101.7	2183.4	1966.6	2009.8	6274.5	6362.9
IsMasterProtein	P36873	Serine/threonine-protein phosphatase PP1-gamma catalytic subunit OS=Homo sapiens OX=9606 GN=PPP1CC PE=1 SV=1	0	58.094	29	9	9	22	2	75.27	9	83.8	80.3	91	89.8	102.4	104.4	82.5	82.1	114.2	109.4	85.8	85.1	120.6	124	122.8	121.8	402.9	386.1	437.3	431.4	491.9	501.9	396.3	394.8	548.9	525.9	412.1	408.8	579.9	596	590.2	585.4	295.2	291	382.8	387.1	409.5	418.1
IsMasterProtein	P48634	Protein PRRC2A OS=Homo sapiens OX=9606 GN=PRRC2A PE=1 SV=3	0	58.094	7	13	15	18	12	51.82	13	121	118.1	88.9	90.8	108.5	107.6	111.6	109.7	104.5	105.6	84.3	87	85.5	80.3	98.8	97.7	3842.5	3750.6	2823.8	2883.4	3443.9	3417.4	3542.4	3484	3317.1	3352.5	2677.6	2763.4	2714.3	2549.6	3136.1	3102.3	2815.6	2826.9	2471.7	2587.3	2866.5	2846.7
IsMasterProtein	O95758	Polypyrimidine tract-binding protein 3 OS=Homo sapiens OX=9606 GN=PTBP3 PE=1 SV=2	0	58.013	19	8	9	14	4	57.7	8	155.7	161.7	101.3	95.9	94.1	89	36	33.2	123.5	117	106	112.4	104.2	102	84.7	83.3	1506.3	1564.4	980.4	927.9	910.9	861	348.5	321.7	1194.8	1132.4	1026.1	1088.2	1008.6	986.9	819.2	806.2	1103.8	1179.1	858.1	832.6	758.1	717.2
IsMasterProtein	P48047	ATP synthase subunit O, mitochondrial OS=Homo sapiens OX=9606 GN=ATP5PO PE=1 SV=1	0	58.001	45	9	10	18	9	57.6	9	111.5	111.9	57.7	57.3	143.9	147.4	92.1	91.5	135.7	137.5	100	99.2	53	53.5	103.4	104.4	3688.6	3702.7	1908.1	1897	4763.3	4878.1	3047.5	3027.4	4490.1	4550.8	3309.9	3284	1753.6	1769	3421.9	3453.8	2702.8	2790.8	1670.1	1702.1	3964.7	4063.5
IsMasterProtein	Q9BY44	Eukaryotic translation initiation factor 2A OS=Homo sapiens OX=9606 GN=EIF2A PE=1 SV=3	0	58	26	13	13	20	13	63.81	13	100.1	101.5	102	104.7	91.1	90.9	97.2	97.8	104.4	105.4	87.8	87.5	102.7	102.6	111.5	112.7	3953	4005.2	4026.8	4134.5	3595.4	3587.7	3838.7	3861.3	4123.3	4160.8	3467.8	3452.5	4056.1	4049.1	4402.5	4450.4	2896.5	3018.8	3524.6	3709.9	2992.6	2988.6
IsMasterProtein	Q9UIJ7	GTP:AMP phosphotransferase AK3, mitochondrial OS=Homo sapiens OX=9606 GN=AK3 PE=1 SV=4	0	57.958	43	9	9	18	9	64.18	9	186.8	178.6	74	75.2	75.8	75.8	89.6	88	68.1	68.7	107.6	105.7	92	91.6	111.6	111	6710	6416.7	2657.2	2700.4	2724.7	2723.2	3218.4	3159.6	2448.2	2467.6	3866.5	3796.2	3305.7	3290.7	4007.7	3986.4	4916.7	4836.4	2325.8	2423.1	2267.9	2268.5
IsMasterProtein	Q96CN7	Isochorismatase domain-containing protein 1 OS=Homo sapiens OX=9606 GN=ISOC1 PE=1 SV=3	0	57.859	33	8	8	13	8	47.13	8	82.2	88.4	90.1	90.2	109.1	112.2	63.8	62.7	171.8	174.7	89.3	92.3	83.7	82.9	103.4	103	2445.3	2627.7	2677.8	2681.8	3244.6	3336.9	1896.7	1862.8	5109.2	5194.6	2654.8	2745.6	2489.8	2464.4	3075.6	3061.3	1791.8	1980.6	2343.8	2406.4	2700.6	2779.6
IsMasterProtein	P13861	cAMP-dependent protein kinase type II-alpha regulatory subunit OS=Homo sapiens OX=9606 GN=PRKAR2A PE=1 SV=2	0	57.858	28	10	10	16	10	51.87	10	116.4	117.4	82.1	82	105.1	106.1	89.6	88.2	114.1	114.1	101.4	98.7	79.1	79.8	112.7	113.3	3534	3566.5	2492.3	2489.6	3192.8	3221.4	2721.2	2679.2	3464.1	3464.1	3080.1	2996.1	2401.1	2422.8	3421.8	3440.4	2589.5	2688.2	2181.5	2233.9	2657.5	2683.5
IsMasterProtein	Q96PK6	RNA-binding protein 14 OS=Homo sapiens OX=9606 GN=RBM14 PE=1 SV=2	0	57.749	20	13	13	18	13	55.78	13	77.7	77.9	105.8	107.2	120.7	123.7	81.7	81.8	110.8	109.6	88.6	82.7	116.4	119.3	96	99.9	2457.1	2464.1	3346.7	3389.2	3817.6	3913.1	2582.3	2588	3502.9	3467	2803	2614.9	3679.7	3773.7	3035.3	3159.8	1800.4	1857.2	2929.4	3041.2	3177.6	3259.7
IsMasterProtein	Q96HC4	PDZ and LIM domain protein 5 OS=Homo sapiens OX=9606 GN=PDLIM5 PE=1 SV=5	0	57.719	19	9	9	14	9	52.62	9	69	65.7	87.4	88.4	91.7	91.7	70.4	68.1	118.8	120.9	105.7	109.3	181.6	181.1	76.7	73.7	1656.2	1575.4	2096.9	2120.3	2198.9	2199.1	1688.7	1632.7	2849.3	2901.1	2536	2620.8	4356.3	4343.5	1839.2	1767.3	1213.6	1187.4	1835.3	1902.6	1830.3	1831.9
IsMasterProtein	P17931	Galectin-3 OS=Homo sapiens OX=9606 GN=LGALS3 PE=1 SV=5	0	57.705	35	8	8	35	8	105.28	8	69.7	69.1	228.9	225.7	58.7	59.8	48.9	50.3	126.6	128	147.2	150	58.7	58.5	59.9	59.9	5347.7	5306.1	17570.2	17324.6	4505.9	4592.5	3751.8	3864	9720.2	9827.1	11301.2	11513.8	4506.9	4489	4601.4	4601.3	3918.5	3999.3	15379	15545.4	3750.4	3825.6
IsMasterProtein	Q96I24	Far upstream element-binding protein 3 OS=Homo sapiens OX=9606 GN=FUBP3 PE=1 SV=2	0	57.666	29	16	18	25	14	71.69	16	102.2	107	96.7	95.3	102.7	104.9	95.9	96.5	96.6	96.7	64.1	65.4	128.2	130.9	109.5	107.7	4219.4	4417.4	3995.1	3934.1	4241.5	4332.2	3959.3	3984.3	3988.8	3992.7	2646.1	2699.7	5293.3	5404.6	4521.9	4446.8	3091.7	3329.5	3496.9	3530.1	3530.4	3608.8
IsMasterProtein	O60749	Sorting nexin-2 OS=Homo sapiens OX=9606 GN=SNX2 PE=1 SV=2	0	57.583	25	12	12	17	10	56.56	12	80.7	80.9	66.4	66.9	109.7	110	101.9	102.4	88	88.7	98.1	99.8	141.5	143.4	110.7	110.9	2495.4	2501.8	2053.4	2068.5	3392.7	3400.3	3152	3166.3	2720.4	2741.9	3034.2	3086.5	4374.1	4435.1	3422.8	3430.4	1828.5	1885.7	1797.3	1856.1	2823.9	2832.5
IsMasterProtein	Q9Y6E0	Serine/threonine-protein kinase 24 OS=Homo sapiens OX=9606 GN=STK24 PE=1 SV=1	0	57.578	28	9	9	13	5	49.5	9	88.7	91.1	112.1	116.5	61.6	61.3	86.6	86.8	94.9	93.8	96.9	99.2	117.8	121.8	135.6	135.4	1078.2	1107.4	1362.8	1416	748.8	746	1052.7	1056	1153.9	1140	1178.2	1206.5	1432.3	1480.7	1649.2	1646.6	790.1	834.7	1192.8	1270.6	623.2	621.4
IsMasterProtein	P18669	Phosphoglycerate mutase 1 OS=Homo sapiens OX=9606 GN=PGAM1 PE=1 SV=2	0	57.559	38	7	7	20	7	81.65	7	72.3	69.9	109	109.5	68.4	68.8	125.7	123.5	144.4	145.1	102.8	104.7	100.1	95.2	80.4	80.1	3487.7	3370.8	5257.1	5279.3	3295.6	3315.6	6059.5	5956.1	6960.3	6997.8	4955.6	5046.7	4827.6	4590.3	3877.7	3864.1	2555.6	2540.7	4601.4	4737.2	2743.1	2761.9
IsMasterProtein	Q15181	Inorganic pyrophosphatase OS=Homo sapiens OX=9606 GN=PPA1 PE=1 SV=2	0	57.377	39	9	9	22	7	74.62	9	88.6	90.1	115.2	121.1	84.1	85.5	63.5	60	117	117	84.8	81.7	122.3	126.6	122.1	120.4	2683.4	2729.5	3489.9	3667.3	2548.8	2590.5	1921.9	1817.5	3544.1	3544.6	2569.7	2474	3703.7	3833.9	3696.9	3646.7	1966.2	2057.3	3054.7	3290.7	2121.5	2157.9
IsMasterProtein	Q8NI27	THO complex subunit 2 OS=Homo sapiens OX=9606 GN=THOC2 PE=1 SV=2	0	57.277	11	17	17	20	17	54.98	17	119.9	121.9	88.6	89.1	115.7	116.8	91.2	92.1	109.7	109	86.3	91.8	97.5	96.4	87.2	86.8	5035.9	5118.8	3719.4	3740.5	4858.5	4904.7	3831.2	3868.8	4605.4	4576.3	3625.9	3854.4	4093.4	4049.7	3662.3	3646.8	3690.1	3858.1	3255.6	3356.4	4043.9	4085.6
IsMasterProtein	P57740	Nuclear pore complex protein Nup107 OS=Homo sapiens OX=9606 GN=NUP107 PE=1 SV=1	0	57.247	21	15	15	16	15	53.28	15	87.2	85.1	95	93.9	119.2	117.8	89.7	90.7	109.5	107.6	91.7	96.2	102.8	99.1	108	106.7	2199.2	2146.1	2395.7	2369.9	3007.8	2971.3	2262.1	2289.4	2761.5	2715.1	2312.4	2427.8	2592.7	2499.3	2723.9	2690.7	1611.4	1617.5	2096.9	2126.5	2503.6	2475.1
IsMasterProtein	Q9UG63	ATP-binding cassette sub-family F member 2 OS=Homo sapiens OX=9606 GN=ABCF2 PE=1 SV=2	0	57.106	20	12	12	18	12	55.99	12	135.3	136.2	80.7	82.4	84.6	84.1	166	167.5	72.5	73.7	70.6	71.1	79.8	78.9	108.3	108.3	6334.9	6376.7	3777.1	3856.3	3960.3	3936	7774.4	7842.5	3395.7	3452.7	3306.1	3330.8	3737.3	3694.4	5071.8	5071	4641.9	4806.3	3306	3460.3	3296.4	3278.7
IsMasterProtein	Q08380	Galectin-3-binding protein OS=Homo sapiens OX=9606 GN=LGALS3BP PE=1 SV=1	0	56.928	14	7	8	14	7	52.02	7	50.2	46.5	178	179.8	71.5	83.8	42.1	40.9	132.7	134.3	186.2	186.9	89.9	89	48	40.1	1730	1601.5	6132	6195.4	2463.4	2886.9	1449.6	1410	4570.7	4627.4	6414.6	6437.3	3098.6	3064.8	1655	1380.5	1267.6	1207.1	5367.2	5559.1	2050.4	2404.8
IsMasterProtein	P04792	Heat shock protein beta-1 OS=Homo sapiens OX=9606 GN=HSPB1 PE=1 SV=2	0	56.921	57	9	10	19	9	66.99	9	85.5	86	153.7	151.1	26.3	25.9	161.4	164.3	32.4	32.2	31.4	32.9	257.8	258.2	51	49.9	3199.3	3219.9	5751.6	5654	983.5	970.7	6038.9	6148.7	1213.6	1204.4	1175.1	1230.4	9646.5	9662.5	1907.7	1867	2344.3	2426.9	5034.3	5073.4	818.6	808.6
IsMasterProtein	P40925	Malate dehydrogenase, cytoplasmic OS=Homo sapiens OX=9606 GN=MDH1 PE=1 SV=4	0	56.9	31	12	12	28	12	86.28	12	74.3	70.1	135	134	67.3	67.2	103.9	101.2	111.1	112.6	112.8	112.5	103.7	96.1	103.9	94.3	4954.5	4673.9	9002.6	8932.7	4485.2	4478.3	6923.7	6747.8	7403.8	7507.4	7519.7	7500.7	6911.4	6404.8	6929.7	6287.5	3630.4	3522.9	7879.8	8015.3	3733.2	3730.5
IsMasterProtein	P17066	Heat shock 70 kDa protein 6 OS=Homo sapiens OX=9606 GN=HSPA6 PE=1 SV=2	0	56.76	16	9	10	40	1	115.68	9	100	109.5	95.4	84.7	102.5	87.9	73	76.9	84.5	76.9	133.4	123.7	131.2	131.3	85.9	103	83.9	91.9	80.1	71.1	86	73.8	61.3	64.5	70.9	64.5	112	103.9	110.1	110.2	72.1	86.4	61.5	69.3	70.1	63.8	71.6	61.5
IsMasterProtein	Q15021	Condensin complex subunit 1 OS=Homo sapiens OX=9606 GN=NCAPD2 PE=1 SV=3	0	56.76	12	14	14	17	14	57.06	14	112.6	112.9	135	136.9	69.9	69.1	126.4	125.5	78.7	79.9	65.7	66	87.2	87.2	123.2	124.1	3657.7	3669.3	4386	4447.3	2272.9	2243.9	4106.6	4077	2556	2595	2135.5	2143.2	2833.6	2832.9	4003.1	4034.3	2680.2	2765.6	3839	3990.5	1891.9	1869.2
IsMasterProtein	O15144	Actin-related protein 2/3 complex subunit 2 OS=Homo sapiens OX=9606 GN=ARPC2 PE=1 SV=1	0	56.628	32	11	11	20	11	67.34	11	112.7	114	93.3	91.6	73.7	72.8	116.1	114	84.1	84.3	102	100.5	98.2	96.2	123.2	123.3	5525.4	5587.8	4577	4493	3614.3	3571.4	5691.1	5588.6	4125	4133.9	5001.7	4928.8	4814.8	4715.5	6039.8	6044.3	4048.7	4211.7	4006.2	4031.6	3008.4	2975
IsMasterProtein	P40616	ADP-ribosylation factor-like protein 1 OS=Homo sapiens OX=9606 GN=ARL1 PE=1 SV=1	0	56.627	52	7	7	15	7	58.52	7	77.9	74.7	104.4	104.5	105.9	105.2	98.8	97.9	127.6	123.4	120.4	112.1	83.1	82.6	90.9	90.6	1582.6	1517.7	2122.2	2122.7	2151.4	2138	2007.1	1989.7	2593.3	2508.1	2446.8	2278.9	1689.4	1679.7	1847.2	1841.8	1159.7	1144	1857.6	1904.7	1790.7	1780.9
IsMasterProtein	Q9UQB8	Brain-specific angiogenesis inhibitor 1-associated protein 2 OS=Homo sapiens OX=9606 GN=BAIAP2 PE=1 SV=1	0	56.624	23	10	10	13	10	47.85	10	76.3	76.1	105.1	107.3	61.1	59.2	82.9	85.1	52.8	56.1	143.7	144.4	193	194.1	83.8	78.9	1875.5	1870	2582.5	2636.5	1501.7	1455.5	2036.3	2089.6	1297.7	1378.1	3530.7	3548.8	4741.8	4768.5	2058.3	1937.5	1374.3	1409.5	2260.4	2365.8	1250	1212.5
IsMasterProtein	Q9BWD1	Acetyl-CoA acetyltransferase, cytosolic OS=Homo sapiens OX=9606 GN=ACAT2 PE=1 SV=2	0	56.444	25	8	8	13	8	51.66	8	103.9	100.3	143.1	143.5	62.6	61.8	101.6	98.8	95.7	96.8	112.4	117	86.5	85.6	95.7	94.5	2665.3	2573.8	3671.7	3682.4	1607.3	1586.5	2607.7	2535.4	2455.7	2484.3	2884.7	3002.9	2220.1	2195.7	2456.7	2425.4	1953	1940	3213.8	3304.2	1337.8	1321.6
IsMasterProtein	P62424	60S ribosomal protein L7a OS=Homo sapiens OX=9606 GN=RPL7A PE=1 SV=2	0	56.378	28	8	8	24	8	89.04	8	59.6	59.5	108	106.4	110.3	108.8	106.9	106.8	123.2	122	89.7	90.7	90.2	88.3	115.9	113.8	3303	3298	5989.6	5899.2	6119.3	6032.1	5931.4	5922.1	6833.3	6766.1	4977.7	5031.9	5001.5	4898.2	6429.1	6312	2420.3	2485.8	5242.6	5293.4	5093.4	5024.8
IsMasterProtein	P32322	Pyrroline-5-carboxylate reductase 1, mitochondrial OS=Homo sapiens OX=9606 GN=PYCR1 PE=1 SV=2	0	56.36	30	7	8	15	6	62.56	7	85.3	89.6	108.8	109.2	100.7	100.3	69.4	70.7	133.1	131.1	124.3	131.2	92.1	91.5	83.1	79.6	1495.9	1571.8	1909.3	1916.4	1766.6	1759.9	1217.2	1240.2	2334.1	2299	2180.8	2302.2	1615.4	1605.2	1457.5	1396.2	1096.1	1184.7	1671.2	1719.6	1470.4	1466
IsMasterProtein	Q8NBS9	Thioredoxin domain-containing protein 5 OS=Homo sapiens OX=9606 GN=TXNDC5 PE=1 SV=2	0	56.349	30	10	10	15	10	58.25	10	107.9	105.7	88.3	86.2	79.5	79.7	82.8	78.9	123.5	123.7	108.8	110.7	89.4	88.3	122.9	123.8	3098	3034.8	2535.4	2475.9	2281.6	2287.5	2378.1	2265.7	3546.3	3552	3123.1	3179.2	2565.9	2535.4	3529.8	3554.8	2270	2287.4	2219.2	2221.7	1899.1	1905.5
IsMasterProtein	P31942	Heterogeneous nuclear ribonucleoprotein H3 OS=Homo sapiens OX=9606 GN=HNRNPH3 PE=1 SV=2	0	56.273	31	7	8	20	7	88	7	75.2	75.8	89.9	88.9	106.6	102.9	92.2	94.2	129.5	129.9	96.2	93.9	124.8	125.2	87.4	87.4	2932.2	2956.9	3505.9	3470.5	4157.8	4016.3	3597	3674.9	5053.6	5068.2	3754.8	3662.8	4870	4884	3409.4	3411.8	2148.5	2228.7	3068.6	3114.1	3460.7	3345.6
IsMasterProtein	P67775	Serine/threonine-protein phosphatase 2A catalytic subunit alpha isoform OS=Homo sapiens OX=9606 GN=PPP2CA PE=1 SV=1	0	56.111	33	7	8	12	6	47.99	7	97.5	100.8	96.5	98.6	100.4	103.6	83.8	81.1	101.1	103.1	112.3	109.3	105.3	111.6	95.4	99.5	1697.5	1755.1	1681.5	1717.7	1749.1	1803.5	1460	1412.5	1761.2	1795.5	1955.1	1904.2	1834.6	1943.2	1661.4	1733.5	1243.8	1322.9	1471.8	1541.3	1455.9	1502.3
IsMasterProtein	Q92520	Protein FAM3C OS=Homo sapiens OX=9606 GN=FAM3C PE=1 SV=1	0	56.055	37	7	8	13	7	43.5	7	89.8	92.4	98.9	101.6	90.7	91.3	80.3	77.1	108.8	111.3	97.3	99.5	152.1	156.6	76.1	76.1	2437.5	2507.7	2686.1	2758.6	2462	2479.1	2181.4	2094.5	2955.1	3022.9	2641.9	2702.6	4130	4253	2066.1	2065.2	1786.1	1890.1	2351.1	2475.3	2049.3	2065.1
IsMasterProtein	Q9BUJ2	Heterogeneous nuclear ribonucleoprotein U-like protein 1 OS=Homo sapiens OX=9606 GN=HNRNPUL1 PE=1 SV=2	0	55.965	16	10	11	14	10	53.35	10	76.1	77.6	129	128	96.3	97.5	91.6	87.3	85.4	83.3	99.6	97.5	111.9	109.8	113.9	115.3	2064.1	2105.7	3499.5	3473.2	2611.8	2644.3	2486.2	2367.6	2316.2	2259.1	2702.2	2646.2	3036.4	2978.9	3091.4	3127.4	1512.4	1587.2	3063	3116.5	2173.9	2202.7
IsMasterProtein	O43747	AP-1 complex subunit gamma-1 OS=Homo sapiens OX=9606 GN=AP1G1 PE=1 SV=5	0	55.812	15	12	12	19	12	67.48	12	93	90.6	117.7	116.5	95.1	94.1	78.6	80.3	112.9	112.5	103.8	104	104.3	102.4	95.9	98.2	3067.3	2987.4	3881.6	3841.2	3138.1	3104.8	2593.9	2647.5	3725.2	3710.4	3424.8	3429.5	3439.4	3376.5	3164.3	3239.9	2247.6	2251.7	3397.5	3446.7	2612	2586.3
IsMasterProtein	P04181	Ornithine aminotransferase, mitochondrial OS=Homo sapiens OX=9606 GN=OAT PE=1 SV=1	0	55.809	28	11	11	18	11	62.91	11	83.4	82.3	173.6	174.2	77.9	77.1	119.8	119.6	54.6	54.7	120.5	123.6	91.6	90.9	79	77.1	3030.4	2993	6312.2	6331.4	2832.4	2803.8	4354.8	4348	1986.2	1987.2	4382.3	4492.6	3331.5	3306	2870.6	2804.7	2220.5	2255.9	5524.9	5681.1	2357.6	2335.6
IsMasterProtein	P51398	28S ribosomal protein S29, mitochondrial OS=Homo sapiens OX=9606 GN=DAP3 PE=1 SV=1	0	55.8	25	8	8	12	8	42.03	8	120.5	123.3	95.8	93.3	98.8	95.3	101.8	100.7	88.7	88	87.4	87.6	87.8	87.2	121.4	122.5	2843.5	2910.2	2260.8	2201.1	2332.4	2250.4	2403.1	2376.9	2093.7	2076.2	2064.1	2067.9	2072.4	2057.3	2865.2	2891.4	2083.6	2193.5	1978.9	1975.1	1941.3	1874.6
IsMasterProtein	Q15785	Mitochondrial import receptor subunit TOM34 OS=Homo sapiens OX=9606 GN=TOMM34 PE=1 SV=2	0	55.791	33	9	10	17	9	60.52	9	180.1	185.5	67.4	66	66.7	63.2	162.3	159.5	59.7	57	75.6	76.1	88.5	88.4	100.7	103.5	5860.6	6036.5	2193.6	2149.2	2170.1	2058.2	5281.7	5189.9	1943.1	1854.8	2460.1	2475.8	2880	2876.4	3278.4	3368.1	4294.3	4549.9	1920	1928.4	1806.3	1714.5
IsMasterProtein	P47985	Cytochrome b-c1 complex subunit Rieske, mitochondrial OS=Homo sapiens OX=9606 GN=UQCRFS1 PE=1 SV=2	0	55.759	45	9	10	15	9	55.4	9	114.6	115.3	75.9	74.1	127.7	127.3	108.1	109.1	97.3	99.4	90.5	90.1	80.4	81.1	104.3	105.1	3443.6	3465.1	2281.9	2226.2	3838	3828	3248.5	3280.3	2925.1	2986.9	2719.3	2708.2	2417	2436.8	3135.4	3158.9	2523.3	2611.8	1997.3	1997.6	3194.5	3188.8
IsMasterProtein	Q14137	Ribosome biogenesis protein BOP1 OS=Homo sapiens OX=9606 GN=BOP1 PE=1 SV=2	0	55.695	25	14	14	16	14	52.98	14	139.1	137.8	94.1	95	91.6	93.3	119.8	118.1	98.8	95.9	79.2	81.2	80.2	78.1	98.5	99.2	3731.1	3696.4	2524.9	2548.2	2457.1	2501	3213.5	3167.5	2649.2	2571.4	2125	2177.9	2152	2093.2	2641.2	2659.8	2733.9	2786	2210	2286.5	2045.1	2083.4
IsMasterProtein	Q96T51	RUN and FYVE domain-containing protein 1 OS=Homo sapiens OX=9606 GN=RUFY1 PE=1 SV=2	0	55.683	19	13	13	14	13	46.41	13	91.1	89	134	135.4	108.5	106.5	94.3	95.6	98.4	97.2	72.3	74.9	103.9	107.1	94.8	97	2974.5	2906.5	4375.6	4422.5	3542	3478.2	3078.1	3120.7	3213.9	3172.2	2359.9	2445.7	3392.4	3498.4	3095.4	3166.6	2179.5	2190.7	3829.9	3968.3	2948.2	2897.4
IsMasterProtein	Q8IX12	Cell division cycle and apoptosis regulator protein 1 OS=Homo sapiens OX=9606 GN=CCAR1 PE=1 SV=2	0	55.656	14	16	16	23	16	69.83	16	92.9	94	98.4	98.5	113.8	114.1	92.9	94.5	122.7	122.9	83.8	86	99.8	99.8	92.8	93.2	5503.6	5569.1	5828.7	5834.8	6740.4	6757.1	5504.1	5595.7	7267.3	7279.1	4961	5094.4	5912.4	5912.3	5495.1	5520.9	4032.7	4197.5	5101.8	5235.6	5610.4	5628.7
IsMasterProtein	Q99729	Heterogeneous nuclear ribonucleoprotein A/B OS=Homo sapiens OX=9606 GN=HNRNPAB PE=1 SV=2	0	55.628	27	9	9	30	9	91.54	9	92.7	91.1	111.9	113.3	124	123	83	83.4	118.7	118.6	85	84.5	91.6	91.1	94.1	94.1	8074.5	7937.7	9747.8	9868.6	10801.8	10716.5	7231.2	7264.8	10339.4	10330.6	7402.1	7358	7976.1	7937.6	8201.3	8200.6	5916.5	5982.8	8532.1	8855.1	8990.8	8927
IsMasterProtein	Q92797	Symplekin OS=Homo sapiens OX=9606 GN=SYMPK PE=1 SV=2	0	55.511	14	15	15	19	15	64.77	15	91.8	93.2	108.2	107.3	101	100.2	93.5	95.2	99.2	97.7	88.8	91.5	107.6	107.6	109.9	107.4	2908.1	2955.3	3429.4	3400.5	3199.6	3176.8	2962.6	3016.7	3145.4	3097.2	2813.5	2900	3409.7	3410.4	3482.5	3403.2	2130.9	2227.5	3001.7	3051.2	2663.2	2646.3
IsMasterProtein	Q9UKK9	ADP-sugar pyrophosphatase OS=Homo sapiens OX=9606 GN=NUDT5 PE=1 SV=1	0	55.493	39	6	7	11	6	48.62	6	116.6	106.4	82.6	82.3	97.9	102.5	52.6	45.3	85.3	85.4	170.3	152.2	104.4	99.9	107.2	109.2	2523.7	2302.8	1788.6	1781.3	2119.4	2218.2	1137.9	980.4	1846.7	1849.6	3687.5	3295.1	2260.3	2163.8	2321	2363.2	1849.2	1735.7	1565.6	1598.4	1764.1	1847.8
IsMasterProtein	O14974	Protein phosphatase 1 regulatory subunit 12A OS=Homo sapiens OX=9606 GN=PPP1R12A PE=1 SV=1	0	55.49	15	14	14	15	14	49.23	14	95.9	94.9	132.9	135.6	101.7	104.6	98.2	99.4	84.4	85.9	71.7	72.3	114.3	116.3	95.9	96.2	3154.5	3122.1	4369.4	4459.4	3344	3439.2	3228.2	3268.2	2774.9	2824.1	2358.2	2378.5	3759.6	3823.9	3153	3162.3	2311.4	2353.2	3824.5	4001.4	2783.3	2864.9
IsMasterProtein	Q9Y6Y8	SEC23-interacting protein OS=Homo sapiens OX=9606 GN=SEC23IP PE=1 SV=1	0	55.482	17	13	14	16	13	58.32	13	102.5	127.1	104.1	121.4	135.5	114.5	105.3	104	101.1	99.4	86.2	87.9	80.3	81.8	74.7	74.1	3120.3	3869.9	3170.2	3696.9	4123.7	3487	3204.1	3165.7	3078.7	3026.9	2623.2	2675.6	2445.7	2491.2	2274.2	2254.3	2286.4	2916.8	2774.9	3317.2	3432.3	2904.7
IsMasterProtein	P36542	ATP synthase subunit gamma, mitochondrial OS=Homo sapiens OX=9606 GN=ATP5F1C PE=1 SV=1	0	55.453	31	10	10	25	10	72.42	10	76.6	76.6	70.2	69.6	162.5	159.6	82.6	81.7	139.9	135.1	92.7	89.6	64.8	63.4	116.1	119	4723	4722.8	4329.3	4290.7	10021	9842.1	5091.5	5039.1	8625.6	8332.1	5712.8	5527.2	3992.5	3908.8	7159.9	7337.2	3460.8	3559.7	3789.4	3850.1	8340.9	8198.6
IsMasterProtein	Q15418	Ribosomal protein S6 kinase alpha-1 OS=Homo sapiens OX=9606 GN=RPS6KA1 PE=1 SV=2	0	55.424	19	13	13	14	10	50.28	13	126.5	127.5	104.1	101.1	89.9	90.3	58.5	59.5	134.9	131.4	120.2	122.4	61.2	63.3	103.1	106.2	2395.7	2413.8	1971.4	1914.1	1701.5	1709.1	1107.1	1126.7	2553.6	2487.3	2274.7	2316.7	1158.8	1198.1	1952.7	2009.8	1755.5	1819.3	1725.6	1717.5	1416.2	1423.7
IsMasterProtein	Q53GQ0	Very-long-chain 3-oxoacyl-CoA reductase OS=Homo sapiens OX=9606 GN=HSD17B12 PE=1 SV=2	0	55.395	35	8	8	16	8	68.1	8	97.2	96.9	88.5	88.6	90.3	91.8	82.2	81.3	113	112.1	142.3	134.4	82.3	82.5	109	107.8	2930.7	2921.3	2666.3	2670.2	2720.8	2765.6	2478.5	2449.7	3407.3	3377.3	4289.5	4049.8	2479.4	2486.6	3284.1	3248.3	2147.4	2201.8	2333.8	2396	2264.6	2303.8
IsMasterProtein	P43034	Platelet-activating factor acetylhydrolase IB subunit beta OS=Homo sapiens OX=9606 GN=PAFAH1B1 PE=1 SV=2	0	55.362	24	9	9	17	9	57.97	9	102.3	101.6	80.5	80.1	87.8	89.4	103	100.8	118.8	119.2	108.9	107.1	95.2	96.4	104.1	104.8	3759.6	3731.3	2959.2	2941.3	3226.1	3284.7	3784.1	3703.1	4365.4	4380.6	3999.9	3935	3498.7	3542.9	3824.3	3848.8	2754.8	2812.4	2590.2	2639.3	2685.2	2736.2
IsMasterProtein	Q15435	Protein phosphatase 1 regulatory subunit 7 OS=Homo sapiens OX=9606 GN=PPP1R7 PE=1 SV=1	0	55.353	34	9	9	14	9	55.5	9	101.3	106.5	102.9	104.1	73	73	90.3	89.6	102.2	101.7	86.9	90.5	122.7	122	118.4	114.9	3364.8	3537.6	3415	3455.8	2424.4	2424.2	2998.8	2974.1	3392	3376.5	2886.4	3005.7	4073.9	4050.3	3932	3814.3	2465.5	2666.4	2989.1	3100.9	2017.9	2019.4
IsMasterProtein	P33121	Long-chain-fatty-acid--CoA ligase 1 OS=Homo sapiens OX=9606 GN=ACSL1 PE=1 SV=1	0	55.299	17	11	11	17	9	54.94	11	98.3	97.5	95.5	97.7	124.8	124.4	123.2	124.7	100.1	100.1	64.6	67.9	58.6	60.3	131.2	131.1	2517.8	2498.6	2446.9	2504.2	3198.1	3186.8	3157.4	3196.2	2565	2564.4	1655.1	1738.5	1502.1	1544	3362.3	3358.4	1844.9	1883.3	2141.8	2247	2661.9	2654.7
IsMasterProtein	Q8WU90	Zinc finger CCCH domain-containing protein 15 OS=Homo sapiens OX=9606 GN=ZC3H15 PE=1 SV=1	0	55.266	28	12	13	16	12	54.96	12	126.1	123.5	93.5	94.3	99.3	97.5	100.9	100.9	99.9	96.9	72.9	75.9	81.4	78.4	129.7	128.9	5522.9	5409.8	4095.8	4130.4	4350.2	4271.9	4419.4	4421.7	4376.4	4245.7	3192.1	3323.2	3563.9	3432.2	5681.5	5647	4046.8	4077.5	3585	3706.2	3620.9	3558.6
IsMasterProtein	P55209	Nucleosome assembly protein 1-like 1 OS=Homo sapiens OX=9606 GN=NAP1L1 PE=1 SV=1	0	55.151	22	6	6	11	5	44.4	6	65.9	61.5	105.7	111.1	101.5	98.9	180.1	169.6	70.1	68.4	61.5	61.6	95.3	98	125.3	125.7	647	603.8	1037.4	1090.8	996	970.3	1767.5	1664.7	687.7	670.9	603.7	604.6	935.2	961.8	1230.4	1233.5	474.1	455.1	908	978.8	829	808.3
IsMasterProtein	P51812	Ribosomal protein S6 kinase alpha-3 OS=Homo sapiens OX=9606 GN=RPS6KA3 PE=1 SV=1	0	55.132	18	11	12	15	8	49.03	11	89.9	87.9	162.6	164	73.4	72.9	88.2	86.6	114.4	114.6	114.2	114	68.1	67	90.5	91.6	1834.7	1793.9	3316.7	3347	1496.9	1487.2	1799	1766.8	2334.9	2339.2	2329.9	2326.1	1389.9	1366.4	1847.3	1869.8	1344.3	1352.1	2903	3003.3	1245.9	1238.8
IsMasterProtein	Q8WXX5	DnaJ homolog subfamily C member 9 OS=Homo sapiens OX=9606 GN=DNAJC9 PE=1 SV=1	0	55.122	42	8	9	15	8	51.91	8	75.5	76	141.8	141.1	92.2	92.6	107.2	109.3	99.3	99.5	74.8	75.4	114.8	116.5	91.4	92.6	2356.6	2371.2	4421.7	4399.9	2877.1	2888.2	3344.8	3409.7	3098.5	3102.9	2331.7	2351	3579.6	3634.8	2851.1	2889.6	1726.8	1787.3	3870.3	3948	2394.8	2405.9
IsMasterProtein	Q9NZL4	Hsp70-binding protein 1 OS=Homo sapiens OX=9606 GN=HSPBP1 PE=1 SV=2	0	55.048	42	11	11	13	11	43.7	11	112.2	112.7	96.3	92	84.6	82.1	115.2	111.2	108	106.6	88.4	86.9	98.2	96.9	104.6	104.1	2504.4	2515.5	2148.9	2052.5	1887.4	1831.8	2570.2	2482.8	2410.9	2379.5	1973.6	1939.5	2192	2163	2333.5	2323.7	1835.1	1896	1880.9	1841.7	1570.9	1525.9
IsMasterProtein	P25325	3-mercaptopyruvate sulfurtransferase OS=Homo sapiens OX=9606 GN=MPST PE=1 SV=3	0	55.03	40	9	9	15	9	56.03	9	111	107.5	90.6	88.3	102.3	103.3	78.2	76.5	112.1	110.7	142.2	148.6	65	61.5	100.3	102	3076.9	2982.2	2512.1	2447.5	2837	2864.9	2168.6	2121.5	3108.2	3069.9	3943.6	4120.7	1801.3	1705.7	2781.3	2829.8	2254.6	2247.8	2198.8	2196.1	2361.3	2386.5
IsMasterProtein	Q0VDF9	Heat shock 70 kDa protein 14 OS=Homo sapiens OX=9606 GN=HSPA14 PE=1 SV=1	0	55.022	28	13	13	16	13	52	13	115.1	114.6	91	91.3	97.1	98.7	87.2	86.2	117.5	119.9	85.2	81.9	93.8	94.3	113.6	112.4	3970.8	3952	3138.3	3150.5	3348.2	3405.1	3008.7	2974.7	4054.4	4136	2937.4	2825	3235.5	3254.3	3919.6	3877.3	2909.6	2978.7	2746.9	2826.9	2786.8	2836.5
IsMasterProtein	Q12888	TP53-binding protein 1 OS=Homo sapiens OX=9606 GN=TP53BP1 PE=1 SV=2	0	55.011	9	13	13	14	13	48.63	13	106.3	110	90.1	91.5	97.9	99.1	132.6	132.6	95.1	95.3	85	85.7	92	93.4	95.6	97.7	3240.6	3355.5	2746.3	2791.1	2985.1	3021.1	4044.6	4044.7	2898.4	2905.6	2591.8	2614.6	2803.9	2848.4	2916.3	2978.6	2374.5	2529.1	2403.8	2504.5	2484.6	2516.6
IsMasterProtein	P62136	Serine/threonine-protein phosphatase PP1-alpha catalytic subunit OS=Homo sapiens OX=9606 GN=PPP1CA PE=1 SV=1	0	54.952	28	9	9	21	2	73.4	9	52	52.2	134.2	137.8	78.8	81	95.7	97	100	96.3	93.8	91.2	122.8	129.3	118.6	119.3	223.9	224.6	577.3	593.1	338.9	348.6	411.8	417.4	430.2	414.1	403.6	392.6	528.5	556.1	510.2	513.1	164.1	169.3	505.3	532.2	282.1	290.4
IsMasterProtein	P30043	Flavin reductase (NADPH) OS=Homo sapiens OX=9606 GN=BLVRB PE=1 SV=3	0	54.944	42	7	8	16	7	60.27	7	62.8	69	127.2	128.2	87	88.9	63.5	62.9	127.4	129	90.3	92.3	131.4	130.4	105.3	104.3	2449.1	2693.4	4963.6	5003	3393	3469.6	2479.3	2454.4	4971.1	5033.7	3522.8	3603.1	5127.2	5086.9	4108.6	4069	1794.5	2030.1	4344.6	4489.2	2824.1	2890.3
IsMasterProtein	Q9UIQ6	Leucyl-cystinyl aminopeptidase OS=Homo sapiens OX=9606 GN=LNPEP PE=1 SV=3	0	54.936	12	10	10	13	10	46.21	10	113.2	107.8	72	71.9	91.3	89.2	85.6	86.7	96.5	97.5	87	91.8	158.9	163.5	94.1	93	2484.9	2365.3	1580.4	1578.1	2004	1957.9	1877.8	1903.8	2117.5	2141	1909.9	2014.5	3488.1	3588.4	2065.5	2040.4	1820.8	1782.8	1383.3	1416.1	1668.1	1630.9
IsMasterProtein	P04899	Guanine nucleotide-binding protein G(i) subunit alpha-2 OS=Homo sapiens OX=9606 GN=GNAI2 PE=1 SV=3	0	54.921	38	10	11	14	7	54.4	10	69.4	67.4	100.9	102.7	95.3	92.7	173.3	168.1	73.5	70.8	86	89.1	120.7	117.7	87	85.3	1286.9	1249.7	1871.1	1905.4	1766.7	1719.5	3214.4	3117.3	1362.8	1313.7	1595.5	1652.9	2239.1	2183.2	1612.9	1581.5	943	941.9	1637.8	1709.8	1470.5	1432.4
IsMasterProtein	Q5VTR2	E3 ubiquitin-protein ligase BRE1A OS=Homo sapiens OX=9606 GN=RNF20 PE=1 SV=2	0	54.887	15	12	12	14	11	53.49	12	126.4	126.3	100.2	104.7	82	81.3	103.7	103.1	99.4	102.6	81.2	84.3	105.4	108.7	96.5	94.2	2764.7	2761.2	2191.4	2290.6	1793.6	1778	2267.2	2255.6	2173	2242.8	1775.2	1844.3	2304.7	2376.4	2109.8	2059.1	2025.8	2081.2	1918.1	2055.3	1492.9	1481.1
IsMasterProtein	Q9H8Y8	Golgi reassembly-stacking protein 2 OS=Homo sapiens OX=9606 GN=GORASP2 PE=1 SV=3	0	54.752	23	7	8	13	7	47.71	7	96.5	92.8	90.2	85.1	90	89.9	95.1	90.8	97.3	95.4	116.2	112.9	108.8	107.1	117.5	114.3	1777	1708.4	1660.8	1566.2	1657.4	1655.6	1751.3	1671.4	1790.6	1756.9	2138.6	2077.8	2002.3	1971.2	2162.7	2104.2	1302.1	1287.7	1453.7	1405.3	1379.5	1379.1
IsMasterProtein	Q96C86	m7GpppX diphosphatase OS=Homo sapiens OX=9606 GN=DCPS PE=1 SV=2	0	54.664	41	11	11	12	11	48.85	11	71.8	72.4	149.6	147.7	82.9	84.5	128.9	125.9	99.5	98.4	62	62.5	98.3	99.8	106.1	109.6	1744.9	1758.6	3633.4	3588.9	2013.2	2052.9	3131.8	3057.8	2416	2390.9	1506.6	1518.8	2388.3	2425.6	2578.5	2663.3	1278.5	1325.5	3180.2	3220.3	1675.7	1710.1
IsMasterProtein	Q6NZI2	Caveolae-associated protein 1 OS=Homo sapiens OX=9606 GN=CAVIN1 PE=1 SV=1	0	54.638	24	8	8	12	8	46.26	8	52	51.4	43.1	44.3	80.8	82.3	202.3	198.7	40.9	38.1	45	46.7	293	303.8	42.2	35.4	989.5	978.7	819.1	843.2	1538.1	1566.3	3848.7	3780.2	779	724.3	856.5	888.5	5573.6	5779.4	802.4	673.2	725	737.7	717	756.6	1280.3	1304.7
IsMasterProtein	P62826	GTP-binding nuclear protein Ran OS=Homo sapiens OX=9606 GN=RAN PE=1 SV=3	0	54.632	37	7	7	21	7	71.44	7	98.4	100.4	101.4	102.2	114.9	114.6	96.2	97.6	100.6	99.3	91.2	90	91.6	95.8	101.7	104.4	5192.4	5294.4	5346.9	5392.4	6059.6	6044	5073.5	5146.3	5303.8	5236.1	4811.1	4746.5	4832.5	5050.8	5362	5504.8	3804.7	3990.6	4680	4838.6	5043.6	5034.7
IsMasterProtein	Q16204	Coiled-coil domain-containing protein 6 OS=Homo sapiens OX=9606 GN=CCDC6 PE=1 SV=2	0	54.621	27	12	12	15	12	53.75	12	119.7	124.4	117.9	121.2	51.2	50.1	95.1	95.3	93.3	92.1	104.6	105	120.5	120.4	94.6	94.5	3872.3	4024.4	3814.4	3920.6	1656.5	1620	3076	3083.6	3016.7	2980.7	3383.7	3397.9	3899	3896.6	3060.1	3058.2	2837.4	3033.3	3338.7	3518	1378.8	1349.5
IsMasterProtein	P15586	N-acetylglucosamine-6-sulfatase OS=Homo sapiens OX=9606 GN=GNS PE=1 SV=3	0	54.471	18	8	8	13	8	50.91	8	59.5	57.3	113	113.2	103.4	102.7	118.5	116.4	92.2	96.2	107.8	109.7	134.4	137.1	70.7	67.8	1956.3	1883	3711.9	3719.3	3398	3374.4	3893.6	3825.1	3031	3160.9	3541.1	3603.2	4417.7	4506.2	2321.4	2229	1433.4	1419.3	3249	3337.3	2828.3	2810.9
IsMasterProtein	Q9UKY7	Protein CDV3 homolog OS=Homo sapiens OX=9606 GN=CDV3 PE=1 SV=1	0	54.429	54	7	8	14	7	54.7	7	112.7	115.8	124.4	121.4	92.7	94.5	90.5	86.2	76.9	74.9	92	93.4	116.2	117.9	93	97.6	2130.6	2188.6	2350.7	2295.2	1752.1	1786.8	1709.6	1628.7	1453.4	1415.9	1739.2	1765.2	2195.7	2229	1757.6	1844.2	1561.2	1649.6	2057.5	2059.5	1458.3	1488.4
IsMasterProtein	O14787	Transportin-2 OS=Homo sapiens OX=9606 GN=TNPO2 PE=1 SV=3	0	54.424	15	13	13	21	6	64.11	13	81.7	86.4	88.3	87.2	94.2	93.1	109.2	111.5	113.7	112.6	98.4	99.9	111.6	107.4	103.8	101	836.6	885.1	904.2	892.8	964.3	952.9	1117.6	1141.7	1164.2	1153.3	1007.7	1023.1	1142.8	1099.9	1063	1033.7	613	667.1	791.4	801.2	802.6	793.8
IsMasterProtein	O60684	Importin subunit alpha-7 OS=Homo sapiens OX=9606 GN=KPNA6 PE=1 SV=1	0	54.417	25	12	13	17	6	52.08	12	96.6	93.9	100.9	98.4	99.2	98.7	111.1	109.7	123.6	120.2	85.1	87.4	102.8	100.9	87.2	84.2	1611.6	1566	1683.2	1642.3	1654.8	1646.5	1853.8	1830.1	2062.4	2005.6	1419.7	1458.6	1714.6	1683	1454.5	1404.2	1180.9	1180.3	1473.3	1473.6	1377.3	1371.5
IsMasterProtein	O75821	Eukaryotic translation initiation factor 3 subunit G OS=Homo sapiens OX=9606 GN=EIF3G PE=1 SV=2	0	54.415	47	12	12	18	11	62.13	12	117.6	115.8	93.5	92.5	71.7	74.2	138	137.2	84.2	86.1	85.5	87.6	93.1	94.4	113.1	115.5	3866.2	3807.1	3073.8	3040.8	2359	2439.5	4536.8	4511.9	2767.2	2830.5	2809.7	2879.9	3061.4	3103.8	3719.7	3798.2	2832.9	2869.5	2690.5	2728.5	1963.5	2032.1
IsMasterProtein	P35611	Alpha-adducin OS=Homo sapiens OX=9606 GN=ADD1 PE=1 SV=2	0	54.388	14	9	9	13	9	43.83	9	101.9	102.7	89.8	91.3	77.7	72.1	76.7	80.5	144.3	144.7	106.5	101.2	84.4	82.4	121.8	122	3250.1	3273.9	2863	2912.1	2476.9	2300.9	2445.9	2566.4	4601.6	4614.6	3398.1	3228.8	2693.2	2627.4	3886.1	3891.1	2381.5	2467.7	2505.9	2613	2061.6	1916.7
IsMasterProtein	P30622	CAP-Gly domain-containing linker protein 1 OS=Homo sapiens OX=9606 GN=CLIP1 PE=1 SV=2	0	54.356	11	16	16	17	13	48.88	16	97.5	99.2	112.3	114.6	111.6	111.2	96.6	97	87.2	90.9	90.5	97.4	107.2	108.5	90.9	87.3	3271.8	3329.5	3766.6	3844.9	3744.8	3729.4	3240.3	3254.7	2924.5	3050.5	3037.3	3266.9	3596.7	3639.6	3048.1	2929.5	2397.4	2509.5	3296.9	3450	3116.9	3106.6
IsMasterProtein	Q12849	G-rich sequence factor 1 OS=Homo sapiens OX=9606 GN=GRSF1 PE=1 SV=3	0	54.32	30	10	10	12	10	46.02	10	115.8	116.8	102.3	98.6	91.9	91.5	103	102.9	87.2	86.8	91.8	93.4	83.7	83.4	124.7	126.2	2445.2	2465.9	2160	2081.1	1940	1931.8	2175	2172.1	1841.8	1831.8	1938	1970.8	1766.7	1760.6	2631.7	2663.3	1791.7	1858.6	1890.6	1867.4	1614.8	1609.2
IsMasterProtein	Q9Y5M8	Signal recognition particle receptor subunit beta OS=Homo sapiens OX=9606 GN=SRPRB PE=1 SV=3	0	54.288	38	8	9	12	8	46.3	8	92.7	92.9	120.3	118.3	100.4	99.7	96.1	93.7	95.7	97.4	91.2	93.3	101	102	102.4	102.9	1971	1977.1	2558.7	2516.6	2135.6	2121	2043.8	1994.1	2035.3	2072	1939.4	1983.9	2149.4	2170.7	2177.6	2188.7	1444.2	1490.2	2239.6	2258.1	1777.5	1766.8
IsMasterProtein	P31040	Succinate dehydrogenase [ubiquinone] flavoprotein subunit, mitochondrial OS=Homo sapiens OX=9606 GN=SDHA PE=1 SV=2	0	54.278	17	8	9	13	8	56.1	8	95.5	96.6	78	79.6	147	145.7	67.2	61.6	106.3	106.2	80.8	82.4	90.1	90.1	136.3	136.7	1818.4	1838.6	1484.2	1514.9	2798.3	2772.9	1279	1172	2022.8	2020.9	1537	1568.9	1714.6	1714.4	2593.6	2602.5	1332.4	1385.8	1299.1	1359.3	2329.1	2309.9
IsMasterProtein	Q99471	Prefoldin subunit 5 OS=Homo sapiens OX=9606 GN=PFDN5 PE=1 SV=2	0	54.212	63	8	8	13	8	51.21	8	134	137.7	108.7	107.8	65.3	65.8	106.1	106	90.3	92.9	79.5	85.6	124.1	123	86.8	86.4	3323.4	3413.6	2695.7	2674	1618.8	1630.6	2630.1	2629.6	2239.7	2303.2	1971.8	2123.9	3078	3049	2152.6	2142.7	2435.2	2572.9	2359.5	2399.4	1347.4	1358.3
IsMasterProtein	Q08426	Peroxisomal bifunctional enzyme OS=Homo sapiens OX=9606 GN=EHHADH PE=1 SV=3	0	54.17	20	12	12	13	12	41.94	12	95.2	99.4	122.4	124.4	92.1	92.7	81.8	81.8	105.6	108.6	67	67.7	100.7	100.8	130.2	129.5	2311.2	2414.4	2973.2	3022.7	2237.3	2251.8	1987.3	1985.9	2565.7	2638.6	1627.1	1643.9	2445.8	2449	3161.5	3146.2	1693.5	1819.8	2602.4	2712.2	1862.2	1875.8
IsMasterProtein	Q9UHV9	Prefoldin subunit 2 OS=Homo sapiens OX=9606 GN=PFDN2 PE=1 SV=1	0	54.155	58	8	8	18	8	66.96	8	143.5	144.4	109.6	110.1	65.3	61.9	115.1	112.7	90.6	90.4	73.4	76.5	110.5	109.3	93.8	92.8	5685.1	5722.1	4342.9	4363.2	2588.9	2451.4	4563.2	4465.9	3590.8	3583.7	2910	3029.7	4380.5	4333	3718.7	3677.7	4165.7	4312.9	3801.3	3915.1	2154.8	2042
IsMasterProtein	P51665	26S proteasome non-ATPase regulatory subunit 7 OS=Homo sapiens OX=9606 GN=PSMD7 PE=1 SV=2	0	54.111	33	8	8	12	8	47	8	77.7	77.3	102.4	100.8	95.4	97.4	97.3	97.5	101.1	102.9	111.7	118.8	94.1	93.7	116.3	115.7	1982.1	1971.3	2611.6	2571.7	2434.4	2483.7	2483.4	2487.5	2578.3	2624.2	2848.3	3029.5	2399.2	2390.8	2967.4	2952	1452.4	1485.8	2285.9	2307.6	2026.3	2068.9
IsMasterProtein	Q96CW1	AP-2 complex subunit mu OS=Homo sapiens OX=9606 GN=AP2M1 PE=1 SV=2	0	54.011	25	10	10	16	10	50.95	10	85.3	84.9	100	100.2	67.2	68	134	134.2	70.8	70.7	108.9	108.7	137.8	139.1	95.9	94.3	3262.5	3248.4	3825.5	3832.6	2569.5	2603.7	5125.6	5134.1	2710.6	2706.3	4167.9	4158.3	5272.2	5323.4	3670.5	3608.5	2390.6	2448.4	3348.4	3439	2138.7	2168.9
IsMasterProtein	Q8NFW8	N-acylneuraminate cytidylyltransferase OS=Homo sapiens OX=9606 GN=CMAS PE=1 SV=2	0	53.878	29	11	11	15	11	52.27	11	67.8	65.7	110.9	108.4	77.9	77.3	59.2	58.4	128.4	126.2	157.6	155	98.2	94	106.6	108.6	2342.3	2269.7	3834.4	3746.5	2691.4	2671.2	2046.2	2020	4438.7	4364	5448.1	5357.8	3394.8	3248.2	3684.1	3755.5	1716.3	1710.7	3356.2	3361.8	2240.2	2225.1
IsMasterProtein	P62829	60S ribosomal protein L23 OS=Homo sapiens OX=9606 GN=RPL23 PE=1 SV=1	0	53.835	53	7	7	31	7	107.53	7	102.4	103	88.3	89.2	97.5	97	122.7	119.9	112.6	111	84.5	83.2	87.2	87.9	108.1	105.6	7482	7523	6447.2	6516.2	7121.2	7084.1	8957.7	8759.5	8221.4	8104	6169.8	6073.3	6365.7	6418.5	7893.7	7712.1	5482.4	5670.3	5643.1	5847	5927.3	5901.1
IsMasterProtein	Q9NVA2	Septin-11 OS=Homo sapiens OX=9606 GN=SEPTIN11 PE=1 SV=3	0	53.824	26	11	12	26	8	78.98	11	82.1	81.3	86.3	85.1	90.8	89.5	144.6	140.5	100.4	95.6	101	102.7	97.8	96	104.3	102	3300.1	3269.8	3470.8	3422.9	3653.9	3600	5813.9	5650.1	4038	3845	4062.4	4132	3932.5	3861.1	4195.8	4103.5	2418.1	2464.6	3037.9	3071.3	3041.3	2998.9
IsMasterProtein	P48506	Glutamate--cysteine ligase catalytic subunit OS=Homo sapiens OX=9606 GN=GCLC PE=1 SV=2	0	53.762	20	10	10	16	9	51.65	10	118.4	117.4	84.9	84.7	100.6	98.8	65.9	65.8	87.5	89.2	126.4	129.7	86.1	84.6	130.3	129.6	2938.6	2915.4	2106.6	2102.8	2498.7	2452.5	1637.1	1632.7	2172.1	2214.6	3138	3220.1	2137.2	2101	3235.5	3217.9	2153.2	2197.4	1843.8	1886.9	2079.7	2043
IsMasterProtein	P20839	Inosine-5'-monophosphate dehydrogenase 1 OS=Homo sapiens OX=9606 GN=IMPDH1 PE=1 SV=2	0	53.759	22	10	10	14	8	48	10	139	134.4	89.4	87.8	87	87.7	72.5	72.8	78.8	80.3	85.1	83.3	66.7	65.8	181.5	187.9	3748.3	3625.2	2410	2368.2	2346.8	2364.8	1955	1962.5	2124.9	2164.6	2295.4	2245.5	1798.3	1773.2	4893	5066.9	2746.6	2732.4	2109.4	2125	1953.4	1969.9
IsMasterProtein	O75475	PC4 and SFRS1-interacting protein OS=Homo sapiens OX=9606 GN=PSIP1 PE=1 SV=1	0	53.758	25	13	13	23	13	69.21	13	100.8	101.6	81.4	83.4	106	103.9	89.8	87.9	111.8	112.5	79.1	80.3	119.6	117.8	113	111.1	5661.7	5702.1	4567.6	4683.1	5953.6	5834.1	5044	4935.9	6279.8	6316.1	4438.8	4508.9	6714	6611.3	6343.5	6239.3	4148.6	4297.8	3997.9	4202.1	4955.5	4859.8
IsMasterProtein	Q99536	Synaptic vesicle membrane protein VAT-1 homolog OS=Homo sapiens OX=9606 GN=VAT1 PE=1 SV=2	0	53.743	32	8	8	11	8	41.35	8	103.8	103.5	91.6	90.1	76.2	76.8	234	229.9	56.9	53.1	75.6	72.2	68.3	66.8	105.4	95.6	2106	2100	1857.7	1827.1	1546.6	1558.8	4747.2	4664.8	1155	1077.7	1533.6	1465.6	1386.3	1354.4	2138	1940	1543.2	1582.9	1626.1	1639.5	1287.3	1298.5
IsMasterProtein	Q9UBF2	Coatomer subunit gamma-2 OS=Homo sapiens OX=9606 GN=COPG2 PE=1 SV=1	0	53.636	19	13	13	15	11	51.77	13	73.7	75.3	89.7	90.2	110.5	113.1	146.1	146.3	117.7	117.9	69.8	73.4	93.1	88.6	97.5	97.1	1385.9	1416.4	1686.6	1695.5	2076.8	2126.1	2746.7	2749.4	2212.8	2216	1311.9	1379.5	1750.3	1664.8	1832.3	1825.2	1015.5	1067.6	1476.2	1521.4	1728.7	1771
IsMasterProtein	P07148	Fatty acid-binding protein, liver OS=Homo sapiens OX=9606 GN=FABP1 PE=1 SV=1	0	53.537	64	7	7	23	7	76.63	7	523.3	555.3	39.3	54.3	29	25.4	27.3	28.1	31	31.4	38.9	38.6	24.3	24.2	66	63.6	27311.5	28982.4	2051	2832.5	1515	1326.3	1425.3	1466.4	1618	1639.4	2032.3	2014.2	1268.4	1264.7	3442.9	3321.2	20012.4	21844.8	1795.2	2541.6	1261	1104.8
IsMasterProtein	Q9Y2T2	AP-3 complex subunit mu-1 OS=Homo sapiens OX=9606 GN=AP3M1 PE=1 SV=1	0	53.475	27	8	9	11	6	45.61	8	82.3	84.8	91.3	93.9	101.3	101.6	96.3	94.9	91.6	94.4	90.7	94.6	122.9	127.6	114.6	117.1	1020	1051.6	1131.8	1164.4	1256.5	1259.9	1193.7	1177.3	1135.9	1170.6	1124.5	1172.7	1523.9	1582.7	1421.5	1452.5	747.4	792.6	990.7	1044.8	1045.8	1049.5
IsMasterProtein	P32119	Peroxiredoxin-2 OS=Homo sapiens OX=9606 GN=PRDX2 PE=1 SV=5	0	53.45	36	8	11	30	7	93.78	8	94	93.1	75.3	74.2	100.7	99.7	74.6	76.4	138	135.7	142.6	140.4	57.5	57.1	121.4	119.4	4670.7	4623.9	3743.4	3686	5002.5	4952.2	3706.6	3797.2	6854.5	6741	7085.4	6973.3	2858.9	2834.7	6029.7	5929.9	3422.4	3485.2	3276.6	3307.5	4163.8	4125.2
IsMasterProtein	Q9Y606	tRNA pseudouridine synthase A OS=Homo sapiens OX=9606 GN=PUS1 PE=1 SV=3	0	53.444	26	10	10	14	10	45.21	10	84.5	87.5	102.9	105	160.9	158.6	65.7	66.4	93	90.2	98.1	94.8	76.1	75.9	118.7	121.7	2000.1	2071.1	2435	2483.4	3807.2	3751	1554.9	1570.7	2199.7	2133.3	2320	2242.1	1799.5	1794.8	2808.5	2880.2	1465.5	1561	2131.3	2228.3	3168.9	3124.7
IsMasterProtein	O15498	Synaptobrevin homolog YKT6 OS=Homo sapiens OX=9606 GN=YKT6 PE=1 SV=1	0	53.307	40	8	9	15	8	47.97	8	98.5	97.3	105.2	104.7	76	75.8	139.5	138.1	84.5	82.7	81.8	82.3	126.1	126.8	90.4	90.3	3472.2	3428.1	3708.5	3687.9	2679.2	2670.3	4917.1	4865.7	2977.4	2913.3	2882.4	2901.2	4444.1	4468.8	3185.2	3180.7	2544.2	2583.9	3246	3309.2	2230	2224.4
IsMasterProtein	Q93034	Cullin-5 OS=Homo sapiens OX=9606 GN=CUL5 PE=1 SV=4	0	53.29	21	14	14	15	14	52.1	14	121.9	121	100.1	100.3	88.7	90.9	101.1	101.4	89.7	93.2	104.5	105.2	103.3	105.2	87.5	86	2959.6	2937.2	2430.8	2434.7	2154.8	2205.8	2455.3	2461.5	2178.3	2262.2	2537.2	2553.3	2507.3	2555	2125.5	2088.1	2168.6	2213.9	2127.6	2184.7	1793.5	1837.5
IsMasterProtein	Q9H0S4	Probable ATP-dependent RNA helicase DDX47 OS=Homo sapiens OX=9606 GN=DDX47 PE=1 SV=1	0	53.28	27	10	10	13	10	44.99	10	87	88.4	96.9	95.9	128.2	132.2	86.4	85.2	95.2	93	93.1	90.7	107.1	106.4	107.1	107.3	2109.5	2144.2	2350.2	2324.7	3109.8	3205	2095.9	2066.6	2308.9	2254.6	2256.8	2198.5	2598.4	2580.6	2597.3	2601.6	1545.7	1616.1	2057.1	2085.9	2588.4	2669.8
IsMasterProtein	Q02878	60S ribosomal protein L6 OS=Homo sapiens OX=9606 GN=RPL6 PE=1 SV=3	0	53.209	33	10	10	21	10	71.45	10	114.7	118.3	91.9	92.4	103.2	103.5	118.1	116.6	103.6	103.7	89.4	84.4	79.5	80.7	101	99.2	5856.7	6037.7	4693.7	4715	5268	5281.2	6029.5	5952	5289.5	5294.6	4561.7	4306.7	4057	4117.7	5154.2	5062.7	4291.5	4550.8	4108.4	4230.8	4384.8	4399.3
IsMasterProtein	P49821	NADH dehydrogenase [ubiquinone] flavoprotein 1, mitochondrial OS=Homo sapiens OX=9606 GN=NDUFV1 PE=1 SV=4	0	53.078	28	10	11	14	10	46.9	10	75.9	72.9	94.5	94.3	138.2	139.4	95.6	92.9	101.8	103.9	72	71.9	101.7	102	119.6	123.3	2320.4	2228.9	2889.6	2881.3	4224.5	4262	2920.6	2838.4	3110.9	3176.3	2201	2198.5	3109.4	3117.8	3657	3767.5	1700.2	1680	2529.2	2585.4	3516.3	3550.3
IsMasterProtein	Q96B97	SH3 domain-containing kinase-binding protein 1 OS=Homo sapiens OX=9606 GN=SH3KBP1 PE=1 SV=2	0	53.07	19	10	10	14	10	45.99	10	83.5	84.6	156	157	75.4	73.2	121.8	121.4	73.5	72.6	92.5	90.6	103.9	106	95.6	92.4	2057.9	2084.4	3842.2	3866.5	1856.6	1803.3	3000.9	2990.4	1810.9	1787.6	2279.5	2231.2	2559.1	2611.7	2354	2276.2	1507.9	1571.1	3363	3469.4	1545.3	1502.1
IsMasterProtein	Q07955	Serine/arginine-rich splicing factor 1 OS=Homo sapiens OX=9606 GN=SRSF1 PE=1 SV=2	0	53.057	36	8	9	25	8	84.46	8	75.9	77	108.4	108	113.9	113.4	88.2	86.7	109.7	110.1	92.3	91.4	112.9	111.1	99.7	101.2	3577	3629.9	5110.7	5093.5	5372	5347.1	4160.6	4088.1	5172.6	5189.6	4354.4	4311.5	5322.7	5238.9	4703.1	4771	2621	2735.9	4473.3	4570.4	4471.3	4454.2
IsMasterProtein	O95394	Phosphoacetylglucosamine mutase OS=Homo sapiens OX=9606 GN=PGM3 PE=1 SV=1	0	53.041	21	10	10	13	10	48.83	10	97.9	101.6	68	68.4	117.8	113.1	72.6	72.5	137.2	137.9	128.3	128.1	82.4	77.5	97.9	98.9	2861.5	2969.2	1987.9	1997.9	3443.1	3306.3	2120.4	2117.7	4008.6	4029.3	3748.9	3744.6	2408.4	2264.6	2860.8	2891.4	2096.8	2237.9	1740	1792.7	2865.9	2754.2
IsMasterProtein	P28288	ATP-binding cassette sub-family D member 3 OS=Homo sapiens OX=9606 GN=ABCD3 PE=1 SV=1	0	52.93	19	12	13	20	12	60	12	113.1	111.7	87.1	84.2	114.8	114.2	82.5	83.8	111.6	109.9	133.3	133	63.8	61.4	98.5	97	5757.1	5682.2	4430.5	4286	5842.7	5811.6	4199.5	4265.5	5677.1	5589.7	6784.3	6767.6	3245.8	3123	5010.9	4937.5	4218.5	4282.8	3878	3845.8	4863.1	4841.1
IsMasterProtein	Q52LJ0	Protein FAM98B OS=Homo sapiens OX=9606 GN=FAM98B PE=1 SV=2	0	52.919	24	8	8	10	5	45.38	8	75.2	77.7	110.1	111.6	134.9	131.4	70.9	70.2	129.8	128.7	99.8	98.9	93.1	94.5	85.2	88.2	860.5	889.3	1260.1	1277.1	1543.9	1504.2	811.4	803.7	1486.2	1472.8	1142.4	1132.8	1065.7	1081.3	975.5	1009.8	630.5	670.3	1102.9	1146	1285.1	1253
IsMasterProtein	P08559	Pyruvate dehydrogenase E1 component subunit alpha, somatic form, mitochondrial OS=Homo sapiens OX=9606 GN=PDHA1 PE=1 SV=3	0	52.896	26	12	12	20	12	61.21	12	83.9	85.1	74.7	75.5	123.5	126	82.7	82.4	123.2	122.5	114.9	115.1	79.6	81.6	113.5	115.8	4162.7	4219.8	3704.6	3742.5	6124.6	6249.3	4102.9	4085.7	6108.3	6076.5	5696.2	5707.6	3945.9	4046.5	5630.8	5741.3	3050.2	3180.6	3242.6	3358.1	5097.8	5205.7
IsMasterProtein	P11172	Uridine 5'-monophosphate synthase OS=Homo sapiens OX=9606 GN=UMPS PE=1 SV=1	0	52.841	31	14	14	17	14	50.56	14	110.7	113.3	126.5	127.2	91.6	93.5	86.1	84.9	80.2	80.3	89.5	93.4	107.1	108.4	102.2	105	4960.2	5080.9	5668.9	5703.5	4107.7	4189.2	3857.8	3807.3	3594.4	3601.4	4012.7	4187.3	4802.6	4859.5	4582.2	4708.5	3634.6	3829.6	4961.9	5117.8	3419	3489.6
IsMasterProtein	P43246	DNA mismatch repair protein Msh2 OS=Homo sapiens OX=9606 GN=MSH2 PE=1 SV=1	0	52.752	14	13	13	15	13	48.3	13	100.8	99.6	143	143.7	43.7	42.8	104.5	101.8	65	67.5	78.4	81.6	105.8	105.6	157.7	158.7	4209.2	4159.2	5972.5	6001.7	1825.5	1787.4	4366.7	4252.6	2715.3	2817.6	3274.7	3406.8	4420.1	4410.1	6586.8	6627.2	3084.3	3134.9	5227.6	5385.3	1519.5	1488.9
IsMasterProtein	P78417	Glutathione S-transferase omega-1 OS=Homo sapiens OX=9606 GN=GSTO1 PE=1 SV=2	0	52.738	40	11	11	21	11	62.49	11	59.4	59.6	109	108.3	89.1	88	163.3	162.5	130.2	131.9	79.7	80.8	85.5	85	84.9	82.9	2989.2	2998.3	5483.3	5449.6	4482.2	4427.3	8216.5	8178.9	6551.8	6636.8	4011.2	4065	4300.2	4275.2	4273.5	4169.6	2190.3	2259.9	4799.5	4889.9	3730.8	3688
IsMasterProtein	Q06787	Synaptic functional regulator FMR1 OS=Homo sapiens OX=9606 GN=FMR1 PE=1 SV=1	0	52.629	22	13	14	14	11	44.43	13	123.9	127.4	78.6	80.6	85.7	83.5	94.6	93.5	70.5	69.5	97	99.4	179.5	178.5	70.2	67.5	2815.6	2894	1786	1831.1	1946.8	1898.2	2149.4	2125.1	1602.3	1579.3	2204.4	2257.9	4079	4054.4	1595.5	1532.7	2063.1	2181.3	1563.2	1643.1	1620.4	1581.2
IsMasterProtein	O75306	NADH dehydrogenase [ubiquinone] iron-sulfur protein 2, mitochondrial OS=Homo sapiens OX=9606 GN=NDUFS2 PE=1 SV=2	0	52.589	30	10	12	20	10	63.45	10	93.5	92.8	87	86.8	117.7	116.5	105	105.2	110.8	113.7	79.7	80.8	99.4	97.9	107.6	105.7	2674.2	2653.3	2487.4	2481	3365.9	3330.6	3000.6	3006.8	3166.9	3250.6	2278.6	2309.1	2843.2	2797.6	3076.6	3021.9	1959.5	1999.9	2177.1	2226.2	2801.6	2774.4
IsMasterProtein	P22570	NADPH:adrenodoxin oxidoreductase, mitochondrial OS=Homo sapiens OX=9606 GN=FDXR PE=1 SV=3	0	52.498	32	14	14	19	14	54.27	14	75.7	74.6	87.1	89.9	115.3	115.2	117.8	120.6	63.7	63.4	208.8	215.8	60.6	65.7	63	62.8	3490.3	3438.6	4016.2	4143.4	5312.9	5309	5431.2	5557.3	2935.2	2923	9625	9945.5	2790.8	3030.3	2902.7	2893.7	2557.5	2591.8	3515.3	3717.9	4422.1	4422.4
IsMasterProtein	O95793	Double-stranded RNA-binding protein Staufen homolog 1 OS=Homo sapiens OX=9606 GN=STAU1 PE=1 SV=2	0	52.491	22	12	12	16	12	51.25	12	134.7	134.9	111.2	110.5	74	70	133.6	133.2	78.3	79.8	67.2	69	96.9	96.2	107.4	103.2	4692.5	4699.5	3874.7	3850.7	2578.1	2438.1	4654.7	4641.8	2728.7	2781.2	2341.8	2404.6	3377.4	3351.8	3743.3	3596.2	3438.4	3542.1	3391.5	3455.3	2145.9	2031
IsMasterProtein	O00471	Exocyst complex component 5 OS=Homo sapiens OX=9606 GN=EXOC5 PE=1 SV=1	0	52.451	19	13	13	14	13	42.42	13	127.4	127.7	107.6	109.5	90.4	90.7	99.6	100	94	97.7	91.8	86.5	96.5	103.6	88.1	89	3493.4	3501.3	2949.7	3002.1	2479.5	2486.1	2730.3	2742.6	2578.1	2679.6	2517	2371.6	2647.1	2841.1	2416.3	2441.2	2559.8	2639	2581.8	2693.8	2063.8	2070.9
IsMasterProtein	O00273	DNA fragmentation factor subunit alpha OS=Homo sapiens OX=9606 GN=DFFA PE=1 SV=1	0	52.39	34	9	9	12	9	46.35	9	84.3	85.5	95.4	95.2	150	146.6	84.6	84.4	110.8	115.2	96.9	97.3	83	81.8	94.5	94.5	2119.8	2148.1	2397.8	2392	3770.2	3685.7	2127.4	2121.8	2784.7	2895.3	2436.2	2445	2086.2	2056.7	2376.7	2374.9	1553.3	1619.1	2098.8	2146.4	3138.1	3070.3
IsMasterProtein	P19525	Interferon-induced, double-stranded RNA-activated protein kinase OS=Homo sapiens OX=9606 GN=EIF2AK2 PE=1 SV=2	0	52.327	17	9	9	14	9	44.44	9	65.6	64	100.2	97.9	99.3	97.6	79.5	78.5	84.1	84.4	173.8	172.4	89.8	88.5	110.7	113.8	1986.5	1938	3031.8	2964.6	3004.8	2953.7	2405.4	2375.5	2545.5	2554.1	5260.2	5219.8	2718.9	2680.5	3351.5	3444.7	1455.6	1460.7	2653.7	2660.1	2501	2460.4
IsMasterProtein	P05556	Integrin beta-1 OS=Homo sapiens OX=9606 GN=ITGB1 PE=1 SV=2	0	52.315	14	9	9	14	9	47.58	9	66.1	64.7	124.7	124.6	58.4	57	149	147.2	88	87.9	102.8	104.7	144.4	145.6	68.9	66.2	1918.3	1878.9	3621.4	3618.2	1695.9	1656.1	4325.9	4276.3	2554.8	2552.7	2985.2	3039.5	4192.7	4229.3	2000.1	1922.6	1405.6	1416.2	3169.8	3246.7	1411.6	1379.6
IsMasterProtein	P28340	DNA polymerase delta catalytic subunit OS=Homo sapiens OX=9606 GN=POLD1 PE=1 SV=2	0	52.249	12	11	13	13	11	46.14	11	112.8	116.4	117.4	119.8	72.2	72	106.3	107.7	98.3	99.5	69.4	70.9	98.5	96.1	121.1	121.7	2711.5	2796.3	2821.6	2877.9	1734.8	1730.5	2554.7	2589.2	2362.1	2390.9	1667.8	1703.2	2367.9	2308.5	2910.2	2924.8	1986.9	2107.6	2469.7	2582.4	1444	1441.5
IsMasterProtein	P22392	Nucleoside diphosphate kinase B OS=Homo sapiens OX=9606 GN=NME2 PE=1 SV=1	0	52.221	59	8	9	37	4	112.63	8	93.6	94.7	121.3	115.5	79.8	78.2	91.2	89.7	107.9	107.7	80.8	82.4	105.1	105.2	123.7	123	4075.7	4123.5	5278.9	5029	3475.1	3404.4	3968.4	3904.9	4694.7	4688.5	3519.1	3588.4	4576.8	4580.9	5385	5353.6	2986.5	3108	4620.5	4512.5	2892.5	2835.9
IsMasterProtein	P40763	Signal transducer and activator of transcription 3 OS=Homo sapiens OX=9606 GN=STAT3 PE=1 SV=2	0	52.13	17	13	13	17	13	52.4	13	109.2	109.9	102.2	102.5	59.2	58.5	78.2	79.6	81.1	82.1	119.9	121.4	149.1	149.2	99	98.8	4583.1	4611.7	4286.7	4302.3	2485	2454.5	3280.7	3341.5	3401.7	3446.9	5031.9	5095.1	6256.2	6262.6	4155.4	4146.7	3358.2	3475.9	3752.1	3860.5	2068.4	2044.6
IsMasterProtein	P52701	DNA mismatch repair protein Msh6 OS=Homo sapiens OX=9606 GN=MSH6 PE=1 SV=2	0	52.112	12	14	14	16	14	49.31	14	110.1	110.3	132.1	133.3	62.1	59.5	103.6	105.1	60.2	60.6	73.7	77.7	91.7	91.1	163.8	165.2	2723.8	2730.5	3269	3298.1	1536.3	1473	2565.1	2601.1	1489.1	1499.9	1823.9	1923.8	2268.4	2253.7	4053.1	4088	1995.8	2058.1	2861.3	2959.4	1278.8	1227.1
IsMasterProtein	Q13492	Phosphatidylinositol-binding clathrin assembly protein OS=Homo sapiens OX=9606 GN=PICALM PE=1 SV=2	0	52.075	15	9	9	13	9	50.71	9	68.8	69.2	92.3	94.9	76.3	74.5	99.4	99.6	83.1	84.3	100.3	103.8	180.1	181.8	97.3	94.3	1878.1	1888.3	2519.3	2589.4	2083.8	2034.7	2713.6	2719.2	2267.6	2302.2	2738.3	2833.9	4915.5	4961.6	2656.4	2573.5	1376.2	1423.3	2205.1	2323.5	1734.5	1694.9
IsMasterProtein	P63151	Serine/threonine-protein phosphatase 2A 55 kDa regulatory subunit B alpha isoform OS=Homo sapiens OX=9606 GN=PPP2R2A PE=1 SV=1	0	52.024	28	10	10	14	10	45.46	10	107.5	106.5	57.3	55.8	102	99.9	130	129.4	92.4	89.4	115.5	116.8	110.1	106.1	92.2	89.2	3279.6	3246.4	1747.2	1700.2	3111.1	3046	3964.2	3946.6	2816.6	2725.9	3521.7	3560.6	3356.8	3235.9	2811.4	2721.3	2403.1	2446.9	1529.3	1525.6	2589.5	2537.3
IsMasterProtein	P27635	60S ribosomal protein L10 OS=Homo sapiens OX=9606 GN=RPL10 PE=1 SV=4	0	51.965	41	7	8	19	7	69.27	7	158.1	156.7	79.2	79.2	86.3	83.7	130.5	134.9	93.4	93.7	89.9	88	69.7	69.5	93.5	93.8	8926.2	8848.9	4471	4472.3	4873.7	4726	7366.6	7619.6	5273.7	5293.2	5076.1	4966.3	3932.9	3921.9	5277.1	5298.4	6540.6	6669.7	3913.4	4013	4056.6	3936.8
IsMasterProtein	O00267	Transcription elongation factor SPT5 OS=Homo sapiens OX=9606 GN=SUPT5H PE=1 SV=1	0	51.909	13	11	12	13	11	40.18	11	103.8	105.5	88.2	89.5	96.8	98.1	107	106.5	91.6	92.3	87.3	90.8	111.1	108.8	110.6	111.9	2583.9	2625.7	2195.4	2227.4	2409	2441.3	2663.3	2649.6	2280.1	2297.2	2172.6	2259.1	2764.6	2708.7	2752.2	2785.1	1893.4	1979.1	1921.6	1998.6	2005.1	2033.6
IsMasterProtein	P15531	Nucleoside diphosphate kinase A OS=Homo sapiens OX=9606 GN=NME1 PE=1 SV=1	0	51.903	61	8	9	28	4	80.96	8	99.5	97.1	121.6	121.8	86.1	85.5	100.1	96.9	86.7	86.4	83.8	85	108.4	104.3	117.8	118.9	2818.2	2750.2	3445.3	3451.8	2440.2	2422.3	2835.5	2746.5	2457.2	2448.6	2374	2408	3070.7	2955.8	3337	3368.3	2065	2072.9	3015.6	3097.3	2031.1	2017.8
IsMasterProtein	P17480	Nucleolar transcription factor 1 OS=Homo sapiens OX=9606 GN=UBTF PE=1 SV=1	0	51.901	19	15	15	16	15	52.13	15	113.6	111.8	118.1	117.1	95.1	95.4	99.2	98.5	101.9	102.6	72.5	75.7	101.3	100	98.5	98.6	4621.4	4547.2	4803.5	4762	3869	3882.7	4035.2	4008.1	4143.4	4175.5	2950.5	3079.8	4120.1	4068.1	4007.5	4012	3386.3	3427.4	4204.4	4272.9	3220.3	3234.4
IsMasterProtein	P61604	10 kDa heat shock protein, mitochondrial OS=Homo sapiens OX=9606 GN=HSPE1 PE=1 SV=2	0	51.896	75	9	9	47	9	141.5	9	96.8	96.2	80.2	78.9	152.6	148.5	75.2	73.8	98.7	96.9	92.8	92.3	86.6	85	123.8	121.7	13038.1	12952.8	10802.4	10629.9	20553.1	20005.2	10129.8	9937.8	13292.5	13053.6	12500.5	12433.4	11665.1	11443.7	16670.8	16396.2	9553.6	9762.9	9455.2	9538.3	17107.3	16664.5
IsMasterProtein	P43897	Elongation factor Ts, mitochondrial OS=Homo sapiens OX=9606 GN=TSFM PE=1 SV=2	0	51.871	24	6	7	12	6	45.67	6	129.4	131.7	76.3	74.1	154.3	160.2	82.1	81.1	91.2	89.7	76.5	73.9	99.6	100.3	89	90.8	3274	3330.9	1930.5	1874.4	3902.9	4052.9	2076	2052.4	2307.1	2270.5	1934.2	1869.8	2520.6	2536.7	2250.6	2297.1	2399	2510.6	1689.7	1681.9	3248.6	3376.1
IsMasterProtein	P60900	Proteasome subunit alpha type-6 OS=Homo sapiens OX=9606 GN=PSMA6 PE=1 SV=1	0	51.868	35	7	7	12	7	51.05	7	105.8	93.3	139.2	132.3	90.7	85.9	68.1	65.4	107.4	107.3	118.3	111.3	113.7	97.8	82.9	80.7	2736.5	2412.5	3599.6	3423	2346.3	2221.5	1762.1	1692.6	2778.3	2774.5	3059.9	2880.1	2940.2	2528.6	2143.1	2086.9	2005.2	1818.3	3150.7	3071.5	1953	1850.6
IsMasterProtein	O75746	Calcium-binding mitochondrial carrier protein Aralar1 OS=Homo sapiens OX=9606 GN=SLC25A12 PE=1 SV=2	0	51.861	21	12	12	17	6	53.79	12	81.4	80	104.4	104.4	122.5	127	106.4	105.1	87	89.3	86	85.6	106	102	108.1	104.9	815.7	802	1046.6	1046.9	1228	1273.1	1066.3	1054.1	871.8	895.2	862.3	858.3	1062.5	1022.3	1083.8	1051.2	597.7	604.5	916	939.4	1022.1	1060.5
IsMasterProtein	Q86V81	THO complex subunit 4 OS=Homo sapiens OX=9606 GN=ALYREF PE=1 SV=3	0	51.822	31	6	6	10	6	47.23	6	84.7	98.7	94.6	96.6	110.4	108.9	93	94.2	113.7	122.1	98.5	84.3	101.8	108.3	96.9	93.3	1758.5	2049.3	1964	2007.1	2292.2	2261.8	1931.6	1956.2	2361.4	2535	2045.8	1751.7	2113.9	2249.9	2012.8	1938.7	1288.5	1544.6	1719.1	1801	1907.9	1884.1
IsMasterProtein	Q9BT78	COP9 signalosome complex subunit 4 OS=Homo sapiens OX=9606 GN=COPS4 PE=1 SV=1	0	51.77	30	8	8	11	8	45.03	8	79	79.4	106.9	106.8	115.1	116.3	103.2	98.7	112.3	112.1	99.2	97.9	82.9	83.3	102.7	104.1	1144.7	1150.5	1548.8	1548.4	1668.6	1685	1496.1	1430.9	1627.5	1624.8	1438.1	1419.2	1201.4	1208	1489	1509.2	838.8	867.2	1355.7	1389.4	1388.9	1403.6
IsMasterProtein	P30048	Thioredoxin-dependent peroxide reductase, mitochondrial OS=Homo sapiens OX=9606 GN=PRDX3 PE=1 SV=3	0	51.732	27	6	6	19	6	66.52	6	68.9	66.5	130.4	130.1	165.5	163.7	73.5	72.5	108.2	105.3	104.8	100.8	76.4	76.8	78.7	78	3456.8	3334.2	6541.1	6529.3	8305.9	8211.5	3690	3638.9	5428.4	5284.6	5255.9	5055.6	3830.9	3854.3	3946.3	3913.6	2532.9	2513.1	5725.3	5858.8	6913.4	6840.3
IsMasterProtein	Q13733	Sodium/potassium-transporting ATPase subunit alpha-4 OS=Homo sapiens OX=9606 GN=ATP1A4 PE=1 SV=3	0	51.689	10	9	10	21	1	60.3	9	90.2	90.3	101.3	110.2	94.4	90.4	112.4	107.2	107.9	102.3	84.6	97.7	92.7	101.3	108.1	109.1	143.5	143.6	161.2	175.4	150.2	143.9	178.8	170.5	171.6	162.7	134.7	155.4	147.5	161.1	172	173.5	105.1	108.2	141.1	157.4	125	119.8
IsMasterProtein	Q96A33	PAT complex subunit CCDC47 OS=Homo sapiens OX=9606 GN=CCDC47 PE=1 SV=1	0	51.664	27	10	11	16	10	55.97	10	113.6	115.2	98.1	97.9	98.6	100.6	91.3	91.9	123.1	124	83	84.4	81.2	81.7	108.4	107	4313.1	4373.1	3722.3	3715.1	3744.3	3816.7	3466.3	3487	4672.1	4707	3150.9	3202.9	3081.5	3100.2	4116.2	4062.4	3160.4	3296.1	3258	3333.6	3116.5	3179.4
IsMasterProtein	Q9P2R3	Rabankyrin-5 OS=Homo sapiens OX=9606 GN=ANKFY1 PE=1 SV=2	0	51.657	14	11	11	14	11	44.88	11	98.9	101.1	95	92.8	89.3	88.6	112.3	114.1	100.4	100.3	86.9	89.7	100	101.1	114.3	115.1	2389.4	2444	2294.6	2243	2158.5	2140.7	2713.9	2758.2	2426.1	2424.1	2098.8	2167.8	2415.2	2443.4	2760.9	2782.3	1750.8	1842.1	2008.4	2012.6	1796.6	1783.2
IsMasterProtein	P46977	Dolichyl-diphosphooligosaccharide--protein glycosyltransferase subunit STT3A OS=Homo sapiens OX=9606 GN=STT3A PE=1 SV=2	0	51.628	16	12	12	21	11	64.84	12	94	94.5	93.8	94.9	93.6	97.3	88.5	86.1	109.6	108	122.7	118.7	84.5	83.2	114	116.5	4553.6	4581.1	4547.4	4596.8	4536.6	4716.9	4289.6	4172.4	5309.3	5235.1	5943.4	5750	4092.2	4034	5525.8	5645.9	3336.7	3452.9	3980.3	4124.8	3776	3929.2
IsMasterProtein	Q8TCT9	Minor histocompatibility antigen H13 OS=Homo sapiens OX=9606 GN=HM13 PE=1 SV=1	0	51.621	22	8	8	19	8	58.8	8	144.3	143.2	56.7	53.8	64.7	63.4	122.6	120.7	49.2	48.2	70.6	69.5	216.1	223.7	71.5	81.7	7575	7517.2	2978.8	2827.1	3395.1	3329.9	6439.1	6338.6	2584.8	2533.1	3706.7	3649.9	11347.3	11748.4	3752.2	4287.8	5550.5	5665.9	2607.3	2536.7	2825.9	2773.8
IsMasterProtein	Q08257	Quinone oxidoreductase OS=Homo sapiens OX=9606 GN=CRYZ PE=1 SV=1	0	51.511	34	10	10	14	10	45.22	10	83.6	82.6	71.6	68.8	133.2	134.3	80.1	80.9	107.8	105.7	182.3	182.7	66	64.5	79	76.9	2543.6	2513.2	2178.6	2093.2	4051.9	4084.3	2436.5	2460.9	3278.8	3214.1	5546.1	5558.3	2007.3	1962	2401.7	2340.5	1863.8	1894.3	1906.9	1878.3	3372.6	3402.3
IsMasterProtein	P02533	Keratin, type I cytoskeletal 14 OS=Homo sapiens OX=9606 GN=KRT14 PE=1 SV=4	0	51.494	22	13	13	21	3	56.64	13	58.5	57.3	41.6	40.7	550	563	15.1	7.6	34.7	35.5	32.7	35.8	29.6	29.5	32.9	35.6	478.8	469.3	340.6	333.6	4503.6	4610.1	123.2	62.1	283.8	290.4	268.1	292.7	242.1	242	269.5	291.4	350.8	353.7	298.1	299.3	3748.6	3840.2
IsMasterProtein	P20020	Plasma membrane calcium-transporting ATPase 1 OS=Homo sapiens OX=9606 GN=ATP2B1 PE=1 SV=4	0	51.484	13	13	13	15	6	46.79	13	106.8	105.8	98.8	102.3	153.2	151.1	65.4	65.5	102	104.8	88.6	91	78.7	76.3	104.7	105.1	1586.6	1571.1	1467.1	1519	2275.8	2244	970.8	973.1	1515.5	1556.6	1315.5	1352.2	1168.7	1133.2	1554.7	1561	1162.6	1184.2	1284.1	1363	1894.2	1869.3
IsMasterProtein	Q14103	Heterogeneous nuclear ribonucleoprotein D0 OS=Homo sapiens OX=9606 GN=HNRNPD PE=1 SV=1	0	51.463	19	6	6	31	5	89.83	6	86.5	84.1	79.4	78.2	121.8	118.1	110.2	109.4	99.9	96.2	91.9	91.7	115.8	113	102.9	100.8	4592.5	4464.2	4215.8	4154	6470.9	6273.5	5852	5809.4	5307.4	5108.3	4880.3	4872.4	6152.3	6004	5467.2	5351.9	3365.1	3364.8	3690.1	3727.4	5386	5225.9
IsMasterProtein	Q9BPX3	Condensin complex subunit 3 OS=Homo sapiens OX=9606 GN=NCAPG PE=1 SV=1	0	51.44	15	12	12	14	12	51.03	12	147.2	142.9	117.4	116.5	73.2	70.5	121.8	119.1	74.3	74.6	63.4	64.6	84.1	84.1	124.1	122.4	3239.9	3145.8	2583.5	2564.9	1610.6	1550.9	2680	2622.1	1634.5	1641.2	1396.4	1421.9	1850.2	1851.3	2731.1	2694	2374.1	2371.1	2261.3	2301.5	1340.6	1291.9
IsMasterProtein	P13489	Ribonuclease inhibitor OS=Homo sapiens OX=9606 GN=RNH1 PE=1 SV=2	0	51.437	28	10	10	13	10	53.25	10	140.5	139.7	70.6	70	88.2	87	155	155.2	79	82.2	83.3	84.3	98.4	100.3	82.4	83.7	5044.7	5018.4	2535.9	2514.5	3168	3125.5	5566.7	5573.6	2835.6	2953.4	2993.1	3027.1	3535	3603	2958.7	3005.1	3696.5	3782.5	2219.7	2256.3	2636.8	2603.6
IsMasterProtein	Q9NR28	Diablo homolog, mitochondrial OS=Homo sapiens OX=9606 GN=DIABLO PE=1 SV=1	0	51.381	33	5	6	9	5	36.81	5	85.2	82	105.1	101.3	117.1	125.5	96.4	90.5	99.1	97.4	93.3	95	101.2	101.7	103.4	105.9	896.4	862.9	1105.9	1065.7	1232.1	1320.1	1014.5	952.1	1042.8	1025.4	981.5	1000.2	1064.6	1070.1	1088.5	1113.9	656.8	650.4	968	956.3	1025.5	1099.7
IsMasterProtein	Q96RP9	Elongation factor G, mitochondrial OS=Homo sapiens OX=9606 GN=GFM1 PE=1 SV=2	0	51.374	19	14	15	17	14	50.13	14	159.5	164	107.6	111	79.1	81.4	90.6	89.8	80.4	80.9	73.3	72.4	96.8	97.6	107.9	107.7	6493.9	6676.7	4380	4519.2	3219.1	3312.3	3685.9	3654.2	3273.8	3293.9	2984.6	2946.1	3939.4	3970.7	4391.3	4383.9	4758.3	5032.4	3833.8	4055.1	2679.4	2759.2
IsMasterProtein	Q15050	Ribosome biogenesis regulatory protein homolog OS=Homo sapiens OX=9606 GN=RRS1 PE=1 SV=2	0	51.34	27	9	9	16	9	54.13	9	136.4	150.8	79.1	82.9	111.5	109.8	107.2	109.2	94.6	98.6	91	86.4	89.9	91.1	82.4	78.8	5417.6	5989.8	3140.6	3292.7	4430	4360.7	4257.9	4338.2	3758.8	3916.7	3613.1	3433.1	3570.6	3619.4	3273.6	3128	3969.7	4514.7	2748.9	2954.6	3687.2	3632.5
IsMasterProtein	P06753	Tropomyosin alpha-3 chain OS=Homo sapiens OX=9606 GN=TPM3 PE=1 SV=2	0	51.338	30	11	11	33	3	102.52	11	90.1	90.5	112.3	111.6	88.6	93	92.9	93	91.1	91.1	149	154	89	89.2	83.4	81.2	1992.9	2001.5	2483.2	2467.6	1960.3	2056.2	2054.3	2056.3	2013.9	2015.6	3295.6	3405.8	1967.5	1973.2	1844.3	1796	1460.3	1508.6	2173.5	2214.2	1631.7	1712.8
IsMasterProtein	O94776	Metastasis-associated protein MTA2 OS=Homo sapiens OX=9606 GN=MTA2 PE=1 SV=1	0	51.27	19	13	14	17	10	46.27	13	115.1	117.1	97.2	100.1	76.3	74.4	103.5	101.8	81.5	83.7	64.3	64.2	119.3	119.6	141.5	140.4	3448.6	3507.6	2911.8	2998.2	2283.9	2228.4	3100.2	3049.7	2440.1	2508.3	1925.2	1921.8	3573.7	3583.4	4237.3	4204.9	2527	2643.8	2548.7	2690.3	1901	1856.3
IsMasterProtein	Q07020	60S ribosomal protein L18 OS=Homo sapiens OX=9606 GN=RPL18 PE=1 SV=2	0	51.217	38	7	8	20	7	68.93	7	100.1	103	94.1	94.8	100.6	100.1	111.1	112.4	111.2	110.3	89	90.2	86	85.2	105.2	106.6	5242.8	5395.3	4926.6	4964	5265	5242.6	5818.8	5883.6	5822.6	5776.5	4661.3	4721.5	4504.6	4459.3	5509.8	5580.6	3841.6	4066.6	4312.2	4454.2	4382.3	4367.2
IsMasterProtein	P51114	Fragile X mental retardation syndrome-related protein 1 OS=Homo sapiens OX=9606 GN=FXR1 PE=1 SV=3	0	51.167	21	12	12	16	10	49.43	12	86.9	84.1	94.4	93.9	92.7	93.5	120.3	120.1	84.7	85	91.1	92.7	134.4	137	94.4	94.8	2358.7	2281.9	2561.2	2547.9	2513.7	2537.8	3262.5	3257.1	2297.3	2307	2471.7	2514.4	3647.1	3717.2	2561.5	2571.8	1728.3	1719.9	2241.7	2286.2	2092.2	2114
IsMasterProtein	P62805	Histone H4 OS=Homo sapiens OX=9606 GN=H4C1 PE=1 SV=2	0	51.09	54	6	9	96	6	314.07	6	60.6	59.9	104.4	104.1	145.5	147.2	59.5	59.6	117	115.5	94.3	91.4	109.7	113.2	105.1	112.8	13555.2	13408.4	23365	23287.1	32553.3	32934.7	13315.1	13339.3	26184.9	25849.9	21085.9	20442.6	24540.9	25327.2	23503.9	25245.7	9932.5	10106.3	20451.1	20895.5	27095.5	27434.9
IsMasterProtein	O75477	Erlin-1 OS=Homo sapiens OX=9606 GN=ERLIN1 PE=1 SV=2	0	50.945	26	9	9	13	6	45.72	9	113.7	113	103.6	103.3	97.1	95.9	129.1	130.2	87.6	84.7	95.9	90.5	92	90.6	86.1	86.7	2861.4	2842.4	2605.7	2597.7	2444.1	2411.9	3246.8	3275.2	2203.3	2131.7	2413.1	2278.1	2313.6	2280.6	2166.3	2182.5	2096.7	2142.4	2280.7	2330.9	2034.3	2009.1
IsMasterProtein	O60832	H/ACA ribonucleoprotein complex subunit DKC1 OS=Homo sapiens OX=9606 GN=DKC1 PE=1 SV=3	0	50.917	28	14	14	19	14	60.49	14	103.8	105	91.3	88.7	170.5	166	79.8	80.2	98.8	99	83.8	84.8	96.9	94.4	78.8	78.2	5281.2	5340.8	4642.6	4511.4	8670.3	8442.8	4059.8	4077.9	5023.7	5035.8	4261.9	4313.2	4925.7	4803.5	4007.8	3975.6	3869.7	4025.5	4063.6	4048.1	7216.7	7033
IsMasterProtein	Q9Y6K5	2'-5'-oligoadenylate synthase 3 OS=Homo sapiens OX=9606 GN=OAS3 PE=1 SV=3	0	50.905	17	18	18	21	18	59.04	18	73.5	72	93.7	91.4	98.7	98.7	48	48.8	62.5	63.3	279.6	285	79.6	81.2	62.1	62	4141.9	4055.3	5277.2	5147.2	5559.4	5556.8	2704.7	2747.4	3518.9	3566	15750.5	16053.6	4484.6	4571.5	3495.9	3490.3	3035	3056.6	4619.1	4618.6	4627.4	4628.9
IsMasterProtein	P30876	DNA-directed RNA polymerase II subunit RPB2 OS=Homo sapiens OX=9606 GN=POLR2B PE=1 SV=1	0	50.898	11	11	11	13	11	48.61	11	94.4	98.2	99.5	100.7	116.6	114.5	97.3	99.3	102.6	98.4	91.9	90.7	92.8	95.7	102.8	104.6	2357.1	2450.5	2483.4	2514.6	2911.3	2857.3	2428.9	2479	2561	2455.8	2294	2264.1	2317.8	2388.2	2566.8	2612.4	1727.1	1847	2173.7	2256.3	2423.2	2380.2
IsMasterProtein	Q13442	28 kDa heat- and acid-stable phosphoprotein OS=Homo sapiens OX=9606 GN=PDAP1 PE=1 SV=1	0	50.811	35	6	7	17	6	52.14	6	110.8	110.5	83	82.9	86.8	87.7	140.1	139.4	106.1	106.5	75.8	74.3	87.1	87.3	111.5	110	4160.9	4149.1	3117.9	3113	3259	3294.1	5259.6	5232.2	3983.3	3999.5	2845.4	2788.3	3270.9	3278.4	4186.7	4130.2	3048.9	3127.3	2729	2793.3	2712.6	2744
IsMasterProtein	O60343	TBC1 domain family member 4 OS=Homo sapiens OX=9606 GN=TBC1D4 PE=1 SV=2	0	50.806	9	11	11	12	11	39.86	11	123.6	125.1	67.6	67.3	86.3	86.2	76.1	76.6	99.2	101.8	73	78.7	91	87.9	178.3	181.2	2835.7	2870	1551	1543.7	1979.8	1976	1744.8	1757.5	2275.8	2335.4	1673.1	1804.3	2087.7	2014.9	4090.1	4156.7	2077.9	2163.2	1357.6	1385.2	1647.8	1646.1
IsMasterProtein	Q03518	Antigen peptide transporter 1 OS=Homo sapiens OX=9606 GN=TAP1 PE=1 SV=2	0	50.777	10	6	8	11	6	38.65	6	83.8	87.6	83.2	83.1	67.5	65.7	83.1	84.6	82.9	86.1	223.9	224.1	97.4	94.2	77	75.9	1275.2	1334	1265.6	1264.8	1026.8	999.8	1265.2	1287.5	1261.2	1310.3	3408.3	3410.2	1482.6	1434	1171.6	1154.9	934.4	1005.5	1107.7	1134.9	854.6	832.8
IsMasterProtein	Q6P1N0	Coiled-coil and C2 domain-containing protein 1A OS=Homo sapiens OX=9606 GN=CC2D1A PE=1 SV=1	0	50.706	15	11	11	12	11	38.8	11	132	138.8	76.5	77.7	90.8	93	86.5	83.4	107.3	113	102.4	104.2	93.8	92.8	106.9	100.9	2850	2997.5	1651.1	1678.3	1959.9	2008.5	1868.5	1800	2317.2	2439.5	2211	2250.5	2025.4	2003.6	2308.4	2179.2	2088.3	2259.3	1445.2	1505.9	1631.3	1673.1
IsMasterProtein	Q9BX40	Protein LSM14 homolog B OS=Homo sapiens OX=9606 GN=LSM14B PE=1 SV=1	0	50.704	29	8	10	13	8	43.87	8	150.4	150.9	76.1	74.5	48.8	46.6	186.1	180.2	60.8	59.4	55	53.7	114.1	115.2	113.3	114.9	4282.9	4299.3	2167.7	2123.1	1389.7	1327.5	5300.9	5132	1731.9	1693	1565.8	1530.7	3250.1	3281.1	3226.8	3274.2	3138.3	3240.5	1897.4	1905.1	1156.7	1105.8
IsMasterProtein	Q96A65	Exocyst complex component 4 OS=Homo sapiens OX=9606 GN=EXOC4 PE=1 SV=1	0	50.608	16	12	12	14	12	48.58	12	102.3	101.8	98.8	96.6	99.5	100	103.7	103	89.9	88.4	88.8	90.9	103.8	99.3	116.9	116.3	2529.3	2518.6	2443.8	2389.1	2461.7	2473.6	2565.6	2546.5	2222.8	2187.6	2195.1	2247.9	2566.8	2456.4	2890.6	2877.1	1853.4	1898.3	2139	2143.8	2048.9	2060.5
IsMasterProtein	P50213	Isocitrate dehydrogenase [NAD] subunit alpha, mitochondrial OS=Homo sapiens OX=9606 GN=IDH3A PE=1 SV=1	0	50.52	33	11	11	15	11	48.07	11	67.8	66.2	84.7	83.2	192.8	193.5	96.8	95.6	114.3	112.1	97.2	100.5	56.5	55	91.5	92.3	2261.9	2210.9	2827.9	2776.7	6435.5	6460.5	3232.2	3191.5	3815.9	3740.9	3243.3	3356.3	1886.3	1836.1	3055.5	3081.5	1657.4	1666.4	2475.2	2491.5	5356.6	5381.7
IsMasterProtein	Q8NFV4	Protein ABHD11 OS=Homo sapiens OX=9606 GN=ABHD11 PE=1 SV=1	0	50.501	32	8	8	14	8	54.91	8	51	51.6	107.8	108.4	126.2	125.4	45.7	44	113.8	116.6	182.4	184.9	74.2	72	97.8	98.2	1227.3	1242.3	2597.5	2611.6	3040.3	3021.5	1101.8	1059.1	2742	2808.8	4392.9	4453.2	1786.4	1734.3	2356.1	2364.6	899.3	936.3	2273.5	2343.4	2530.6	2517
IsMasterProtein	P46063	ATP-dependent DNA helicase Q1 OS=Homo sapiens OX=9606 GN=RECQL PE=1 SV=3	0	50.475	21	12	12	13	12	49.44	12	64.2	63.7	100.6	101.9	107.2	108.8	113.3	111.6	113.3	114.4	72.7	73.2	141	140	88	85.8	1653.4	1640	2589.3	2624.3	2760.4	2800.1	2917.8	2873.4	2916.9	2944.8	1872.5	1884.6	3630.8	3605.1	2265.5	2208.4	1211.5	1236.1	2266.4	2354.8	2297.6	2332.5
IsMasterProtein	Q5T8P6	RNA-binding protein 26 OS=Homo sapiens OX=9606 GN=RBM26 PE=1 SV=3	0	50.462	12	12	12	14	11	46.07	12	105.9	110.1	100.6	98.1	108.9	109.2	89.6	88.6	97	95.3	94.9	98.6	93.8	96.6	106.2	106.5	2343.5	2437.1	2226.7	2171.4	2409.2	2417	1982.6	1961.3	2147.4	2110.2	2099.6	2182.9	2077	2138	2349.9	2356.8	1717.2	1836.9	1949	1948.4	2005.3	2013.4
IsMasterProtein	Q08379	Golgin subfamily A member 2 OS=Homo sapiens OX=9606 GN=GOLGA2 PE=1 SV=3	0	50.393	17	15	15	15	15	46.17	15	104.2	101.8	80.7	79	86.7	83.8	86.3	85.7	157.6	156.2	79.1	80.3	103.8	107.5	103.6	103.7	3393.4	3315.9	2627	2570.4	2821.5	2727.6	2810.6	2790.8	5131.2	5084.1	2573.8	2614.1	3379	3499.7	3374.2	3377	2486.5	2499.2	2299.3	2306.4	2348.5	2272.1
IsMasterProtein	P25786	Proteasome subunit alpha type-1 OS=Homo sapiens OX=9606 GN=PSMA1 PE=1 SV=1	0	50.374	35	10	11	16	10	56.61	10	102	102.7	112	108.2	90.6	87.2	78.2	75.8	112.9	111.8	113.6	102.6	106.5	101.3	96.3	98.1	3930.2	3955.9	4316.1	4169.1	3490	3357.6	3013.9	2921.4	4350.6	4306.9	4375.5	3951.5	4102.4	3901.5	3711.4	3779.4	2879.8	2981.7	3777.8	3740.9	2904.9	2796.9
IsMasterProtein	Q15436	Protein transport protein Sec23A OS=Homo sapiens OX=9606 GN=SEC23A PE=1 SV=2	0	50.279	16	9	11	12	7	43.95	9	89.1	87.5	110.8	110.8	105	105.3	79.3	82	87	87.8	139.1	146.2	92.9	93.4	92.6	91.4	1276.7	1254.2	1588.5	1588.4	1505.1	1510.2	1136.5	1174.9	1247.3	1258.4	1994.2	2095.7	1332.2	1338.6	1328	1309.7	935.5	945.3	1390.4	1425.2	1252.8	1258
IsMasterProtein	Q9BQ69	ADP-ribose glycohydrolase MACROD1 OS=Homo sapiens OX=9606 GN=MACROD1 PE=1 SV=2	0	50.256	26	5	6	9	5	43.28	5	85.2	85.8	84.8	86.7	105.1	99.9	66	65.8	67.7	68.9	127.9	129.4	96.6	96.9	165.6	167.8	1159	1166.3	1153.5	1178.5	1429.8	1358.5	897.7	895	920.1	936.5	1739.3	1760.2	1313.4	1317.9	2252	2281.5	849.3	879.1	1009.6	1057.5	1190	1131.7
IsMasterProtein	Q14257	Reticulocalbin-2 OS=Homo sapiens OX=9606 GN=RCN2 PE=1 SV=1	0	50.249	32	7	9	10	7	40.28	7	119	123.5	102.7	102.3	71.7	72.2	154.2	151.8	109.6	108.7	79.1	77.5	67.3	66.8	95.6	98.1	2273	2360.8	1962	1954.3	1369.5	1379.1	2946.4	2899.9	2093.6	2077	1511.1	1481.1	1286.9	1276.4	1827.3	1874.5	1665.5	1779.4	1717.3	1753.6	1139.9	1148.8
IsMasterProtein	O96019	Actin-like protein 6A OS=Homo sapiens OX=9606 GN=ACTL6A PE=1 SV=1	0	50.204	20	7	7	11	7	39.25	7	113.5	110.3	109	107.6	81	80.5	109	106.1	88.6	89.5	75.3	76.5	121.1	121.2	105.6	105.3	2710.3	2633	2601.1	2569	1934.1	1921.7	2601.5	2531.9	2114.2	2136.1	1797.8	1825.9	2890.8	2893.8	2520.1	2513.6	1986	1984.5	2276.7	2305.1	1609.8	1600.8
IsMasterProtein	P51532	Transcription activator BRG1 OS=Homo sapiens OX=9606 GN=SMARCA4 PE=1 SV=2	0	50.198	9	14	14	14	6	47.38	14	122.3	120.8	102.4	105.4	73.7	73.1	117.3	115.3	79.6	81.4	84	87.8	90.4	86.9	133.8	125.6	2123.1	2096.4	1776.3	1828.6	1279.7	1268.4	2035.3	2001.6	1381.1	1413.3	1458.3	1524.4	1569.2	1508.3	2321.2	2179.5	1555.7	1580.1	1554.8	1640.8	1065.2	1056.6
IsMasterProtein	Q9Y394	Dehydrogenase/reductase SDR family member 7 OS=Homo sapiens OX=9606 GN=DHRS7 PE=1 SV=1	0	50.182	32	9	9	14	9	51.83	9	63.7	62.4	108.7	105.2	102.8	105.5	81.1	77.5	85.6	86.3	176.2	172.3	90.9	89.7	96.9	95	1661.3	1628.9	2835.3	2745	2683.4	2754.1	2117.3	2023	2234.6	2252.4	4598.7	4496.2	2371.1	2340.9	2527.9	2478.9	1217.3	1227.8	2481.7	2463.1	2233.5	2294.2
IsMasterProtein	O15042	U2 snRNP-associated SURP motif-containing protein OS=Homo sapiens OX=9606 GN=U2SURP PE=1 SV=2	0	50.163	14	12	12	14	12	40.54	12	128	135.9	90.9	91.2	96.4	97.7	100.1	97.5	97.1	97.3	74.6	72.9	115	114.6	95.3	95.5	3473.6	3688.9	2466.7	2474.7	2616.5	2651	2716.8	2646.9	2636.5	2640.1	2023.7	1979	3121.2	3111	2585.1	2591.2	2545.2	2780.4	2159.1	2220.6	2177.9	2208.3
IsMasterProtein	Q13148	TAR DNA-binding protein 43 OS=Homo sapiens OX=9606 GN=TARDBP PE=1 SV=1	0	50.15	28	7	7	11	7	41.61	7	113.5	111.8	86.4	86.9	122	118.6	102.8	98.3	99.9	99.5	79.6	75.8	100.9	101	101.7	101.3	2727.4	2687.8	2077.1	2088.9	2932.3	2850.8	2470	2363.6	2401	2392.8	1913.2	1821.4	2424.3	2427.9	2445.6	2435.7	1998.5	2025.9	1818	1874.4	2440.7	2374.7
IsMasterProtein	P20340	Ras-related protein Rab-6A OS=Homo sapiens OX=9606 GN=RAB6A PE=1 SV=3	0	50.121	45	9	9	14	8	49.05	9	85.3	86.3	97.5	96.7	119.4	118.6	80.2	77.7	112.9	112.5	118.9	115.3	91.5	90.1	98.2	99	2445.3	2473.1	2793.6	2770.3	3421.5	3399.2	2297.7	2226.4	3233.8	3225	3406	3305.2	2621.1	2580.6	2812.8	2837.2	1791.8	1864	2445.2	2485.8	2847.9	2831.5
IsMasterProtein	Q9BY77	Polymerase delta-interacting protein 3 OS=Homo sapiens OX=9606 GN=POLDIP3 PE=1 SV=2	0	50.108	33	11	11	12	11	42.09	11	103.3	101.5	111.1	112.5	92.6	91.9	97.7	97.7	110.3	107.4	97.2	98.8	98.9	98	91.1	89.8	2357.5	2317.5	2537.2	2569.1	2114.4	2097.9	2231.5	2231	2519.4	2452	2219.7	2256.2	2259	2238.5	2079.1	2051.2	1727.4	1746.7	2220.8	2305.2	1759.9	1747.6
IsMasterProtein	Q00796	Sorbitol dehydrogenase OS=Homo sapiens OX=9606 GN=SORD PE=1 SV=4	0	50.045	18	5	6	13	5	39.66	5	138.7	140.5	84.4	83.2	96.2	91.5	108.3	125	84.4	86.9	96.3	96.8	72.1	69.8	112.5	113.5	3973.9	4025.9	2417.3	2382.9	2755.8	2621.1	3102.7	3581.5	2419.1	2488.7	2760.1	2773.8	2064.4	2000.6	3221.9	3252.6	2911.9	3034.4	2115.9	2138.2	2293.8	2183.4
IsMasterProtein	P48449	Lanosterol synthase OS=Homo sapiens OX=9606 GN=LSS PE=1 SV=1	0	49.912	19	11	11	16	11	49.7	11	138.2	136.2	108.7	109	78.8	77.4	108.3	105.4	107	106.9	86.3	83.7	79.6	76.7	98	99.7	3742.1	3688.5	2943.7	2952.8	2133.2	2096.8	2933.4	2854	2897.9	2896	2337.9	2266.4	2155.4	2076.7	2653.2	2701.3	2742	2780.2	2576.6	2649.5	1775.5	1746.7
IsMasterProtein	Q14165	Malectin OS=Homo sapiens OX=9606 GN=MLEC PE=1 SV=1	0	49.871	28	9	9	15	9	51.46	9	95.9	99.2	88.8	88.7	101.5	102	71.8	68.5	116.1	112.2	117.8	109.6	56	55.6	157	159.3	3845.6	3979.7	3563.6	3560.2	4072.5	4091.1	2880.5	2749.5	4658.3	4500.4	4726	4397.3	2245.4	2229.3	6296.7	6391.3	2817.9	2999.6	3119.2	3194.5	3389.7	3407.9
IsMasterProtein	P25685	DnaJ homolog subfamily B member 1 OS=Homo sapiens OX=9606 GN=DNAJB1 PE=1 SV=4	0	49.854	31	11	11	20	11	53.8	11	125.8	128.5	79.2	80.9	66.8	65.3	139.1	136.8	68.5	71.6	103.8	102.4	116.2	118	98.7	98.4	6007.1	6137.4	3782.5	3862.4	3188	3118.7	6640.9	6531.4	3269.9	3420.3	4958.1	4890.6	5551.3	5634	4712.3	4700.1	4401.7	4625.9	3310.8	3465.7	2653.5	2597.9
IsMasterProtein	Q9GZZ1	N-alpha-acetyltransferase 50 OS=Homo sapiens OX=9606 GN=NAA50 PE=1 SV=1	0	49.83	44	7	7	13	7	47.15	7	114.7	109.9	96.4	96.2	88.4	85.9	116.3	115.6	104.9	103.5	82.5	82.7	79.6	77.2	121.9	124.4	3541.3	3393	2977.7	2972.1	2731.2	2654	3590.4	3569.3	3241.1	3197.4	2547	2553.9	2457.9	2382.9	3764.2	3841.6	2594.8	2557.4	2606.4	2666.9	2273.3	2210.8
IsMasterProtein	P27695	DNA-(apurinic or apyrimidinic site) endonuclease OS=Homo sapiens OX=9606 GN=APEX1 PE=1 SV=2	0	49.824	29	7	7	12	7	38.16	7	86.5	80.7	132.5	136.2	111.5	107.9	84.9	84.8	129.2	127.5	93.1	94.5	87.7	82.4	81.1	79.6	1968	1834.8	3014.2	3097.1	2537.4	2454.8	1930.9	1928.1	2938.2	2899.9	2118.4	2149.9	1994.9	1873.6	1845.3	1810	1442.1	1382.9	2638.3	2779.1	2112	2044.9
IsMasterProtein	Q9UBQ7	Glyoxylate reductase/hydroxypyruvate reductase OS=Homo sapiens OX=9606 GN=GRHPR PE=1 SV=1	0	49.824	29	7	7	12	7	50.47	7	91.5	94.3	92	90.1	110.5	112.8	78.5	79.7	110.9	108.4	90.8	92.5	128.2	125.7	97.6	96.5	1947.3	2007.1	1957.2	1917.8	2352.6	2401	1671.2	1696	2360.7	2307.4	1933.1	1969.4	2729.4	2675.4	2077	2053.1	1426.8	1512.8	1713.1	1720.9	1958.1	2000
IsMasterProtein	Q13155	Aminoacyl tRNA synthase complex-interacting multifunctional protein 2 OS=Homo sapiens OX=9606 GN=AIMP2 PE=1 SV=2	0	49.805	31	8	8	14	8	51.84	8	103.3	104.1	110.9	110.5	99.5	103.2	80	78.8	117.1	117.1	92.2	95.9	105.8	102.6	88.8	90.3	3322.7	3348.6	3567.1	3554.8	3201.4	3319.4	2574.1	2536.7	3768	3767.1	2964.9	3084.2	3404.3	3302.4	2856.6	2905.6	2434.7	2523.9	3122.2	3189.8	2664.6	2765.1
IsMasterProtein	Q9UBC5	Unconventional myosin-Ia OS=Homo sapiens OX=9606 GN=MYO1A PE=1 SV=1	0	49.741	13	14	14	19	10	57.59	14	164.4	159.5	102.1	103.1	98.7	96.7	50.6	50.4	57.9	59.5	101.1	102.2	50.9	49.5	176.8	176.6	2966.2	2877.3	1842.3	1859.5	1780.5	1745.3	912.8	909.2	1043.9	1074	1824.8	1843.2	919.1	893.4	3189.6	3186.1	2173.5	2168.7	1612.5	1668.6	1482	1453.8
IsMasterProtein	A0MZ66	Shootin-1 OS=Homo sapiens OX=9606 GN=SHTN1 PE=1 SV=4	0	49.725	20	12	12	14	12	43.71	12	96.5	98.5	158.2	159.1	80.8	82.6	58	56.4	106.3	108	100.1	99.9	112.4	115.6	83.5	84	2649.1	2703	4343.1	4368	2219	2267.2	1593	1547.9	2918	2964	2748.4	2742	3085.8	3174	2292.7	2305.9	1941.1	2037.3	3801.5	3919.4	1847	1888.6
IsMasterProtein	P18621	60S ribosomal protein L17 OS=Homo sapiens OX=9606 GN=RPL17 PE=1 SV=3	0	49.719	36	7	8	20	7	73.69	7	115.1	117.3	85.5	85.5	98.7	99.3	123.7	122.9	111	110.3	86	85.1	77.7	78.5	101.3	102.1	5270.8	5372.3	3912.9	3916.9	4519.4	4548.2	5664.4	5625.9	5081.7	5048.6	3938.5	3897.7	3555.7	3594.4	4636.7	4672.4	3862.2	4049.3	3424.9	3514.7	3761.7	3788.7
IsMasterProtein	P49189	4-trimethylaminobutyraldehyde dehydrogenase OS=Homo sapiens OX=9606 GN=ALDH9A1 PE=1 SV=3	0	49.608	22	10	10	15	10	45.47	10	89.8	88.5	115.6	117.8	80.7	79.1	75.7	74.9	140	139.7	113.9	114.6	75.8	73.6	110	110.4	2949.5	2905.9	3798.6	3869.9	2650.5	2597	2485.6	2461.5	4597.8	4588.7	3741.5	3763.4	2489.5	2416.7	3614.1	3625.6	2161.2	2190.2	3324.8	3472.5	2206.2	2163.3
IsMasterProtein	Q14978	Nucleolar and coiled-body phosphoprotein 1 OS=Homo sapiens OX=9606 GN=NOLC1 PE=1 SV=2	0	49.596	17	13	13	20	13	61.27	13	151.6	151.4	111.8	110	126.4	125.8	106.6	105.2	63.9	63	67.1	68.3	77.6	75.7	98.8	96.8	7710.4	7701.8	5685.3	5595.1	6426.7	6397.6	5421.5	5348.9	3251.1	3205.7	3412.3	3473.3	3944	3851.5	5022.8	4922.1	5649.8	5805	4976.3	5020.5	5349.2	5329.3
IsMasterProtein	P25787	Proteasome subunit alpha type-2 OS=Homo sapiens OX=9606 GN=PSMA2 PE=1 SV=2	0	49.534	41	7	8	10	7	32.51	7	103	102.5	124.8	120.2	87.4	85.6	78.9	75.9	104.1	107.5	116.5	106.6	104.5	98.5	89.9	94	1152	1147.1	1396	1344.7	978.4	957.8	882.4	849.4	1164.9	1203	1303.7	1193.2	1169.4	1101.9	1006.3	1052	844.2	864.6	1221.9	1206.6	814.4	797.9
IsMasterProtein	P10253	Lysosomal alpha-glucosidase OS=Homo sapiens OX=9606 GN=GAA PE=1 SV=4	0	49.523	11	6	7	9	6	37.52	6	92	88.9	78.2	78.8	74.6	71.2	116.2	112.4	80.8	85.5	162.7	157.3	105.5	104.3	94.9	96.5	921	890.4	782.9	789	747	712.9	1163.7	1125.7	809.2	856.3	1629.2	1574.5	1056.5	1044	950.1	966.5	674.8	671.1	685.3	708	621.7	593.8
IsMasterProtein	Q13765	Nascent polypeptide-associated complex subunit alpha OS=Homo sapiens OX=9606 GN=NACA PE=1 SV=1	0	49.507	30	5	7	15	5	49.57	5	86.3	88	104.9	102.6	100.9	100.1	116.3	113.4	113.3	109.5	85.6	89	92.5	90.2	105.2	102.1	1670.1	1702.7	2029.9	1986.1	1952.9	1937.2	2251.4	2193.6	2192	2119.7	1656	1722.9	1790.7	1745	2035.2	1976.1	1223.7	1283.3	1776.8	1782.1	1625.5	1613.7
IsMasterProtein	O76031	ATP-dependent Clp protease ATP-binding subunit clpX-like, mitochondrial OS=Homo sapiens OX=9606 GN=CLPX PE=1 SV=2	0	49.497	17	11	11	15	11	44.99	11	140	141.2	98.3	97.7	111.6	115.1	104	103.8	88.6	86.6	77.6	78.5	78.2	75.6	103.1	100.3	4196	4234.2	2946	2928.6	3345.1	3449.3	3117.6	3110.8	2656.2	2595	2325.1	2354.3	2344.1	2266.4	3090.9	3006.8	3074.6	3191.5	2578.6	2627.8	2784.2	2873.3
IsMasterProtein	O75436	Vacuolar protein sorting-associated protein 26A OS=Homo sapiens OX=9606 GN=VPS26A PE=1 SV=2	0	49.415	38	10	10	13	8	43.44	10	76.2	76.2	110.9	108.2	96	95.1	99.2	96.9	121.9	119.6	91	89.3	115.3	121.5	90.4	92.1	1155.5	1155.9	1680.7	1639.9	1455.4	1441.9	1504.6	1469.8	1848.7	1813.1	1379.8	1354.2	1748.7	1842.7	1370.1	1396.8	846.7	871.3	1471.1	1471.5	1211.4	1201.1
IsMasterProtein	A0A0B4J2D5	Putative glutamine amidotransferase-like class 1 domain-containing protein 3B, mitochondrial OS=Homo sapiens OX=9606 GN=GATD3B PE=5 SV=1	0	49.414	37	7	7	11	7	44.92	7	92.2	94.3	97.4	96.2	93.8	92.1	88.2	85.3	149.7	150.5	106.5	109.7	84.7	82.5	89.1	87.9	2015.7	2062.2	2129.6	2104.1	2051.1	2013.5	1928.1	1864.9	3272.6	3291.5	2328.2	2397.8	1851.7	1803.4	1947.3	1922	1477	1554.4	1864	1888	1707.2	1677.3
IsMasterProtein	Q9Y3A5	Ribosome maturation protein SBDS OS=Homo sapiens OX=9606 GN=SBDS PE=1 SV=4	0	49.367	34	10	10	18	10	54.71	10	138.5	139.7	72.7	69.8	139.1	139.2	87.3	86.8	69.8	69	108.2	106.1	81.3	80.7	106.7	105.1	6681.9	6740.3	3510.5	3368	6710.8	6719.5	4213.9	4188.2	3370.4	3332	5221.9	5121	3923.4	3895.5	5150.4	5071.5	4896.1	5080.3	3072.7	3022.1	5585.7	5597.4
IsMasterProtein	Q8WYP5	Protein ELYS OS=Homo sapiens OX=9606 GN=AHCTF1 PE=1 SV=3	0	49.34	7	12	12	13	12	42.47	12	131.2	127	90.2	88.7	100.3	102	93.2	92.3	87.9	86.5	103.8	103	99.5	98.5	97.1	98.6	3284.5	3179.1	2257	2220.4	2510.5	2554.1	2333.1	2310	2200.8	2166.3	2598.4	2578.9	2491.7	2464.7	2431	2469.3	2406.7	2396.2	1975.5	1992.3	2089.6	2127.6
IsMasterProtein	Q13151	Heterogeneous nuclear ribonucleoprotein A0 OS=Homo sapiens OX=9606 GN=HNRNPA0 PE=1 SV=1	0	49.318	30	8	8	19	7	59.23	8	98.9	100.1	114.7	113.6	121.6	115.5	81.4	83.2	101.6	105.3	71.3	77	124.8	124.7	83.5	82.9	3184.6	3221.1	3691.8	3657.9	3913.3	3717.8	2620	2678.9	3270.2	3391.2	2295.1	2479	4017.1	4016.1	2689.7	2667.5	2333.5	2427.8	3231.4	3282.3	3257.2	3097
IsMasterProtein	Q9Y3T9	Nucleolar complex protein 2 homolog OS=Homo sapiens OX=9606 GN=NOC2L PE=1 SV=4	0	49.289	15	11	11	14	11	49.66	11	93.4	93.9	96.3	93.7	122	117.4	135.5	138.4	87.9	88.7	89.6	89.3	85.5	85	91.9	91.4	2878.8	2893	2965.9	2887.1	3760.6	3617.5	4176.3	4264.6	2709.4	2732.4	2761.8	2751.2	2634.2	2620.1	2831.2	2816.8	2109.4	2180.5	2596	2590.6	3130.1	3013.4
IsMasterProtein	Q8IWA0	WD repeat-containing protein 75 OS=Homo sapiens OX=9606 GN=WDR75 PE=1 SV=1	0	49.262	13	9	9	14	9	49.54	9	101	102.5	91.3	90.8	113.1	110.6	94.7	94.7	100.2	99.1	100.8	100.4	91.1	91.2	109.1	109.4	2626.2	2667.1	2375.4	2362.1	2943	2876.2	2463.3	2462.4	2606.4	2577.6	2621.5	2612	2369.9	2372.6	2838.8	2845.6	1924.3	2010.3	2079.2	2119.5	2449.6	2395.9
IsMasterProtein	Q13404	Ubiquitin-conjugating enzyme E2 variant 1 OS=Homo sapiens OX=9606 GN=UBE2V1 PE=1 SV=2	0	49.256	68	9	10	16	4	51.99	9	105	108	118.7	121.8	89.3	90.4	95.6	92.4	82.1	83	87.7	91	120.8	121	96.9	96.4	1467.3	1508.4	1658.8	1701.3	1247.9	1263.6	1336	1290.4	1147.8	1159.1	1224.8	1272	1687.4	1690.8	1354.4	1346.4	1075.2	1136.9	1451.9	1526.6	1038.7	1052.6
IsMasterProtein	Q709C8	Vacuolar protein sorting-associated protein 13C OS=Homo sapiens OX=9606 GN=VPS13C PE=1 SV=1	0	49.242	4	13	13	14	13	43.93	13	123.2	127.5	90.3	91.3	111.7	107.4	116.2	117.3	97.7	97.4	88.5	88.6	82.5	80.5	90.5	89.5	2706.5	2799.5	1983.5	2005	2453.9	2358.5	2552.2	2575.8	2146.1	2139.1	1944.7	1945.1	1812.2	1767.1	1986.8	1965	1983.1	2110	1736.2	1799.1	2042.4	1964.7
IsMasterProtein	P09543	2',3'-cyclic-nucleotide 3'-phosphodiesterase OS=Homo sapiens OX=9606 GN=CNP PE=1 SV=2	0	49.193	24	10	10	15	9	49.9	10	71.3	73.6	125.9	125.5	96.3	96.3	109.8	107.9	89.6	91.1	93	96	102.7	104	108	108.9	2222.1	2296.4	3927	3913.7	3003.4	3003.2	3423.5	3363.8	2795.7	2841.6	2899.5	2994.9	3203.5	3244.1	3368.8	3395.7	1628.3	1730.9	3437.3	3511.8	2499.9	2501.7
IsMasterProtein	Q14444	Caprin-1 OS=Homo sapiens OX=9606 GN=CAPRIN1 PE=1 SV=2	0	48.915	13	8	8	12	8	44.43	8	121.1	124.5	97.2	97.4	23.1	21.5	148.2	146.9	83.4	81.9	68.3	65.1	131.4	132	126.5	131.5	3443.7	3540.4	2764.1	2769.2	656.8	611.2	4214.7	4178.3	2371.5	2329.5	1942.4	1850.3	3735.5	3754.5	3597	3738.7	2523.3	2668.5	2419.3	2484.8	546.7	509.1
IsMasterProtein	Q8WXH0	Nesprin-2 OS=Homo sapiens OX=9606 GN=SYNE2 PE=1 SV=3	0	48.914	3	17	17	18	17	45.58	17	103.4	104.7	115.9	115.3	90.7	92.1	84.8	85.6	116.7	119	82.6	84.5	97.4	96.9	105.9	104.5	3131.5	3171.1	3508.3	3490.7	2747	2789.3	2567.9	2591.4	3533.9	3602.4	2501.5	2558.1	2950.3	2934.4	3205.8	3163.2	2294.6	2390.2	3070.8	3132.2	2286.5	2323.5
IsMasterProtein	Q9Y450	HBS1-like protein OS=Homo sapiens OX=9606 GN=HBS1L PE=1 SV=1	0	48.888	20	12	13	14	12	45.3	12	122.3	124.2	109.1	110.1	86.6	87.3	100.4	97.8	74.5	74.6	95.3	95.6	98	99.5	113.1	111.6	3368.6	3421.7	3004.4	3032.1	2383.7	2403.9	2765.7	2692.3	2052.7	2053.8	2625.7	2632.9	2699.7	2739.1	3114.4	3074.5	2468.3	2579	2629.7	2720.7	1984	2002.5
IsMasterProtein	Q9NYF8	Bcl-2-associated transcription factor 1 OS=Homo sapiens OX=9606 GN=BCLAF1 PE=1 SV=2	0	48.884	19	16	16	20	15	55.33	16	139.6	142.9	93.5	95.4	129.7	128.4	91	90.1	70.7	71.5	72.9	76.9	108.7	108.8	90.3	89.6	6484.8	6638.5	4344.4	4434.6	6027.2	5966.9	4226.7	4185.1	3283	3322.3	3389.3	3572.3	5050	5057.1	4197.1	4160.9	4751.7	5003.6	3802.6	3979.2	5016.7	4970.5
IsMasterProtein	P53597	Succinate--CoA ligase [ADP/GDP-forming] subunit alpha, mitochondrial OS=Homo sapiens OX=9606 GN=SUCLG1 PE=1 SV=4	0	48.866	27	7	7	14	7	61.79	7	97.9	96.2	90.6	90.6	119.9	119.5	102.5	100.4	92.5	90.6	86.6	85.3	67.7	68.1	145.2	146.2	2442.8	2400.3	2260.7	2259.3	2989.8	2981.5	2555.8	2504.8	2308.3	2259.5	2159.5	2128.7	1689.3	1699.6	3621.4	3647.5	1790	1809.2	1978.7	2027.3	2488.5	2483.7
IsMasterProtein	Q9HCC0	Methylcrotonoyl-CoA carboxylase beta chain, mitochondrial OS=Homo sapiens OX=9606 GN=MCCC2 PE=1 SV=1	0	48.829	25	12	12	14	12	50.59	12	86.1	86.1	103.1	103.7	123.8	122.3	65.3	64	91.7	91.6	92.5	88.8	117.9	122.2	119.8	121.2	2169.7	2168.1	2596.7	2611.3	3119.3	3081.7	1643.7	1611.8	2309.1	2306.4	2331.3	2237.6	2970.8	3079.2	3016.7	3052.8	1589.8	1634.2	2272.8	2343.1	2596.3	2567.1
IsMasterProtein	Q14258	E3 ubiquitin/ISG15 ligase TRIM25 OS=Homo sapiens OX=9606 GN=TRIM25 PE=1 SV=2	0	48.822	18	10	10	17	10	59.78	10	78.4	77.3	101.3	103.7	102.3	102.3	88.7	86.2	84.1	84.4	118.5	120.2	118.2	117.5	107.2	109.9	2815.6	2778.9	3639.8	3725.9	3675.5	3677.8	3187.5	3096.1	3021.3	3033.1	4259.2	4318.7	4246.8	4220.7	3851.4	3948.9	2063.1	2094.5	3185.9	3343.3	3059.3	3063.6
IsMasterProtein	Q9Y6Q5	AP-1 complex subunit mu-2 OS=Homo sapiens OX=9606 GN=AP1M2 PE=1 SV=4	0	48.813	34	12	12	13	10	42.34	12	141.8	142.5	116.6	112.7	109	106.6	50.5	49.5	116.8	113.4	93.5	95.3	87.4	84.3	90.7	89.3	2945.5	2959.7	2422.2	2339.9	2263.8	2213.4	1049	1027.8	2424.7	2355.7	1941.5	1980	1815.3	1750.8	1882.7	1855.2	2158.3	2230.8	2120.1	2099.6	1884.3	1843.8
IsMasterProtein	Q9NW13	RNA-binding protein 28 OS=Homo sapiens OX=9606 GN=RBM28 PE=1 SV=3	0	48.811	16	12	12	15	12	50.81	12	107.2	106.9	108	109.1	98.4	95.9	113.5	114.4	126	127.2	71.9	72.4	90.2	87.7	85.1	86.1	3554.5	3545.9	3583.9	3617.5	3264.5	3179.7	3765.1	3793	4178.9	4220.1	2384.3	2403.1	2992.9	2910	2823.3	2855	2604.5	2672.7	3136.9	3246	2717.2	2648.8
IsMasterProtein	P35249	Replication factor C subunit 4 OS=Homo sapiens OX=9606 GN=RFC4 PE=1 SV=2	0	48.778	26	8	8	13	8	43.91	8	89	91.1	129.7	127.6	98.8	97.8	106.8	106	98.8	98.8	74.6	79	97.1	96.6	102.9	105.4	1906.6	1951.4	2780.2	2733.4	2116.4	2096.8	2289.3	2271.9	2118	2116.6	1598.8	1692.5	2081	2069.9	2206	2258.2	1397.1	1470.8	2433.4	2452.7	1761.5	1746.7
IsMasterProtein	Q9UL46	Proteasome activator complex subunit 2 OS=Homo sapiens OX=9606 GN=PSME2 PE=1 SV=4	0	48.697	34	7	8	18	7	60.76	7	65.2	60.8	155.1	154.2	93.3	91.1	70	69.2	103.9	104.9	146.7	144.3	87.9	88	83.7	81.7	2347.1	2190.5	5585	5553.5	3358.5	3279.8	2519.9	2493	3741.2	3777.1	5282.2	5197.4	3165.7	3170.2	3014.8	2942.8	1719.8	1651	4888.5	4983.2	2795.4	2732.1
IsMasterProtein	O95470	Sphingosine-1-phosphate lyase 1 OS=Homo sapiens OX=9606 GN=SGPL1 PE=1 SV=3	0	48.688	15	8	9	11	8	39.49	8	76.4	78.3	107	104.4	101.3	103.8	80.3	79.9	81.8	80.2	123.8	116.3	168.4	168.4	64.7	65.1	1943.5	1991.6	2722.9	2655.7	2577.4	2641.2	2044	2033.5	2080.9	2040.2	3150.2	2960.8	4284.3	4284.5	1647.5	1657.6	1424.1	1501.1	2383.3	2383	2145.3	2200.1
IsMasterProtein	P01111	GTPase NRas OS=Homo sapiens OX=9606 GN=NRAS PE=1 SV=1	0	48.647	49	6	7	11	2	50.53	6	80.9	87.2	81.7	79.6	129.8	126.6	90.2	84.3	87.2	89	153	159.1	88.1	92.8	84.2	86.3	363	391.5	366.6	357.3	582.6	568.2	404.6	378.1	391.2	399.4	686.7	714.1	395.4	416.3	377.8	387.4	266	295.1	320.9	320.6	484.9	473.3
IsMasterProtein	Q8TEM1	Nuclear pore membrane glycoprotein 210 OS=Homo sapiens OX=9606 GN=NUP210 PE=1 SV=3	0	48.614	6	12	12	14	12	42.11	12	110.6	108.3	104.8	107.1	136	136.2	46	45.4	66.1	67.6	133.7	126.7	123.7	127.2	79.9	80.6	2984.2	2923.7	2827.8	2889.8	3669.9	3675.8	1240.8	1225.9	1785.2	1823.7	3609.1	3420	3339.3	3432.9	2157.3	2175.9	2186.7	2203.7	2475.2	2593	3054.6	3062
IsMasterProtein	Q969X6	U3 small nucleolar RNA-associated protein 4 homolog OS=Homo sapiens OX=9606 GN=UTP4 PE=1 SV=1	0	48.586	15	8	9	11	8	38.94	8	101.1	101.2	104.1	103.2	115.4	118	99.4	95.5	94.5	97.7	81.7	82	87.2	89.6	113.9	115.5	1953.1	1953.7	2009.8	1993.5	2228.6	2279.4	1920.1	1844.8	1825.1	1887.8	1578.6	1583	1683.5	1730	2199.2	2231.3	1431.1	1472.6	1759.1	1788.8	1854.9	1898.8
IsMasterProtein	Q8N1G4	Leucine-rich repeat-containing protein 47 OS=Homo sapiens OX=9606 GN=LRRC47 PE=1 SV=1	0	48.581	25	11	11	15	11	49.51	11	107.7	104.8	85.5	88	103	102.1	88.4	93.2	132.8	131.6	88.5	91.1	87.1	89.8	104.5	101.9	3019.9	2938.4	2397.4	2467	2889.2	2864.2	2478.7	2611.9	3722.4	3690.4	2480.7	2554.4	2442.4	2516.9	2931.3	2858.3	2212.8	2214.8	2098.4	2213.6	2404.8	2385.9
IsMasterProtein	Q12792	Twinfilin-1 OS=Homo sapiens OX=9606 GN=TWF1 PE=1 SV=3	0	48.58	18	5	6	9	5	35.19	5	81.2	78.5	102.8	97.9	126.2	123	108.3	105.1	87.6	87.1	107.3	105	87.5	85.1	107.9	109.6	1329.1	1284.3	1682.9	1601.8	2064.8	2013.8	1771.9	1719.4	1433.7	1426.1	1756.3	1718.4	1431.5	1392.7	1765.6	1793.3	973.9	968	1473	1437.3	1718.6	1677.5
IsMasterProtein	Q8TCJ2	Dolichyl-diphosphooligosaccharide--protein glycosyltransferase subunit STT3B OS=Homo sapiens OX=9606 GN=STT3B PE=1 SV=1	0	48.545	14	12	12	15	11	47.13	12	124.9	123.9	75.4	75.4	79.8	79	111.6	113.2	75	77.1	98.7	105	122.9	121.3	110	106.8	3876.3	3846.6	2340.8	2342.3	2477.9	2452.9	3463.8	3514.6	2328.7	2392.8	3064.4	3260.4	3815.6	3766.4	3416.1	3315.4	2840.4	2899.3	2048.8	2101.7	2062.5	2043.3
IsMasterProtein	P04424	Argininosuccinate lyase OS=Homo sapiens OX=9606 GN=ASL PE=1 SV=4	0	48.521	19	8	8	11	8	39.3	8	97.8	94	141.6	140.6	64.2	63.4	74.7	77.4	94.9	92.8	109.4	119	89	88.5	127	125.7	2511.5	2414.4	3635.2	3610.5	1648.6	1628.2	1918.8	1986.4	2436.9	2383.6	2810.2	3056.7	2285.9	2272.3	3260	3228.1	1840.3	1819.8	3181.8	3239.7	1372.2	1356.3
IsMasterProtein	P31937	3-hydroxyisobutyrate dehydrogenase, mitochondrial OS=Homo sapiens OX=9606 GN=HIBADH PE=1 SV=2	0	48.514	22	5	5	11	5	42.77	5	74.7	72.4	104.6	103	108.6	109.7	65.8	64.4	112.5	112.4	81.8	81.7	128.4	125.2	128.1	126.7	1307.4	1266.7	1830.4	1802.3	1900.4	1918.9	1151	1126.2	1967.5	1966	1431.8	1429.9	2246.7	2190.4	2240.7	2216.8	958	954.8	1602.1	1617.2	1581.8	1598.5
[truncated: 4,339 more rows]
[truncated: 11 more columns]
